# Supplementary material for: Characterization of Spectrin Family Genes and Their Evolutionary Roles in Domestication and Breeding of the Silkworm Bombyx mori
Source: Insects. 2025 May 24;16(6):556. doi: 10.3390/insects16060556 (PMC12193018; doi:10.3390/insects16060556)
Supplement: Supplementary file 1 [file insects-16-00556-s001.zip › Table S1.xlsx]

## Sheet: Bombyx mori
Gene ID	Gene symbol
KWMTBOMO14882	fragment of Sptbn5
KWMTBOMO14883	fragment of Sptbn5
KWMTBOMO14884	fragment of Sptbn5
KWMTBOMO11867	fragment of Macf1
KWMTBOMO11868	fragment of Macf1
KWMTBOMO11870	fragment of Macf1
KWMTBOMO11872	fragment of Macf1
KWMTBOMO04201	fragment of Dys
KWMTBOMO04202	fragment of Dys
KWMTBOMO04207	fragment of Dys
KWMTBOMO04210	fragment of Dys
KWMTBOMO04212	fragment of Dys
KWMTBOMO11045	Beta_spc
KWMTBOMO08648	Alpha_spc
KWMTBOMO00548	Trio
KWMTBOMO07009	Syne1
KWMTBOMO11008	Actn

## Sheet: Drosophila melanogaster
Gene ID	Gene symbol
FBgn0004167	Karst
FBgn0250789	Alpha_spc
FBgn0250788	Beta_spc
FBgn0013733	Shot stop
FBgn0261836	Msp300
FBgn0000667	Actn
FBgn0024277	Trio
FBgn0260003	Dys

## Sheet: Mus musculus
Gene ID	Gene symbol
ENSMUSG00000057738	Sptan1
ENSMUSG00000020315	Sptbn1
ENSMUSG00000021061	Sptb
ENSMUSG00000028649	Macf1
ENSMUSG00000026131	Dystonin
ENSMUSG00000011751	Sptbn4
ENSMUSG00000019820	Utrn
ENSMUSG00000015143	Actn1
ENSMUSG00000052374	Actn2
ENSMUSG00000054808	Actn4
ENSMUSG00000061751	Kalrn
ENSMUSG00000000223	Dystrophin2
ENSMUSG00000022263	Trio
ENSMUSG00000031442	Mcf2l
ENSMUSG00000022565	Plectin
ENSMUSG00000063450	Syne2
ENSMUSG00000096054	Syne1
ENSMUSG00000026532	Spta1
ENSMUSG00000067889	Sptbn2
ENSMUSG00000074899	Sptbn5
ENSMUSG00000045103	Dystrophin
ENSMUSG00000006457	Actn3
ENSMUSG00000034282	Evpl

## Sheet: Homo sapien
Gene ID	Gene symbol
ENSG00000127603	Macf1
ENSG00000151914	Dystonin
ENSG00000178209	Plectin
ENSG00000197694	Alpha_spc
ENSG00000163554	Sptan1
ENSG00000137877	Sptbn5
ENSG00000115306	Sptbn1
ENSG00000070182	Sptb
ENSG00000130402	Actn4
ENSG00000173898	Sptbn2
ENSG00000160460	Sptbn4
ENSG00000072110	Actn1
ENSG00000077522	Actn2
ENSG00000248746	Actn3
ENSG00000038382	Trio
ENSG00000160145	Kalrn
ENSG00000102385	Dystrophin2
ENSG00000054654	Syne2
ENSG00000126217	Mcf2l
ENSG00000198947	Dystrophin
ENSG00000131018	Syne1
ENSG00000152818	Utrn
ENSG00000053524	Mcf2l2
ENSG00000167880	Evpl
