# Supplementary material for: Characterization of Spectrin Family Genes and Their Evolutionary Roles in Domestication and Breeding of the Silkworm Bombyx mori
Source: Insects. 2025 May 24;16(6):556. doi: 10.3390/insects16060556 (PMC12193018; doi:10.3390/insects16060556)
Supplement: Supplementary file 1 [file insects-16-00556-s001.zip › Table S2.xlsx]

## Sheet: SNP (wild vs local)
Gene symbol	Chromosome	Position	Frequency_Wild	Frequency_Local	p_Value	adjusted_p_value （FDR）
BmTrio	Bomo_Chr1	16124715	0.0119048	0	0.0341744	0.0587124
BmTrio	Bomo_Chr1	16124792	0.00980392	0	0.0447649	0.0587124
BmTrio	Bomo_Chr1	16124793	0.0686275	0.00487805	1.16371e-05	4.75336e-05
BmTrio	Bomo_Chr1	16124800	0.0196078	0	0.00449861	0.00908073
BmTrio	Bomo_Chr1	16124803	0.00980392	0	0.0447649	0.0587124
BmTrio	Bomo_Chr1	16124805	0.119565	0	1.44633e-12	1.80611e-11
BmTrio	Bomo_Chr1	16124809	0.0588235	0.00243902	1.14263e-05	4.67665e-05
BmTrio	Bomo_Chr1	16124820	0.02	0	0.00411517	0.00908073
BmTrio	Bomo_Chr1	16124826	0.18	0.678049	1.444e-19	3.72483e-18
BmTrio	Bomo_Chr1	16124828	0.03	0	0.000435638	0.00128202
BmTrio	Bomo_Chr1	16124831	0.09	0	8.85133e-10	7.54345e-09
BmTrio	Bomo_Chr1	16124862	0.00980392	0	0.0447649	0.0587124
BmTrio	Bomo_Chr1	16124863	0.0196078	0	0.00449861	0.00908073
BmTrio	Bomo_Chr1	16124871	0.04	0	4.78954e-05	0.000177122
BmTrio	Bomo_Chr1	16124872	0.03	0	0.000435638	0.00128202
BmTrio	Bomo_Chr1	16124874	0.01	0	0.0426794	0.0587124
BmTrio	Bomo_Chr1	16124876	0.03	0	0.000435638	0.00128202
BmTrio	Bomo_Chr1	16124880	0.04	0	4.78954e-05	0.000177122
BmTrio	Bomo_Chr1	16124885	0.21	0.678049	1.58155e-17	3.37689e-16
BmTrio	Bomo_Chr1	16124899	0.03	0	0.000435638	0.00128202
BmTrio	Bomo_Chr1	16124934	0.98	0.734146	9.19125e-08	5.55541e-07
BmTrio	Bomo_Chr1	16124961	0.02	0	0.00411517	0.00908073
BmTrio	Bomo_Chr1	16124962	0.05	0	5.36327e-06	2.42262e-05
BmTrio	Bomo_Chr1	16124969	0.0306122	0	0.000380507	0.00116506
BmTrio	Bomo_Chr1	16124992	0.02	0	0.00411517	0.00908073
BmTrio	Bomo_Chr1	16125009	0.23	0	2.85958e-23	9.79991e-22
BmTrio	Bomo_Chr1	16125064	0.02	0	0.00411517	0.00908073
BmTrio	Bomo_Chr1	16125074	0.98	0.734146	9.19125e-08	5.55541e-07
BmTrio	Bomo_Chr1	16125109	0.676471	0.734146	0.244297	0.284976
BmTrio	Bomo_Chr1	16125116	0.12	0.0560976	0.0234343	0.0432758
BmTrio	Bomo_Chr1	16125131	0.17	0	2.04207e-17	4.31095e-16
BmTrio	Bomo_Chr1	16125139	0.03	0	0.000435638	0.00128202
BmTrio	Bomo_Chr1	16125149	0.03	0	0.000435638	0.00128202
BmTrio	Bomo_Chr1	16125151	0.14	0.0560976	0.00372989	0.00874579
BmTrio	Bomo_Chr1	16125159	0.22	0	2.75793e-22	8.76465e-21
BmTrio	Bomo_Chr1	16125176	0.11	0.0560976	0.052684	0.067111
BmTrio	Bomo_Chr1	16125178	0.16	0	1.87994e-16	3.59432e-15
BmTrio	Bomo_Chr1	16125193	0.16	0	1.87994e-16	3.59432e-15
BmTrio	Bomo_Chr1	16125194	0.03	0	0.000435638	0.00128202
BmTrio	Bomo_Chr1	16125202	0.656863	0.726829	0.162208	0.19413
BmTrio	Bomo_Chr1	16125203	0.656863	0.726829	0.162208	0.19413
BmTrio	Bomo_Chr1	16125218	0.122449	0	7.46241e-13	9.62213e-12
BmTrio	Bomo_Chr1	16125223	0.63	0.721951	0.0709314	0.0886995
BmTrio	Bomo_Chr1	16125235	0.7	0.714286	0.777609	0.796922
BmTrio	Bomo_Chr1	16125239	0.0869565	0	6.72354e-09	5.05038e-08
BmTrio	Bomo_Chr1	16125240	0.0333333	0	0.000356385	0.00111032
BmTrio	Bomo_Chr1	16125317	0.06	0	6.06066e-07	3.28038e-06
BmTrio	Bomo_Chr1	16125335	0.0714286	0	5.05675e-08	3.29078e-07
BmTrio	Bomo_Chr1	16125340	0.0102041	0	0.0406168	0.0587124
BmTrio	Bomo_Chr1	16125348	0.0918367	0.0560976	0.190777	0.226131
BmTrio	Bomo_Chr1	16125360	0.0612245	0	4.65419e-07	2.58405e-06
BmTrio	Bomo_Chr1	16125362	0.0612245	0	4.65419e-07	2.58405e-06
BmTrio	Bomo_Chr1	16125372	0.704082	0.734146	0.547777	0.589437
BmTrio	Bomo_Chr1	16125378	0.183673	0	9.93391e-19	2.37142e-17
BmTrio	Bomo_Chr1	16125392	0.0104167	0	0.0385791	0.0587124
BmTrio	Bomo_Chr1	16125396	0.125	0	4.31358e-13	5.70211e-12
BmTrio	Bomo_Chr1	16125399	0.177083	0	4.41145e-18	1.00243e-16
BmTrio	Bomo_Chr1	16125403	0.09375	0.0560976	0.172452	0.205789
BmTrio	Bomo_Chr1	16125404	0.145833	0	4.4434e-15	7.30318e-14
BmTrio	Bomo_Chr1	16125405	0.135417	0	4.39145e-14	6.49144e-13
BmTrio	Bomo_Chr1	16125408	0.357143	0	4.48251e-36	3.28067e-34
BmTrio	Bomo_Chr1	16125418	0.132653	0	7.95774e-14	1.15065e-12
BmTrio	Bomo_Chr1	16125419	0.163265	0	9.28621e-17	1.82345e-15
BmTrio	Bomo_Chr1	16125420	0.0102041	0	0.0406168	0.0587124
BmTrio	Bomo_Chr1	16125421	0.02	0	0.00411517	0.00908073
BmTrio	Bomo_Chr1	16125440	0.137255	0	2.81944e-14	4.23362e-13
BmTrio	Bomo_Chr1	16125460	0.00980392	0	0.0447649	0.0587124
BmTrio	Bomo_Chr1	16125468	0.127451	0	2.43734e-13	3.28372e-12
BmTrio	Bomo_Chr1	16125480	0.17	0.678049	2.84347e-20	7.77096e-19
BmTrio	Bomo_Chr1	16125484	0.11	0	1.12702e-11	1.24689e-10
BmTrio	Bomo_Chr1	16125497	0.7	0.729268	0.557377	0.598754
BmTrio	Bomo_Chr1	16125512	0.51	0.729268	2.26529e-05	8.99786e-05
BmTrio	Bomo_Chr1	16125514	0.06	0	6.06066e-07	3.28038e-06
BmTrio	Bomo_Chr1	16125517	0.06	0	6.06066e-07	3.28038e-06
BmTrio	Bomo_Chr1	16125524	0.01	0	0.0426794	0.0587124
BmTrio	Bomo_Chr1	16125527	0.653061	0.729268	0.133433	0.161417
BmTrio	Bomo_Chr1	16125542	0.79	0.729268	0.213772	0.251732
BmTrio	Bomo_Chr1	16125601	0.938776	0.709845	2.43379e-06	1.17764e-05
BmTrio	Bomo_Chr1	16125618	0.0106383	0	0.04702	0.060668
BmTrio	Bomo_Chr1	16125627	0.114583	0	1.21165e-11	1.33808e-10
BmTrio	Bomo_Chr1	16125638	0.0217391	0	0.00378739	0.00882724
BmTrio	Bomo_Chr1	16125685	0.075	0	2.2028e-06	1.06941e-05
BmTrio	Bomo_Chr1	16125689	0.075	0	2.03682e-06	9.91962e-06
BmTrio	Bomo_Chr1	16125722	0.0490196	0	6.63308e-06	2.79815e-05
BmTrio	Bomo_Chr1	16125727	0.00980392	0	0.0447649	0.0587124
BmTrio	Bomo_Chr1	16125740	0.0490196	0	6.63308e-06	2.79815e-05
BmTrio	Bomo_Chr1	16125741	0.00980392	0	0.0447649	0.0587124
BmTrio	Bomo_Chr1	16125839	0.323529	0.678049	5.33427e-11	5.38815e-10
BmTrio	Bomo_Chr1	16125857	0.0686275	0	9.23868e-08	5.55541e-07
BmTrio	Bomo_Chr1	16125905	0.0490196	0	6.63308e-06	2.79815e-05
BmTrio	Bomo_Chr1	16125990	0.460784	0	3.72026e-47	4.56333e-45
BmTrio	Bomo_Chr1	16125998	0.931373	0.734146	2.06165e-05	8.22824e-05
BmTrio	Bomo_Chr1	16126020	0.17	0.678049	2.84347e-20	7.77096e-19
BmTrio	Bomo_Chr1	16126034	0.02	0	0.00411517	0.00908073
BmTrio	Bomo_Chr1	16126038	0.16	0.678049	5.43448e-21	1.57401e-19
BmTrio	Bomo_Chr1	16126095	0.127451	0	2.43734e-13	3.28372e-12
BmTrio	Bomo_Chr1	16126101	0.00980392	0	0.0447649	0.0587124
BmTrio	Bomo_Chr1	16126118	0.0392157	0	5.68427e-05	0.000195844
BmTrio	Bomo_Chr1	16126119	0.294118	0.678049	1.36609e-12	1.71044e-11
BmTrio	Bomo_Chr1	16126152	0.901961	0.753659	0.00114324	0.00290733
BmTrio	Bomo_Chr1	16126156	0.0196078	0	0.00449861	0.00908073
BmTrio	Bomo_Chr1	16126166	0.0294118	0	0.000496195	0.00132769
BmTrio	Bomo_Chr1	16126182	0.0196078	0	0.00449861	0.00908073
BmTrio	Bomo_Chr1	16126228	0.0196078	0	0.00449861	0.00908073
BmTrio	Bomo_Chr1	16126230	0.0490196	0	6.63308e-06	2.79815e-05
BmTrio	Bomo_Chr1	16126232	0.00980392	0	0.0447649	0.0587124
BmTrio	Bomo_Chr1	16126238	0.186275	0.0560976	1.80819e-05	7.25963e-05
BmTrio	Bomo_Chr1	16126259	0.01	0	0.0426794	0.0587124
BmTrio	Bomo_Chr1	16126260	0.823529	0.753659	0.134908	0.163098
BmTrio	Bomo_Chr1	16126263	0.05	0	5.36327e-06	2.42262e-05
BmTrio	Bomo_Chr1	16126274	0.06	0	6.06066e-07	3.28038e-06
BmTrio	Bomo_Chr1	16126295	0.0102041	0	0.0406168	0.0587124
BmTrio	Bomo_Chr1	16126297	0.0204082	0	0.00375131	0.00874579
BmTrio	Bomo_Chr1	16126305	0.0102041	0	0.0406168	0.0587124
BmTrio	Bomo_Chr1	16126306	0.0104167	0	0.0385791	0.0587124
BmTrio	Bomo_Chr1	16126320	0.5	0.697561	0.000333334	0.00104268
BmTrio	Bomo_Chr1	16126340	0.0111111	0	0.0326378	0.0587124
BmTrio	Bomo_Chr1	16126356	0.0111111	0	0.0326378	0.0587124
BmTrio	Bomo_Chr1	16126357	0.0111111	0	0.0326378	0.0587124
BmTrio	Bomo_Chr1	16126359	0.3875	0.0560976	4.77364e-18	1.06086e-16
BmTrio	Bomo_Chr1	16126368	0.08	0	7.80657e-09	5.76712e-08
BmTrio	Bomo_Chr1	16126393	0.00980392	0	0.0447649	0.0587124
BmTrio	Bomo_Chr1	16126399	0.156863	0.697561	2.93124e-23	1.00382e-21
BmTrio	Bomo_Chr1	16126410	0.0306122	0	0.000380507	0.00116506
BmTrio	Bomo_Chr1	16126428	0.0306122	0	0.000380507	0.00116506
BmTrio	Bomo_Chr1	16126436	0.0102041	0	0.0406168	0.0587124
BmTrio	Bomo_Chr1	16126437	0.295918	0.697561	1.84723e-13	2.57463e-12
BmTrio	Bomo_Chr1	16126460	0.418367	0	1.76491e-42	1.73099e-40
BmTrio	Bomo_Chr1	16126472	0.0306122	0	0.000380507	0.00116506
BmTrio	Bomo_Chr1	16126476	0.0306122	0	0.000380507	0.00116506
BmTrio	Bomo_Chr1	16126486	0.316327	0	6.85054e-32	3.94892e-30
BmTrio	Bomo_Chr1	16126492	0.316327	0	6.85054e-32	3.94892e-30
BmTrio	Bomo_Chr1	16126503	0.163265	0.697561	3.74283e-22	1.17895e-20
BmTrio	Bomo_Chr1	16126545	0.00980392	0	0.0447649	0.0587124
BmTrio	Bomo_Chr1	16126569	0.0294118	0	0.000496195	0.00132769
BmTrio	Bomo_Chr1	16126610	0.303922	0	1.08447e-30	5.82804e-29
BmTrio	Bomo_Chr1	16126618	0.0392157	0	5.68427e-05	0.000195844
BmTrio	Bomo_Chr1	16126632	0.0588235	0	7.8122e-07	3.98412e-06
BmTrio	Bomo_Chr1	16126638	0.22549	0	7.67231e-23	2.53328e-21
BmTrio	Bomo_Chr1	16126662	0.0294118	0	0.000496195	0.00132769
BmTrio	Bomo_Chr1	16126668	0.441176	0	4.87777e-45	5.3539e-43
BmTrio	Bomo_Chr1	16126671	0.264706	0	9.76894e-27	4.17593e-25
BmTrio	Bomo_Chr1	16126695	0.166667	0.0560976	0.000196417	0.000635435
BmTrio	Bomo_Chr1	16126698	0.54902	0.753659	4.35115e-05	0.000164784
BmTrio	Bomo_Chr1	16126746	0.137255	0.0560976	0.00461503	0.00926051
BmTrio	Bomo_Chr1	16126773	0.519608	0.753659	3.35662e-06	1.6011e-05
BmTrio	Bomo_Chr1	16126779	0.137255	0.0560976	0.00461503	0.00926051
BmTrio	Bomo_Chr1	16126813	0.00980392	0	0.0447649	0.0587124
BmTrio	Bomo_Chr1	16126814	0.166667	0	4.2007e-17	8.49581e-16
BmTrio	Bomo_Chr1	16126827	0.0588235	0	7.8122e-07	3.98412e-06
BmTrio	Bomo_Chr1	16126836	0.176471	0	4.73233e-18	1.05206e-16
BmTrio	Bomo_Chr1	16126844	0.00980392	0	0.0447649	0.0587124
BmTrio	Bomo_Chr1	16126868	0.07	0	6.87581e-08	4.37186e-07
BmTrio	Bomo_Chr1	16126875	0.510417	0.753659	2.40586e-06	1.16452e-05
BmTrio	Bomo_Chr1	16126876	0.510417	0.753659	2.40586e-06	1.16452e-05
BmTrio	Bomo_Chr1	16126906	0.0294118	0	0.000659564	0.0017208
BmTrio	Bomo_Chr1	16126935	0.0784314	0.0621762	0.555294	0.596653
BmTrio	Bomo_Chr1	16126938	0.00980392	0	0.0452887	0.0589417
BmTrio	Bomo_Chr1	16126955	0.00980392	0	0.0447649	0.0587124
BmTrio	Bomo_Chr1	16126978	0.00980392	0	0.0447649	0.0587124
BmTrio	Bomo_Chr1	16126979	0.0980392	0	1.52479e-10	1.4172e-09
BmTrio	Bomo_Chr1	16126985	0.00980392	0	0.0447649	0.0587124
BmTrio	Bomo_Chr1	16126986	0.196078	0	5.87641e-20	1.55491e-18
BmTrio	Bomo_Chr1	16126998	0.0686275	0	9.23868e-08	5.55541e-07
BmTrio	Bomo_Chr1	16127004	0.705882	0.75122	0.348902	0.393692
BmTrio	Bomo_Chr1	16127020	0.0882353	0	1.29304e-09	1.04794e-08
BmTrio	Bomo_Chr1	16127028	0.0980392	0	1.52479e-10	1.4172e-09
BmTrio	Bomo_Chr1	16127040	0	0.00243902	0.617592	0.649721
BmTrio	Bomo_Chr1	16127051	0.127451	0	2.43734e-13	3.28372e-12
BmTrio	Bomo_Chr1	16127060	0.0392157	0	5.68427e-05	0.000195844
BmTrio	Bomo_Chr1	16127061	0.00980392	0	0.0447649	0.0587124
BmTrio	Bomo_Chr1	16127064	0.0294118	0	0.000496195	0.00132769
BmTrio	Bomo_Chr1	16127076	0.0294118	0	0.000496195	0.00132769
BmTrio	Bomo_Chr1	16127108	0.0882353	0.0560976	0.230177	0.269301
BmTrio	Bomo_Chr1	16127120	0.686275	0.753659	0.164895	0.197192
BmTrio	Bomo_Chr1	16127122	0.0686275	0	9.23868e-08	5.55541e-07
BmTrio	Bomo_Chr1	16127129	0.01	0	0.0426794	0.0587124
BmTrio	Bomo_Chr1	16127139	0.0306122	0	0.000380507	0.00116506
BmTrio	Bomo_Chr1	16127148	0.0102041	0	0.0406168	0.0587124
BmTrio	Bomo_Chr1	16127280	0.0980392	0	1.52479e-10	1.4172e-09
BmTrio	Bomo_Chr1	16127284	0.352941	0.753659	1.11858e-14	1.77712e-13
BmTrio	Bomo_Chr1	16127300	0.0686275	0	9.23868e-08	5.55541e-07
BmTrio	Bomo_Chr1	16127308	0.22549	0.0560976	8.62029e-08	5.42101e-07
BmTrio	Bomo_Chr1	16127310	0	0.0560976	0.0143783	0.0271978
BmTrio	Bomo_Chr1	16127317	0.0980392	0.0560976	0.122675	0.149254
BmTrio	Bomo_Chr1	16127321	0.0196078	0	0.00449861	0.00908073
BmTrio	Bomo_Chr1	16127325	0.0588235	0	7.8122e-07	3.98412e-06
BmTrio	Bomo_Chr1	16127327	0.156863	0.697561	2.93124e-23	1.00382e-21
BmTrio	Bomo_Chr1	16127351	0.0490196	0	6.63308e-06	2.79815e-05
BmTrio	Bomo_Chr1	16127358	0.26	0.0560976	5.51509e-10	4.86025e-09
BmTrio	Bomo_Chr1	16127366	0.0294118	0	0.000496195	0.00132769
BmTrio	Bomo_Chr1	16127367	0.441176	0.0560976	1.12523e-24	4.2132e-23
BmTrio	Bomo_Chr1	16127372	0.00980392	0	0.0447649	0.0587124
BmTrio	Bomo_Chr1	16127406	0.0294118	0	0.000496195	0.00132769
BmTrio	Bomo_Chr1	16127410	0.0294118	0	0.000496195	0.00132769
BmTrio	Bomo_Chr1	16127422	0.137255	0	2.81944e-14	4.23362e-13
BmTrio	Bomo_Chr1	16127442	0.0980392	0	1.52479e-10	1.4172e-09
BmTrio	Bomo_Chr1	16127480	0.0490196	0	6.63308e-06	2.79815e-05
BmTrio	Bomo_Chr1	16127509	0.0588235	0	7.8122e-07	3.98412e-06
BmTrio	Bomo_Chr1	16127516	0.0294118	0	0.000496195	0.00132769
BmTrio	Bomo_Chr1	16127524	0.470588	0.0560976	2.24683e-27	1.00076e-25
BmTrio	Bomo_Chr1	16127525	0.0196078	0	0.00449861	0.00908073
BmTrio	Bomo_Chr1	16127530	0.0588235	0	7.8122e-07	3.98412e-06
BmTrio	Bomo_Chr1	16127545	0.0392157	0	5.68427e-05	0.000195844
BmTrio	Bomo_Chr1	16127570	0.0392157	0	5.68427e-05	0.000195844
BmTrio	Bomo_Chr1	16127576	0.176471	0.00243902	8.75091e-17	1.72551e-15
BmTrio	Bomo_Chr1	16127594	0	0.00487805	0.479714	0.525095
BmTrio	Bomo_Chr1	16127623	0.568627	0.0560976	6.46506e-37	4.89476e-35
BmTrio	Bomo_Chr1	16127633	0.00980392	0	0.0447649	0.0587124
BmTrio	Bomo_Chr1	16127645	0.352941	0.0560976	4.39183e-17	8.86716e-16
BmTrio	Bomo_Chr1	16127647	0.27451	0.0560976	4.36102e-11	4.43758e-10
BmTrio	Bomo_Chr1	16127650	0.539216	0.0560976	5.71301e-34	3.7342e-32
BmTrio	Bomo_Chr1	16127665	0.0980392	0.0560976	0.122675	0.149254
BmTrio	Bomo_Chr1	16127667	0.0980392	0.0560976	0.122675	0.149254
BmTrio	Bomo_Chr1	16127674	0.0490196	0	6.63308e-06	2.79815e-05
BmTrio	Bomo_Chr1	16127675	0.00980392	0	0.0447649	0.0587124
BmTrio	Bomo_Chr1	16127761	0.0588235	0	7.8122e-07	3.98412e-06
BmTrio	Bomo_Chr1	16127794	0.00980392	0	0.0447649	0.0587124
BmTrio	Bomo_Chr1	16127828	0.00980392	0	0.0447649	0.0587124
BmTrio	Bomo_Chr1	16127853	0.45098	0.0560976	1.446e-25	5.75774e-24
BmTrio	Bomo_Chr1	16127857	0.00980392	0	0.0447649	0.0587124
BmTrio	Bomo_Chr1	16127861	0.0294118	0	0.000496195	0.00132769
BmTrio	Bomo_Chr1	16127866	0.0294118	0	0.000496195	0.00132769
BmTrio	Bomo_Chr1	16127868	0.0294118	0	0.000496195	0.00132769
BmTrio	Bomo_Chr1	16127876	0.00980392	0	0.0447649	0.0587124
BmTrio	Bomo_Chr1	16127882	0.147059	0	3.24149e-15	5.39057e-14
BmTrio	Bomo_Chr1	16127883	0.166667	0	4.2007e-17	8.49581e-16
BmTrio	Bomo_Chr1	16127891	0.0294118	0	0.000496195	0.00132769
BmTrio	Bomo_Chr1	16127893	0.0294118	0	0.000496195	0.00132769
BmTrio	Bomo_Chr1	16127906	0.705882	0.753659	0.322383	0.365427
BmTrio	Bomo_Chr1	16127910	0.0588235	0	7.8122e-07	3.98412e-06
BmTrio	Bomo_Chr1	16127911	0.598039	0.753659	0.00168041	0.00419829
BmTrio	Bomo_Chr1	16127912	0.00980392	0	0.0447649	0.0587124
BmTrio	Bomo_Chr1	16127913	0.0294118	0	0.000496195	0.00132769
BmTrio	Bomo_Chr1	16127916	0.147059	0	3.24149e-15	5.39057e-14
BmTrio	Bomo_Chr1	16127917	0.00980392	0	0.0447649	0.0587124
BmTrio	Bomo_Chr1	16127922	0.0588235	0	7.8122e-07	3.98412e-06
BmTrio	Bomo_Chr1	16127923	0.0490196	0	6.63308e-06	2.79815e-05
BmTrio	Bomo_Chr1	16127925	0.0882353	0.0560976	0.230177	0.269301
BmTrio	Bomo_Chr1	16127932	0.5	0.697561	0.000166958	0.000543772
BmTrio	Bomo_Chr1	16127944	0.03	0	0.000435638	0.00128202
BmTrio	Bomo_Chr1	16127953	0.0306122	0	0.000380507	0.00116506
BmTrio	Bomo_Chr1	16127959	0.01	0	0.0426794	0.0587124
BmTrio	Bomo_Chr1	16127964	0.03	0	0.000435638	0.00128202
BmTrio	Bomo_Chr1	16127976	0.54902	0.697561	0.00436372	0.00908073
BmTrio	Bomo_Chr1	16127986	0.784314	0.753659	0.51667	0.559038
BmTrio	Bomo_Chr1	16128036	0.00980392	0	0.0447649	0.0587124
BmTrio	Bomo_Chr1	16128038	0	0.00487805	0.479714	0.525095
BmTrio	Bomo_Chr1	16128039	0.705882	0.697561	0.869744	0.881589
BmTrio	Bomo_Chr1	16128065	0.00980392	0	0.0447649	0.0587124
BmTrio	Bomo_Chr1	16128066	0.00980392	0	0.0447649	0.0587124
BmTrio	Bomo_Chr1	16128068	0.27451	0	1.01598e-27	4.60125e-26
BmTrio	Bomo_Chr1	16128070	0.0294118	0	0.000496195	0.00132769
BmTrio	Bomo_Chr1	16128089	0.00980392	0	0.0447649	0.0587124
BmTrio	Bomo_Chr1	16128139	0.0588235	0	7.8122e-07	3.98412e-06
BmTrio	Bomo_Chr1	16128161	0.00980392	0	0.0447649	0.0587124
BmTrio	Bomo_Chr1	16128164	0.264706	0	9.76894e-27	4.17593e-25
BmTrio	Bomo_Chr1	16128167	0.0392157	0	5.68427e-05	0.000195844
BmTrio	Bomo_Chr1	16128179	0.0196078	0	0.00449861	0.00908073
BmTrio	Bomo_Chr1	16128193	0	0.0146341	0.219081	0.257346
BmTrio	Bomo_Chr1	16128220	0.0980392	0	1.52479e-10	1.4172e-09
BmTrio	Bomo_Chr1	16128234	0.117647	0	2.09501e-12	2.51059e-11
BmTrio	Bomo_Chr1	16128249	0.05	0	5.36327e-06	2.42262e-05
BmTrio	Bomo_Chr1	16128250	0.12	0	1.26321e-12	1.58478e-11
BmTrio	Bomo_Chr1	16128269	0.05	0	5.36327e-06	2.42262e-05
BmTrio	Bomo_Chr1	16128280	0.0204082	0	0.00375131	0.00874579
BmTrio	Bomo_Chr1	16128283	0.0510204	0	4.29986e-06	2.00108e-05
BmTrio	Bomo_Chr1	16128288	0.67	0.697561	0.59241	0.632529
BmTrio	Bomo_Chr1	16128300	0.117647	0	2.09501e-12	2.51059e-11
BmTrio	Bomo_Chr1	16128304	0.00980392	0	0.0447649	0.0587124
BmTrio	Bomo_Chr1	16128315	0.215686	0.0560976	3.50484e-07	1.98614e-06
BmTrio	Bomo_Chr1	16128324	0.0686275	0	9.23868e-08	5.55541e-07
BmTrio	Bomo_Chr1	16128328	0.352941	0.697561	1.14029e-10	1.10394e-09
BmTrio	Bomo_Chr1	16128334	0.117647	0	2.09501e-12	2.51059e-11
BmTrio	Bomo_Chr1	16128354	0.00980392	0	0.0447649	0.0587124
BmTrio	Bomo_Chr1	16128408	0.03	0	0.000435638	0.00128202
BmTrio	Bomo_Chr1	16128422	0.22549	0	7.67231e-23	2.53328e-21
BmTrio	Bomo_Chr1	16128428	0.352941	0.697561	1.14029e-10	1.10394e-09
BmTrio	Bomo_Chr1	16128440	0.0490196	0	6.63308e-06	2.79815e-05
BmTrio	Bomo_Chr1	16128457	0.0588235	0	7.8122e-07	3.98412e-06
BmTrio	Bomo_Chr1	16128472	0.284314	0.0560976	8.61105e-12	9.69784e-11
BmTrio	Bomo_Chr1	16128474	0.00980392	0	0.0447649	0.0587124
BmTrio	Bomo_Chr1	16128480	0.539216	0.697561	0.00241108	0.00591594
BmTrio	Bomo_Chr1	16128481	0.382353	0.697561	3.28949e-09	2.56208e-08
BmTrio	Bomo_Chr1	16128522	0.294118	0.697561	6.31789e-14	9.21294e-13
BmTrio	Bomo_Chr1	16128529	0.147059	0.697561	5.0959e-24	1.83845e-22
BmTrio	Bomo_Chr1	16128536	0.00980392	0	0.0447649	0.0587124
BmTrio	Bomo_Chr1	16128551	0	0.0121951	0.267099	0.308756
BmTrio	Bomo_Chr1	16128552	0.990196	0.753659	8.68793e-08	5.46046e-07
BmTrio	Bomo_Chr1	16128568	0.00980392	0	0.0447649	0.0587124
BmTrio	Bomo_Chr1	16128576	0.0294118	0	0.000496195	0.00132769
BmTrio	Bomo_Chr1	16128577	0.0882353	0.0560976	0.230177	0.269301
BmTrio	Bomo_Chr1	16128609	0.0490196	0	6.63308e-06	2.79815e-05
BmTrio	Bomo_Chr1	16128615	0.0294118	0	0.000496195	0.00132769
BmTrio	Bomo_Chr1	16128617	0.00980392	0	0.0447649	0.0587124
BmTrio	Bomo_Chr1	16128623	0.0490196	0	6.63308e-06	2.79815e-05
BmTrio	Bomo_Chr1	16128624	0.0490196	0	6.63308e-06	2.79815e-05
BmTrio	Bomo_Chr1	16128628	0.0490196	0	6.63308e-06	2.79815e-05
BmTrio	Bomo_Chr1	16128631	0.0686275	0	9.23868e-08	5.55541e-07
BmTrio	Bomo_Chr1	16128632	0.147059	0	3.24149e-15	5.39057e-14
BmTrio	Bomo_Chr1	16128638	0.00980392	0	0.0447649	0.0587124
BmTrio	Bomo_Chr1	16128654	0.0490196	0	6.63308e-06	2.79815e-05
BmTrio	Bomo_Chr1	16128659	0.392157	0.0560976	2.33255e-20	6.44786e-19
BmTrio	Bomo_Chr1	16128690	0.00980392	0.0560976	0.0477713	0.0614848
BmTrio	Bomo_Chr1	16128709	0.15625	0	4.4646e-16	8.13504e-15
BmTrio	Bomo_Chr1	16128712	0.0104167	0.0560976	0.0580352	0.0734221
BmTrio	Bomo_Chr1	16128723	0.260417	0	3.03991e-26	1.26679e-24
BmTrio	Bomo_Chr1	16128724	0.0104167	0.0560976	0.0580352	0.0734221
BmTrio	Bomo_Chr1	16128729	0.239583	0	3.51328e-24	1.27921e-22
BmTrio	Bomo_Chr1	16128733	0.239583	0	3.51328e-24	1.27921e-22
BmTrio	Bomo_Chr1	16128734	0.239583	0	3.51328e-24	1.27921e-22
BmTrio	Bomo_Chr1	16128735	0.239583	0	3.51328e-24	1.27921e-22
BmTrio	Bomo_Chr1	16128746	0.0104167	0	0.0385791	0.0587124
BmTrio	Bomo_Chr1	16128747	0.204082	0	1.03021e-20	2.89979e-19
BmTrio	Bomo_Chr1	16128756	0.0104167	0	0.0385791	0.0587124
BmTrio	Bomo_Chr1	16128758	0	0.0560976	0.017537	0.0328598
BmTrio	Bomo_Chr1	16128761	0.197917	0	4.22578e-20	1.14313e-18
BmTrio	Bomo_Chr1	16128764	0.239583	0	3.51328e-24	1.27921e-22
BmTrio	Bomo_Chr1	16128771	0.583333	0.753659	0.000806247	0.00208042
BmTrio	Bomo_Chr1	16128772	0.735294	0.753659	0.701492	0.725762
BmTrio	Bomo_Chr1	16128776	0.52	0.753659	4.08629e-06	1.927e-05
BmTrio	Bomo_Chr1	16128780	0.78125	0.753659	0.569434	0.609712
BmTrio	Bomo_Chr1	16128787	0	0.0560976	0.017537	0.0328598
BmTrio	Bomo_Chr1	16128804	0.0104167	0	0.0385791	0.0587124
BmTrio	Bomo_Chr1	16128825	0.960784	0.753659	3.54767e-06	1.68329e-05
BmTrio	Bomo_Chr1	16128970	0	0.0560976	0.0143783	0.0271978
BmTrio	Bomo_Chr1	16128983	0.102041	0	6.45701e-11	6.44503e-10
BmTrio	Bomo_Chr1	16128986	0.102041	0	6.45701e-11	6.44503e-10
BmTrio	Bomo_Chr1	16128996	0.0612245	0	4.65419e-07	2.58405e-06
BmTrio	Bomo_Chr1	16128997	0.908163	0.753659	0.00084963	0.00218633
BmTrio	Bomo_Chr1	16129001	0.591837	0.697561	0.0443268	0.0587124
BmTrio	Bomo_Chr1	16129021	0.0408163	0	4.00821e-05	0.000152888
BmTrio	Bomo_Chr1	16129024	0.918367	0.753659	0.00035941	0.00111945
BmTrio	Bomo_Chr1	16129026	0.112245	0	6.95877e-12	7.8935e-11
BmTrio	Bomo_Chr1	16129027	0.918367	0.753659	0.00035941	0.00111945
BmTrio	Bomo_Chr1	16129050	0.264706	0.697561	1.01134e-15	1.79095e-14
BmTrio	Bomo_Chr1	16129055	0.362745	0.0560976	6.91451e-18	1.5193e-16
BmTrio	Bomo_Chr1	16129057	0.0980392	0	1.52479e-10	1.4172e-09
BmTrio	Bomo_Chr1	16129059	0.00980392	0	0.0447649	0.0587124
BmTrio	Bomo_Chr1	16129069	0.0392157	0	5.68427e-05	0.000195844
BmTrio	Bomo_Chr1	16129084	0.00980392	0	0.0447649	0.0587124
BmTrio	Bomo_Chr1	16129096	0.0294118	0	0.000496195	0.00132769
BmTrio	Bomo_Chr1	16129108	0.0392157	0	5.68427e-05	0.000195844
BmTrio	Bomo_Chr1	16129132	0.166667	0	4.2007e-17	8.49581e-16
BmTrio	Bomo_Chr1	16129134	0.843137	0.753659	0.0541067	0.068774
BmTrio	Bomo_Chr1	16129145	0.0490196	0	6.63308e-06	2.79815e-05
BmTrio	Bomo_Chr1	16129161	0.0196078	0	0.00449861	0.00908073
BmTrio	Bomo_Chr1	16129162	0.107843	0	1.79142e-11	1.89334e-10
BmTrio	Bomo_Chr1	16129167	0.00980392	0	0.0447649	0.0587124
BmTrio	Bomo_Chr1	16129171	0.00980392	0	0.0447649	0.0587124
BmTrio	Bomo_Chr1	16129174	0.107843	0	1.79142e-11	1.89334e-10
BmTrio	Bomo_Chr1	16129182	0.0392157	0	5.68427e-05	0.000195844
BmTrio	Bomo_Chr1	16129185	0.0392157	0	5.68427e-05	0.000195844
BmTrio	Bomo_Chr1	16129186	0.00980392	0	0.0447649	0.0587124
BmTrio	Bomo_Chr1	16129212	0.958333	0.753659	8.5303e-06	3.54622e-05
BmTrio	Bomo_Chr1	16129222	0.676471	0.75122	0.12523	0.152211
BmTrio	Bomo_Chr1	16129228	0.846939	0.75122	0.0431894	0.0587124
BmTrio	Bomo_Chr1	16129232	0.02	0	0.00411517	0.00908073
BmTrio	Bomo_Chr1	16129240	0.0102041	0	0.0406168	0.0587124
BmTrio	Bomo_Chr1	16129244	0.0204082	0	0.00375131	0.00874579
BmTrio	Bomo_Chr1	16129345	0.1	0	8.73268e-08	5.48603e-07
BmTrio	Bomo_Chr1	16129350	0.790698	0.7	0.0940215	0.116059
BmTrio	Bomo_Chr1	16129383	0.86	0.753659	0.0225158	0.0416687
BmTrio	Bomo_Chr1	16129386	0.803922	0.753659	0.28494	0.327452
BmTrio	Bomo_Chr1	16129392	0.843137	0.753659	0.0541067	0.068774
BmTrio	Bomo_Chr1	16129403	0.03	0	0.000435638	0.00128202
BmTrio	Bomo_Chr1	16129441	0.00980392	0	0.0447649	0.0587124
BmTrio	Bomo_Chr1	16129452	0.0294118	0	0.000496195	0.00132769
BmTrio	Bomo_Chr1	16129466	0	0.00487805	0.479714	0.525095
BmTrio	Bomo_Chr1	16129469	0.00980392	0	0.0447649	0.0587124
BmTrio	Bomo_Chr1	16129489	0.00980392	0	0.0447649	0.0587124
BmTrio	Bomo_Chr1	16129539	0.284314	0	1.04751e-28	5.02088e-27
BmTrio	Bomo_Chr1	16129577	0	0.0317073	0.0685084	0.0858015
BmTrio	Bomo_Chr1	16129584	0	0.00731707	0.386242	0.432101
BmTrio	Bomo_Chr1	16129593	0	0.0341463	0.0584497	0.0738797
BmTrio	Bomo_Chr1	16129633	0.960784	0.753659	3.54767e-06	1.68329e-05
BmTrio	Bomo_Chr1	16129667	0.0588235	0	7.8122e-07	3.98412e-06
BmTrio	Bomo_Chr1	16129691	0.656863	0.753659	0.0476236	0.0613207
BmTrio	Bomo_Chr1	16129693	0.578431	0.753659	0.000427831	0.00128202
BmTrio	Bomo_Chr1	16129699	0	0.0560976	0.0143783	0.0271978
BmTrio	Bomo_Chr1	16129709	0.480392	0.753659	7.23112e-08	4.58665e-07
BmTrio	Bomo_Chr1	16129716	0.00980392	0	0.0447649	0.0587124
BmTrio	Bomo_Chr1	16129720	0.00980392	0	0.0447649	0.0587124
BmTrio	Bomo_Chr1	16129730	0.470588	0.753659	2.57238e-08	1.73238e-07
BmTrio	Bomo_Chr1	16129832	0.137255	0	2.81944e-14	4.23362e-13
BmTrio	Bomo_Chr1	16129856	0.0294118	0	0.000496195	0.00132769
BmTrio	Bomo_Chr1	16129902	0.00980392	0	0.0447649	0.0587124
BmTrio	Bomo_Chr1	16129909	0.186275	0	5.29258e-19	1.28952e-17
BmTrio	Bomo_Chr1	16129925	0.00980392	0	0.0447649	0.0587124
BmTrio	Bomo_Chr1	16129932	0.00980392	0	0.0447649	0.0587124
BmTrio	Bomo_Chr1	16129939	0.0686275	0	9.23868e-08	5.55541e-07
BmTrio	Bomo_Chr1	16129951	0.0196078	0	0.00449861	0.00908073
BmTrio	Bomo_Chr1	16129979	0.823529	0.748756	0.112271	0.137196
BmTrio	Bomo_Chr1	16130012	0.00980392	0	0.0447649	0.0587124
BmTrio	Bomo_Chr1	16130050	0.0686275	0	9.23868e-08	5.55541e-07
BmTrio	Bomo_Chr1	16130073	0.00980392	0	0.0447649	0.0587124
BmTrio	Bomo_Chr1	16130089	0.303922	0	1.08447e-30	5.82804e-29
BmTrio	Bomo_Chr1	16130091	0.0196078	0	0.00449861	0.00908073
BmTrio	Bomo_Chr1	16130092	0.0196078	0	0.00449861	0.00908073
BmTrio	Bomo_Chr1	16130095	0.00980392	0	0.0447649	0.0587124
BmTrio	Bomo_Chr1	16130110	0.00980392	0	0.0447649	0.0587124
BmTrio	Bomo_Chr1	16130149	0.45098	0.753659	2.98166e-09	2.3294e-08
BmTrio	Bomo_Chr1	16130209	0.0196078	0	0.00449861	0.00908073
BmTrio	Bomo_Chr1	16130233	0.00980392	0	0.0447649	0.0587124
BmTrio	Bomo_Chr1	16130247	0.186275	0	5.29258e-19	1.28952e-17
BmTrio	Bomo_Chr1	16130249	0.666667	0	1.61241e-70	5.51782e-68
BmTrio	Bomo_Chr1	16130314	0.00980392	0	0.0447649	0.0587124
BmTrio	Bomo_Chr1	16130324	0.00980392	0	0.0447649	0.0587124
BmTrio	Bomo_Chr1	16130417	0.647059	0	3.35625e-68	1.01764e-65
BmTrio	Bomo_Chr1	16130509	0.0294118	0	0.000496195	0.00132769
BmTrio	Bomo_Chr1	16130581	0.166667	0.697561	1.63834e-22	5.29751e-21
BmTrio	Bomo_Chr1	16130602	0.0392157	0	5.68427e-05	0.000195844
BmTrio	Bomo_Chr1	16130604	0.127451	0	2.43734e-13	3.28372e-12
BmTrio	Bomo_Chr1	16130645	0.205882	0	6.47342e-21	1.84577e-19
BmTrio	Bomo_Chr1	16130666	0.264706	0	9.76894e-27	4.17593e-25
BmTrio	Bomo_Chr1	16130668	0.00980392	0	0.0447649	0.0587124
BmTrio	Bomo_Chr1	16130677	0.0392157	0	5.68427e-05	0.000195844
BmTrio	Bomo_Chr1	16130743	0.0294118	0	0.000496195	0.00132769
BmTrio	Bomo_Chr1	16130747	0.0294118	0	0.000496195	0.00132769
BmTrio	Bomo_Chr1	16130782	0.00980392	0	0.0447649	0.0587124
BmTrio	Bomo_Chr1	16130786	0.980392	0.717073	1.59582e-08	1.09881e-07
BmTrio	Bomo_Chr1	16130840	0.284314	0	1.04751e-28	5.02088e-27
BmTrio	Bomo_Chr1	16130857	0.0294118	0	0.000496195	0.00132769
BmTrio	Bomo_Chr1	16130858	0.147059	0	3.24149e-15	5.39057e-14
BmTrio	Bomo_Chr1	16130889	0.0392157	0	5.68427e-05	0.000195844
BmTrio	Bomo_Chr1	16130909	0.00980392	0	0.0447649	0.0587124
BmTrio	Bomo_Chr1	16130941	0.0294118	0	0.000496195	0.00132769
BmTrio	Bomo_Chr1	16130978	0.00980392	0	0.0447649	0.0587124
BmTrio	Bomo_Chr1	16130987	0.00980392	0	0.0447649	0.0587124
BmTrio	Bomo_Chr1	16131016	0.0490196	0	6.63308e-06	2.79815e-05
BmTrio	Bomo_Chr1	16131042	0.00980392	0	0.0447649	0.0587124
BmTrio	Bomo_Chr1	16131043	0.0490196	0	6.63308e-06	2.79815e-05
BmTrio	Bomo_Chr1	16131062	0.00980392	0	0.0447649	0.0587124
BmTrio	Bomo_Chr1	16131072	0.00980392	0	0.0447649	0.0587124
BmTrio	Bomo_Chr1	16131203	0.00980392	0	0.0447649	0.0587124
BmTrio	Bomo_Chr1	16131205	0.00980392	0	0.0447649	0.0587124
BmTrio	Bomo_Chr1	16131213	0.686275	0.726829	0.414967	0.46023
BmTrio	Bomo_Chr1	16131236	0.00980392	0	0.0447649	0.0587124
BmTrio	Bomo_Chr1	16131244	0.0882353	0	1.29304e-09	1.04794e-08
BmTrio	Bomo_Chr1	16131250	0.00980392	0	0.0447649	0.0587124
BmTrio	Bomo_Chr1	16131268	0.00980392	0	0.0447649	0.0587124
BmTrio	Bomo_Chr1	16131332	0.01	0	0.0426794	0.0587124
BmTrio	Bomo_Chr1	16131350	0.00980392	0	0.0447649	0.0587124
BmTrio	Bomo_Chr1	16131402	0.0196078	0	0.00449861	0.00908073
BmTrio	Bomo_Chr1	16131408	0.00980392	0	0.0447649	0.0587124
BmTrio	Bomo_Chr1	16131412	0.0882353	0	1.29304e-09	1.04794e-08
BmTrio	Bomo_Chr1	16131413	0.00980392	0	0.0447649	0.0587124
BmTrio	Bomo_Chr1	16131419	0.107843	0	1.79142e-11	1.89334e-10
BmTrio	Bomo_Chr1	16131445	0.0490196	0	6.63308e-06	2.79815e-05
BmTrio	Bomo_Chr1	16131460	0.00980392	0	0.0447649	0.0587124
BmTrio	Bomo_Chr1	16131511	0.0490196	0	6.63308e-06	2.79815e-05
BmTrio	Bomo_Chr1	16131513	0.00980392	0	0.0447649	0.0587124
BmTrio	Bomo_Chr1	16131542	0.107843	0	1.79142e-11	1.89334e-10
BmTrio	Bomo_Chr1	16131560	0.0686275	0	9.23868e-08	5.55541e-07
BmTrio	Bomo_Chr1	16131564	0.0392157	0	5.68427e-05	0.000195844
BmTrio	Bomo_Chr1	16131566	0.00980392	0	0.0447649	0.0587124
BmTrio	Bomo_Chr1	16131602	0.0196078	0	0.00449861	0.00908073
BmTrio	Bomo_Chr1	16131605	0.0392157	0	5.68427e-05	0.000195844
BmTrio	Bomo_Chr1	16131608	0	0.131707	0.000106488	0.000353393
BmTrio	Bomo_Chr1	16131613	0.00980392	0	0.0447649	0.0587124
BmTrio	Bomo_Chr1	16131629	0.0196078	0	0.00449861	0.00908073
BmTrio	Bomo_Chr1	16131677	0.00980392	0	0.0447649	0.0587124
BmTrio	Bomo_Chr1	16131691	0	0.00731707	0.386242	0.432101
BmTrio	Bomo_Chr1	16131698	0.137255	0.802439	2.00553e-37	1.54756e-35
BmTrio	Bomo_Chr1	16131699	0.00980392	0	0.0447649	0.0587124
BmTrio	Bomo_Chr1	16131710	0.00980392	0	0.0447649	0.0587124
BmTrio	Bomo_Chr1	16131712	0.0294118	0	0.000496195	0.00132769
BmTrio	Bomo_Chr1	16131713	0.0686275	0.802439	2.61359e-44	2.80993e-42
BmTrio	Bomo_Chr1	16131714	0.0294118	0	0.000496195	0.00132769
BmTrio	Bomo_Chr1	16131715	0.00980392	0	0.0447649	0.0587124
BmTrio	Bomo_Chr1	16131737	0.00980392	0	0.0447649	0.0587124
BmTrio	Bomo_Chr1	16131738	0.0686275	0.802439	2.61359e-44	2.80993e-42
BmTrio	Bomo_Chr1	16131781	0	0.0121951	0.262378	0.304099
BmTrio	Bomo_Chr1	16131843	0.0392157	0	5.68427e-05	0.000195844
BmTrio	Bomo_Chr1	16131844	0.147059	0	3.24149e-15	5.39057e-14
BmTrio	Bomo_Chr1	16131851	0.0490196	0	6.63308e-06	2.79815e-05
BmTrio	Bomo_Chr1	16131853	0.00980392	0	0.0447649	0.0587124
BmTrio	Bomo_Chr1	16131859	0.0588235	0	7.8122e-07	3.98412e-06
BmTrio	Bomo_Chr1	16131862	0.02	0.00487805	0.124288	0.151085
BmTrio	Bomo_Chr1	16131863	0	0.0292683	0.0834005	0.10347
BmTrio	Bomo_Chr1	16131882	0.0102041	0	0.0406168	0.0587124
BmTrio	Bomo_Chr1	16131900	0.02	0	0.00411517	0.00908073
BmTrio	Bomo_Chr1	16131906	0.02	0.00243902	0.039492	0.0587124
BmTrio	Bomo_Chr1	16131914	0.02	0	0.00411517	0.00908073
BmTrio	Bomo_Chr1	16131916	0.01	0	0.0426794	0.0587124
BmTrio	Bomo_Chr1	16131924	0.01	0	0.0426794	0.0587124
BmTrio	Bomo_Chr1	16131926	0.03	0	0.000435638	0.00128202
BmTrio	Bomo_Chr1	16131927	0.01	0	0.0426794	0.0587124
BmTrio	Bomo_Chr1	16131929	0.0204082	0	0.00375131	0.00874579
BmTrio	Bomo_Chr1	16131946	0.07	0	6.87581e-08	4.37186e-07
BmTrio	Bomo_Chr1	16131947	0.02	0	0.00411517	0.00908073
BmTrio	Bomo_Chr1	16131948	0	0.129268	0.000145778	0.000477599
BmTrio	Bomo_Chr1	16131953	0.0294118	0	0.000496195	0.00132769
BmTrio	Bomo_Chr1	16131958	0.08	0	7.80657e-09	5.76712e-08
BmTrio	Bomo_Chr1	16131965	0.02	0	0.00411517	0.00908073
BmTrio	Bomo_Chr1	16131971	0.0510204	0	4.29986e-06	2.00108e-05
BmTrio	Bomo_Chr1	16131975	0.05	0	5.36327e-06	2.42262e-05
BmTrio	Bomo_Chr1	16131981	0.08	0.760976	1.46765e-36	1.09278e-34
BmTrio	Bomo_Chr1	16131983	0.1	0.00243902	1.7278e-09	1.38267e-08
BmTrio	Bomo_Chr1	16131989	0.91	0.780488	0.00332528	0.00799244
BmTrio	Bomo_Chr1	16131991	0.09	0.763415	6.13128e-36	4.45459e-34
BmTrio	Bomo_Chr1	16132007	0.0612245	0	4.65419e-07	2.58405e-06
BmTrio	Bomo_Chr1	16132010	0.01	0	0.0426794	0.0587124
BmTrio	Bomo_Chr1	16132012	0.00980392	0	0.0447649	0.0587124
BmTrio	Bomo_Chr1	16132021	0.00980392	0	0.0447649	0.0587124
BmTrio	Bomo_Chr1	16132024	0.09	0	8.85133e-10	7.54345e-09
BmTrio	Bomo_Chr1	16132030	0.0294118	0	0.000496195	0.00132769
BmTrio	Bomo_Chr1	16132036	0.0392157	0	5.68427e-05	0.000195844
BmTrio	Bomo_Chr1	16132041	0.0882353	0	1.29304e-09	1.04794e-08
BmTrio	Bomo_Chr1	16132051	0.107843	0	1.79142e-11	1.89334e-10
BmTrio	Bomo_Chr1	16132057	0.0882353	0	1.29304e-09	1.04794e-08
BmTrio	Bomo_Chr1	16132068	0.00980392	0	0.0447649	0.0587124
BmTrio	Bomo_Chr1	16132073	0.0784314	0	1.09362e-08	7.65945e-08
BmTrio	Bomo_Chr1	16132074	0.0392157	0	5.68427e-05	0.000195844
BmTrio	Bomo_Chr1	16132080	0.0294118	0	0.000496195	0.00132769
BmTrio	Bomo_Chr1	16132082	0.0490196	0	6.63308e-06	2.79815e-05
BmTrio	Bomo_Chr1	16132087	0.794118	0.802439	0.850655	0.864155
BmTrio	Bomo_Chr1	16132097	0.313725	0	1.08901e-31	6.17939e-30
BmTrio	Bomo_Chr1	16132117	0.0686275	0	9.23868e-08	5.55541e-07
BmTrio	Bomo_Chr1	16132122	0.00980392	0	0.0447649	0.0587124
BmTrio	Bomo_Chr1	16132146	0.0980392	0	1.52479e-10	1.4172e-09
BmTrio	Bomo_Chr1	16132147	0	0.131707	0.000106488	0.000353393
BmTrio	Bomo_Chr1	16132153	0.0294118	0	0.000496195	0.00132769
BmTrio	Bomo_Chr1	16132162	0.0490196	0	6.63308e-06	2.79815e-05
BmTrio	Bomo_Chr1	16132190	0.00980392	0	0.0447649	0.0587124
BmTrio	Bomo_Chr1	16132195	0	0.131707	0.000106488	0.000353393
BmTrio	Bomo_Chr1	16132222	0.137255	0.670732	2.38422e-22	7.63093e-21
BmTrio	Bomo_Chr1	16132228	0.0294118	0	0.000496195	0.00132769
BmTrio	Bomo_Chr1	16132252	0.00980392	0	0.0447649	0.0587124
BmTrio	Bomo_Chr1	16132279	0.00980392	0	0.0447649	0.0587124
BmTrio	Bomo_Chr1	16132282	0.803922	0.8	0.929285	0.936775
BmTrio	Bomo_Chr1	16132302	0.00980392	0	0.0447649	0.0587124
BmTrio	Bomo_Chr1	16132306	0.0196078	0	0.00449861	0.00908073
BmTrio	Bomo_Chr1	16132312	0.117647	0	2.09501e-12	2.51059e-11
BmTrio	Bomo_Chr1	16132350	0.127451	0.663415	1.83546e-22	5.91767e-21
BmTrio	Bomo_Chr1	16132377	0	0.00636943	0.423698	0.469225
BmTrio	Bomo_Chr1	16132379	0	0.00285714	0.592569	0.63268
BmTrio	Bomo_Chr1	16132393	0.03	0	0.000435638	0.00128202
BmTrio	Bomo_Chr1	16132394	0.03	0	0.000435638	0.00128202
BmTrio	Bomo_Chr1	16132395	0.03	0	0.000435638	0.00128202
BmTrio	Bomo_Chr1	16132404	0.19	0.131707	0.135589	0.163856
BmTrio	Bomo_Chr1	16132412	0.0980392	0	1.52479e-10	1.4172e-09
BmTrio	Bomo_Chr1	16132426	0.27451	0.8	5.83027e-25	2.23802e-23
BmTrio	Bomo_Chr1	16132429	0.0294118	0	0.000496195	0.00132769
BmTrio	Bomo_Chr1	16132450	0.0490196	0	6.63308e-06	2.79815e-05
BmTrio	Bomo_Chr1	16132466	0.00980392	0	0.0447649	0.0587124
BmTrio	Bomo_Chr1	16132475	0.00980392	0	0.0447649	0.0587124
BmTrio	Bomo_Chr1	16132496	0.0294118	0	0.000496195	0.00132769
BmTrio	Bomo_Chr1	16132500	0.00980392	0	0.0447649	0.0587124
BmTrio	Bomo_Chr1	16132507	0.813725	0.802439	0.796957	0.814952
BmTrio	Bomo_Chr1	16132508	0.0196078	0	0.00449861	0.00908073
BmTrio	Bomo_Chr1	16132513	0.137255	0.670732	2.38422e-22	7.63093e-21
BmTrio	Bomo_Chr1	16132518	0.00980392	0	0.0447649	0.0587124
BmTrio	Bomo_Chr1	16132526	0.04	0.670732	6.54457e-30	3.37684e-28
BmTrio	Bomo_Chr1	16132537	0.03	0	0.000435638	0.00128202
BmTrio	Bomo_Chr1	16132538	0.02	0	0.00411517	0.00908073
BmTrio	Bomo_Chr1	16132544	0.17	0	2.04207e-17	4.31095e-16
BmTrio	Bomo_Chr1	16132545	0.08	0	7.80657e-09	5.76712e-08
BmTrio	Bomo_Chr1	16132563	0.12	0	1.26321e-12	1.58478e-11
BmTrio	Bomo_Chr1	16132595	0.612245	0.802439	6.50251e-05	0.000221327
BmTrio	Bomo_Chr1	16132599	0.765306	0.802439	0.413103	0.458276
BmTrio	Bomo_Chr1	16132611	0.0306122	0	0.000380507	0.00116506
BmTrio	Bomo_Chr1	16132628	0.01	0	0.0426794	0.0587124
BmTrio	Bomo_Chr1	16132630	0.09	0.131707	0.255755	0.297445
BmTrio	Bomo_Chr1	16132652	0.00980392	0	0.0447649	0.0587124
BmTrio	Bomo_Chr1	16132658	0.0294118	0	0.000496195	0.00132769
BmTrio	Bomo_Chr1	16132667	0.0294118	0	0.000496195	0.00132769
BmTrio	Bomo_Chr1	16132695	0.01	0	0.0426794	0.0587124
BmTrio	Bomo_Chr1	16132709	0.00980392	0	0.0447649	0.0587124
BmTrio	Bomo_Chr1	16132730	0.00980392	0	0.0447649	0.0587124
BmTrio	Bomo_Chr1	16132731	0.598039	0.670732	0.166595	0.199146
BmTrio	Bomo_Chr1	16132757	0.166667	0	4.2007e-17	8.49581e-16
BmTrio	Bomo_Chr1	16132758	0.509804	0	1.57718e-52	2.52696e-50
BmTrio	Bomo_Chr1	16132770	0.0294118	0	0.000496195	0.00132769
BmTrio	Bomo_Chr1	16133059	0.176471	0	4.73233e-18	1.05206e-16
BmTrio	Bomo_Chr1	16133074	0.0294118	0	0.000496195	0.00132769
BmTrio	Bomo_Chr1	16133081	0.0490196	0	6.63308e-06	2.79815e-05
BmTrio	Bomo_Chr1	16133104	0.00980392	0	0.0447649	0.0587124
BmTrio	Bomo_Chr1	16133117	0.54902	0.670732	0.0213945	0.039713
BmTrio	Bomo_Chr1	16133123	0.303922	0.670732	1.37589e-11	1.5116e-10
BmTrio	Bomo_Chr1	16133129	0.0490196	0	6.63308e-06	2.79815e-05
BmTrio	Bomo_Chr1	16133143	0.0784314	0	1.09362e-08	7.65945e-08
BmTrio	Bomo_Chr1	16133178	0.0980392	0.670732	2.03726e-25	8.05604e-24
BmTrio	Bomo_Chr1	16133179	0.0588235	0	7.8122e-07	3.98412e-06
BmTrio	Bomo_Chr1	16133183	0.0588235	0	7.8122e-07	3.98412e-06
BmTrio	Bomo_Chr1	16133184	0.00980392	0	0.0447649	0.0587124
BmTrio	Bomo_Chr1	16133188	0.0588235	0	7.8122e-07	3.98412e-06
BmTrio	Bomo_Chr1	16133195	0.196078	0	5.87641e-20	1.55491e-18
BmTrio	Bomo_Chr1	16133199	0.196078	0	5.87641e-20	1.55491e-18
BmTrio	Bomo_Chr1	16133274	0.00980392	0	0.0447649	0.0587124
BmTrio	Bomo_Chr1	16133289	0.00980392	0.0926829	0.00474824	0.00949804
BmTrio	Bomo_Chr1	16133352	0.0490196	0	6.63308e-06	2.79815e-05
BmTrio	Bomo_Chr1	16133358	0.00980392	0	0.0447649	0.0587124
BmTrio	Bomo_Chr1	16133376	0.235294	0.131707	0.00918217	0.0176952
BmTrio	Bomo_Chr1	16133388	0.0392157	0	5.68427e-05	0.000195844
BmTrio	Bomo_Chr1	16133424	0	0.0121951	0.262378	0.304099
BmTrio	Bomo_Chr1	16133433	0.0294118	0	0.000496195	0.00132769
BmTrio	Bomo_Chr1	16133448	0.0294118	0	0.000496195	0.00132769
BmTrio	Bomo_Chr1	16133453	0.0588235	0	7.8122e-07	3.98412e-06
BmTrio	Bomo_Chr1	16133492	0.01	0	0.0426794	0.0587124
BmTrio	Bomo_Chr1	16133559	0	0.141463	0.000205862	0.000664633
BmTrio	Bomo_Chr1	16133561	0.0196078	0	0.00449861	0.00908073
BmTrio	Bomo_Chr1	16133789	0.0813953	0	3.98385e-06	1.88094e-05
BmTrio	Bomo_Chr1	16133798	0.454545	0.00289017	2.8824e-38	2.32188e-36
BmTrio	Bomo_Chr1	16133829	0	0.00243902	0.628127	0.655629
BmTrio	Bomo_Chr1	16133833	0	0.00487805	0.492918	0.536012
BmTrio	Bomo_Chr1	16133841	0.0306122	0	0.000380507	0.00116506
BmTrio	Bomo_Chr1	16133842	0.0306122	0	0.000380507	0.00116506
BmTrio	Bomo_Chr1	16133855	0	0.0146341	0.223644	0.26212
BmTrio	Bomo_Chr1	16133871	0.00980392	0	0.0447649	0.0587124
BmTrio	Bomo_Chr1	16133874	0	0.0268293	0.0944601	0.116487
BmTrio	Bomo_Chr1	16133875	0	0.0268293	0.0944601	0.116487
BmTrio	Bomo_Chr1	16133877	0	0.00243902	0.617592	0.649721
BmTrio	Bomo_Chr1	16133880	0	0.0268293	0.0944601	0.116487
BmTrio	Bomo_Chr1	16133883	0.00980392	0	0.0447649	0.0587124
BmTrio	Bomo_Chr1	16133885	0	0.0243902	0.111181	0.135925
BmTrio	Bomo_Chr1	16133886	0	0.0243902	0.111181	0.135925
BmTrio	Bomo_Chr1	16133897	0.0196078	0.0682927	0.0610092	0.0768998
BmTrio	Bomo_Chr1	16133898	0	0.0121951	0.262378	0.304099
BmTrio	Bomo_Chr1	16133937	0.0490196	0	6.63308e-06	2.79815e-05
BmTrio	Bomo_Chr1	16133943	0.0294118	0.121951	0.00604335	0.0118841
BmTrio	Bomo_Chr1	16133947	0.00980392	0	0.0447649	0.0587124
BmTrio	Bomo_Chr1	16133948	0.0294118	0	0.000496195	0.00132769
BmTrio	Bomo_Chr1	16133960	0.0196078	0	0.00449861	0.00908073
BmTrio	Bomo_Chr1	16133984	0.00980392	0.0170732	0.596296	0.636067
BmTrio	Bomo_Chr1	16134002	0.28	0.787805	8.42149e-23	2.77532e-21
BmTrio	Bomo_Chr1	16134011	0.00980392	0	0.0447649	0.0587124
BmTrio	Bomo_Chr1	16134012	0.0490196	0	6.63308e-06	2.79815e-05
BmTrio	Bomo_Chr1	16134038	0.02	0	0.00411517	0.00908073
BmTrio	Bomo_Chr1	16134041	0.03	0	0.000435638	0.00128202
BmTrio	Bomo_Chr1	16134072	0.255102	0	9.77205e-26	3.93002e-24
BmTrio	Bomo_Chr1	16134096	0.02	0	0.00411517	0.00908073
BmTrio	Bomo_Chr1	16134111	0.897959	0.802439	0.026736	0.0489177
BmTrio	Bomo_Chr1	16134138	0.602041	0.802439	2.71806e-05	0.000107103
BmTrio	Bomo_Chr1	16134144	0.163265	0.670732	7.26405e-20	1.91243e-18
BmTrio	Bomo_Chr1	16134146	0.0204082	0	0.00375131	0.00874579
BmTrio	Bomo_Chr1	16134156	0.0208333	0	0.00340707	0.00813562
BmTrio	Bomo_Chr1	16134162	0.0625	0	3.53566e-07	1.99803e-06
BmTrio	Bomo_Chr1	16134165	0.895833	0.802439	0.0319727	0.0576629
BmTrio	Bomo_Chr1	16134195	0.0102041	0	0.0406168	0.0587124
BmTrio	Bomo_Chr1	16134213	0.765306	0.802439	0.413103	0.458276
BmTrio	Bomo_Chr1	16134216	0.897959	0.802439	0.026736	0.0489177
BmTrio	Bomo_Chr1	16134225	0.25	0.131707	0.00337371	0.00810081
BmTrio	Bomo_Chr1	16134244	0.00980392	0	0.0447649	0.0587124
BmTrio	Bomo_Chr1	16134246	0.0784314	0	1.09362e-08	7.65945e-08
BmTrio	Bomo_Chr1	16134297	0.00980392	0	0.0447649	0.0587124
BmTrio	Bomo_Chr1	16134315	0.00980392	0	0.0447649	0.0587124
BmTrio	Bomo_Chr1	16134355	0.0784314	0	1.09362e-08	7.65945e-08
BmTrio	Bomo_Chr1	16134360	0	0.00487805	0.479714	0.525095
BmTrio	Bomo_Chr1	16134362	0.00980392	0	0.0447649	0.0587124
BmTrio	Bomo_Chr1	16134372	0.0980392	0	1.52479e-10	1.4172e-09
BmTrio	Bomo_Chr1	16134383	0.0588235	0	7.8122e-07	3.98412e-06
BmTrio	Bomo_Chr1	16134397	0.00980392	0	0.0447649	0.0587124
BmTrio	Bomo_Chr1	16134402	0.00980392	0	0.0447649	0.0587124
BmTrio	Bomo_Chr1	16134405	0.0588235	0	7.8122e-07	3.98412e-06
BmTrio	Bomo_Chr1	16134413	0.09	0	8.85133e-10	7.54345e-09
BmTrio	Bomo_Chr1	16134419	0.98	0.802439	1.61111e-05	6.49627e-05
BmTrio	Bomo_Chr1	16134446	0.147059	0	3.24149e-15	5.39057e-14
BmTrio	Bomo_Chr1	16134447	0.0196078	0	0.00449861	0.00908073
BmTrio	Bomo_Chr1	16134476	0.901961	0.802439	0.0186328	0.0348264
BmTrio	Bomo_Chr1	16134479	0.303922	0	1.08447e-30	5.82804e-29
BmTrio	Bomo_Chr1	16134497	0.0294118	0	0.000496195	0.00132769
BmTrio	Bomo_Chr1	16134529	0.1	0	1.00075e-10	9.73679e-10
BmTrio	Bomo_Chr1	16134530	0.04	0	4.78954e-05	0.000177122
BmTrio	Bomo_Chr1	16134531	0.01	0	0.0426794	0.0587124
BmTrio	Bomo_Chr1	16134538	0.04	0	4.78954e-05	0.000177122
BmTrio	Bomo_Chr1	16134563	0.15	0.670732	4.21334e-21	1.22615e-19
BmTrio	Bomo_Chr1	16134582	0.13	0.00487805	3.13872e-11	3.24184e-10
BmTrio	Bomo_Chr1	16134583	0.9	0.802439	0.0223316	0.0413419
BmTrio	Bomo_Chr1	16134588	0.46	0	5.33963e-47	6.49068e-45
BmTrio	Bomo_Chr1	16134598	0.01	0	0.0426794	0.0587124
BmTrio	Bomo_Chr1	16134604	0.8	0.802439	0.956239	0.961789
BmTrio	Bomo_Chr1	16134612	0.04	0	4.78954e-05	0.000177122
BmTrio	Bomo_Chr1	16134616	0.98	0.802439	1.61111e-05	6.49627e-05
BmTrio	Bomo_Chr1	16134627	0.1	0	1.00075e-10	9.73679e-10
BmTrio	Bomo_Chr1	16134628	0.02	0	0.00411517	0.00908073
BmTrio	Bomo_Chr1	16134640	0.03	0	0.000435638	0.00128202
BmTrio	Bomo_Chr1	16134654	0.02	0	0.00411517	0.00908073
BmTrio	Bomo_Chr1	16134665	0.01	0.131707	0.000434678	0.00128202
BmTrio	Bomo_Chr1	16134670	0.03	0	0.000435638	0.00128202
BmTrio	Bomo_Chr1	16134672	0.186275	0	5.29258e-19	1.28952e-17
BmTrio	Bomo_Chr1	16134716	0.03	0	0.000435638	0.00128202
BmTrio	Bomo_Chr1	16134721	0.0294118	0	0.000496195	0.00132769
BmTrio	Bomo_Chr1	16134762	0.00980392	0.131707	0.000373727	0.00116163
BmTrio	Bomo_Chr1	16134765	0.0294118	0	0.000496195	0.00132769
BmTrio	Bomo_Chr1	16134779	0.9	0.802439	0.0223316	0.0413419
BmTrio	Bomo_Chr1	16134846	0.0294118	0	0.000496195	0.00132769
BmTrio	Bomo_Chr1	16134855	0.107843	0.131707	0.517096	0.559366
BmTrio	Bomo_Chr1	16134882	0.00980392	0	0.0447649	0.0587124
BmTrio	Bomo_Chr1	16134993	0.98	0.802439	1.61111e-05	6.49627e-05
BmTrio	Bomo_Chr1	16135036	0.00980392	0	0.0447649	0.0587124
BmTrio	Bomo_Chr1	16135056	0.607843	0.802439	3.47602e-05	0.000134943
BmTrio	Bomo_Chr1	16135062	0.137255	0.670732	2.38422e-22	7.63093e-21
BmTrio	Bomo_Chr1	16135077	0.196078	0.131707	0.0980275	0.12066
BmTrio	Bomo_Chr1	16135095	0.0882353	0	1.29304e-09	1.04794e-08
BmTrio	Bomo_Chr1	16135101	0.137255	0.670732	2.38422e-22	7.63093e-21
BmTrio	Bomo_Chr1	16135184	0.0294118	0	0.000496195	0.00132769
BmTrio	Bomo_Chr1	16135195	0	0.0121951	0.262378	0.304099
BmTrio	Bomo_Chr1	16135209	0.0294118	0	0.000496195	0.00132769
BmTrio	Bomo_Chr1	16135218	0.137255	0.670732	2.38422e-22	7.63093e-21
BmTrio	Bomo_Chr1	16135224	0.598039	0.802439	1.45057e-05	5.87654e-05
BmTrio	Bomo_Chr1	16135227	0.303922	0	1.08447e-30	5.82804e-29
BmTrio	Bomo_Chr1	16135251	0.00980392	0	0.0447649	0.0587124
BmTrio	Bomo_Chr1	16135266	0.0490196	0.131707	0.0192627	0.035937
BmTrio	Bomo_Chr1	16135296	0.137255	0.670732	2.38422e-22	7.63093e-21
BmTrio	Bomo_Chr1	16135314	0.98	0.802439	1.61111e-05	6.49627e-05
BmTrio	Bomo_Chr1	16135323	0.13	0	1.40824e-13	1.98119e-12
BmTrio	Bomo_Chr1	16135347	0	0.0097561	0.316596	0.359881
BmTrio	Bomo_Chr1	16135380	0	0.0243902	0.111181	0.135925
BmTrio	Bomo_Chr1	16135383	0.107843	0	1.79142e-11	1.89334e-10
BmTrio	Bomo_Chr1	16135392	0.0980392	0	1.52479e-10	1.4172e-09
BmTrio	Bomo_Chr1	16135410	0.117647	0.670732	7.39733e-24	2.64149e-22
BmTrio	Bomo_Chr1	16135425	0.117647	0.670732	7.39733e-24	2.64149e-22
BmTrio	Bomo_Chr1	16135449	0.117647	0.131707	0.704536	0.728688
BmTrio	Bomo_Chr1	16135473	0.00980392	0	0.0447649	0.0587124
BmTrio	Bomo_Chr1	16135497	0.01	0	0.0426794	0.0587124
BmTrio	Bomo_Chr1	16135540	0.00980392	0	0.0447649	0.0587124
BmTrio	Bomo_Chr1	16135545	0.00980392	0	0.0447649	0.0587124
BmTrio	Bomo_Chr1	16135616	0	0.131707	0.000106488	0.000353393
BmTrio	Bomo_Chr1	16135630	0.00980392	0	0.0447649	0.0587124
BmTrio	Bomo_Chr1	16135631	0.0490196	0	6.63308e-06	2.79815e-05
BmTrio	Bomo_Chr1	16135650	0.0294118	0	0.000496195	0.00132769
BmTrio	Bomo_Chr1	16135838	0.00980392	0	0.0447649	0.0587124
BmTrio	Bomo_Chr1	16135840	0.509804	0.670732	0.00246502	0.00604083
BmTrio	Bomo_Chr1	16135872	0.0392157	0	5.68427e-05	0.000195844
BmTrio	Bomo_Chr1	16135875	0.00980392	0.131707	0.000373727	0.00116163
BmTrio	Bomo_Chr1	16135883	0.0392157	0	5.68427e-05	0.000195844
BmTrio	Bomo_Chr1	16135885	0.00980392	0	0.0447649	0.0587124
BmTrio	Bomo_Chr1	16135890	0.00980392	0	0.0447649	0.0587124
BmTrio	Bomo_Chr1	16135907	0.00980392	0	0.0447649	0.0587124
BmTrio	Bomo_Chr1	16135919	0.186275	0.670732	8.38094e-19	2.01214e-17
BmTrio	Bomo_Chr1	16135923	0	0.131707	0.000106488	0.000353393
BmTrio	Bomo_Chr1	16135924	0.186275	0.670732	8.38094e-19	2.01214e-17
BmTrio	Bomo_Chr1	16135926	0.0980392	0	1.52479e-10	1.4172e-09
BmTrio	Bomo_Chr1	16135935	0.0294118	0	0.000496195	0.00132769
BmTrio	Bomo_Chr1	16135936	0.0392157	0	5.68427e-05	0.000195844
BmTrio	Bomo_Chr1	16135945	0.0686275	0	9.23868e-08	5.55541e-07
BmTrio	Bomo_Chr1	16135951	0.00980392	0	0.0447649	0.0587124
BmTrio	Bomo_Chr1	16135954	0.0196078	0	0.00449861	0.00908073
BmTrio	Bomo_Chr1	16135987	0.0196078	0	0.00449861	0.00908073
BmTrio	Bomo_Chr1	16136067	0.0490196	0.670732	1.51468e-29	7.6177e-28
BmTrio	Bomo_Chr1	16136068	0.0490196	0	6.63308e-06	2.79815e-05
BmTrio	Bomo_Chr1	16136070	0.0392157	0	5.68427e-05	0.000195844
BmTrio	Bomo_Chr1	16136086	0.0490196	0	6.63308e-06	2.79815e-05
BmTrio	Bomo_Chr1	16136090	0.0392157	0	5.68427e-05	0.000195844
BmTrio	Bomo_Chr1	16136125	0.00980392	0	0.0447649	0.0587124
BmTrio	Bomo_Chr1	16136131	0.176471	0.714634	2.27891e-23	7.86703e-22
BmTrio	Bomo_Chr1	16136146	0.0196078	0	0.00449861	0.00908073
BmTrio	Bomo_Chr1	16136155	0.27451	0.714634	1.95286e-16	3.72542e-15
BmTrio	Bomo_Chr1	16136295	0.0102041	0	0.0406168	0.0587124
BmTrio	Bomo_Chr1	16136311	0.0196078	0	0.00449861	0.00908073
BmTrio	Bomo_Chr1	16136336	0.176471	0.704878	1.90906e-22	6.14552e-21
BmTrio	Bomo_Chr1	16136353	0.0196078	0	0.00449861	0.00908073
BmTrio	Bomo_Chr1	16136370	0.117647	0	2.09501e-12	2.51059e-11
BmTrio	Bomo_Chr1	16136444	0.00980392	0	0.0447649	0.0587124
BmTrio	Bomo_Chr1	16136445	0.00980392	0	0.0447649	0.0587124
BmTrio	Bomo_Chr1	16136456	0.0980392	0	1.52479e-10	1.4172e-09
BmTrio	Bomo_Chr1	16136471	0.00980392	0	0.0447649	0.0587124
BmTrio	Bomo_Chr1	16136472	0.00980392	0	0.0447649	0.0587124
BmTrio	Bomo_Chr1	16136479	0.0196078	0	0.00449861	0.00908073
BmTrio	Bomo_Chr1	16136483	0.00980392	0	0.0447649	0.0587124
BmTrio	Bomo_Chr1	16136488	0.0490196	0	6.63308e-06	2.79815e-05
BmTrio	Bomo_Chr1	16136500	0.00980392	0	0.0447649	0.0587124
BmTrio	Bomo_Chr1	16136568	0	0.097561	0.001018	0.0026001
BmTrio	Bomo_Chr1	16136572	0.0196078	0	0.00449861	0.00908073
BmTrio	Bomo_Chr1	16136573	0.196078	0	5.87641e-20	1.55491e-18
BmTrio	Bomo_Chr1	16136576	0.0196078	0	0.00449861	0.00908073
BmTrio	Bomo_Chr1	16136577	0.0392157	0	5.68427e-05	0.000195844
BmTrio	Bomo_Chr1	16136581	0.0882353	0	1.29304e-09	1.04794e-08
BmTrio	Bomo_Chr1	16136598	0.137255	0	2.81944e-14	4.23362e-13
BmTrio	Bomo_Chr1	16136610	0.0882353	0	1.29304e-09	1.04794e-08
BmTrio	Bomo_Chr1	16136621	0.156863	0	3.70261e-16	6.79444e-15
BmTrio	Bomo_Chr1	16136632	0.0490196	0	6.63308e-06	2.79815e-05
BmTrio	Bomo_Chr1	16136640	0.00980392	0	0.0447649	0.0587124
BmTrio	Bomo_Chr1	16136642	0.00980392	0	0.0447649	0.0587124
BmTrio	Bomo_Chr1	16136656	0.0490196	0.704878	4.12288e-33	2.53684e-31
BmTrio	Bomo_Chr1	16136657	0.0490196	0.704878	4.12288e-33	2.53684e-31
BmTrio	Bomo_Chr1	16136665	0.0980392	0	1.52479e-10	1.4172e-09
BmTrio	Bomo_Chr1	16136666	0.0784314	0	1.09362e-08	7.65945e-08
BmTrio	Bomo_Chr1	16136679	0.01	0	0.0426794	0.0587124
BmTrio	Bomo_Chr1	16136685	0.02	0	0.00411517	0.00908073
BmTrio	Bomo_Chr1	16136696	0.07	0	6.87581e-08	4.37186e-07
BmTrio	Bomo_Chr1	16136701	0.81	0.802439	0.864419	0.876573
BmTrio	Bomo_Chr1	16136705	0.07	0.0121951	0.000627837	0.00164251
BmTrio	Bomo_Chr1	16136719	0.19	0	2.35703e-19	5.96357e-18
BmTrio	Bomo_Chr1	16136742	0.704082	0.802439	0.0336907	0.0587124
BmTrio	Bomo_Chr1	16136752	0.04	0.704878	1.77195e-33	1.12058e-31
BmTrio	Bomo_Chr1	16136756	0.03	0	0.000435638	0.00128202
BmTrio	Bomo_Chr1	16136761	0.01	0	0.0426794	0.0587124
BmTrio	Bomo_Chr1	16136764	0.01	0	0.0426794	0.0587124
BmTrio	Bomo_Chr1	16136773	0.01	0	0.0426794	0.0587124
BmTrio	Bomo_Chr1	16136782	0.0294118	0.097561	0.0263792	0.048313
BmTrio	Bomo_Chr1	16136788	0.00980392	0	0.0447649	0.0587124
BmTrio	Bomo_Chr1	16136793	0.852941	0.802439	0.242253	0.282689
BmTrio	Bomo_Chr1	16136797	0.392157	0	8.054e-40	6.95653e-38
BmTrio	Bomo_Chr1	16136812	0.0196078	0	0.00449861	0.00908073
BmTrio	Bomo_Chr1	16136822	0.0294118	0	0.000496195	0.00132769
BmTrio	Bomo_Chr1	16136823	0.0490196	0	6.63308e-06	2.79815e-05
BmTrio	Bomo_Chr1	16136828	0.196078	0	5.87641e-20	1.55491e-18
BmTrio	Bomo_Chr1	16136830	0.0686275	0	9.23868e-08	5.55541e-07
BmTrio	Bomo_Chr1	16136831	0.0686275	0	9.23868e-08	5.55541e-07
BmTrio	Bomo_Chr1	16136840	0.0686275	0	9.23868e-08	5.55541e-07
BmTrio	Bomo_Chr1	16136859	0.0294118	0	0.000496195	0.00132769
BmTrio	Bomo_Chr1	16136865	0.107843	0	1.79142e-11	1.89334e-10
BmTrio	Bomo_Chr1	16136871	0.382353	0	8.64558e-39	7.09753e-37
BmTrio	Bomo_Chr1	16136876	0.0294118	0	0.000496195	0.00132769
BmTrio	Bomo_Chr1	16136879	0	0.097561	0.001018	0.0026001
BmTrio	Bomo_Chr1	16136880	0	0.097561	0.001018	0.0026001
BmTrio	Bomo_Chr1	16136884	0.0294118	0.704878	6.10376e-35	4.21416e-33
BmTrio	Bomo_Chr1	16136890	0.519608	0.802439	4.28305e-09	3.29182e-08
BmTrio	Bomo_Chr1	16136902	0.0294118	0	0.000496195	0.00132769
BmTrio	Bomo_Chr1	16136912	0.0490196	0	6.63308e-06	2.79815e-05
BmTrio	Bomo_Chr1	16136926	0.0392157	0	5.68427e-05	0.000195844
BmTrio	Bomo_Chr1	16136936	0.235294	0	8.25224e-24	2.90666e-22
BmTrio	Bomo_Chr1	16136944	0.0294118	0	0.000496195	0.00132769
BmTrio	Bomo_Chr1	16136962	0.127451	0.097561	0.375205	0.421379
BmTrio	Bomo_Chr1	16136973	0.421569	0.097561	1.93589e-15	3.33322e-14
BmTrio	Bomo_Chr1	16136990	0.0294118	0	0.000496195	0.00132769
BmTrio	Bomo_Chr1	16137008	0.0294118	0	0.000496195	0.00132769
BmTrio	Bomo_Chr1	16137011	0.00980392	0	0.0447649	0.0587124
BmTrio	Bomo_Chr1	16137020	0.0490196	0	6.63308e-06	2.79815e-05
BmTrio	Bomo_Chr1	16137025	0.00980392	0	0.0447649	0.0587124
BmTrio	Bomo_Chr1	16137027	0.0784314	0	1.09362e-08	7.65945e-08
BmTrio	Bomo_Chr1	16137029	0.0196078	0	0.00449861	0.00908073
BmTrio	Bomo_Chr1	16137033	0.0196078	0	0.00449861	0.00908073
BmTrio	Bomo_Chr1	16137037	0.0392157	0.704878	5.09066e-34	3.34266e-32
BmTrio	Bomo_Chr1	16137044	0.862745	0.802439	0.160906	0.192645
BmTrio	Bomo_Chr1	16137049	0.00980392	0	0.0447649	0.0587124
BmTrio	Bomo_Chr1	16137063	0.352941	0.704878	3.95214e-11	4.04615e-10
BmTrio	Bomo_Chr1	16137064	0.117647	0	2.09501e-12	2.51059e-11
BmTrio	Bomo_Chr1	16137067	0.0294118	0	0.000496195	0.00132769
BmTrio	Bomo_Chr1	16137075	0	0.00243902	0.617592	0.649721
BmTrio	Bomo_Chr1	16137076	0	0.00243902	0.617592	0.649721
BmTrio	Bomo_Chr1	16137077	0.00980392	0	0.0447649	0.0587124
BmTrio	Bomo_Chr1	16137093	0.00980392	0	0.0447649	0.0587124
BmTrio	Bomo_Chr1	16137132	0.0490196	0	6.63308e-06	2.79815e-05
BmTrio	Bomo_Chr1	16137133	0.127451	0	2.43734e-13	3.28372e-12
BmTrio	Bomo_Chr1	16137134	0.117647	0	2.09501e-12	2.51059e-11
BmTrio	Bomo_Chr1	16137137	0.0196078	0	0.00449861	0.00908073
BmTrio	Bomo_Chr1	16137144	0.0196078	0	0.00449861	0.00908073
BmTrio	Bomo_Chr1	16137165	0	0.097561	0.001018	0.0026001
BmTrio	Bomo_Chr1	16137168	0.705882	0.704878	0.984124	0.987313
BmTrio	Bomo_Chr1	16137180	0.0392157	0	5.68427e-05	0.000195844
BmTrio	Bomo_Chr1	16137183	0.0294118	0	0.000496195	0.00132769
BmTrio	Bomo_Chr1	16137187	0.00980392	0	0.0447649	0.0587124
BmTrio	Bomo_Chr1	16137191	0.00980392	0	0.0447649	0.0587124
BmTrio	Bomo_Chr1	16137203	0.0392157	0	5.68427e-05	0.000195844
BmTrio	Bomo_Chr1	16137220	0.0196078	0	0.00459713	0.00922615
BmTrio	Bomo_Chr1	16137235	0.0196078	0	0.00459713	0.00922615
BmTrio	Bomo_Chr1	16137236	0.0196078	0	0.00459713	0.00922615
BmTrio	Bomo_Chr1	16137251	0.02	0	0.00420696	0.00908073
BmTrio	Bomo_Chr1	16137257	0.01	0	0.0426794	0.0587124
BmTrio	Bomo_Chr1	16137269	0.00980392	0	0.0447649	0.0587124
BmTrio	Bomo_Chr1	16137291	0.0408163	0	4.00821e-05	0.000152888
BmTrio	Bomo_Chr1	16137296	0.0111111	0	0.0330642	0.0587124
BmTrio	Bomo_Chr1	16137299	0.0113636	0	0.0311312	0.0563237
BmTrio	Bomo_Chr1	16137650	0.0294118	0	0.000496195	0.00132769
BmTrio	Bomo_Chr1	16137652	0.0294118	0	0.000496195	0.00132769
BmTrio	Bomo_Chr1	16137671	0.147059	0	3.24149e-15	5.39057e-14
BmTrio	Bomo_Chr1	16137681	0.06	0	6.06066e-07	3.28038e-06
BmTrio	Bomo_Chr1	16137688	0	0.0243902	0.114732	0.140047
BmTrio	Bomo_Chr1	16137691	0.7	0.704878	0.923676	0.931646
BmTrio	Bomo_Chr1	16137695	0.85	0.802439	0.275309	0.317423
BmTrio	Bomo_Chr1	16137728	0.01	0	0.0426794	0.0587124
BmTrio	Bomo_Chr1	16137736	0.156863	0	3.70261e-16	6.79444e-15
BmTrio	Bomo_Chr1	16137740	0.323529	0	1.08345e-32	6.47459e-31
BmTrio	Bomo_Chr1	16137742	0.03	0	0.000435638	0.00128202
BmTrio	Bomo_Chr1	16137751	0.0490196	0	6.63308e-06	2.79815e-05
BmTrio	Bomo_Chr1	16137753	0.107843	0	1.79142e-11	1.89334e-10
BmTrio	Bomo_Chr1	16137757	0	0.097561	0.001018	0.0026001
BmTrio	Bomo_Chr1	16137773	0.00980392	0	0.0447649	0.0587124
BmTrio	Bomo_Chr1	16137775	0.156863	0	3.70261e-16	6.79444e-15
BmTrio	Bomo_Chr1	16137782	0.0294118	0	0.000496195	0.00132769
BmTrio	Bomo_Chr1	16137798	0.156863	0	3.70261e-16	6.79444e-15
BmTrio	Bomo_Chr1	16137813	0.156863	0	3.70261e-16	6.79444e-15
BmTrio	Bomo_Chr1	16137815	0.0294118	0	0.000496195	0.00132769
BmTrio	Bomo_Chr1	16137834	0.0882353	0	1.29304e-09	1.04794e-08
BmTrio	Bomo_Chr1	16137839	0.0392157	0	5.68427e-05	0.000195844
BmTrio	Bomo_Chr1	16137844	0.0392157	0	5.68427e-05	0.000195844
BmTrio	Bomo_Chr1	16137849	0.00980392	0	0.0447649	0.0587124
BmTrio	Bomo_Chr1	16137881	0.0980392	0	1.52479e-10	1.4172e-09
BmTrio	Bomo_Chr1	16137883	0.0294118	0	0.000496195	0.00132769
BmTrio	Bomo_Chr1	16137894	0.0294118	0	0.000496195	0.00132769
BmTrio	Bomo_Chr1	16137915	0.0588235	0	7.8122e-07	3.98412e-06
BmTrio	Bomo_Chr1	16137918	0.0588235	0	7.8122e-07	3.98412e-06
BmTrio	Bomo_Chr1	16137924	0.735294	0.704878	0.54426	0.58621
BmTrio	Bomo_Chr1	16137936	0.107843	0.097561	0.75634	0.777178
BmTrio	Bomo_Chr1	16137941	0.764706	0.802439	0.398328	0.443161
BmTrio	Bomo_Chr1	16137951	0.0392157	0.097561	0.0599161	0.0756026
BmTrio	Bomo_Chr1	16137960	0.156863	0	3.70261e-16	6.79444e-15
BmTrio	Bomo_Chr1	16137965	0.745098	0.802439	0.202452	0.239056
BmTrio	Bomo_Chr1	16137979	0.0196078	0	0.00449861	0.00908073
BmTrio	Bomo_Chr1	16138004	0.0294118	0	0.000496195	0.00132769
BmTrio	Bomo_Chr1	16138007	0.107843	0.0980392	0.76784	0.788275
BmTrio	Bomo_Chr1	16138008	0.0392157	0.7	1.77866e-33	1.12408e-31
BmTrio	Bomo_Chr1	16138016	0.0196078	0	0.00459713	0.00922615
BmTrio	Bomo_Chr1	16138032	0.0392157	0	5.92495e-05	0.000203119
BmTrio	Bomo_Chr1	16138047	0.0196078	0	0.00501369	0.00998526
BmTrio	Bomo_Chr1	16138071	0.0980392	0	2.79061e-10	2.53057e-09
BmTrio	Bomo_Chr1	16138095	0.0294118	0.697561	4.03919e-34	2.66039e-32
BmTrio	Bomo_Chr1	16138107	0.03	0	0.000449884	0.00131842
BmTrio	Bomo_Chr1	16138111	0.0510204	0	4.53549e-06	2.10266e-05
BmTrio	Bomo_Chr1	16138124	0.0208333	0	0.00340707	0.00813562
BmTrio	Bomo_Chr1	16138127	0	0.0121951	0.271927	0.313842
BmTrio	Bomo_Chr1	16138133	0.0196078	0	0.00449861	0.00908073
BmTrio	Bomo_Chr1	16138146	0.0294118	0	0.000496195	0.00132769
BmTrio	Bomo_Chr1	16138157	0.00980392	0	0.0447649	0.0587124
BmTrio	Bomo_Chr1	16138158	0.72549	0.802439	0.0893407	0.110529
BmTrio	Bomo_Chr1	16138171	0.0784314	0	1.09362e-08	7.65945e-08
BmTrio	Bomo_Chr1	16138175	0.990196	0.802439	3.71336e-06	1.75749e-05
BmTrio	Bomo_Chr1	16138188	0.0686275	0	9.23868e-08	5.55541e-07
BmTrio	Bomo_Chr1	16138190	0.0196078	0.097561	0.0102475	0.0196644
BmTrio	Bomo_Chr1	16138205	0.0196078	0	0.00449861	0.00908073
BmTrio	Bomo_Chr1	16138211	0.745098	0.802439	0.202452	0.239056
BmTrio	Bomo_Chr1	16138213	0.156863	0	3.70261e-16	6.79444e-15
BmTrio	Bomo_Chr1	16138257	0.153061	0	8.88054e-16	1.57736e-14
BmTrio	Bomo_Chr1	16138263	0.0204082	0	0.00375131	0.00874579
BmTrio	Bomo_Chr1	16138319	0.0294118	0	0.000496195	0.00132769
BmTrio	Bomo_Chr1	16138358	0.872549	0.802439	0.101704	0.124986
BmTrio	Bomo_Chr1	16138385	0.0294118	0	0.000496195	0.00132769
BmTrio	Bomo_Chr1	16138542	0.00980392	0	0.0447649	0.0587124
BmTrio	Bomo_Chr1	16138555	0.186275	0	5.29258e-19	1.28952e-17
BmTrio	Bomo_Chr1	16138588	0.0196078	0	0.00449861	0.00908073
BmTrio	Bomo_Chr1	16138591	0.147059	0.704878	1.01498e-24	3.80413e-23
BmTrio	Bomo_Chr1	16138609	0.00980392	0	0.0447649	0.0587124
BmTrio	Bomo_Chr1	16138614	0.0294118	0	0.000496195	0.00132769
BmTrio	Bomo_Chr1	16138634	0.0196078	0	0.00449861	0.00908073
BmTrio	Bomo_Chr1	16138639	0.0196078	0	0.00449861	0.00908073
BmTrio	Bomo_Chr1	16138644	0.00980392	0	0.0447649	0.0587124
BmTrio	Bomo_Chr1	16138651	0.11	0	1.12702e-11	1.24689e-10
BmTrio	Bomo_Chr1	16138654	0.99	0.802439	4.6909e-06	2.17225e-05
BmTrio	Bomo_Chr1	16138660	0.21	0	2.63821e-21	7.78559e-20
BmTrio	Bomo_Chr1	16138676	0.0319149	0	0.000285461	0.000904252
BmTrio	Bomo_Chr1	16138679	0.0106383	0	0.036569	0.0587124
BmTrio	Bomo_Chr1	16138699	0.0196078	0	0.00449861	0.00908073
BmTrio	Bomo_Chr1	16138710	0.0294118	0	0.000496195	0.00132769
BmTrio	Bomo_Chr1	16138711	0.813725	0.802439	0.796957	0.814952
BmTrio	Bomo_Chr1	16138712	0.0294118	0	0.000496195	0.00132769
BmTrio	Bomo_Chr1	16138716	0.107843	0	1.79142e-11	1.89334e-10
BmTrio	Bomo_Chr1	16138717	0.0294118	0	0.000496195	0.00132769
BmTrio	Bomo_Chr1	16138721	0.431373	0.704878	2.17474e-07	1.25552e-06
BmTrio	Bomo_Chr1	16138745	0.0102041	0	0.0406168	0.0587124
BmTrio	Bomo_Chr1	16138746	0.173469	0	9.64058e-18	2.09249e-16
BmTrio	Bomo_Chr1	16138756	0.01	0	0.0426794	0.0587124
BmTrio	Bomo_Chr1	16138760	0.02	0	0.00411517	0.00908073
BmTrio	Bomo_Chr1	16138761	0.01	0	0.0426794	0.0587124
BmTrio	Bomo_Chr1	16138765	0.04	0	4.78954e-05	0.000177122
BmTrio	Bomo_Chr1	16138772	0.0196078	0	0.00449861	0.00908073
BmTrio	Bomo_Chr1	16138773	0.176471	0	4.73233e-18	1.05206e-16
BmTrio	Bomo_Chr1	16138799	0.00980392	0	0.0447649	0.0587124
BmTrio	Bomo_Chr1	16138811	0.0980392	0.097561	0.988384	0.991054
BmTrio	Bomo_Chr1	16138812	0.166667	0	4.2007e-17	8.49581e-16
BmTrio	Bomo_Chr1	16138829	0.0196078	0	0.00449861	0.00908073
BmTrio	Bomo_Chr1	16138846	0.00980392	0.097561	0.00347592	0.00828861
BmTrio	Bomo_Chr1	16138851	0.107843	0	1.79142e-11	1.89334e-10
BmTrio	Bomo_Chr1	16138858	0.156863	0.097561	0.0859434	0.106537
BmTrio	Bomo_Chr1	16138868	0.0392157	0	5.68427e-05	0.000195844
BmTrio	Bomo_Chr1	16138898	0.0196078	0	0.00449861	0.00908073
BmTrio	Bomo_Chr1	16138915	0.22549	0	7.67231e-23	2.53328e-21
BmTrio	Bomo_Chr1	16138918	0.990196	0.802439	3.71336e-06	1.75749e-05
BmTrio	Bomo_Chr1	16138926	0.00980392	0	0.0447649	0.0587124
BmTrio	Bomo_Chr1	16138927	0.156863	0.704878	5.98349e-24	2.15127e-22
BmTrio	Bomo_Chr1	16138970	0.0490196	0	6.63308e-06	2.79815e-05
BmTrio	Bomo_Chr1	16138977	0.696078	0.097561	2.30211e-39	1.9492e-37
BmTrio	Bomo_Chr1	16139002	0.117647	0	2.09501e-12	2.51059e-11
BmTrio	Bomo_Chr1	16139025	0.00980392	0	0.0452887	0.0589417
BmTrio	Bomo_Chr1	16139046	0.823529	0.801471	0.614414	0.649721
BmTrio	Bomo_Chr1	16139067	0.107843	0	2.00088e-11	2.10237e-10
BmTrio	Bomo_Chr1	16139069	0.186275	0	6.39879e-19	1.54746e-17
BmTrio	Bomo_Chr1	16139089	0.166667	0	4.97896e-17	9.99065e-16
BmTrio	Bomo_Chr1	16139093	0.00980392	0	0.0452887	0.0589417
BmTrio	Bomo_Chr1	16139099	0.00980392	0	0.0452887	0.0589417
BmTrio	Bomo_Chr1	16139104	0.0196078	0.708333	3.1358e-36	2.30307e-34
BmTrio	Bomo_Chr1	16139156	0.0686275	0	9.23868e-08	5.55541e-07
BmTrio	Bomo_Chr1	16139181	0.0196078	0	0.00449861	0.00908073
BmTrio	Bomo_Chr1	16139183	0.137255	0	2.81944e-14	4.23362e-13
BmTrio	Bomo_Chr1	16139211	0.392157	0.097561	2.25476e-13	3.12168e-12
BmTrio	Bomo_Chr1	16139259	0.0294118	0	0.000496195	0.00132769
BmTrio	Bomo_Chr1	16139264	0.00980392	0	0.0447649	0.0587124
BmTrio	Bomo_Chr1	16139265	0.00980392	0	0.0447649	0.0587124
BmTrio	Bomo_Chr1	16139281	0.0294118	0	0.000496195	0.00132769
BmTrio	Bomo_Chr1	16139285	0.166667	0	4.2007e-17	8.49581e-16
BmTrio	Bomo_Chr1	16139287	0.284314	0	1.04751e-28	5.02088e-27
BmTrio	Bomo_Chr1	16139300	0.284314	0	1.04751e-28	5.02088e-27
BmTrio	Bomo_Chr1	16139310	0.00980392	0	0.0447649	0.0587124
BmTrio	Bomo_Chr1	16139320	0.0588235	0	7.8122e-07	3.98412e-06
BmTrio	Bomo_Chr1	16139321	0.0196078	0.704878	7.10585e-36	5.1409e-34
BmTrio	Bomo_Chr1	16139325	0.215686	0	7.07555e-22	2.17292e-20
BmTrio	Bomo_Chr1	16139333	0.00980392	0	0.0447649	0.0587124
BmTrio	Bomo_Chr1	16139340	0.833333	0.802439	0.477877	0.52445
BmTrio	Bomo_Chr1	16139343	0.588235	0.802439	5.86092e-06	2.63519e-05
BmTrio	Bomo_Chr1	16139358	0.00980392	0	0.0447649	0.0587124
BmTrio	Bomo_Chr1	16139400	0.107843	0	1.79142e-11	1.89334e-10
BmTrio	Bomo_Chr1	16139411	0.186275	0.097561	0.0120395	0.0229512
BmTrio	Bomo_Chr1	16139418	0.00980392	0	0.0447649	0.0587124
BmTrio	Bomo_Chr1	16139430	0.107843	0	1.79142e-11	1.89334e-10
BmTrio	Bomo_Chr1	16139468	0.00980392	0	0.0447649	0.0587124
BmTrio	Bomo_Chr1	16139482	0.00980392	0	0.0447649	0.0587124
BmTrio	Bomo_Chr1	16139504	0.235294	0.097561	0.000167296	0.000544759
BmTrio	Bomo_Chr1	16139532	0.568627	0.802439	8.69552e-07	4.40889e-06
BmTrio	Bomo_Chr1	16139540	0.0294118	0	0.000496195	0.00132769
BmTrio	Bomo_Chr1	16139549	0.0294118	0	0.000496195	0.00132769
BmTrio	Bomo_Chr1	16139566	0.00980392	0	0.0447649	0.0587124
BmTrio	Bomo_Chr1	16139567	0.00980392	0	0.0447649	0.0587124
BmTrio	Bomo_Chr1	16139582	0.01	0	0.0426794	0.0587124
BmTrio	Bomo_Chr1	16139591	0.05	0	5.36327e-06	2.42262e-05
BmTrio	Bomo_Chr1	16139595	0.578431	0.802439	2.29353e-06	1.11171e-05
BmTrio	Bomo_Chr1	16139598	0.0490196	0	6.63308e-06	2.79815e-05
BmTrio	Bomo_Chr1	16139604	0.0490196	0	6.63308e-06	2.79815e-05
BmTrio	Bomo_Chr1	16139605	0.00980392	0	0.0447649	0.0587124
BmTrio	Bomo_Chr1	16139627	0.0392157	0	5.68427e-05	0.000195844
BmTrio	Bomo_Chr1	16139637	0.0490196	0	6.63308e-06	2.79815e-05
BmTrio	Bomo_Chr1	16139639	0.0490196	0	6.63308e-06	2.79815e-05
BmTrio	Bomo_Chr1	16139655	0.303922	0.097561	6.79824e-08	4.37186e-07
BmTrio	Bomo_Chr1	16139671	0.0588235	0	7.8122e-07	3.98412e-06
BmTrio	Bomo_Chr1	16139672	0.0196078	0	0.00449861	0.00908073
BmTrio	Bomo_Chr1	16139678	0.578431	0.802439	2.29353e-06	1.11171e-05
BmTrio	Bomo_Chr1	16139679	0.0196078	0	0.00449861	0.00908073
BmTrio	Bomo_Chr1	16139686	0.0294118	0	0.000496195	0.00132769
BmTrio	Bomo_Chr1	16139700	0.166667	0	4.2007e-17	8.49581e-16
BmTrio	Bomo_Chr1	16139705	0.0196078	0	0.00449861	0.00908073
BmTrio	Bomo_Chr1	16139712	0.5	0.802439	4.14023e-10	3.68352e-09
BmTrio	Bomo_Chr1	16139715	0.107843	0.097561	0.75634	0.777178
BmTrio	Bomo_Chr1	16139716	0.0588235	0	7.8122e-07	3.98412e-06
BmTrio	Bomo_Chr1	16139732	0.17	0	2.04207e-17	4.31095e-16
BmTrio	Bomo_Chr1	16139749	0.11	0	1.12702e-11	1.24689e-10
BmTrio	Bomo_Chr1	16139755	0.49	0.802439	1.59486e-10	1.47985e-09
BmTrio	Bomo_Chr1	16139773	0.03	0	0.000435638	0.00128202
BmTrio	Bomo_Chr1	16139781	0.85	0.802439	0.275309	0.317423
BmTrio	Bomo_Chr1	16139784	0.01	0	0.0426794	0.0587124
BmTrio	Bomo_Chr1	16139799	0.03	0	0.000435638	0.00128202
BmTrio	Bomo_Chr1	16139802	0.07	0.704878	8.797e-31	4.79718e-29
BmTrio	Bomo_Chr1	16139805	0.04	0.704878	1.77195e-33	1.12058e-31
BmTrio	Bomo_Chr1	16139819	0.54	0.802439	5.28877e-08	3.4368e-07
BmTrio	Bomo_Chr1	16139829	0.53	0.802439	1.76173e-08	1.20764e-07
BmTrio	Bomo_Chr1	16139830	0.03	0	0.000435638	0.00128202
BmTrio	Bomo_Chr1	16139834	0.0196078	0	0.00449861	0.00908073
BmTrio	Bomo_Chr1	16139840	0.0196078	0	0.00449861	0.00908073
BmTrio	Bomo_Chr1	16139844	0.0196078	0	0.00449861	0.00908073
BmTrio	Bomo_Chr1	16139847	0.539216	0.802439	3.93167e-08	2.60256e-07
BmTrio	Bomo_Chr1	16139864	0.00980392	0	0.0447649	0.0587124
BmTrio	Bomo_Chr1	16139873	0.0588235	0.695122	3.65123e-31	2.03216e-29
BmTrio	Bomo_Chr1	16139884	0.568627	0.802439	8.69552e-07	4.40889e-06
BmTrio	Bomo_Chr1	16139886	0.333333	0.802439	1.02287e-20	2.88472e-19
BmTrio	Bomo_Chr1	16139887	0.235294	0	8.25224e-24	2.90666e-22
BmTrio	Bomo_Chr1	16139890	0.0980392	0	1.52479e-10	1.4172e-09
BmTrio	Bomo_Chr1	16139892	0.0196078	0	0.00449861	0.00908073
BmTrio	Bomo_Chr1	16139946	0.166667	0.097561	0.0470738	0.0607329
BmTrio	Bomo_Chr1	16139954	0.00980392	0	0.0447649	0.0587124
BmTrio	Bomo_Chr1	16139969	0.00980392	0	0.0447649	0.0587124
BmTrio	Bomo_Chr1	16139976	0.235294	0.097561	0.000167296	0.000544759
BmTrio	Bomo_Chr1	16139984	0.254902	0.097561	2.2001e-05	8.75383e-05
BmTrio	Bomo_Chr1	16139989	0.0196078	0	0.00449861	0.00908073
BmTrio	Bomo_Chr1	16139996	0.127451	0	2.43734e-13	3.28372e-12
BmTrio	Bomo_Chr1	16140013	0.166667	0	4.2007e-17	8.49581e-16
BmTrio	Bomo_Chr1	16140017	0.0686275	0.097561	0.36513	0.410838
BmTrio	Bomo_Chr1	16140019	0.00980392	0	0.0447649	0.0587124
BmTrio	Bomo_Chr1	16140021	0.196078	0.097561	0.00563713	0.0111258
BmTrio	Bomo_Chr1	16140022	0.54902	0.097561	1.41172e-25	5.62837e-24
BmTrio	Bomo_Chr1	16140031	0.00980392	0	0.0447649	0.0587124
BmTrio	Bomo_Chr1	16140037	0.0294118	0	0.000496195	0.00132769
BmTrio	Bomo_Chr1	16140042	0.0490196	0	6.63308e-06	2.79815e-05
BmTrio	Bomo_Chr1	16140060	0.0588235	0	7.8122e-07	3.98412e-06
BmTrio	Bomo_Chr1	16140074	0.00980392	0	0.0447649	0.0587124
BmTrio	Bomo_Chr1	16140080	0.127451	0.097561	0.375205	0.421379
BmTrio	Bomo_Chr1	16140153	0.107843	0	1.79142e-11	1.89334e-10
BmTrio	Bomo_Chr1	16140185	0.0490196	0	6.63308e-06	2.79815e-05
BmTrio	Bomo_Chr1	16140204	0	0.0878049	0.00191065	0.00474645
BmTrio	Bomo_Chr1	16140302	0.00980392	0	0.0447649	0.0587124
BmTrio	Bomo_Chr1	16140312	0.0784314	0	1.09362e-08	7.65945e-08
BmTrio	Bomo_Chr1	16140322	0.0490196	0	6.63308e-06	2.79815e-05
BmTrio	Bomo_Chr1	16140342	0.00980392	0	0.0447649	0.0587124
BmTrio	Bomo_Chr1	16140346	0.0196078	0	0.00449861	0.00908073
BmTrio	Bomo_Chr1	16140350	0.921569	0.802439	0.00449615	0.00908073
BmTrio	Bomo_Chr1	16140365	0.00980392	0	0.0447649	0.0587124
BmTrio	Bomo_Chr1	16140371	0.0294118	0	0.000496195	0.00132769
BmTrio	Bomo_Chr1	16140499	0.00980392	0	0.0447649	0.0587124
BmTrio	Bomo_Chr1	16140577	0.0294118	0	0.000496195	0.00132769
BmTrio	Bomo_Chr1	16140614	0.147059	0	3.24149e-15	5.39057e-14
BmTrio	Bomo_Chr1	16140657	0.00980392	0	0.0447649	0.0587124
BmTrio	Bomo_Chr1	16140670	0.186275	0	5.29258e-19	1.28952e-17
BmTrio	Bomo_Chr1	16140693	0.392157	0	8.054e-40	6.95653e-38
BmTrio	Bomo_Chr1	16140702	0.0196078	0	0.00449861	0.00908073
BmTrio	Bomo_Chr1	16140703	0.147059	0	3.24149e-15	5.39057e-14
BmTrio	Bomo_Chr1	16140813	0.0294118	0	0.000496195	0.00132769
BmTrio	Bomo_Chr1	16140816	0.0294118	0	0.000496195	0.00132769
BmTrio	Bomo_Chr1	16140852	0.00980392	0	0.0447649	0.0587124
BmTrio	Bomo_Chr1	16140856	0.0294118	0.097561	0.0263792	0.048313
BmTrio	Bomo_Chr1	16140900	0.862745	0.802439	0.160906	0.192645
BmTrio	Bomo_Chr1	16140917	0.0490196	0	6.63308e-06	2.79815e-05
BmTrio	Bomo_Chr1	16140927	0.00980392	0	0.0447649	0.0587124
BmTrio	Bomo_Chr1	16140973	0.0196078	0	0.00449861	0.00908073
BmTrio	Bomo_Chr1	16140990	0.264706	0	9.76894e-27	4.17593e-25
BmTrio	Bomo_Chr1	16141005	0.156863	0	3.70261e-16	6.79444e-15
BmTrio	Bomo_Chr1	16141007	0.0588235	0.097561	0.22084	0.259144
BmTrio	Bomo_Chr1	16141016	0.0196078	0	0.00449861	0.00908073
BmTrio	Bomo_Chr1	16141062	0.0686275	0	9.23868e-08	5.55541e-07
BmTrio	Bomo_Chr1	16141082	0.95098	0.802439	0.000329372	0.00103468
BmTrio	Bomo_Chr1	16141126	0.0294118	0	0.000496195	0.00132769
BmTrio	Bomo_Chr1	16141150	0.00980392	0	0.0447649	0.0587124
BmTrio	Bomo_Chr1	16141162	0.00980392	0	0.0447649	0.0587124
BmTrio	Bomo_Chr1	16141194	0.00980392	0	0.0447649	0.0587124
BmTrio	Bomo_Chr1	16141196	0.156863	0	3.70261e-16	6.79444e-15
BmTrio	Bomo_Chr1	16141208	0.186275	0.097561	0.0120395	0.0229512
BmTrio	Bomo_Chr1	16141211	0	0.0365854	0.0499142	0.0638709
BmTrio	Bomo_Chr1	16141220	0.196078	0	5.87641e-20	1.55491e-18
BmTrio	Bomo_Chr1	16141312	0.0196078	0	0.00449861	0.00908073
BmTrio	Bomo_Chr1	16141319	0.00980392	0	0.0447649	0.0587124
BmTrio	Bomo_Chr1	16141339	0.0196078	0	0.00449861	0.00908073
BmTrio	Bomo_Chr1	16141368	0.0196078	0	0.00449861	0.00908073
BmTrio	Bomo_Chr1	16141374	0.166667	0	4.2007e-17	8.49581e-16
BmTrio	Bomo_Chr1	16141391	0.00980392	0	0.0447649	0.0587124
BmTrio	Bomo_Chr1	16141397	0.0196078	0	0.00449861	0.00908073
BmTrio	Bomo_Chr1	16141407	0.27451	0.704878	1.14923e-15	2.02641e-14
BmTrio	Bomo_Chr1	16141425	0.823529	0.704878	0.0158993	0.0299349
BmTrio	Bomo_Chr1	16141426	0.823529	0.704878	0.0158993	0.0299349
BmTrio	Bomo_Chr1	16141441	0.00980392	0	0.0447649	0.0587124
BmTrio	Bomo_Chr1	16141447	0.0294118	0	0.000496195	0.00132769
BmTrio	Bomo_Chr1	16141453	0.647059	0.802439	0.000824323	0.00212497
BmTrio	Bomo_Chr1	16141460	0.215686	0	7.07555e-22	2.17292e-20
BmTrio	Bomo_Chr1	16141461	0.166667	0.097561	0.0470738	0.0607329
BmTrio	Bomo_Chr1	16141480	0.27451	0.802439	2.90456e-25	1.13808e-23
BmTrio	Bomo_Chr1	16141525	0.0294118	0	0.000496195	0.00132769
BmTrio	Bomo_Chr1	16141560	0.0294118	0	0.000496195	0.00132769
BmTrio	Bomo_Chr1	16141626	0.0490196	0	6.63308e-06	2.79815e-05
BmTrio	Bomo_Chr1	16141633	0.00980392	0	0.0447649	0.0587124
BmTrio	Bomo_Chr1	16141694	0.568627	0.802439	8.69552e-07	4.40889e-06
BmTrio	Bomo_Chr1	16141760	0.27451	0	1.01598e-27	4.60125e-26
BmTrio	Bomo_Chr1	16141765	0.990196	0.802439	3.71336e-06	1.75749e-05
BmTrio	Bomo_Chr1	16141772	0.441176	0.704878	5.60191e-07	3.07901e-06
BmTrio	Bomo_Chr1	16141773	0.00980392	0	0.0447649	0.0587124
BmTrio	Bomo_Chr1	16141776	0.0196078	0.704878	7.10585e-36	5.1409e-34
BmTrio	Bomo_Chr1	16141779	0.0294118	0	0.000496195	0.00132769
BmTrio	Bomo_Chr1	16141789	0	0.00243902	0.617592	0.649721
BmTrio	Bomo_Chr1	16141791	1	0.868293	0.000106488	0.000353393
BmTrio	Bomo_Chr1	16141798	0.0686275	0	9.23868e-08	5.55541e-07
BmTrio	Bomo_Chr1	16141799	0.0686275	0	9.23868e-08	5.55541e-07
BmTrio	Bomo_Chr1	16141827	0.01	0	0.0426794	0.0587124
BmTrio	Bomo_Chr1	16141843	0.05	0	5.36327e-06	2.42262e-05
BmTrio	Bomo_Chr1	16141851	0.00980392	0	0.0447649	0.0587124
BmTrio	Bomo_Chr1	16141857	0.0294118	0	0.000496195	0.00132769
BmTrio	Bomo_Chr1	16141869	0.0882353	0	1.29304e-09	1.04794e-08
BmTrio	Bomo_Chr1	16141876	0.284314	0.704878	4.68461e-15	7.68893e-14
BmTrio	Bomo_Chr1	16141881	0.0784314	0	1.09362e-08	7.65945e-08
BmTrio	Bomo_Chr1	16141892	0.00980392	0	0.0447649	0.0587124
BmTrio	Bomo_Chr1	16141936	0.0980392	0	1.52479e-10	1.4172e-09
BmTrio	Bomo_Chr1	16141943	0.00980392	0	0.0447649	0.0587124
BmTrio	Bomo_Chr1	16142020	0.00980392	0	0.0447649	0.0587124
BmTrio	Bomo_Chr1	16142027	0.0588235	0	7.8122e-07	3.98412e-06
BmTrio	Bomo_Chr1	16142035	0.0294118	0	0.000496195	0.00132769
BmTrio	Bomo_Chr1	16142055	0.0294118	0	0.000496195	0.00132769
BmTrio	Bomo_Chr1	16142069	0.0392157	0	5.68427e-05	0.000195844
BmTrio	Bomo_Chr1	16142071	0.0294118	0	0.000496195	0.00132769
BmTrio	Bomo_Chr1	16142080	0.0196078	0	0.00449861	0.00908073
BmTrio	Bomo_Chr1	16142095	0.0294118	0	0.000496195	0.00132769
BmTrio	Bomo_Chr1	16142096	0.00980392	0	0.0447649	0.0587124
BmTrio	Bomo_Chr1	16142136	0.00980392	0	0.0447649	0.0587124
BmTrio	Bomo_Chr1	16142143	0.00980392	0	0.0447649	0.0587124
BmTrio	Bomo_Chr1	16142151	0.0294118	0.704878	6.10376e-35	4.21416e-33
BmTrio	Bomo_Chr1	16142162	0.0294118	0	0.000496195	0.00132769
BmTrio	Bomo_Chr1	16142209	0.00980392	0	0.0447649	0.0587124
BmTrio	Bomo_Chr1	16142223	0.558824	0.802439	3.19536e-07	1.81654e-06
BmTrio	Bomo_Chr1	16142224	0.990196	0.802439	3.71336e-06	1.75749e-05
BmTrio	Bomo_Chr1	16142234	0.0294118	0.704878	6.10376e-35	4.21416e-33
BmTrio	Bomo_Chr1	16142239	0.0686275	0	9.23868e-08	5.55541e-07
BmTrio	Bomo_Chr1	16142254	0.00980392	0	0.0447649	0.0587124
BmTrio	Bomo_Chr1	16142264	0.117647	0	2.09501e-12	2.51059e-11
BmTrio	Bomo_Chr1	16142296	0.0204082	0	0.00375131	0.00874579
BmTrio	Bomo_Chr1	16142312	0.08	0	7.80657e-09	5.76712e-08
BmTrio	Bomo_Chr1	16142322	0.65	0.704878	0.285587	0.328075
BmTrio	Bomo_Chr1	16142329	0.656863	0.704878	0.345786	0.390384
BmTrio	Bomo_Chr1	16142332	0.0294118	0	0.000496195	0.00132769
BmTrio	Bomo_Chr1	16142354	0.0196078	0.097561	0.0102475	0.0196644
BmTrio	Bomo_Chr1	16142358	0.166667	0.704878	3.42823e-23	1.16978e-21
BmTrio	Bomo_Chr1	16142360	0.0392157	0	5.68427e-05	0.000195844
BmTrio	Bomo_Chr1	16142406	0.00980392	0	0.0447649	0.0587124
BmTrio	Bomo_Chr1	16142411	0.0490196	0	6.63308e-06	2.79815e-05
BmTrio	Bomo_Chr1	16142424	0.00980392	0	0.0447649	0.0587124
BmTrio	Bomo_Chr1	16142444	0.0392157	0	5.68427e-05	0.000195844
BmTrio	Bomo_Chr1	16142460	0.127451	0	2.43734e-13	3.28372e-12
BmTrio	Bomo_Chr1	16142469	0.0392157	0	5.68427e-05	0.000195844
BmTrio	Bomo_Chr1	16142486	0.0392157	0	5.68427e-05	0.000195844
BmTrio	Bomo_Chr1	16142498	0.00980392	0	0.0447649	0.0587124
BmTrio	Bomo_Chr1	16142501	0.0980392	0	1.52479e-10	1.4172e-09
BmTrio	Bomo_Chr1	16142513	0.0490196	0	6.63308e-06	2.79815e-05
BmTrio	Bomo_Chr1	16142521	0.0196078	0	0.00449861	0.00908073
BmTrio	Bomo_Chr1	16142533	0.00980392	0	0.0447649	0.0587124
BmTrio	Bomo_Chr1	16142544	0.0392157	0	5.68427e-05	0.000195844
BmTrio	Bomo_Chr1	16142550	0.117647	0	2.09501e-12	2.51059e-11
BmTrio	Bomo_Chr1	16142551	0.0490196	0.704878	4.12288e-33	2.53684e-31
BmTrio	Bomo_Chr1	16142552	0.0490196	0.704878	4.12288e-33	2.53684e-31
BmTrio	Bomo_Chr1	16142557	0.0294118	0	0.000496195	0.00132769
BmTrio	Bomo_Chr1	16142583	0.0294118	0	0.000496195	0.00132769
BmTrio	Bomo_Chr1	16142599	0.343137	0	1.0433e-34	7.04609e-33
BmTrio	Bomo_Chr1	16142644	0.00980392	0	0.0447649	0.0587124
BmTrio	Bomo_Chr1	16142648	0.107843	0	1.79142e-11	1.89334e-10
BmTrio	Bomo_Chr1	16142666	0.480392	0	2.72333e-49	3.71164e-47
BmTrio	Bomo_Chr1	16142671	0.0686275	0.704878	2.4773e-31	1.38532e-29
BmTrio	Bomo_Chr1	16142672	0.578431	0.704878	0.0143175	0.0271008
BmTrio	Bomo_Chr1	16142695	0.0588235	0	7.8122e-07	3.98412e-06
BmTrio	Bomo_Chr1	16142714	0.00980392	0	0.0447649	0.0587124
BmTrio	Bomo_Chr1	16142726	0.117647	0.704878	4.1731e-27	1.83367e-25
BmTrio	Bomo_Chr1	16142793	0.00980392	0	0.0447649	0.0587124
BmTrio	Bomo_Chr1	16142808	0.754902	0.802439	0.288993	0.331283
BmTrio	Bomo_Chr1	16142839	0.00980392	0	0.0447649	0.0587124
BmTrio	Bomo_Chr1	16142850	0.00980392	0	0.0447649	0.0587124
BmTrio	Bomo_Chr1	16142890	0.00980392	0	0.0447649	0.0587124
BmTrio	Bomo_Chr1	16142910	0.509804	0.704878	0.000185415	0.000601148
BmTrio	Bomo_Chr1	16142928	0.00980392	0	0.0447649	0.0587124
BmTrio	Bomo_Chr1	16142931	0.0882353	0	1.29304e-09	1.04794e-08
BmTrio	Bomo_Chr1	16142933	0.0882353	0	1.29304e-09	1.04794e-08
BmTrio	Bomo_Chr1	16142959	0.0196078	0	0.00449861	0.00908073
BmTrio	Bomo_Chr1	16142965	0.0294118	0	0.000496195	0.00132769
BmTrio	Bomo_Chr1	16143042	0.980392	0.802439	1.27824e-05	5.20317e-05
BmTrio	Bomo_Chr1	16143098	0.00980392	0	0.0447649	0.0587124
BmTrio	Bomo_Chr1	16143114	0.00980392	0	0.0447649	0.0587124
BmTrio	Bomo_Chr1	16143148	0.00980392	0	0.0447649	0.0587124
BmTrio	Bomo_Chr1	16143176	0.0196078	0	0.00449861	0.00908073
BmTrio	Bomo_Chr1	16143195	0	0.0268293	0.0944601	0.116487
BmTrio	Bomo_Chr1	16143196	0.00980392	0	0.0447649	0.0587124
BmTrio	Bomo_Chr1	16143210	0.0392157	0.704878	5.09066e-34	3.34266e-32
BmTrio	Bomo_Chr1	16143233	0.215686	0.704878	1.38151e-19	3.56707e-18
BmTrio	Bomo_Chr1	16143235	0.00980392	0	0.0447649	0.0587124
BmTrio	Bomo_Chr1	16143305	0	0.097561	0.001018	0.0026001
BmTrio	Bomo_Chr1	16143323	0.460784	0	3.72026e-47	4.56333e-45
BmTrio	Bomo_Chr1	16143332	0.00980392	0	0.0447649	0.0587124
BmTrio	Bomo_Chr1	16143347	0.00980392	0	0.0447649	0.0587124
BmTrio	Bomo_Chr1	16143350	0.00980392	0	0.0447649	0.0587124
BmTrio	Bomo_Chr1	16143409	0.0196078	0	0.00449861	0.00908073
BmTrio	Bomo_Chr1	16143461	0	0.0658537	0.00774712	0.0150477
BmTrio	Bomo_Chr1	16143474	0.0392157	0	5.68427e-05	0.000195844
BmTrio	Bomo_Chr1	16143484	0.00980392	0	0.0447649	0.0587124
BmTrio	Bomo_Chr1	16143530	0	0.117073	0.000283441	0.000899508
BmTrio	Bomo_Chr1	16143606	0	0.0317073	0.0685084	0.0858015
BmTrio	Bomo_Chr1	16143621	0.00980392	0	0.0447649	0.0587124
BmTrio	Bomo_Chr1	16143624	0.0490196	0	6.63308e-06	2.79815e-05
BmTrio	Bomo_Chr1	16143648	0.0294118	0	0.000496195	0.00132769
BmTrio	Bomo_Chr1	16143684	0	0.0097561	0.316596	0.359881
BmTrio	Bomo_Chr1	16143737	0.00980392	0	0.0447649	0.0587124
BmTrio	Bomo_Chr1	16143747	0.0686275	0	9.23868e-08	5.55541e-07
BmTrio	Bomo_Chr1	16143775	0.0294118	0	0.000496195	0.00132769
BmTrio	Bomo_Chr1	16143782	0.0294118	0.097561	0.0263792	0.048313
BmTrio	Bomo_Chr1	16143783	0.0196078	0	0.00449861	0.00908073
BmTrio	Bomo_Chr1	16143787	0.0490196	0	6.63308e-06	2.79815e-05
BmTrio	Bomo_Chr1	16143789	0.127451	0	2.43734e-13	3.28372e-12
BmTrio	Bomo_Chr1	16143803	0.31	0	2.80221e-31	1.56469e-29
BmTrio	Bomo_Chr1	16143805	0.07	0.707317	4.80614e-31	2.65927e-29
BmTrio	Bomo_Chr1	16143809	0.01	0	0.0426794	0.0587124
BmTrio	Bomo_Chr1	16143814	0.13	0	1.40824e-13	1.98119e-12
BmTrio	Bomo_Chr1	16143815	0.13	0	1.40824e-13	1.98119e-12
BmTrio	Bomo_Chr1	16143818	0.69	0.804878	0.0125559	0.0238953
BmTrio	Bomo_Chr1	16143875	0.87	0.804878	0.130495	0.158138
BmTrio	Bomo_Chr1	16143879	0.01	0	0.0426794	0.0587124
BmTrio	Bomo_Chr1	16143881	0.03	0.097561	0.0292486	0.0531856
BmTrio	Bomo_Chr1	16143884	0.02	0	0.00411517	0.00908073
BmTrio	Bomo_Chr1	16143887	0.0784314	0.097561	0.553091	0.594444
BmTrio	Bomo_Chr1	16143890	0.00980392	0	0.0447649	0.0587124
BmTrio	Bomo_Chr1	16143892	0.00980392	0	0.0447649	0.0587124
BmTrio	Bomo_Chr1	16143895	0.31	0	2.80221e-31	1.56469e-29
BmTrio	Bomo_Chr1	16143897	0.02	0	0.00411517	0.00908073
BmTrio	Bomo_Chr1	16143902	0.0294118	0	0.000496195	0.00132769
BmTrio	Bomo_Chr1	16143913	0.0102041	0	0.0406168	0.0587124
BmTrio	Bomo_Chr1	16143917	0.0102041	0	0.0406168	0.0587124
BmTrio	Bomo_Chr1	16143918	0.397959	0	2.50717e-40	2.23187e-38
BmTrio	Bomo_Chr1	16143919	0.0102041	0	0.0406168	0.0587124
BmTrio	Bomo_Chr1	16143925	0.0294118	0	0.000496195	0.00132769
BmTrio	Bomo_Chr1	16143927	0.0294118	0	0.000496195	0.00132769
BmTrio	Bomo_Chr1	16143929	0.0196078	0	0.00449861	0.00908073
BmTrio	Bomo_Chr1	16143930	0.0490196	0	6.63308e-06	2.79815e-05
BmTrio	Bomo_Chr1	16143931	0.0196078	0	0.00449861	0.00908073
BmTrio	Bomo_Chr1	16143932	0.0294118	0	0.000496195	0.00132769
BmTrio	Bomo_Chr1	16143934	0.00980392	0	0.0447649	0.0587124
BmTrio	Bomo_Chr1	16143936	0.0490196	0	6.63308e-06	2.79815e-05
BmTrio	Bomo_Chr1	16143937	0.0490196	0	6.63308e-06	2.79815e-05
BmTrio	Bomo_Chr1	16143940	0.0294118	0	0.000496195	0.00132769
BmTrio	Bomo_Chr1	16143943	0.0294118	0	0.000496195	0.00132769
BmTrio	Bomo_Chr1	16143944	0.00980392	0	0.0447649	0.0587124
BmTrio	Bomo_Chr1	16143946	0.127451	0.097561	0.375205	0.421379
BmTrio	Bomo_Chr1	16143952	0.0196078	0	0.00449861	0.00908073
BmTrio	Bomo_Chr1	16143954	0.02	0	0.00411517	0.00908073
BmTrio	Bomo_Chr1	16143963	0.01	0	0.0426794	0.0587124
BmTrio	Bomo_Chr1	16143966	0.01	0	0.0426794	0.0587124
BmTrio	Bomo_Chr1	16143968	0.01	0	0.0426794	0.0587124
BmTrio	Bomo_Chr1	16143973	0.03	0	0.000435638	0.00128202
BmTrio	Bomo_Chr1	16143984	0.0204082	0	0.00375131	0.00874579
BmTrio	Bomo_Chr1	16143993	0.32	0.097561	1.01767e-08	7.43116e-08
BmTrio	Bomo_Chr1	16144006	0.05	0	5.36327e-06	2.42262e-05
BmTrio	Bomo_Chr1	16144012	0.13	0	1.40824e-13	1.98119e-12
BmTrio	Bomo_Chr1	16144013	0.0294118	0	0.000496195	0.00132769
BmTrio	Bomo_Chr1	16144032	0.0294118	0	0.000496195	0.00132769
BmTrio	Bomo_Chr1	16144035	0.00980392	0	0.0447649	0.0587124
BmTrio	Bomo_Chr1	16144036	0.0392157	0	5.68427e-05	0.000195844
BmTrio	Bomo_Chr1	16144042	0.03	0	0.000435638	0.00128202
BmTrio	Bomo_Chr1	16144064	0.326531	0.804878	5.43242e-21	1.57365e-19
BmTrio	Bomo_Chr1	16144072	0.333333	0.808824	2.05225e-21	6.11851e-20
BmTrio	Bomo_Chr1	16144079	0.03	0	0.000435638	0.00128202
BmTrio	Bomo_Chr1	16144082	0.01	0	0.0426794	0.0587124
BmTrio	Bomo_Chr1	16144088	0.17	0	2.04207e-17	4.31095e-16
BmTrio	Bomo_Chr1	16144091	0.0294118	0	0.000496195	0.00132769
BmTrio	Bomo_Chr1	16144104	0.705882	0.804878	0.0293772	0.0533799
BmTrio	Bomo_Chr1	16144106	0.00980392	0	0.0447649	0.0587124
BmTrio	Bomo_Chr1	16144109	0.03	0	0.000435638	0.00128202
BmTrio	Bomo_Chr1	16144143	0.27	0	3.03715e-27	1.34359e-25
BmTrio	Bomo_Chr1	16144177	0.93	0.804878	0.00285902	0.00694842
BmTrio	Bomo_Chr1	16144181	0.0294118	0	0.000496195	0.00132769
BmTrio	Bomo_Chr1	16144184	0.00980392	0	0.0447649	0.0587124
BmTrio	Bomo_Chr1	16144193	0.00980392	0	0.0447649	0.0587124
BmTrio	Bomo_Chr1	16144201	0.0784314	0	1.09362e-08	7.65945e-08
BmTrio	Bomo_Chr1	16144206	0.0882353	0.097561	0.774498	0.794329
BmTrio	Bomo_Chr1	16144207	0.00980392	0	0.0447649	0.0587124
BmTrio	Bomo_Chr1	16144223	0.00980392	0	0.0447649	0.0587124
BmTrio	Bomo_Chr1	16144227	0.0686275	0	9.23868e-08	5.55541e-07
BmTrio	Bomo_Chr1	16144238	0.0392157	0	5.68427e-05	0.000195844
BmTrio	Bomo_Chr1	16144239	0.0784314	0	1.09362e-08	7.65945e-08
BmTrio	Bomo_Chr1	16144240	0.00980392	0	0.0447649	0.0587124
BmTrio	Bomo_Chr1	16144244	0.0392157	0	5.68427e-05	0.000195844
BmTrio	Bomo_Chr1	16144251	0.00980392	0	0.0447649	0.0587124
BmTrio	Bomo_Chr1	16144258	0.0294118	0	0.000496195	0.00132769
BmTrio	Bomo_Chr1	16144266	0.0196078	0	0.00449861	0.00908073
BmTrio	Bomo_Chr1	16144272	0.519608	0	1.28709e-53	2.165e-51
BmTrio	Bomo_Chr1	16144275	0.0294118	0	0.000496195	0.00132769
BmTrio	Bomo_Chr1	16144282	0.0196078	0	0.00449861	0.00908073
BmTrio	Bomo_Chr1	16144283	0	0.097561	0.001018	0.0026001
BmTrio	Bomo_Chr1	16144290	0.911765	0.160976	1.09273e-48	1.43943e-46
BmTrio	Bomo_Chr1	16144303	0.03	0	0.000435638	0.00128202
BmTrio	Bomo_Chr1	16144370	0.0490196	0	6.63308e-06	2.79815e-05
BmTrio	Bomo_Chr1	16144371	0.0490196	0	6.63308e-06	2.79815e-05
BmTrio	Bomo_Chr1	16144373	0.0686275	0	9.23868e-08	5.55541e-07
BmTrio	Bomo_Chr1	16144383	0.00980392	0	0.0447649	0.0587124
BmTrio	Bomo_Chr1	16144403	0.00980392	0	0.0447649	0.0587124
BmTrio	Bomo_Chr1	16144416	0	0.00731707	0.386242	0.432101
BmTrio	Bomo_Chr1	16144434	0.156863	0.0634146	0.0020861	0.0051589
BmTrio	Bomo_Chr1	16144436	0.0294118	0	0.000496195	0.00132769
BmTrio	Bomo_Chr1	16144442	0	0.0097561	0.316596	0.359881
BmTrio	Bomo_Chr1	16144508	0.00980392	0	0.0447649	0.0587124
BmTrio	Bomo_Chr1	16144539	0.0294118	0.097561	0.0263792	0.048313
BmTrio	Bomo_Chr1	16144541	0.0294118	0	0.000496195	0.00132769
BmTrio	Bomo_Chr1	16144557	0.0882353	0	1.29304e-09	1.04794e-08
BmTrio	Bomo_Chr1	16144559	0.911765	0.160976	1.09273e-48	1.43943e-46
BmTrio	Bomo_Chr1	16144579	0.0392157	0	5.68427e-05	0.000195844
BmTrio	Bomo_Chr1	16144613	0.00980392	0	0.0447649	0.0587124
BmTrio	Bomo_Chr1	16144623	0.00980392	0.0634146	0.0301715	0.0547215
BmTrio	Bomo_Chr1	16144636	0.0784314	0.0634146	0.585706	0.626011
BmTrio	Bomo_Chr1	16144641	0.00980392	0	0.0447649	0.0587124
BmTrio	Bomo_Chr1	16144655	0.921569	0.160976	9.34141e-50	1.31981e-47
BmTrio	Bomo_Chr1	16144660	0.0294118	0	0.000496195	0.00132769
BmTrio	Bomo_Chr1	16144668	0.00980392	0	0.0447649	0.0587124
BmTrio	Bomo_Chr1	16144687	0.0784314	0.0634146	0.585706	0.626011
BmTrio	Bomo_Chr1	16144690	0.156863	0.097561	0.0859434	0.106537
BmTrio	Bomo_Chr1	16144696	0.22549	0	7.67231e-23	2.53328e-21
BmTrio	Bomo_Chr1	16144698	0.0196078	0	0.00449861	0.00908073
BmTrio	Bomo_Chr1	16144700	0.00980392	0	0.0447649	0.0587124
BmTrio	Bomo_Chr1	16144701	0.00980392	0	0.0447649	0.0587124
BmTrio	Bomo_Chr1	16144712	0.0490196	0	6.63308e-06	2.79815e-05
BmTrio	Bomo_Chr1	16144723	0.0490196	0	6.63308e-06	2.79815e-05
BmTrio	Bomo_Chr1	16144726	0.13	0.097561	0.340528	0.384814
BmTrio	Bomo_Chr1	16144741	0.132653	0.097561	0.307282	0.350907
BmTrio	Bomo_Chr1	16144747	0.0104167	0	0.0385791	0.0587124
BmTrio	Bomo_Chr1	16144758	0.78125	0.0634146	1.66326e-56	3.19298e-54
BmTrio	Bomo_Chr1	16144764	0.787234	0.0634146	1.00251e-56	1.93435e-54
BmTrio	Bomo_Chr1	16144767	0.117021	0.097561	0.572577	0.612855
BmTrio	Bomo_Chr1	16144773	0.0106383	0	0.036569	0.0587124
BmTrio	Bomo_Chr1	16144775	0.117021	0.097561	0.572577	0.612855
BmTrio	Bomo_Chr1	16144777	0.765957	0.0634146	2.43523e-54	4.23974e-52
BmTrio	Bomo_Chr1	16144789	0.0106383	0	0.036569	0.0587124
BmTrio	Bomo_Chr1	16144795	0.106383	0.097561	0.796359	0.814375
BmTrio	Bomo_Chr1	16144798	0.255319	0	1.02293e-25	4.10953e-24
BmTrio	Bomo_Chr1	16144801	0.0638298	0	2.65521e-07	1.52036e-06
BmTrio	Bomo_Chr1	16144804	0.106383	0.097561	0.796359	0.814375
BmTrio	Bomo_Chr1	16144805	0.106383	0.097561	0.796359	0.814375
BmTrio	Bomo_Chr1	16144810	0.106383	0	2.54362e-11	2.646e-10
BmTrio	Bomo_Chr1	16144811	0.0319149	0.097561	0.0398866	0.0587124
BmTrio	Bomo_Chr1	16144815	0.808511	0.160976	2.47726e-36	1.82793e-34
BmTrio	Bomo_Chr1	16144828	0.0106383	0	0.036569	0.0587124
BmTrio	Bomo_Chr1	16144829	0.12766	0	2.43617e-13	3.28372e-12
BmTrio	Bomo_Chr1	16144832	0.0638298	0	2.65521e-07	1.52036e-06
BmTrio	Bomo_Chr1	16144855	0.0744681	0	2.63137e-08	1.76564e-07
BmTrio	Bomo_Chr1	16144858	0.797872	0.097561	3.12158e-48	4.05825e-46
BmTrio	Bomo_Chr1	16144860	0.808511	0.097561	2.30477e-49	3.20596e-47
BmTrio	Bomo_Chr1	16144864	0.0106383	0.097561	0.00542764	0.0107476
BmTrio	Bomo_Chr1	16144871	0.0957447	0	2.58018e-10	2.34718e-09
BmTrio	Bomo_Chr1	16144874	0.0531915	0	2.68837e-06	1.29311e-05
BmTrio	Bomo_Chr1	16144877	0.877551	0.097561	4.68515e-58	9.51634e-56
BmTrio	Bomo_Chr1	16144891	0.112245	0	6.95877e-12	7.8935e-11
BmTrio	Bomo_Chr1	16144900	0.125	0	4.31358e-13	5.70211e-12
BmTrio	Bomo_Chr1	16144915	0.0102041	0	0.0406168	0.0587124
BmTrio	Bomo_Chr1	16144922	0.0306122	0	0.000380507	0.00116506
BmTrio	Bomo_Chr1	16144925	0.0306122	0	0.000380507	0.00116506
BmTrio	Bomo_Chr1	16144936	0.255102	0.0634146	1.40592e-08	9.74055e-08
BmTrio	Bomo_Chr1	16144944	0.132653	0.0634146	0.0207257	0.038528
BmTrio	Bomo_Chr1	16144974	0.0306122	0	0.000380507	0.00116506
BmTrio	Bomo_Chr1	16145014	0.02	0	0.00411517	0.00908073
BmTrio	Bomo_Chr1	16145025	0.176471	0.0634146	0.000266736	0.000849797
BmTrio	Bomo_Chr1	16145027	0.176471	0.0634146	0.000266736	0.000849797
BmTrio	Bomo_Chr1	16145033	0.0490196	0	6.63308e-06	2.79815e-05
BmTrio	Bomo_Chr1	16145034	0.176471	0.0634146	0.000266736	0.000849797
BmTrio	Bomo_Chr1	16145040	0.176471	0.0634146	0.000266736	0.000849797
BmTrio	Bomo_Chr1	16145050	0.176471	0.0634146	0.000266736	0.000849797
BmTrio	Bomo_Chr1	16145054	0.176471	0.0634146	0.000266736	0.000849797
BmTrio	Bomo_Chr1	16145059	0.0686275	0	9.23868e-08	5.55541e-07
BmTrio	Bomo_Chr1	16145060	0.0392157	0	5.68427e-05	0.000195844
BmTrio	Bomo_Chr1	16145067	0.0294118	0	0.000496195	0.00132769
BmTrio	Bomo_Chr1	16145072	0.0294118	0	0.000496195	0.00132769
BmTrio	Bomo_Chr1	16145078	0.9	0.103627	7.44171e-58	1.48755e-55
BmTrio	Bomo_Chr1	16145086	0.0306122	0	0.000380507	0.00116506
BmTrio	Bomo_Chr1	16145088	0.0510204	0	4.29986e-06	2.00108e-05
BmTrio	Bomo_Chr1	16145092	0.632653	0.103627	1.91787e-30	1.01737e-28
BmTrio	Bomo_Chr1	16145097	0.16	0.097561	0.0733493	0.0916158
BmTrio	Bomo_Chr1	16145103	0.64	0.103627	2.15155e-31	1.20637e-29
BmTrio	Bomo_Chr1	16145107	0.18	0	1.99213e-17	4.22773e-16
BmTrio	Bomo_Chr1	16145124	0.0196078	0	0.00449861	0.00908073
BmTrio	Bomo_Chr1	16145137	0.803922	0.0634146	1.78602e-60	3.99264e-58
BmTrio	Bomo_Chr1	16145140	0.00980392	0	0.0447649	0.0587124
BmTrio	Bomo_Chr1	16145163	0.137255	0	2.81944e-14	4.23362e-13
BmTrio	Bomo_Chr1	16145164	0.0490196	0	6.63308e-06	2.79815e-05
BmTrio	Bomo_Chr1	16145171	0.00980392	0	0.0447649	0.0587124
BmTrio	Bomo_Chr1	16145177	0.862745	0.160976	1.68244e-43	1.74717e-41
BmTrio	Bomo_Chr1	16145178	0.0686275	0	9.23868e-08	5.55541e-07
BmTrio	Bomo_Chr1	16145195	0.0980392	0.097561	0.988384	0.991054
BmTrio	Bomo_Chr1	16145199	0.0196078	0	0.00449861	0.00908073
BmTrio	Bomo_Chr1	16145203	0.215686	0.097561	0.00106637	0.00271904
BmTrio	Bomo_Chr1	16145224	0.0490196	0	6.63308e-06	2.79815e-05
BmTrio	Bomo_Chr1	16145231	0.0784314	0	1.09362e-08	7.65945e-08
BmTrio	Bomo_Chr1	16145232	0.0294118	0	0.000496195	0.00132769
BmTrio	Bomo_Chr1	16145240	0.960784	0.160976	3.94271e-54	6.783e-52
BmTrio	Bomo_Chr1	16145251	0.960784	0.160976	3.94271e-54	6.783e-52
BmTrio	Bomo_Chr1	16145252	0.960784	0.160976	3.94271e-54	6.783e-52
BmTrio	Bomo_Chr1	16145255	0.00980392	0	0.0447649	0.0587124
BmTrio	Bomo_Chr1	16145259	0.0294118	0	0.000496195	0.00132769
BmTrio	Bomo_Chr1	16145269	0.970588	0.160976	2.99541e-55	5.45642e-53
BmTrio	Bomo_Chr1	16145271	0.00980392	0	0.0447649	0.0587124
BmTrio	Bomo_Chr1	16145291	0.0816327	0	5.4973e-09	4.15756e-08
BmTrio	Bomo_Chr1	16145295	0.96	0.160976	1.9623e-53	3.23735e-51
BmTrio	Bomo_Chr1	16145298	0.0102041	0	0.0406168	0.0587124
BmTrio	Bomo_Chr1	16145302	0.0306122	0	0.000380507	0.00116506
BmTrio	Bomo_Chr1	16145306	0.316327	0.0634146	1.02894e-12	1.30939e-11
BmTrio	Bomo_Chr1	16145309	0.959184	0.160976	9.95575e-53	1.61013e-50
BmTrio	Bomo_Chr1	16145321	0.0306122	0.097561	0.0324324	0.0584256
BmTrio	Bomo_Chr1	16145334	0.734694	0.160976	1.84884e-30	9.81575e-29
BmTrio	Bomo_Chr1	16145336	0.0510204	0	4.29986e-06	2.00108e-05
BmTrio	Bomo_Chr1	16145337	0.734694	0.160976	1.84884e-30	9.81575e-29
BmTrio	Bomo_Chr1	16145340	0.959184	0.160976	9.95575e-53	1.61013e-50
BmTrio	Bomo_Chr1	16145355	0.112245	0	6.95877e-12	7.8935e-11
BmTrio	Bomo_Chr1	16145358	0.0102041	0	0.0406168	0.0587124
BmTrio	Bomo_Chr1	16145362	0.5	0.0634146	6.99114e-28	3.21867e-26
BmTrio	Bomo_Chr1	16145374	0.29	0	2.97035e-29	1.47115e-27
BmTrio	Bomo_Chr1	16145375	0.17	0.097561	0.0392646	0.0587124
BmTrio	Bomo_Chr1	16145376	0.0882353	0	1.29304e-09	1.04794e-08
BmTrio	Bomo_Chr1	16145378	0.519608	0.0634146	3.58065e-30	1.86691e-28
BmTrio	Bomo_Chr1	16145385	0.0784314	0	1.09362e-08	7.65945e-08
BmTrio	Bomo_Chr1	16145388	0.0686275	0	9.23868e-08	5.55541e-07
BmTrio	Bomo_Chr1	16145389	0.0588235	0	7.8122e-07	3.98412e-06
BmTrio	Bomo_Chr1	16145392	0.0686275	0	9.23868e-08	5.55541e-07
BmTrio	Bomo_Chr1	16145416	0.745098	0.160976	4.29515e-32	2.50339e-30
BmTrio	Bomo_Chr1	16145427	0.382353	0.0634146	4.79626e-18	1.06577e-16
BmTrio	Bomo_Chr1	16145443	0.0588235	0	7.8122e-07	3.98412e-06
BmTrio	Bomo_Chr1	16145447	0.0196078	0	0.00449861	0.00908073
BmTrio	Bomo_Chr1	16145460	0.186275	0	5.29258e-19	1.28952e-17
BmTrio	Bomo_Chr1	16145464	0.0490196	0	6.63308e-06	2.79815e-05
BmTrio	Bomo_Chr1	16145470	0.186275	0	5.29258e-19	1.28952e-17
BmTrio	Bomo_Chr1	16145471	0.0294118	0	0.000496195	0.00132769
BmTrio	Bomo_Chr1	16145474	0.196078	0	5.87641e-20	1.55491e-18
BmTrio	Bomo_Chr1	16145477	0.598039	0.0634146	7.05178e-38	5.57353e-36
BmTrio	Bomo_Chr1	16145484	0.00980392	0	0.0447649	0.0587124
BmTrio	Bomo_Chr1	16145489	0.196078	0	5.87641e-20	1.55491e-18
BmTrio	Bomo_Chr1	16145498	0.1	0	1.00075e-10	9.73679e-10
BmTrio	Bomo_Chr1	16145525	0.0306122	0	0.000380507	0.00116506
BmTrio	Bomo_Chr1	16145542	0.387755	0.0634146	3.53815e-18	8.10813e-17
BmTrio	Bomo_Chr1	16145549	0.0208333	0	0.00340707	0.00813562
BmTrio	Bomo_Chr1	16145551	0.0416667	0	3.33006e-05	0.000129534
BmTrio	Bomo_Chr1	16145554	0.102041	0	6.45701e-11	6.44503e-10
BmTrio	Bomo_Chr1	16145555	0.102041	0	6.45701e-11	6.44503e-10
BmTrio	Bomo_Chr1	16145557	0.09375	0	3.95784e-10	3.53373e-09
BmTrio	Bomo_Chr1	16145558	0.145833	0	4.4434e-15	7.30318e-14
BmTrio	Bomo_Chr1	16145559	0.0816327	0	5.4973e-09	4.15756e-08
BmTrio	Bomo_Chr1	16145561	0.0729167	0	3.67232e-08	2.43625e-07
BmTrio	Bomo_Chr1	16145580	0.0638298	0	2.65521e-07	1.52036e-06
BmTrio	Bomo_Chr1	16145581	0.148936	0	2.27821e-15	3.90625e-14
BmTrio	Bomo_Chr1	16145592	0.0104167	0	0.0385791	0.0587124
BmTrio	Bomo_Chr1	16145599	0.0833333	0	3.81578e-09	2.94239e-08
BmTrio	Bomo_Chr1	16145606	0.132653	0.097561	0.307282	0.350907
BmTrio	Bomo_Chr1	16145610	0.102041	0	6.45701e-11	6.44503e-10
BmTrio	Bomo_Chr1	16145616	0.01	0	0.0426794	0.0587124
BmTrio	Bomo_Chr1	16145620	0.32	0.097561	1.01767e-08	7.43116e-08
BmTrio	Bomo_Chr1	16145621	0.08	0	7.80657e-09	5.76712e-08
BmTrio	Bomo_Chr1	16145628	0.979592	0.160976	5.20085e-55	9.41933e-53
BmTrio	Bomo_Chr1	16145654	0.01	0	0.0426794	0.0587124
BmTrio	Bomo_Chr1	16145660	0.07	0	6.87581e-08	4.37186e-07
BmTrio	Bomo_Chr1	16145661	0.03	0	0.000435638	0.00128202
BmTrio	Bomo_Chr1	16145666	0.02	0	0.00411517	0.00908073
BmTrio	Bomo_Chr1	16145668	0.01	0	0.0426794	0.0587124
BmTrio	Bomo_Chr1	16145671	0.09	0	8.85133e-10	7.54345e-09
BmTrio	Bomo_Chr1	16145678	0.29	0	2.97035e-29	1.47115e-27
BmTrio	Bomo_Chr1	16145684	0.09	0	8.85133e-10	7.54345e-09
BmTrio	Bomo_Chr1	16145686	0.03	0	0.000435638	0.00128202
BmTrio	Bomo_Chr1	16145718	0.0784314	0	1.09362e-08	7.65945e-08
BmTrio	Bomo_Chr1	16145719	0.401961	0.0634146	1.16299e-19	3.02019e-18
BmTrio	Bomo_Chr1	16145722	0.41	0.0634146	3.60767e-20	9.79568e-19
BmTrio	Bomo_Chr1	16145724	0.87	0.0634146	6.48629e-68	1.96041e-65
BmTrio	Bomo_Chr1	16145725	0.06	0	6.06066e-07	3.28038e-06
BmTrio	Bomo_Chr1	16145737	0.0102041	0.097561	0.00434145	0.00908073
BmTrio	Bomo_Chr1	16145743	0.0102041	0.097561	0.00434145	0.00908073
BmTrio	Bomo_Chr1	16145760	0.0204082	0	0.00375131	0.00874579
BmTrio	Bomo_Chr1	16145776	0.431373	0.0634146	3.67507e-22	1.15799e-20
BmTrio	Bomo_Chr1	16145800	0.0294118	0	0.000496195	0.00132769
BmTrio	Bomo_Chr1	16145825	0.362745	0.0634146	1.78966e-16	3.44437e-15
BmTrio	Bomo_Chr1	16145830	0.931373	0.160976	7.79996e-51	1.1538e-48
BmTrio	Bomo_Chr1	16145833	0.0588235	0	7.8122e-07	3.98412e-06
BmTrio	Bomo_Chr1	16145893	0.411765	0.0588235	2.1296e-21	6.3461e-20
BmTrio	Bomo_Chr1	16145908	0.137255	0	2.81944e-14	4.23362e-13
BmTrio	Bomo_Chr1	16145926	0.754902	0.156863	1.36787e-33	8.69117e-32
BmTrio	Bomo_Chr1	16145950	0.343137	0.0588235	9.77222e-16	1.73151e-14
BmTrio	Bomo_Chr1	16145959	0.137255	0	2.81944e-14	4.23362e-13
BmTrio	Bomo_Chr1	16146010	0.0306122	0	0.000380507	0.00116506
BmTrio	Bomo_Chr1	16146022	0.408163	0.0756098	1.46869e-17	3.14302e-16
BmTrio	Bomo_Chr1	16146031	0.0102041	0	0.0406168	0.0587124
BmTrio	Bomo_Chr1	16146032	0.214286	0.097561	0.00140506	0.00353715
BmTrio	Bomo_Chr1	16146034	0.0102041	0	0.0406168	0.0587124
BmTrio	Bomo_Chr1	16146044	0.204082	0.097561	0.00333191	0.00800776
BmTrio	Bomo_Chr1	16146045	0.204082	0.097561	0.00333191	0.00800776
BmTrio	Bomo_Chr1	16146046	0.21	0.097561	0.00189158	0.00470149
BmTrio	Bomo_Chr1	16146051	0.01	0	0.0426794	0.0587124
BmTrio	Bomo_Chr1	16146056	0.22	0.097561	0.000781115	0.00201819
BmTrio	Bomo_Chr1	16146065	0.235294	0.097561	0.000167296	0.000544759
BmTrio	Bomo_Chr1	16146068	0.784314	0.173171	9.0877e-34	5.8629e-32
BmTrio	Bomo_Chr1	16146090	0.0294118	0	0.000496195	0.00132769
BmTrio	Bomo_Chr1	16146140	0.00980392	0	0.0447649	0.0587124
BmTrio	Bomo_Chr1	16146143	0.0882353	0.0121951	2.50918e-05	9.91863e-05
BmTrio	Bomo_Chr1	16146154	0.0196078	0	0.00449861	0.00908073
BmTrio	Bomo_Chr1	16146158	0.5	0	1.9122e-51	2.91301e-49
BmTrio	Bomo_Chr1	16146159	0.215686	0	7.07555e-22	2.17292e-20
BmTrio	Bomo_Chr1	16146161	0.205882	0.0121951	1.54845e-15	2.69884e-14
BmTrio	Bomo_Chr1	16146169	0.00980392	0.097561	0.00347592	0.00828861
BmTrio	Bomo_Chr1	16146196	0.647059	0.0634146	5.92469e-43	6.01789e-41
BmTrio	Bomo_Chr1	16146198	0.00980392	0	0.0447649	0.0587124
BmTrio	Bomo_Chr1	16146199	0.117647	0.0634146	0.0615057	0.0774971
BmTrio	Bomo_Chr1	16146215	0.803922	0.173171	1.33823e-35	9.55726e-34
BmTrio	Bomo_Chr1	16146231	0.0196078	0	0.00449861	0.00908073
BmTrio	Bomo_Chr1	16146240	0.127451	0	2.43734e-13	3.28372e-12
BmTrio	Bomo_Chr1	16146279	0.254902	0	9.31287e-26	3.75334e-24
BmTrio	Bomo_Chr1	16146288	0.0294118	0	0.000496195	0.00132769
BmTrio	Bomo_Chr1	16146345	0.333333	0.097561	1.36195e-09	1.10218e-08
BmTrio	Bomo_Chr1	16146366	0.254902	0	9.31287e-26	3.75334e-24
BmTrio	Bomo_Chr1	16146369	0.00980392	0	0.0447649	0.0587124
BmTrio	Bomo_Chr1	16146390	0.0882353	0.0097561	6.51997e-06	2.79815e-05
BmTrio	Bomo_Chr1	16146429	0.01	0	0.0426794	0.0587124
BmTrio	Bomo_Chr1	16146430	0.02	0	0.00411517	0.00908073
BmTrio	Bomo_Chr1	16146441	0.38	0.0170732	1.81055e-30	9.62871e-29
BmTrio	Bomo_Chr1	16146457	0.0408163	0.097561	0.0727774	0.0909261
BmTrio	Bomo_Chr1	16146470	0.352941	0	1.00963e-35	7.24615e-34
BmTrio	Bomo_Chr1	16146490	0.00980392	0	0.0447649	0.0587124
BmTrio	Bomo_Chr1	16146505	0.0980392	0	1.52479e-10	1.4172e-09
BmTrio	Bomo_Chr1	16146517	0.00980392	0	0.0447649	0.0587124
BmTrio	Bomo_Chr1	16146560	0.0784314	0	1.09362e-08	7.65945e-08
BmTrio	Bomo_Chr1	16146592	0.00980392	0	0.0447649	0.0587124
BmTrio	Bomo_Chr1	16146597	0.00980392	0	0.0447649	0.0587124
BmTrio	Bomo_Chr1	16146606	0.284314	0.0170732	3.50068e-21	1.02523e-19
BmTrio	Bomo_Chr1	16146635	0.00980392	0	0.0447649	0.0587124
BmTrio	Bomo_Chr1	16146706	0.0392157	0.0219512	0.321256	0.364345
BmTrio	Bomo_Chr1	16146709	0.117647	0	2.09501e-12	2.51059e-11
BmTrio	Bomo_Chr1	16146720	0.0980392	0.0878049	0.746351	0.767712
BmTrio	Bomo_Chr1	16146725	0.147059	0	3.24149e-15	5.39057e-14
BmTrio	Bomo_Chr1	16146730	0.294118	0	1.07057e-29	5.41879e-28
BmTrio	Bomo_Chr1	16146731	0.0392157	0.0219512	0.321256	0.364345
BmTrio	Bomo_Chr1	16146738	0.0392157	0.0219512	0.321256	0.364345
BmTrio	Bomo_Chr1	16146769	0.00980392	0	0.0447649	0.0587124
BmTrio	Bomo_Chr1	16146775	0.0392157	0.0341463	0.803545	0.820493
BmTrio	Bomo_Chr1	16146816	0.872549	0.126829	1.96845e-51	2.99387e-49
BmTrio	Bomo_Chr1	16146833	0.235294	0.0341463	4.05543e-12	4.75257e-11
BmTrio	Bomo_Chr1	16146849	0.264706	0.0341463	1.62487e-14	2.53772e-13
BmTrio	Bomo_Chr1	16146850	0.0686275	0.0878049	0.53205	0.574179
BmTrio	Bomo_Chr1	16146866	0.294118	0.0878049	2.63135e-08	1.76564e-07
BmTrio	Bomo_Chr1	16146961	0.264706	0	9.76894e-27	4.17593e-25
BmTrio	Bomo_Chr1	16146964	0.19	0.0341463	1.34389e-08	9.32996e-08
BmTrio	Bomo_Chr1	16147100	0	0.0878049	0.00191065	0.00474645
BmTrio	Bomo_Chr1	16147141	0.0294118	0	0.000496195	0.00132769
BmTrio	Bomo_Chr1	16147167	0.284314	0.0878049	9.57732e-08	5.75263e-07
BmTrio	Bomo_Chr1	16147179	0.00980392	0	0.0447649	0.0587124
BmTrio	Bomo_Chr1	16147219	0.00980392	0	0.0447649	0.0587124
BmTrio	Bomo_Chr1	16147232	0.11	0	1.12702e-11	1.24689e-10
BmTrio	Bomo_Chr1	16147257	0.323529	0	1.08345e-32	6.47459e-31
BmTrio	Bomo_Chr1	16147266	0.0392157	0	5.68427e-05	0.000195844
BmTrio	Bomo_Chr1	16147267	0.529412	0	1.03914e-54	1.85532e-52
BmTrio	Bomo_Chr1	16147270	0.00980392	0	0.0447649	0.0587124
BmTrio	Bomo_Chr1	16147299	0.0196078	0	0.00449861	0.00908073
BmTrio	Bomo_Chr1	16147308	0.00980392	0	0.0447649	0.0587124
BmTrio	Bomo_Chr1	16147311	0.0294118	0	0.000496195	0.00132769
BmTrio	Bomo_Chr1	16147317	0.303922	0	1.08447e-30	5.82804e-29
BmTrio	Bomo_Chr1	16147339	0.0294118	0	0.000496195	0.00132769
BmTrio	Bomo_Chr1	16147361	0.00980392	0	0.0447649	0.0587124
BmTrio	Bomo_Chr1	16147365	0.0196078	0	0.00449861	0.00908073
BmTrio	Bomo_Chr1	16147437	0.0294118	0	0.000496195	0.00132769
BmTrio	Bomo_Chr1	16147455	0.911765	0.0390244	9.88887e-83	5.23249e-80
BmTrio	Bomo_Chr1	16147492	0.00980392	0	0.0447649	0.0587124
BmTrio	Bomo_Chr1	16147498	0.0196078	0	0.00449861	0.00908073
BmTrio	Bomo_Chr1	16147500	0	0.0170732	0.183927	0.218497
BmTrio	Bomo_Chr1	16147524	0.00980392	0	0.0447649	0.0587124
BmTrio	Bomo_Chr1	16147598	0.421569	0	6.14053e-43	6.18964e-41
BmTrio	Bomo_Chr1	16147601	0.00980392	0	0.0447649	0.0587124
BmTrio	Bomo_Chr1	16147607	0	0.0390244	0.0426583	0.0587124
BmTrio	Bomo_Chr1	16147619	0.00980392	0	0.0447649	0.0587124
BmTrio	Bomo_Chr1	16147620	0.0196078	0	0.00449861	0.00908073
BmTrio	Bomo_Chr1	16147645	0.0686275	0	9.23868e-08	5.55541e-07
BmTrio	Bomo_Chr1	16147675	0.137255	0	2.81944e-14	4.23362e-13
BmTrio	Bomo_Chr1	16147708	0.0294118	0	0.000496195	0.00132769
BmTrio	Bomo_Chr1	16147720	0.0294118	0	0.000496195	0.00132769
BmTrio	Bomo_Chr1	16147751	0.696078	0.0390244	2.59114e-56	4.96414e-54
BmTrio	Bomo_Chr1	16147765	0.00980392	0	0.0447649	0.0587124
BmTrio	Bomo_Chr1	16147772	0.137255	0	2.81944e-14	4.23362e-13
BmTrio	Bomo_Chr1	16147781	0.137255	0	2.81944e-14	4.23362e-13
BmTrio	Bomo_Chr1	16147784	0.00980392	0	0.0447649	0.0587124
BmTrio	Bomo_Chr1	16147798	0.137255	0	2.81944e-14	4.23362e-13
BmTrio	Bomo_Chr1	16147802	0.137255	0	2.81944e-14	4.23362e-13
BmTrio	Bomo_Chr1	16147813	0.303922	0.0390244	1.11895e-16	2.18741e-15
BmTrio	Bomo_Chr1	16147820	0.343137	0	1.0433e-34	7.04609e-33
BmTrio	Bomo_Chr1	16147839	0.127451	0	2.43734e-13	3.28372e-12
BmTrio	Bomo_Chr1	16147866	0.00980392	0	0.0447649	0.0587124
BmTrio	Bomo_Chr1	16147875	0.245098	0	8.80323e-25	3.31457e-23
BmTrio	Bomo_Chr1	16147889	0.00980392	0	0.0447649	0.0587124
BmTrio	Bomo_Chr1	16147930	0.0294118	0	0.000496195	0.00132769
BmTrio	Bomo_Chr1	16147931	0.245098	0	8.80323e-25	3.31457e-23
BmTrio	Bomo_Chr1	16147950	0.0784314	0	1.09362e-08	7.65945e-08
BmTrio	Bomo_Chr1	16147964	0.0294118	0	0.000496195	0.00132769
BmTrio	Bomo_Chr1	16147978	0.00980392	0	0.0447649	0.0587124
BmTrio	Bomo_Chr1	16147985	0.0588235	0.0268293	0.106554	0.130702
BmTrio	Bomo_Chr1	16147989	0.00980392	0	0.0447649	0.0587124
BmTrio	Bomo_Chr1	16147991	0.147059	0	3.24149e-15	5.39057e-14
BmTrio	Bomo_Chr1	16148007	0.0196078	0	0.00449861	0.00908073
BmTrio	Bomo_Chr1	16148024	0.00980392	0	0.0447649	0.0587124
BmTrio	Bomo_Chr1	16148025	0.59	0	1.91519e-61	4.42811e-59
BmTrio	Bomo_Chr1	16148060	0.645833	0.0268293	1.92351e-54	3.35812e-52
BmTrio	Bomo_Chr1	16148063	0.104167	0.0268293	0.000626447	0.00163936
BmTrio	Bomo_Chr1	16148064	0.0104167	0	0.0385791	0.0587124
BmTrio	Bomo_Chr1	16148075	0.0208333	0	0.00340707	0.00813562
BmTrio	Bomo_Chr1	16148083	0.0104167	0	0.0385791	0.0587124
BmTrio	Bomo_Chr1	16148089	0.0416667	0	3.33006e-05	0.000129534
BmTrio	Bomo_Chr1	16148090	0.520833	0	1.81308e-53	2.99903e-51
BmTrio	Bomo_Chr1	16148093	0.03125	0	0.000330534	0.00103468
BmTrio	Bomo_Chr1	16148095	0.729167	0	1.94954e-77	8.36967e-75
BmTrio	Bomo_Chr1	16148115	0.42	0	1.03386e-42	1.0295e-40
BmTrio	Bomo_Chr1	16148116	0.01	0	0.0426794	0.0587124
BmTrio	Bomo_Chr1	16148143	0	0.0097561	0.316596	0.359881
BmTrio	Bomo_Chr1	16148146	0.00980392	0	0.0447649	0.0587124
BmTrio	Bomo_Chr1	16148176	0.0196078	0.0268293	0.678223	0.703441
BmTrio	Bomo_Chr1	16148182	0.0392157	0	5.68427e-05	0.000195844
BmTrio	Bomo_Chr1	16148206	0.0588235	0	7.8122e-07	3.98412e-06
BmTrio	Bomo_Chr1	16148239	0.0686275	0.0317073	0.0850262	0.105432
BmTrio	Bomo_Chr1	16148263	0.284314	0.0560976	8.61105e-12	9.69784e-11
BmTrio	Bomo_Chr1	16148277	0.0294118	0	0.000496195	0.00132769
BmTrio	Bomo_Chr1	16148353	0.0196078	0.112195	0.00409472	0.00908073
BmTrio	Bomo_Chr1	16148370	0.176471	0	4.73233e-18	1.05206e-16
BmTrio	Bomo_Chr1	16148371	0.00980392	0	0.0447649	0.0587124
BmTrio	Bomo_Chr1	16148429	0.07	0	6.87581e-08	4.37186e-07
BmTrio	Bomo_Chr1	16148442	0.03	0	0.000435638	0.00128202
BmTrio	Bomo_Chr1	16148502	0.01	0	0.0426794	0.0587124
BmTrio	Bomo_Chr1	16148551	0.0294118	0	0.000496195	0.00132769
BmTrio	Bomo_Chr1	16148564	0.00980392	0	0.0447649	0.0587124
BmTrio	Bomo_Chr1	16148577	0.0196078	0	0.00449861	0.00908073
BmTrio	Bomo_Chr1	16148579	0.00980392	0	0.0447649	0.0587124
BmTrio	Bomo_Chr1	16148601	0.0510204	0	4.29986e-06	2.00108e-05
BmTrio	Bomo_Chr1	16148608	0.0102041	0	0.0406168	0.0587124
BmTrio	Bomo_Chr1	16148617	0.0204082	0	0.00375131	0.00874579
BmTrio	Bomo_Chr1	16148624	0.0102041	0	0.0406168	0.0587124
BmTrio	Bomo_Chr1	16148636	0.102041	0	6.45701e-11	6.44503e-10
BmTrio	Bomo_Chr1	16148654	0.102041	0	6.45701e-11	6.44503e-10
BmTrio	Bomo_Chr1	16148655	0.102041	0.0097561	5.3453e-07	2.94242e-06
BmTrio	Bomo_Chr1	16148680	0.0102041	0	0.0406168	0.0587124
BmTrio	Bomo_Chr1	16148702	0.0520833	0	3.41633e-06	1.62289e-05
BmTrio	Bomo_Chr1	16148732	0.0612245	0	4.65419e-07	2.58405e-06
BmTrio	Bomo_Chr1	16148746	0.0102041	0	0.0406168	0.0587124
BmTrio	Bomo_Chr1	16148755	0.0510204	0	4.29986e-06	2.00108e-05
BmTrio	Bomo_Chr1	16148767	0.0102041	0	0.0406168	0.0587124
BmTrio	Bomo_Chr1	16148776	0.173469	0.243902	0.136815	0.165293
BmTrio	Bomo_Chr1	16148816	0.0294118	0	0.000496195	0.00132769
BmTrio	Bomo_Chr1	16148822	0.0196078	0	0.00449861	0.00908073
BmTrio	Bomo_Chr1	16148826	0	0.0146341	0.219081	0.257346
BmTrio	Bomo_Chr1	16148848	0.0490196	0.214634	0.00010352	0.000343864
BmTrio	Bomo_Chr1	16148857	0.421569	0.243902	0.000345009	0.00107671
BmTrio	Bomo_Chr1	16148872	0.470588	0.243902	6.2047e-06	2.78314e-05
BmTrio	Bomo_Chr1	16148874	0.0882353	0	1.29304e-09	1.04794e-08
BmTrio	Bomo_Chr1	16148895	0.00980392	0.214634	1.03481e-06	5.19638e-06
BmTrio	Bomo_Chr1	16148932	0.254902	0.214634	0.3817	0.428179
BmTrio	Bomo_Chr1	16148941	0.00980392	0	0.0447649	0.0587124
BmTrio	Bomo_Chr1	16148949	0.156863	0	3.70261e-16	6.79444e-15
BmTrio	Bomo_Chr1	16148951	0.00980392	0	0.0447649	0.0587124
BmTrio	Bomo_Chr1	16148973	0.00980392	0	0.0447649	0.0587124
BmTrio	Bomo_Chr1	16148975	0.00980392	0	0.0447649	0.0587124
BmTrio	Bomo_Chr1	16148983	0.0196078	0.214634	3.64508e-06	1.72634e-05
BmTrio	Bomo_Chr1	16149006	0.421569	0.243902	0.000345009	0.00107671
BmTrio	Bomo_Chr1	16149007	0.147059	0	3.24149e-15	5.39057e-14
BmTrio	Bomo_Chr1	16149012	0.00980392	0.214634	1.03481e-06	5.19638e-06
BmTrio	Bomo_Chr1	16149025	0.0294118	0	0.000496195	0.00132769
BmTrio	Bomo_Chr1	16149041	0.127451	0	2.43734e-13	3.28372e-12
BmTrio	Bomo_Chr1	16149047	0.00980392	0.214634	1.03481e-06	5.19638e-06
BmTrio	Bomo_Chr1	16149048	0.00980392	0.214634	1.03481e-06	5.19638e-06
BmTrio	Bomo_Chr1	16149053	0.0882353	0	1.29304e-09	1.04794e-08
BmTrio	Bomo_Chr1	16149067	0.01	0	0.0426794	0.0587124
BmTrio	Bomo_Chr1	16149088	0.01	0.214634	1.33725e-06	6.64261e-06
BmTrio	Bomo_Chr1	16149093	0.01	0	0.0426794	0.0587124
BmTrio	Bomo_Chr1	16149101	0.156863	0.0292683	3.94177e-07	2.21865e-06
BmTrio	Bomo_Chr1	16149122	0.0196078	0	0.00449861	0.00908073
BmTrio	Bomo_Chr1	16149132	0.794118	0.243902	2.43385e-25	9.57018e-24
BmTrio	Bomo_Chr1	16149155	0.392157	0.243902	0.00264636	0.0064611
BmTrio	Bomo_Chr1	16149167	0.156863	0.0292683	3.94177e-07	2.21865e-06
BmTrio	Bomo_Chr1	16149168	0.117647	0	2.09501e-12	2.51059e-11
BmTrio	Bomo_Chr1	16149169	0.156863	0.0292683	3.94177e-07	2.21865e-06
BmTrio	Bomo_Chr1	16149174	0.0294118	0	0.000496195	0.00132769
BmTrio	Bomo_Chr1	16149177	0.117647	0	2.09501e-12	2.51059e-11
BmTrio	Bomo_Chr1	16149179	0.117647	0	2.09501e-12	2.51059e-11
BmTrio	Bomo_Chr1	16149183	0.0196078	0	0.00449861	0.00908073
BmTrio	Bomo_Chr1	16149185	0.0490196	0	6.63308e-06	2.79815e-05
BmTrio	Bomo_Chr1	16149188	0.0490196	0	6.63308e-06	2.79815e-05
BmTrio	Bomo_Chr1	16149200	0.117647	0	2.09501e-12	2.51059e-11
BmTrio	Bomo_Chr1	16149203	0.0490196	0	6.63308e-06	2.79815e-05
BmTrio	Bomo_Chr1	16149221	0.147059	0.0292683	1.90689e-06	9.30895e-06
BmTrio	Bomo_Chr1	16149231	0.147059	0.0292683	1.90689e-06	9.30895e-06
BmTrio	Bomo_Chr1	16149232	0.686275	0.243902	2.07665e-17	4.37371e-16
BmTrio	Bomo_Chr1	16149233	0.127451	0	2.43734e-13	3.28372e-12
BmTrio	Bomo_Chr1	16149234	0.127451	0	2.43734e-13	3.28372e-12
BmTrio	Bomo_Chr1	16149236	0.0686275	0	9.23868e-08	5.55541e-07
BmTrio	Bomo_Chr1	16149252	0.147059	0.0292683	1.90689e-06	9.30895e-06
BmTrio	Bomo_Chr1	16149260	0.00980392	0	0.0447649	0.0587124
BmTrio	Bomo_Chr1	16149269	0.00980392	0	0.0447649	0.0587124
BmTrio	Bomo_Chr1	16149277	0	0.0292683	0.0803892	0.0999206
BmTrio	Bomo_Chr1	16149304	0.0882353	0	1.29304e-09	1.04794e-08
BmTrio	Bomo_Chr1	16149319	0.00980392	0	0.0447649	0.0587124
BmTrio	Bomo_Chr1	16149338	0.12	0	1.26321e-12	1.58478e-11
BmTrio	Bomo_Chr1	16149378	0.00980392	0	0.0447649	0.0587124
BmTrio	Bomo_Chr1	16149400	0.0392157	0	5.92495e-05	0.000203119
BmTrio	Bomo_Chr1	16149427	0.00980392	0	0.0491405	0.063005
BmTrio	Bomo_Chr1	16149431	0.00980392	0	0.0503034	0.0643262
BmTrio	Bomo_Chr1	16149449	1	0.772059	9.68864e-08	5.81709e-07
BmTrio	Bomo_Chr1	16149452	0.147059	0.193627	0.277963	0.319985
BmTrio	Bomo_Chr1	16149463	0.0588235	0	7.8122e-07	3.98412e-06
BmTrio	Bomo_Chr1	16149576	0.00980392	0	0.0447649	0.0587124
BmTrio	Bomo_Chr1	16149577	0.0490196	0	6.63308e-06	2.79815e-05
BmTrio	Bomo_Chr1	16149600	0.0784314	0	1.09362e-08	7.65945e-08
BmTrio	Bomo_Chr1	16149603	0.00980392	0	0.0447649	0.0587124
BmTrio	Bomo_Chr1	16149605	0.745098	0.0292683	6.50986e-66	1.86319e-63
BmTrio	Bomo_Chr1	16149609	0.0588235	0	7.8122e-07	3.98412e-06
BmTrio	Bomo_Chr1	16149612	0.0196078	0	0.00449861	0.00908073
BmTrio	Bomo_Chr1	16149614	0.0588235	0	7.8122e-07	3.98412e-06
BmTrio	Bomo_Chr1	16149621	0.166667	0.0292683	7.78639e-08	4.91673e-07
BmTrio	Bomo_Chr1	16149630	0.0686275	0	9.23868e-08	5.55541e-07
BmTrio	Bomo_Chr1	16149655	0.0196078	0	0.00449861	0.00908073
BmTrio	Bomo_Chr1	16149664	0.0294118	0	0.000496195	0.00132769
BmTrio	Bomo_Chr1	16149686	0.01	0	0.0426794	0.0587124
BmTrio	Bomo_Chr1	16149694	0.0294118	0	0.000496195	0.00132769
BmTrio	Bomo_Chr1	16149728	0.0294118	0	0.000496195	0.00132769
BmTrio	Bomo_Chr1	16149793	0.00980392	0	0.0447649	0.0587124
BmTrio	Bomo_Chr1	16149840	0.00980392	0	0.0447649	0.0587124
BmTrio	Bomo_Chr1	16149856	0.00980392	0	0.0447649	0.0587124
BmTrio	Bomo_Chr1	16149858	0.0980392	0	1.52479e-10	1.4172e-09
BmTrio	Bomo_Chr1	16149872	0.0392157	0	5.68427e-05	0.000195844
BmTrio	Bomo_Chr1	16149928	0.0686275	0	9.23868e-08	5.55541e-07
BmTrio	Bomo_Chr1	16149937	0.931373	0.243902	1.75237e-37	1.35442e-35
BmTrio	Bomo_Chr1	16149939	0.0392157	0	5.68427e-05	0.000195844
BmTrio	Bomo_Chr1	16149954	0.0588235	0	7.8122e-07	3.98412e-06
BmTrio	Bomo_Chr1	16149960	0.833333	0.243902	1.41543e-28	6.73146e-27
BmTrio	Bomo_Chr1	16149971	0.0196078	0	0.00449861	0.00908073
BmTrio	Bomo_Chr1	16149979	0.0784314	0	1.09362e-08	7.65945e-08
BmTrio	Bomo_Chr1	16149986	0.00980392	0	0.0447649	0.0587124
BmTrio	Bomo_Chr1	16150002	0.264706	0	9.76894e-27	4.17593e-25
BmTrio	Bomo_Chr1	16150060	0.00980392	0.214634	1.03481e-06	5.19638e-06
BmTrio	Bomo_Chr1	16150084	0.00980392	0.214634	1.03481e-06	5.19638e-06
BmTrio	Bomo_Chr1	16150121	0.0588235	0	7.8122e-07	3.98412e-06
BmTrio	Bomo_Chr1	16150136	0.00980392	0	0.0447649	0.0587124
BmTrio	Bomo_Chr1	16150138	0.0588235	0	7.8122e-07	3.98412e-06
BmTrio	Bomo_Chr1	16150139	0.0294118	0	0.000496195	0.00132769
BmTrio	Bomo_Chr1	16150140	0.0588235	0	7.8122e-07	3.98412e-06
BmTrio	Bomo_Chr1	16150157	0.0882353	0	1.29304e-09	1.04794e-08
BmTrio	Bomo_Chr1	16150169	0.1	0	1.00075e-10	9.73679e-10
BmTrio	Bomo_Chr1	16150171	0.15	0	1.71862e-15	2.9694e-14
BmTrio	Bomo_Chr1	16150172	0.12	0	1.26321e-12	1.58478e-11
BmTrio	Bomo_Chr1	16150178	0.735294	0.234146	7.7469e-22	2.37408e-20
BmTrio	Bomo_Chr1	16150217	0.0196078	0	0.00449861	0.00908073
BmTrio	Bomo_Chr1	16150221	0.705882	0.260976	3.38908e-17	7.04827e-16
BmTrio	Bomo_Chr1	16150227	0.245098	0.195122	0.263287	0.304964
BmTrio	Bomo_Chr1	16150228	0.117647	0	2.09501e-12	2.51059e-11
BmTrio	Bomo_Chr1	16150236	0.0784314	0	1.09362e-08	7.65945e-08
BmTrio	Bomo_Chr1	16150254	0.00980392	0	0.0447649	0.0587124
BmTrio	Bomo_Chr1	16150273	0.00980392	0	0.0447649	0.0587124
BmTrio	Bomo_Chr1	16150274	0.00980392	0	0.0447649	0.0587124
BmTrio	Bomo_Chr1	16150289	0.0196078	0	0.00449861	0.00908073
BmTrio	Bomo_Chr1	16150303	0.00980392	0	0.0447649	0.0587124
BmTrio	Bomo_Chr1	16150312	0.0490196	0	6.63308e-06	2.79815e-05
BmTrio	Bomo_Chr1	16150335	0.137255	0	2.81944e-14	4.23362e-13
BmTrio	Bomo_Chr1	16150356	0.0588235	0	7.8122e-07	3.98412e-06
BmTrio	Bomo_Chr1	16150366	0.284314	0.0292683	2.02004e-17	4.286e-16
BmTrio	Bomo_Chr1	16150378	0.45098	0.0292683	2.61205e-33	1.62896e-31
BmTrio	Bomo_Chr1	16150385	0.0784314	0	1.09362e-08	7.65945e-08
BmTrio	Bomo_Chr1	16150387	0.00980392	0	0.0447649	0.0587124
BmTrio	Bomo_Chr1	16150410	0.00980392	0	0.0447649	0.0587124
BmTrio	Bomo_Chr1	16150425	0.0294118	0	0.000496195	0.00132769
BmTrio	Bomo_Chr1	16150426	0.294118	0	1.07057e-29	5.41879e-28
BmTrio	Bomo_Chr1	16150447	0.0784314	0	1.09362e-08	7.65945e-08
BmTrio	Bomo_Chr1	16150607	0.833333	0.243902	1.41543e-28	6.73146e-27
BmTrio	Bomo_Chr1	16150664	0.196078	0	5.87641e-20	1.55491e-18
BmTrio	Bomo_Chr1	16150681	0.00980392	0	0.0447649	0.0587124
BmTrio	Bomo_Chr1	16150686	0.0196078	0	0.00449861	0.00908073
BmTrio	Bomo_Chr1	16150693	0.392157	0.243902	0.00264636	0.0064611
BmTrio	Bomo_Chr1	16150702	0.00980392	0	0.0447649	0.0587124
BmTrio	Bomo_Chr1	16150717	0.0196078	0	0.00449861	0.00908073
BmTrio	Bomo_Chr1	16150727	0.0392157	0	5.68427e-05	0.000195844
BmTrio	Bomo_Chr1	16150751	0.2	0	2.50349e-20	6.86712e-19
BmTrio	Bomo_Chr1	16150752	0.872549	0.243902	5.35253e-32	3.10435e-30
BmTrio	Bomo_Chr1	16150769	0.617647	0.243902	4.13803e-13	5.49156e-12
BmTrio	Bomo_Chr1	16150781	0.117647	0	2.09501e-12	2.51059e-11
BmTrio	Bomo_Chr1	16150785	0.833333	0.243902	1.41543e-28	6.73146e-27
BmTrio	Bomo_Chr1	16150786	0.823529	0.243902	9.49012e-28	4.33327e-26
BmTrio	Bomo_Chr1	16150790	0.617647	0.243902	4.13803e-13	5.49156e-12
BmTrio	Bomo_Chr1	16150792	0.833333	0.243902	1.41543e-28	6.73146e-27
BmTrio	Bomo_Chr1	16150808	0.00980392	0	0.0447649	0.0587124
BmTrio	Bomo_Chr1	16150819	0.0196078	0	0.00449861	0.00908073
BmTrio	Bomo_Chr1	16150820	0.0196078	0	0.00449861	0.00908073
BmTrio	Bomo_Chr1	16150829	0.0392157	0	5.68427e-05	0.000195844
BmTrio	Bomo_Chr1	16150839	0.00980392	0	0.0447649	0.0587124
BmTrio	Bomo_Chr1	16150845	0.578431	0.243902	6.40624e-11	6.42696e-10
BmTrio	Bomo_Chr1	16150857	0.00980392	0	0.0447649	0.0587124
BmTrio	Bomo_Chr1	16150881	0.0784314	0	1.09362e-08	7.65945e-08
BmTrio	Bomo_Chr1	16150886	0.117647	0.0292683	0.000157557	0.000514325
BmTrio	Bomo_Chr1	16150894	0.00980392	0	0.0447649	0.0587124
BmTrio	Bomo_Chr1	16150902	0.0686275	0	9.23868e-08	5.55541e-07
BmTrio	Bomo_Chr1	16150905	0.00980392	0	0.0447649	0.0587124
BmTrio	Bomo_Chr1	16150918	0.0196078	0	0.00449861	0.00908073
BmTrio	Bomo_Chr1	16150920	0.0196078	0	0.00449861	0.00908073
BmTrio	Bomo_Chr1	16150926	0.00980392	0	0.0447649	0.0587124
BmTrio	Bomo_Chr1	16150927	0.0784314	0	1.09362e-08	7.65945e-08
BmTrio	Bomo_Chr1	16150935	0.186275	0	5.29258e-19	1.28952e-17
BmTrio	Bomo_Chr1	16150936	0.862745	0.243902	3.99644e-31	2.21906e-29
BmTrio	Bomo_Chr1	16150952	0.784314	0.243902	1.46545e-24	5.46214e-23
BmTrio	Bomo_Chr1	16150972	0.186275	0.0292683	2.68716e-09	2.1071e-08
BmTrio	Bomo_Chr1	16151001	0.0294118	0	0.000496195	0.00132769
BmTrio	Bomo_Chr1	16151011	0.00980392	0	0.0447649	0.0587124
BmTrio	Bomo_Chr1	16151026	0.0784314	0	1.09362e-08	7.65945e-08
BmTrio	Bomo_Chr1	16151095	0.0196078	0	0.00449861	0.00908073
BmTrio	Bomo_Chr1	16151101	0.117647	0	2.09501e-12	2.51059e-11
BmTrio	Bomo_Chr1	16151140	0.0882353	0	1.29304e-09	1.04794e-08
BmTrio	Bomo_Chr1	16151169	0.607843	0.243902	1.52281e-12	1.89797e-11
BmTrio	Bomo_Chr1	16151180	0.0882353	0	1.29304e-09	1.04794e-08
BmTrio	Bomo_Chr1	16151187	0.0294118	0	0.000496195	0.00132769
BmTrio	Bomo_Chr1	16151199	0.0294118	0	0.000496195	0.00132769
BmTrio	Bomo_Chr1	16151242	0.0196078	0	0.00449861	0.00908073
BmTrio	Bomo_Chr1	16151254	0.0980392	0.0292683	0.00217712	0.00537294
BmTrio	Bomo_Chr1	16151283	0.0294118	0	0.000496195	0.00132769
BmTrio	Bomo_Chr1	16151310	0.0196078	0	0.00449861	0.00908073
BmTrio	Bomo_Chr1	16151318	0.970588	0.243902	2.24487e-41	2.0972e-39
BmTrio	Bomo_Chr1	16151378	0.00980392	0	0.0447649	0.0587124
BmTrio	Bomo_Chr1	16151389	0.0490196	0	6.63308e-06	2.79815e-05
BmTrio	Bomo_Chr1	16151410	0.696078	0.243902	4.52238e-18	1.02714e-16
BmTrio	Bomo_Chr1	16151421	0.0294118	0	0.000496195	0.00132769
BmTrio	Bomo_Chr1	16151426	0.0882353	0.0292683	0.0072073	0.0140478
BmTrio	Bomo_Chr1	16151433	0.0882353	0.0292683	0.0072073	0.0140478
BmTrio	Bomo_Chr1	16151444	0.0882353	0.0292683	0.0072073	0.0140478
BmTrio	Bomo_Chr1	16151449	0.892157	0.243902	8.85548e-34	5.71699e-32
BmTrio	Bomo_Chr1	16151460	0.00980392	0	0.0447649	0.0587124
BmTrio	Bomo_Chr1	16151471	0.00980392	0	0.0447649	0.0587124
BmTrio	Bomo_Chr1	16151486	0.00980392	0	0.0447649	0.0587124
BmTrio	Bomo_Chr1	16151495	0.0294118	0	0.000496195	0.00132769
BmTrio	Bomo_Chr1	16151503	0.0196078	0	0.00449861	0.00908073
BmTrio	Bomo_Chr1	16151505	0.0294118	0	0.000496195	0.00132769
BmTrio	Bomo_Chr1	16151553	0.0490196	0	6.63308e-06	2.79815e-05
BmTrio	Bomo_Chr1	16151554	0.107843	0	1.79142e-11	1.89334e-10
BmTrio	Bomo_Chr1	16151576	0.00980392	0	0.0447649	0.0587124
BmTrio	Bomo_Chr1	16151601	0.01	0	0.0426794	0.0587124
BmTrio	Bomo_Chr1	16151607	0.01	0	0.0426794	0.0587124
BmTrio	Bomo_Chr1	16151622	0.02	0	0.00411517	0.00908073
BmTrio	Bomo_Chr1	16151665	0	0.00243902	0.62106	0.649721
BmTrio	Bomo_Chr1	16151672	0.01	0	0.0426794	0.0587124
BmTrio	Bomo_Chr1	16151681	0.67	0.243902	3.91809e-16	7.17174e-15
BmTrio	Bomo_Chr1	16151716	0.01	0	0.0426794	0.0587124
BmTrio	Bomo_Chr1	16151745	0.0490196	0	6.63308e-06	2.79815e-05
BmTrio	Bomo_Chr1	16151746	0.00980392	0	0.0447649	0.0587124
BmTrio	Bomo_Chr1	16151758	0.0490196	0	6.63308e-06	2.79815e-05
BmTrio	Bomo_Chr1	16151784	0.107843	0.214634	0.0145327	0.0274694
BmTrio	Bomo_Chr1	16151789	0.38	0	1.70229e-38	1.38128e-36
BmTrio	Bomo_Chr1	16151790	0.06	0	6.06066e-07	3.28038e-06
BmTrio	Bomo_Chr1	16151794	0.568627	0.243902	2.10477e-10	1.9322e-09
BmTrio	Bomo_Chr1	16151800	0.09	0	8.85133e-10	7.54345e-09
BmTrio	Bomo_Chr1	16151805	0.07	0	6.87581e-08	4.37186e-07
BmTrio	Bomo_Chr1	16151806	0.02	0	0.00411517	0.00908073
BmTrio	Bomo_Chr1	16151807	0.02	0	0.00411517	0.00908073
BmTrio	Bomo_Chr1	16151836	0.0588235	0	7.8122e-07	3.98412e-06
BmTrio	Bomo_Chr1	16151861	0.0490196	0.0292683	0.319098	0.36212
BmTrio	Bomo_Chr1	16151865	0.970588	0.243902	2.24487e-41	2.0972e-39
BmTrio	Bomo_Chr1	16151889	0.0294118	0	0.000496195	0.00132769
BmTrio	Bomo_Chr1	16151907	0.0294118	0	0.000496195	0.00132769
BmTrio	Bomo_Chr1	16151913	0.127451	0.214634	0.0476973	0.0614072
BmTrio	Bomo_Chr1	16151929	0.01	0	0.0426794	0.0587124
BmTrio	Bomo_Chr1	16151934	0.03	0	0.000435638	0.00128202
BmTrio	Bomo_Chr1	16151943	0.03	0	0.000435638	0.00128202
BmTrio	Bomo_Chr1	16151964	0.25	0.214634	0.445145	0.491173
BmTrio	Bomo_Chr1	16151973	0.11	0.214634	0.0176929	0.0331427
BmTrio	Bomo_Chr1	16151992	0.03	0	0.000435638	0.00128202
BmTrio	Bomo_Chr1	16151993	0.01	0	0.0426794	0.0587124
BmTrio	Bomo_Chr1	16152008	0.01	0	0.0426794	0.0587124
BmTrio	Bomo_Chr1	16152027	0.86	0.214634	2.92199e-34	1.93806e-32
BmTrio	Bomo_Chr1	16152041	0.03	0	0.000435638	0.00128202
BmTrio	Bomo_Chr1	16152043	0.01	0	0.0426794	0.0587124
BmTrio	Bomo_Chr1	16152044	0.03	0	0.000435638	0.00128202
BmTrio	Bomo_Chr1	16152047	0.00980392	0	0.0447649	0.0587124
BmTrio	Bomo_Chr1	16152052	0.00980392	0	0.0447649	0.0587124
BmTrio	Bomo_Chr1	16152057	0.0294118	0	0.000496195	0.00132769
BmTrio	Bomo_Chr1	16152065	0.0196078	0	0.00449861	0.00908073
BmTrio	Bomo_Chr1	16152106	0.00980392	0	0.0447649	0.0587124
BmTrio	Bomo_Chr1	16152109	0.00980392	0	0.0447649	0.0587124
BmTrio	Bomo_Chr1	16152110	0.0196078	0	0.00449861	0.00908073
BmTrio	Bomo_Chr1	16152175	0.0294118	0	0.000496195	0.00132769
BmTrio	Bomo_Chr1	16152186	0.0294118	0	0.000496195	0.00132769
BmTrio	Bomo_Chr1	16152187	0.00980392	0	0.0447649	0.0587124
BmTrio	Bomo_Chr1	16152213	0.00980392	0	0.0447649	0.0587124
BmTrio	Bomo_Chr1	16152253	0.392157	0	8.054e-40	6.95653e-38
BmTrio	Bomo_Chr1	16152258	0.00980392	0	0.0447649	0.0587124
BmTrio	Bomo_Chr1	16152351	0.00980392	0	0.0447649	0.0587124
BmTrio	Bomo_Chr1	16152354	0.0196078	0	0.00449861	0.00908073
BmTrio	Bomo_Chr1	16152392	0.0490196	0	6.63308e-06	2.79815e-05
BmTrio	Bomo_Chr1	16152395	0.27451	0.214634	0.196109	0.231975
BmTrio	Bomo_Chr1	16152407	0.921569	0.243902	1.53879e-36	1.14484e-34
BmTrio	Bomo_Chr1	16152417	0.00980392	0	0.0447649	0.0587124
BmTrio	Bomo_Chr1	16152418	0.401961	0	7.43034e-41	6.748e-39
BmTrio	Bomo_Chr1	16152452	0.196078	0.0292683	4.72239e-10	4.18079e-09
BmTrio	Bomo_Chr1	16152456	0.0196078	0	0.00449861	0.00908073
BmTrio	Bomo_Chr1	16152457	0.0392157	0	5.68427e-05	0.000195844
BmTrio	Bomo_Chr1	16152459	0.0882353	0	1.29304e-09	1.04794e-08
BmTrio	Bomo_Chr1	16152476	0.343137	0	1.0433e-34	7.04609e-33
BmTrio	Bomo_Chr1	16152483	0.0294118	0	0.000496195	0.00132769
BmTrio	Bomo_Chr1	16152485	0.0294118	0	0.000496195	0.00132769
BmTrio	Bomo_Chr1	16152486	0.00980392	0	0.0447649	0.0587124
BmTrio	Bomo_Chr1	16152497	0.00980392	0	0.0447649	0.0587124
BmTrio	Bomo_Chr1	16152501	0.00980392	0	0.0447649	0.0587124
BmTrio	Bomo_Chr1	16152502	0.313725	0	1.08901e-31	6.17939e-30
BmTrio	Bomo_Chr1	16152505	0.0882353	0.214634	0.00355526	0.00845932
BmTrio	Bomo_Chr1	16152515	0.0392157	0	5.68427e-05	0.000195844
BmTrio	Bomo_Chr1	16152571	0.01	0	0.0426794	0.0587124
BmTrio	Bomo_Chr1	16152576	0.27451	0.0292683	1.47068e-16	2.85021e-15
BmTrio	Bomo_Chr1	16152589	0.0204082	0	0.00375131	0.00874579
BmTrio	Bomo_Chr1	16152605	0.0918367	0.0292683	0.00518626	0.0103001
BmTrio	Bomo_Chr1	16152610	0.112245	0.0292683	0.000386073	0.00118118
BmTrio	Bomo_Chr1	16152616	0.112245	0.0292683	0.000386073	0.00118118
BmTrio	Bomo_Chr1	16152643	0.235294	0	8.25224e-24	2.90666e-22
BmTrio	Bomo_Chr1	16152646	0.245098	0.0292683	4.94391e-14	7.28243e-13
BmTrio	Bomo_Chr1	16152657	0	0.0292683	0.0803892	0.0999206
BmTrio	Bomo_Chr1	16152665	0.0294118	0	0.000496195	0.00132769
BmTrio	Bomo_Chr1	16152678	0.00980392	0	0.0447649	0.0587124
BmTrio	Bomo_Chr1	16152681	0.45098	0.0292683	2.61205e-33	1.62896e-31
BmTrio	Bomo_Chr1	16152696	0.294118	0	1.07057e-29	5.41879e-28
BmTrio	Bomo_Chr1	16152701	0.0392157	0.214634	3.63764e-05	0.000140858
BmTrio	Bomo_Chr1	16152702	0.00980392	0	0.0447649	0.0587124
BmTrio	Bomo_Chr1	16152709	0.00980392	0	0.0447649	0.0587124
BmTrio	Bomo_Chr1	16152716	0	0.214634	2.72356e-07	1.55765e-06
BmTrio	Bomo_Chr1	16152718	0.333333	0	1.0681e-33	6.80714e-32
BmTrio	Bomo_Chr1	16152724	0.460784	0.0292683	2.62545e-34	1.74383e-32
BmTrio	Bomo_Chr1	16152733	0.931373	0.243902	1.75237e-37	1.35442e-35
BmTrio	Bomo_Chr1	16152740	0.00980392	0	0.0447649	0.0587124
BmTrio	Bomo_Chr1	16152744	0.0196078	0	0.00449861	0.00908073
BmTrio	Bomo_Chr1	16152752	0.0490196	0.0292683	0.319098	0.36212
BmTrio	Bomo_Chr1	16152754	0.411765	0	6.78815e-42	6.46308e-40
BmTrio	Bomo_Chr1	16152761	0.0392157	0	5.68427e-05	0.000195844
BmTrio	Bomo_Chr1	16152782	0.0196078	0	0.00449861	0.00908073
BmTrio	Bomo_Chr1	16152801	0.0882353	0	1.29304e-09	1.04794e-08
BmTrio	Bomo_Chr1	16152811	0.0196078	0	0.00449861	0.00908073
BmTrio	Bomo_Chr1	16152813	0.0196078	0	0.00449861	0.00908073
BmTrio	Bomo_Chr1	16152825	0.00980392	0	0.0447649	0.0587124
BmTrio	Bomo_Chr1	16152876	0	0.146341	3.92316e-05	0.000151368
BmTrio	Bomo_Chr1	16152911	0.00980392	0	0.0447649	0.0587124
BmTrio	Bomo_Chr1	16152926	0.107843	0	1.79142e-11	1.89334e-10
BmTrio	Bomo_Chr1	16152927	0.176471	0	4.73233e-18	1.05206e-16
BmTrio	Bomo_Chr1	16152933	0.0294118	0	0.000496195	0.00132769
BmTrio	Bomo_Chr1	16152935	0.00980392	0	0.0447649	0.0587124
BmTrio	Bomo_Chr1	16152942	0.235294	0.0292683	3.27152e-13	4.36338e-12
BmTrio	Bomo_Chr1	16152945	0.0490196	0	6.63308e-06	2.79815e-05
BmTrio	Bomo_Chr1	16152950	0.00980392	0	0.0447649	0.0587124
BmTrio	Bomo_Chr1	16152957	0.235294	0	8.25224e-24	2.90666e-22
BmTrio	Bomo_Chr1	16152974	0.0490196	0	6.63308e-06	2.79815e-05
BmTrio	Bomo_Chr1	16152979	0.0490196	0.0292683	0.319098	0.36212
BmTrio	Bomo_Chr1	16152980	0.127451	0	2.43734e-13	3.28372e-12
BmTrio	Bomo_Chr1	16152995	0.0196078	0	0.00449861	0.00908073
BmTrio	Bomo_Chr1	16153000	0.578431	0.0292683	9.11246e-47	1.09779e-44
BmTrio	Bomo_Chr1	16153010	0.215686	0	7.07555e-22	2.17292e-20
BmTrio	Bomo_Chr1	16153012	0.313725	0	1.08901e-31	6.17939e-30
BmTrio	Bomo_Chr1	16153031	0.0490196	0.214634	0.00010352	0.000343864
BmTrio	Bomo_Chr1	16153032	0.00980392	0	0.0447649	0.0587124
BmTrio	Bomo_Chr1	16153033	0.264706	0.0292683	1.04706e-15	1.85195e-14
BmTrio	Bomo_Chr1	16153042	0.0196078	0	0.00449861	0.00908073
BmTrio	Bomo_Chr1	16153050	0.254902	0.0292683	7.28296e-15	1.17726e-13
BmTrio	Bomo_Chr1	16153052	0.00980392	0	0.0447649	0.0587124
BmTrio	Bomo_Chr1	16153054	0.00980392	0	0.0447649	0.0587124
BmTrio	Bomo_Chr1	16153058	0.00980392	0	0.0447649	0.0587124
BmTrio	Bomo_Chr1	16153059	0.186275	0	5.29258e-19	1.28952e-17
BmTrio	Bomo_Chr1	16153066	0.392157	0.0292683	1.84216e-27	8.2421e-26
BmTrio	Bomo_Chr1	16153068	0.0490196	0.214634	0.00010352	0.000343864
BmTrio	Bomo_Chr1	16153077	0.254902	0.0292683	7.28296e-15	1.17726e-13
BmTrio	Bomo_Chr1	16153087	0.00980392	0	0.0447649	0.0587124
BmTrio	Bomo_Chr1	16153091	0.0392157	0.214634	3.63764e-05	0.000140858
BmTrio	Bomo_Chr1	16153098	0.254902	0.0292683	7.28296e-15	1.17726e-13
BmTrio	Bomo_Chr1	16153104	0.00980392	0	0.0447649	0.0587124
BmTrio	Bomo_Chr1	16153130	0.00980392	0	0.0447649	0.0587124
BmTrio	Bomo_Chr1	16153135	0.0196078	0	0.00449861	0.00908073
BmTrio	Bomo_Chr1	16153138	0.00980392	0	0.0447649	0.0587124
[truncated: 9,574 more rows]

## Sheet: InDel (wild vs local)
Gene symbol	Chromosome	Position	Frequency_Wild	Frequency_Local	p_Value	adjusted_p_value (FDR)
BmTrio	Bomo_Chr1	16124745	0	0.0220588	0.237673	0.277678
BmTrio	Bomo_Chr1	16124849	0.0196078	0	0.00449861	0.00908073
BmTrio	Bomo_Chr1	16261717	0.027027	0	0.000850778	0.00218905
BmTrio	Bomo_Chr1	16124941	0.8	0.734146	0.174363	0.207957
BmTrio	Bomo_Chr1	16217537	0	0.104878	0.000632314	0.00165263
BmTrio	Bomo_Chr1	16126893	0.0294118	0	0.000599814	0.00157415
BmTrio	Bomo_Chr1	16125020	0.01	0	0.0426794	0.0587124
BmTrio	Bomo_Chr1	16125093	0.00980392	0	0.0447649	0.0587124
BmTrio	Bomo_Chr1	16125123	0.833333	0.734146	0.0374205	0.0587124
BmTrio	Bomo_Chr1	16125220	0.63	0.721951	0.0709314	0.0886995
BmTrio	Bomo_Chr1	16279380	0.0490196	0.00487805	0.000591636	0.001554
BmTrio	Bomo_Chr1	16171802	0.0294118	0	0.000581137	0.00153118
BmTrio	Bomo_Chr1	16171806	0.0294118	0	0.000581137	0.00153118
BmTrio	Bomo_Chr1	16171807	0.0294118	0	0.000581137	0.00153118
BmTrio	Bomo_Chr1	16171832	0.0294118	0	0.000581137	0.00153118
BmTrio	Bomo_Chr1	16172582	0.0294118	0	0.000581137	0.00153118
BmTrio	Bomo_Chr1	16266472	0.0294118	0	0.000581137	0.00153118
BmTrio	Bomo_Chr1	16170972	0.0294118	0	0.000563047	0.00148635
BmTrio	Bomo_Chr1	16264765	0.0294118	0	0.000563047	0.00148635
BmTrio	Bomo_Chr1	16125481	0.01	0.0585366	0.0438413	0.0587124
BmTrio	Bomo_Chr1	16162218	0.0294118	0	0.000528555	0.00140127
BmTrio	Bomo_Chr1	16290853	0.0294118	0	0.000528555	0.00140127
BmTrio	Bomo_Chr1	16174199	0.0294118	0	0.000512117	0.00136278
BmTrio	Bomo_Chr1	16125493	0.01	0	0.0426794	0.0587124
BmTrio	Bomo_Chr1	16125557	0	0.00490196	0.478636	0.525055
BmTrio	Bomo_Chr1	16236341	0.0294118	0	0.000512117	0.00136278
BmTrio	Bomo_Chr1	16125719	0.0196078	0	0.00449861	0.00908073
BmTrio	Bomo_Chr1	16236476	0.0294118	0	0.000512117	0.00136278
BmTrio	Bomo_Chr1	16237326	0.0294118	0	0.000512117	0.00136278
BmTrio	Bomo_Chr1	16237627	0.0294118	0	0.000512117	0.00136278
BmTrio	Bomo_Chr1	16238315	0.0294118	0	0.000512117	0.00136278
BmTrio	Bomo_Chr1	16259602	0.0294118	0	0.000512117	0.00136278
BmTrio	Bomo_Chr1	16126539	0.00980392	0	0.0447649	0.0587124
BmTrio	Bomo_Chr1	16126795	0	0.00243902	0.617592	0.649721
BmTrio	Bomo_Chr1	16126796	0	0.00243902	0.617592	0.649721
BmTrio	Bomo_Chr1	16126798	0	0.00243902	0.617592	0.649721
BmTrio	Bomo_Chr1	16126800	0.00980392	0	0.0447649	0.0587124
BmTrio	Bomo_Chr1	16268663	0.0294118	0	0.000512117	0.00136278
BmTrio	Bomo_Chr1	16280356	0.0294118	0	0.000512117	0.00136278
BmTrio	Bomo_Chr1	16125478	0.0294118	0	0.000496195	0.00132769
BmTrio	Bomo_Chr1	16126888	0.0294118	0	0.000496195	0.00132769
BmTrio	Bomo_Chr1	16126915	0.0686275	0.0597015	0.73755	0.759234
BmTrio	Bomo_Chr1	16127091	0.0882353	0.0560976	0.230177	0.269301
BmTrio	Bomo_Chr1	16127391	0.0980392	0.0560976	0.122675	0.149254
BmTrio	Bomo_Chr1	16127625	0.0294118	0	0.000496195	0.00132769
BmTrio	Bomo_Chr1	16127803	0.0294118	0	0.000496195	0.00132769
BmTrio	Bomo_Chr1	16129432	0.0294118	0	0.000496195	0.00132769
BmTrio	Bomo_Chr1	16127695	0.00980392	0	0.0447649	0.0587124
BmTrio	Bomo_Chr1	16127730	0.00980392	0	0.0447649	0.0587124
BmTrio	Bomo_Chr1	16127757	0.00980392	0	0.0447649	0.0587124
BmTrio	Bomo_Chr1	16130741	0.0294118	0	0.000496195	0.00132769
BmTrio	Bomo_Chr1	16127800	0.00980392	0	0.0447649	0.0587124
BmTrio	Bomo_Chr1	16127801	0.00980392	0	0.0447649	0.0587124
BmTrio	Bomo_Chr1	16132389	0.03	0	0.000495505	0.00132769
BmTrio	Bomo_Chr1	16127804	0.0196078	0	0.00449861	0.00908073
BmTrio	Bomo_Chr1	16128003	0.00980392	0	0.0447649	0.0587124
BmTrio	Bomo_Chr1	16138655	0.0294118	0	0.000496195	0.00132769
BmTrio	Bomo_Chr1	16128163	0.54902	0.697561	0.00436372	0.00908073
BmTrio	Bomo_Chr1	16139165	0.0294118	0	0.000496195	0.00132769
BmTrio	Bomo_Chr1	16128290	0.0102041	0	0.0406168	0.0587124
BmTrio	Bomo_Chr1	16140996	0.0294118	0	0.000496195	0.00132769
BmTrio	Bomo_Chr1	16128385	0.00980392	0	0.0447649	0.0587124
BmTrio	Bomo_Chr1	16128386	0.00980392	0	0.0447649	0.0587124
BmTrio	Bomo_Chr1	16128388	0.00980392	0	0.0447649	0.0587124
BmTrio	Bomo_Chr1	16128732	0	0.0560976	0.017537	0.0328598
BmTrio	Bomo_Chr1	16142062	0.0294118	0	0.000496195	0.00132769
BmTrio	Bomo_Chr1	16128833	0.02	0	0.00411517	0.00908073
BmTrio	Bomo_Chr1	16128861	0.0102041	0	0.0406168	0.0587124
BmTrio	Bomo_Chr1	16128868	0.0108696	0.0560976	0.0661374	0.0829986
BmTrio	Bomo_Chr1	16128882	0.01	0	0.0426794	0.0587124
BmTrio	Bomo_Chr1	16143119	0.0294118	0	0.000496195	0.00132769
BmTrio	Bomo_Chr1	16129038	0.00980392	0	0.0447649	0.0587124
BmTrio	Bomo_Chr1	16144376	0.0294118	0	0.000496195	0.00132769
BmTrio	Bomo_Chr1	16144545	0.0294118	0	0.000496195	0.00132769
BmTrio	Bomo_Chr1	16146485	0.0294118	0	0.000496195	0.00132769
BmTrio	Bomo_Chr1	16129169	0.00980392	0	0.0447649	0.0587124
BmTrio	Bomo_Chr1	16147194	0.0294118	0	0.000496195	0.00132769
BmTrio	Bomo_Chr1	16129210	0.901961	0.753659	0.00114324	0.00290733
BmTrio	Bomo_Chr1	16148758	0.0294118	0	0.000496195	0.00132769
BmTrio	Bomo_Chr1	16149098	0.0294118	0	0.000496195	0.00132769
BmTrio	Bomo_Chr1	16129272	0.8125	0.746341	0.172536	0.205886
BmTrio	Bomo_Chr1	16129424	0.813725	0.753659	0.200014	0.236331
BmTrio	Bomo_Chr1	16149158	0.0294118	0	0.000496195	0.00132769
BmTrio	Bomo_Chr1	16129777	0	0.0121951	0.262378	0.304099
BmTrio	Bomo_Chr1	16129838	0.00980392	0	0.0447649	0.0587124
BmTrio	Bomo_Chr1	16129996	0	0.00243902	0.617592	0.649721
BmTrio	Bomo_Chr1	16129998	0	0.00243902	0.617592	0.649721
BmTrio	Bomo_Chr1	16151255	0.0294118	0	0.000496195	0.00132769
BmTrio	Bomo_Chr1	16151470	0.0294118	0	0.000496195	0.00132769
BmTrio	Bomo_Chr1	16151494	0.0294118	0	0.000496195	0.00132769
BmTrio	Bomo_Chr1	16152242	0.0294118	0	0.000496195	0.00132769
BmTrio	Bomo_Chr1	16155934	0.0294118	0	0.000496195	0.00132769
BmTrio	Bomo_Chr1	16156558	0.0294118	0	0.000496195	0.00132769
BmTrio	Bomo_Chr1	16157959	0.0294118	0	0.000496195	0.00132769
BmTrio	Bomo_Chr1	16131113	0.00980392	0	0.0447649	0.0587124
BmTrio	Bomo_Chr1	16131120	0.686275	0.726829	0.414967	0.46023
BmTrio	Bomo_Chr1	16131187	0.00980392	0	0.0447649	0.0587124
BmTrio	Bomo_Chr1	16131270	0.00980392	0	0.0447649	0.0587124
BmTrio	Bomo_Chr1	16131311	0.00980392	0	0.0447649	0.0587124
BmTrio	Bomo_Chr1	16131484	0.0196078	0	0.00449861	0.00908073
BmTrio	Bomo_Chr1	16131530	0	0.0121951	0.262378	0.304099
BmTrio	Bomo_Chr1	16158537	0.0294118	0	0.000496195	0.00132769
BmTrio	Bomo_Chr1	16131769	0	0.0121951	0.262378	0.304099
BmTrio	Bomo_Chr1	16159149	0.0294118	0	0.000496195	0.00132769
BmTrio	Bomo_Chr1	16131822	0.00980392	0	0.0447649	0.0587124
BmTrio	Bomo_Chr1	16159150	0.0294118	0	0.000496195	0.00132769
BmTrio	Bomo_Chr1	16131934	0.02	0	0.00411517	0.00908073
BmTrio	Bomo_Chr1	16159169	0.0294118	0	0.000496195	0.00132769
BmTrio	Bomo_Chr1	16160710	0.0294118	0	0.000496195	0.00132769
BmTrio	Bomo_Chr1	16160806	0.0294118	0	0.000496195	0.00132769
BmTrio	Bomo_Chr1	16132127	0.0490196	0.0146341	0.0320872	0.057836
BmTrio	Bomo_Chr1	16132383	0	0.0026178	0.608528	0.647713
BmTrio	Bomo_Chr1	16160980	0.0294118	0	0.000496195	0.00132769
BmTrio	Bomo_Chr1	16132416	0.02	0	0.00411517	0.00908073
BmTrio	Bomo_Chr1	16163235	0.0294118	0	0.000496195	0.00132769
BmTrio	Bomo_Chr1	16163814	0.0294118	0	0.000496195	0.00132769
BmTrio	Bomo_Chr1	16132651	0.00980392	0	0.0447649	0.0587124
BmTrio	Bomo_Chr1	16132691	0.00980392	0	0.0447649	0.0587124
BmTrio	Bomo_Chr1	16165489	0.0294118	0	0.000496195	0.00132769
BmTrio	Bomo_Chr1	16132785	0.00980392	0	0.0447649	0.0587124
BmTrio	Bomo_Chr1	16132810	0.00980392	0	0.0447649	0.0587124
BmTrio	Bomo_Chr1	16132819	0.01	0	0.0426794	0.0587124
BmTrio	Bomo_Chr1	16168536	0.0294118	0	0.000496195	0.00132769
BmTrio	Bomo_Chr1	16168540	0.0294118	0	0.000496195	0.00132769
BmTrio	Bomo_Chr1	16133154	0.0196078	0	0.00449861	0.00908073
BmTrio	Bomo_Chr1	16168789	0.0294118	0	0.000496195	0.00132769
BmTrio	Bomo_Chr1	16133521	0.0744681	0.0535714	0.456254	0.502486
BmTrio	Bomo_Chr1	16133525	0.00980392	0	0.047449	0.0611329
BmTrio	Bomo_Chr1	16168861	0.0294118	0	0.000496195	0.00132769
BmTrio	Bomo_Chr1	16133852	0	0.0146341	0.228322	0.267245
BmTrio	Bomo_Chr1	16133895	0	0.00243902	0.617592	0.649721
BmTrio	Bomo_Chr1	16133933	0.22	0.12439	0.0143726	0.0271978
BmTrio	Bomo_Chr1	16169881	0.0294118	0	0.000496195	0.00132769
BmTrio	Bomo_Chr1	16133977	0.00980392	0	0.0447649	0.0587124
BmTrio	Bomo_Chr1	16133979	0.00980392	0	0.0447649	0.0587124
BmTrio	Bomo_Chr1	16134021	0.00980392	0	0.0447649	0.0587124
BmTrio	Bomo_Chr1	16169884	0.0294118	0	0.000496195	0.00132769
BmTrio	Bomo_Chr1	16134385	0.892157	0.802439	0.0346889	0.0587124
BmTrio	Bomo_Chr1	16134491	0.00980392	0	0.0447649	0.0587124
BmTrio	Bomo_Chr1	16134494	0.0196078	0	0.00449861	0.00908073
BmTrio	Bomo_Chr1	16170328	0.0294118	0	0.000496195	0.00132769
BmTrio	Bomo_Chr1	16175045	0.0294118	0	0.000496195	0.00132769
BmTrio	Bomo_Chr1	16175877	0.0294118	0	0.000496195	0.00132769
BmTrio	Bomo_Chr1	16176279	0.0294118	0	0.000496195	0.00132769
BmTrio	Bomo_Chr1	16134681	0.00980392	0	0.0447649	0.0587124
BmTrio	Bomo_Chr1	16176824	0.0294118	0	0.000496195	0.00132769
BmTrio	Bomo_Chr1	16135693	0.00980392	0	0.0447649	0.0587124
BmTrio	Bomo_Chr1	16177599	0.0294118	0	0.000496195	0.00132769
BmTrio	Bomo_Chr1	16135910	0.0196078	0	0.00449861	0.00908073
BmTrio	Bomo_Chr1	16181626	0.0294118	0	0.000496195	0.00132769
BmTrio	Bomo_Chr1	16182805	0.0294118	0	0.000496195	0.00132769
BmTrio	Bomo_Chr1	16183606	0.0294118	0	0.000496195	0.00132769
BmTrio	Bomo_Chr1	16136289	0.0204082	0	0.00375131	0.00874579
BmTrio	Bomo_Chr1	16136325	0.0196078	0	0.00449861	0.00908073
BmTrio	Bomo_Chr1	16136358	0.00980392	0	0.0447649	0.0587124
BmTrio	Bomo_Chr1	16136360	0.00980392	0	0.0447649	0.0587124
BmTrio	Bomo_Chr1	16183608	0.0294118	0	0.000496195	0.00132769
BmTrio	Bomo_Chr1	16184607	0.0294118	0	0.000496195	0.00132769
BmTrio	Bomo_Chr1	16136465	0.00980392	0	0.0447649	0.0587124
BmTrio	Bomo_Chr1	16184712	0.0294118	0	0.000496195	0.00132769
BmTrio	Bomo_Chr1	16184713	0.0294118	0	0.000496195	0.00132769
BmTrio	Bomo_Chr1	16184757	0.0294118	0	0.000496195	0.00132769
BmTrio	Bomo_Chr1	16136713	0.01	0	0.0426794	0.0587124
BmTrio	Bomo_Chr1	16136726	0.01	0	0.0426794	0.0587124
BmTrio	Bomo_Chr1	16189367	0.0294118	0	0.000496195	0.00132769
BmTrio	Bomo_Chr1	16136740	0.81	0.802439	0.864419	0.876573
BmTrio	Bomo_Chr1	16189370	0.0294118	0	0.000496195	0.00132769
BmTrio	Bomo_Chr1	16200073	0.0294118	0	0.000496195	0.00132769
BmTrio	Bomo_Chr1	16202414	0.0294118	0	0.000496195	0.00132769
BmTrio	Bomo_Chr1	16203541	0.0294118	0	0.000496195	0.00132769
BmTrio	Bomo_Chr1	16136908	0.00980392	0	0.0447649	0.0587124
BmTrio	Bomo_Chr1	16203767	0.0294118	0	0.000496195	0.00132769
BmTrio	Bomo_Chr1	16203815	0.0294118	0	0.000496195	0.00132769
BmTrio	Bomo_Chr1	16137035	0.0196078	0	0.00449861	0.00908073
BmTrio	Bomo_Chr1	16137159	0.00980392	0	0.0447649	0.0587124
BmTrio	Bomo_Chr1	16137241	0.0196078	0	0.00459713	0.00922615
BmTrio	Bomo_Chr1	16206095	0.0294118	0	0.000496195	0.00132769
BmTrio	Bomo_Chr1	16208872	0.0294118	0	0.000496195	0.00132769
BmTrio	Bomo_Chr1	16137625	0.0108696	0	0.0345874	0.0587124
BmTrio	Bomo_Chr1	16137648	0	0.00487805	0.48845	0.531714
BmTrio	Bomo_Chr1	16137649	0	0.00487805	0.479714	0.525095
BmTrio	Bomo_Chr1	16208890	0.0294118	0	0.000496195	0.00132769
BmTrio	Bomo_Chr1	16137973	0.0196078	0	0.00449861	0.00908073
BmTrio	Bomo_Chr1	16137982	0.0196078	0	0.00449861	0.00908073
BmTrio	Bomo_Chr1	16138023	0.0196078	0	0.00459713	0.00922615
BmTrio	Bomo_Chr1	16208902	0.0294118	0	0.000496195	0.00132769
BmTrio	Bomo_Chr1	16138125	0.0204082	0	0.00375131	0.00874579
BmTrio	Bomo_Chr1	16138128	0.0196078	0	0.00449861	0.00908073
BmTrio	Bomo_Chr1	16138130	0.0196078	0	0.00449861	0.00908073
BmTrio	Bomo_Chr1	16138134	0.0196078	0	0.00449861	0.00908073
BmTrio	Bomo_Chr1	16208928	0.0294118	0	0.000496195	0.00132769
BmTrio	Bomo_Chr1	16138753	0.01	0	0.0426794	0.0587124
BmTrio	Bomo_Chr1	16138814	0.0980392	0.097561	0.988384	0.991054
BmTrio	Bomo_Chr1	16138820	0.00980392	0.097561	0.00347592	0.00828861
BmTrio	Bomo_Chr1	16138823	0.00980392	0.097561	0.00347592	0.00828861
BmTrio	Bomo_Chr1	16209543	0.0294118	0	0.000496195	0.00132769
BmTrio	Bomo_Chr1	16210511	0.0294118	0	0.000496195	0.00132769
BmTrio	Bomo_Chr1	16138979	0.137255	0.097561	0.242829	0.283319
BmTrio	Bomo_Chr1	16215062	0.0294118	0	0.000496195	0.00132769
BmTrio	Bomo_Chr1	16216857	0.0294118	0	0.000496195	0.00132769
BmTrio	Bomo_Chr1	16216859	0.0294118	0	0.000496195	0.00132769
BmTrio	Bomo_Chr1	16217853	0.0294118	0	0.000496195	0.00132769
BmTrio	Bomo_Chr1	16139290	0.00980392	0	0.0447649	0.0587124
BmTrio	Bomo_Chr1	16139293	0.00980392	0	0.0447649	0.0587124
BmTrio	Bomo_Chr1	16217914	0.0294118	0	0.000496195	0.00132769
BmTrio	Bomo_Chr1	16139412	0	0.0146341	0.219081	0.257346
BmTrio	Bomo_Chr1	16139442	0.00980392	0	0.0447649	0.0587124
BmTrio	Bomo_Chr1	16139513	0.00980392	0	0.0447649	0.0587124
BmTrio	Bomo_Chr1	16139578	0.00980392	0	0.0447649	0.0587124
BmTrio	Bomo_Chr1	16139593	0.00980392	0	0.0447649	0.0587124
BmTrio	Bomo_Chr1	16217918	0.0294118	0	0.000496195	0.00132769
BmTrio	Bomo_Chr1	16218141	0.0294118	0	0.000496195	0.00132769
BmTrio	Bomo_Chr1	16218720	0.0294118	0	0.000496195	0.00132769
BmTrio	Bomo_Chr1	16218731	0.0294118	0	0.000496195	0.00132769
BmTrio	Bomo_Chr1	16139936	0.00980392	0	0.0447649	0.0587124
BmTrio	Bomo_Chr1	16139947	0.166667	0.097561	0.0470738	0.0607329
BmTrio	Bomo_Chr1	16219559	0.0294118	0	0.000496195	0.00132769
BmTrio	Bomo_Chr1	16227046	0.0294118	0	0.000496195	0.00132769
BmTrio	Bomo_Chr1	16229538	0.0294118	0	0.000496195	0.00132769
BmTrio	Bomo_Chr1	16229581	0.0294118	0	0.000496195	0.00132769
BmTrio	Bomo_Chr1	16140464	0.0196078	0	0.00449861	0.00908073
BmTrio	Bomo_Chr1	16140737	0.0196078	0	0.00449861	0.00908073
BmTrio	Bomo_Chr1	16229584	0.0294118	0	0.000496195	0.00132769
BmTrio	Bomo_Chr1	16140954	0.00980392	0	0.0447649	0.0587124
BmTrio	Bomo_Chr1	16229620	0.0294118	0	0.000496195	0.00132769
BmTrio	Bomo_Chr1	16231135	0.0294118	0	0.000496195	0.00132769
BmTrio	Bomo_Chr1	16231275	0.0294118	0	0.000496195	0.00132769
BmTrio	Bomo_Chr1	16231507	0.0294118	0	0.000496195	0.00132769
BmTrio	Bomo_Chr1	16141575	0.00980392	0	0.0447649	0.0587124
BmTrio	Bomo_Chr1	16231956	0.0294118	0	0.000496195	0.00132769
BmTrio	Bomo_Chr1	16232081	0.0294118	0	0.000496195	0.00132769
BmTrio	Bomo_Chr1	16232587	0.0294118	0	0.000496195	0.00132769
BmTrio	Bomo_Chr1	16233243	0.0294118	0	0.000496195	0.00132769
BmTrio	Bomo_Chr1	16141803	0.882353	0.802439	0.0610305	0.0769256
BmTrio	Bomo_Chr1	16234542	0.0294118	0	0.000496195	0.00132769
BmTrio	Bomo_Chr1	16242665	0.0294118	0	0.000496195	0.00132769
BmTrio	Bomo_Chr1	16142043	0.00980392	0	0.0447649	0.0587124
BmTrio	Bomo_Chr1	16244049	0.0294118	0	0.000496195	0.00132769
BmTrio	Bomo_Chr1	16142282	0.0102041	0	0.0406168	0.0587124
BmTrio	Bomo_Chr1	16244052	0.0294118	0	0.000496195	0.00132769
BmTrio	Bomo_Chr1	16245772	0.0294118	0	0.000496195	0.00132769
BmTrio	Bomo_Chr1	16142351	0.656863	0.704878	0.345786	0.390384
BmTrio	Bomo_Chr1	16142399	0.00980392	0.097561	0.00347592	0.00828861
BmTrio	Bomo_Chr1	16245773	0.0294118	0	0.000496195	0.00132769
BmTrio	Bomo_Chr1	16142923	0.137255	0.097561	0.242829	0.283319
BmTrio	Bomo_Chr1	16142945	0.147059	0.097561	0.148545	0.178731
BmTrio	Bomo_Chr1	16245816	0.0294118	0	0.000496195	0.00132769
BmTrio	Bomo_Chr1	16246437	0.0294118	0	0.000496195	0.00132769
BmTrio	Bomo_Chr1	16247281	0.0294118	0	0.000496195	0.00132769
BmTrio	Bomo_Chr1	16143089	0	0.097561	0.001018	0.0026001
BmTrio	Bomo_Chr1	16247493	0.0294118	0	0.000496195	0.00132769
BmTrio	Bomo_Chr1	16143157	0.0196078	0	0.00449861	0.00908073
BmTrio	Bomo_Chr1	16143262	0.00980392	0	0.0447649	0.0587124
BmTrio	Bomo_Chr1	16143337	0.00980392	0	0.0447649	0.0587124
BmTrio	Bomo_Chr1	16143351	0.00980392	0	0.0447649	0.0587124
BmTrio	Bomo_Chr1	16143804	0.02	0	0.00411517	0.00908073
BmTrio	Bomo_Chr1	16143828	0.02	0	0.00411517	0.00908073
BmTrio	Bomo_Chr1	16143833	0.01	0	0.0426794	0.0587124
BmTrio	Bomo_Chr1	16143885	0.01	0	0.0426794	0.0587124
BmTrio	Bomo_Chr1	16143906	0.0102041	0	0.0406168	0.0587124
BmTrio	Bomo_Chr1	16144014	0.00980392	0	0.0447649	0.0587124
BmTrio	Bomo_Chr1	16144145	0.0102041	0	0.0406168	0.0587124
BmTrio	Bomo_Chr1	16249966	0.0294118	0	0.000496195	0.00132769
BmTrio	Bomo_Chr1	16250420	0.0294118	0	0.000496195	0.00132769
BmTrio	Bomo_Chr1	16250438	0.0294118	0	0.000496195	0.00132769
BmTrio	Bomo_Chr1	16253919	0.0294118	0	0.000496195	0.00132769
BmTrio	Bomo_Chr1	16255565	0.0294118	0	0.000496195	0.00132769
BmTrio	Bomo_Chr1	16256670	0.0294118	0	0.000496195	0.00132769
BmTrio	Bomo_Chr1	16144450	0.00980392	0.0634146	0.0301715	0.0547215
BmTrio	Bomo_Chr1	16144489	0.00980392	0	0.0447649	0.0587124
BmTrio	Bomo_Chr1	16144534	0.00980392	0	0.0447649	0.0587124
BmTrio	Bomo_Chr1	16257452	0.0294118	0	0.000496195	0.00132769
BmTrio	Bomo_Chr1	16144581	0.00980392	0	0.0447649	0.0587124
BmTrio	Bomo_Chr1	16144644	0.00980392	0	0.0447649	0.0587124
BmTrio	Bomo_Chr1	16144654	0.00980392	0	0.0447649	0.0587124
BmTrio	Bomo_Chr1	16144656	0.00980392	0	0.0447649	0.0587124
BmTrio	Bomo_Chr1	16144695	0.00980392	0	0.0447649	0.0587124
BmTrio	Bomo_Chr1	16258164	0.0294118	0	0.000496195	0.00132769
BmTrio	Bomo_Chr1	16144718	0.127451	0.097561	0.375205	0.421379
BmTrio	Bomo_Chr1	16260901	0.0294118	0	0.000496195	0.00132769
BmTrio	Bomo_Chr1	16144914	0.132653	0.0634146	0.0207257	0.038528
BmTrio	Bomo_Chr1	16144939	0.0102041	0.0634146	0.0349013	0.0587124
BmTrio	Bomo_Chr1	16144979	0.142857	0.0634146	0.00871004	0.0168217
BmTrio	Bomo_Chr1	16262142	0.0294118	0	0.000496195	0.00132769
BmTrio	Bomo_Chr1	16264533	0.0294118	0	0.000496195	0.00132769
BmTrio	Bomo_Chr1	16145093	0.0102041	0	0.0406168	0.0587124
BmTrio	Bomo_Chr1	16266983	0.0294118	0	0.000496195	0.00132769
BmTrio	Bomo_Chr1	16145272	0.00980392	0	0.0447649	0.0587124
BmTrio	Bomo_Chr1	16267290	0.0294118	0	0.000496195	0.00132769
BmTrio	Bomo_Chr1	16270649	0.0294118	0	0.000496195	0.00132769
BmTrio	Bomo_Chr1	16270940	0.0294118	0	0.000496195	0.00132769
BmTrio	Bomo_Chr1	16271038	0.0294118	0	0.000496195	0.00132769
BmTrio	Bomo_Chr1	16272133	0.0294118	0	0.000496195	0.00132769
BmTrio	Bomo_Chr1	16276935	0.0294118	0	0.000496195	0.00132769
BmTrio	Bomo_Chr1	16277573	0.0294118	0	0.000496195	0.00132769
BmTrio	Bomo_Chr1	16278805	0.0294118	0	0.000496195	0.00132769
BmTrio	Bomo_Chr1	16145568	0.0212766	0	0.0030822	0.00744618
BmTrio	Bomo_Chr1	16279601	0.0294118	0	0.000496195	0.00132769
BmTrio	Bomo_Chr1	16280677	0.0294118	0	0.000496195	0.00132769
BmTrio	Bomo_Chr1	16146000	0.214286	0.097561	0.00140506	0.00353715
BmTrio	Bomo_Chr1	16146019	0.214286	0.097561	0.00140506	0.00353715
BmTrio	Bomo_Chr1	16280957	0.0294118	0	0.000496195	0.00132769
BmTrio	Bomo_Chr1	16280993	0.0294118	0	0.000496195	0.00132769
BmTrio	Bomo_Chr1	16146113	0.00980392	0	0.0447649	0.0587124
BmTrio	Bomo_Chr1	16146153	0.0196078	0	0.00449861	0.00908073
BmTrio	Bomo_Chr1	16283682	0.0294118	0	0.000496195	0.00132769
BmTrio	Bomo_Chr1	16284633	0.0294118	0	0.000496195	0.00132769
BmTrio	Bomo_Chr1	16287274	0.0294118	0	0.000496195	0.00132769
BmTrio	Bomo_Chr1	16288887	0.0294118	0	0.000496195	0.00132769
BmTrio	Bomo_Chr1	16146640	0.00980392	0	0.0447649	0.0587124
BmTrio	Bomo_Chr1	16292894	0.0294118	0	0.000496195	0.00132769
BmTrio	Bomo_Chr1	16298418	0.0294118	0	0.000496195	0.00132769
BmTrio	Bomo_Chr1	16146981	0.01	0	0.0426794	0.0587124
BmTrio	Bomo_Chr1	16147145	0.00980392	0	0.0447649	0.0587124
BmTrio	Bomo_Chr1	16215302	0.03	0	0.000449884	0.00131842
BmTrio	Bomo_Chr1	16147260	0.0196078	0	0.00449861	0.00908073
BmTrio	Bomo_Chr1	16147326	0.00980392	0	0.0447649	0.0587124
BmTrio	Bomo_Chr1	16147389	0.0196078	0.0390244	0.340693	0.384898
BmTrio	Bomo_Chr1	16125015	0.03	0	0.000435638	0.00128202
BmTrio	Bomo_Chr1	16140742	0.03	0	0.000435638	0.00128202
BmTrio	Bomo_Chr1	16158778	0.03	0	0.000435638	0.00128202
BmTrio	Bomo_Chr1	16166346	0.03	0	0.000435638	0.00128202
BmTrio	Bomo_Chr1	16147825	0.00980392	0	0.0447649	0.0587124
BmTrio	Bomo_Chr1	16179659	0.03	0	0.000435638	0.00128202
BmTrio	Bomo_Chr1	16148027	0.01	0	0.0426794	0.0587124
BmTrio	Bomo_Chr1	16180587	0.03	0	0.000435638	0.00128202
BmTrio	Bomo_Chr1	16148340	0.0196078	0	0.00449861	0.00908073
BmTrio	Bomo_Chr1	16148581	0.00980392	0	0.0447649	0.0587124
BmTrio	Bomo_Chr1	16148675	0.0102041	0	0.0406168	0.0587124
BmTrio	Bomo_Chr1	16184772	0.03	0	0.000435638	0.00128202
BmTrio	Bomo_Chr1	16185846	0.03	0	0.000435638	0.00128202
BmTrio	Bomo_Chr1	16198523	0.03	0	0.000435638	0.00128202
BmTrio	Bomo_Chr1	16206136	0.03	0	0.000435638	0.00128202
BmTrio	Bomo_Chr1	16148862	0.00980392	0	0.0447649	0.0587124
BmTrio	Bomo_Chr1	16148942	0.00980392	0	0.0447649	0.0587124
BmTrio	Bomo_Chr1	16148971	0.00980392	0	0.0447649	0.0587124
BmTrio	Bomo_Chr1	16206147	0.03	0	0.000435638	0.00128202
BmTrio	Bomo_Chr1	16206169	0.03	0	0.000435638	0.00128202
BmTrio	Bomo_Chr1	16149202	0	0.00243902	0.617592	0.649721
BmTrio	Bomo_Chr1	16218164	0.03	0	0.000435638	0.00128202
BmTrio	Bomo_Chr1	16218336	0.03	0	0.000435638	0.00128202
BmTrio	Bomo_Chr1	16149306	0.00980392	0	0.0447649	0.0587124
BmTrio	Bomo_Chr1	16149578	0.0196078	0	0.00449861	0.00908073
BmTrio	Bomo_Chr1	16149608	0.00980392	0	0.0447649	0.0587124
BmTrio	Bomo_Chr1	16149716	0.00980392	0	0.0447649	0.0587124
BmTrio	Bomo_Chr1	16220103	0.03	0	0.000435638	0.00128202
BmTrio	Bomo_Chr1	16241088	0.03	0	0.000435638	0.00128202
BmTrio	Bomo_Chr1	16243466	0.03	0	0.000435638	0.00128202
BmTrio	Bomo_Chr1	16244034	0.03	0	0.000435638	0.00128202
BmTrio	Bomo_Chr1	16244036	0.03	0	0.000435638	0.00128202
BmTrio	Bomo_Chr1	16150291	0	0.0243902	0.111181	0.135925
BmTrio	Bomo_Chr1	16249731	0.03	0	0.000435638	0.00128202
BmTrio	Bomo_Chr1	16150367	0.0196078	0	0.00449861	0.00908073
BmTrio	Bomo_Chr1	16255116	0.03	0	0.000435638	0.00128202
BmTrio	Bomo_Chr1	16150766	0.00980392	0	0.0447649	0.0587124
BmTrio	Bomo_Chr1	16150910	0.0196078	0	0.00449861	0.00908073
BmTrio	Bomo_Chr1	16151219	0.00980392	0	0.0447649	0.0587124
BmTrio	Bomo_Chr1	16151225	0.0784314	0.0292683	0.0218284	0.040481
BmTrio	Bomo_Chr1	16259935	0.03	0	0.000435638	0.00128202
BmTrio	Bomo_Chr1	16269024	0.03	0	0.000435638	0.00128202
BmTrio	Bomo_Chr1	16280675	0.03	0	0.000435638	0.00128202
BmTrio	Bomo_Chr1	16284493	0.03	0	0.000435638	0.00128202
BmTrio	Bomo_Chr1	16151575	0.00980392	0	0.0447649	0.0587124
BmTrio	Bomo_Chr1	16274335	0.0333333	0	0.000416281	0.00126177
BmTrio	Bomo_Chr1	16152037	0.01	0	0.0426794	0.0587124
BmTrio	Bomo_Chr1	16152064	0.0196078	0	0.00449861	0.00908073
BmTrio	Bomo_Chr1	16152207	0.0490196	0.0292683	0.319098	0.36212
BmTrio	Bomo_Chr1	16252548	0.0666667	0.00731707	0.000392872	0.00120025
BmTrio	Bomo_Chr1	16126466	0.0306122	0	0.000380507	0.00116506
BmTrio	Bomo_Chr1	16152307	0.00980392	0	0.0447649	0.0587124
BmTrio	Bomo_Chr1	16133834	0.0306122	0	0.000380507	0.00116506
BmTrio	Bomo_Chr1	16142288	0.0306122	0	0.000380507	0.00116506
BmTrio	Bomo_Chr1	16145080	0.0306122	0	0.000380507	0.00116506
BmTrio	Bomo_Chr1	16152669	0.00980392	0	0.0447649	0.0587124
BmTrio	Bomo_Chr1	16159108	0.0306122	0	0.000380507	0.00116506
BmTrio	Bomo_Chr1	16153113	0.00980392	0	0.0447649	0.0587124
BmTrio	Bomo_Chr1	16153117	0.00980392	0	0.0447649	0.0587124
BmTrio	Bomo_Chr1	16153119	0.00980392	0	0.0447649	0.0587124
BmTrio	Bomo_Chr1	16153241	0.01	0	0.0426794	0.0587124
BmTrio	Bomo_Chr1	16153272	0.0102041	0	0.0406168	0.0587124
BmTrio	Bomo_Chr1	16164657	0.0306122	0	0.000380507	0.00116506
BmTrio	Bomo_Chr1	16200169	0.0306122	0	0.000380507	0.00116506
BmTrio	Bomo_Chr1	16245077	0.0306122	0	0.000380507	0.00116506
BmTrio	Bomo_Chr1	16250705	0.0306122	0	0.000380507	0.00116506
BmTrio	Bomo_Chr1	16276986	0.0306122	0	0.000380507	0.00116506
BmTrio	Bomo_Chr1	16153633	0.0121951	0	0.0251988	0.0462898
BmTrio	Bomo_Chr1	16277234	0.0306122	0	0.000380507	0.00116506
BmTrio	Bomo_Chr1	16153713	0.0151515	0	0.0265213	0.0485568
BmTrio	Bomo_Chr1	16153717	0.0192308	0	0.0124376	0.0236766
BmTrio	Bomo_Chr1	16286812	0.0306122	0	0.000380507	0.00116506
BmTrio	Bomo_Chr1	16290396	0.0306122	0	0.000380507	0.00116506
BmTrio	Bomo_Chr1	16154248	0.0217391	0	0.0027767	0.00675904
BmTrio	Bomo_Chr1	16154249	0.0106383	0	0.036569	0.0587124
BmTrio	Bomo_Chr1	16197166	0.03125	0	0.000353396	0.00110122
BmTrio	Bomo_Chr1	16265334	0.0784314	0.239024	0.000340853	0.00106488
BmTrio	Bomo_Chr1	16148088	0.03125	0	0.000330534	0.00103468
BmTrio	Bomo_Chr1	16162773	0.03125	0	0.000330534	0.00103468
BmTrio	Bomo_Chr1	16154924	0	0.00487805	0.479714	0.525095
BmTrio	Bomo_Chr1	16213448	0.03125	0	0.000330534	0.00103468
BmTrio	Bomo_Chr1	16214849	0.03125	0	0.000330534	0.00103468
BmTrio	Bomo_Chr1	16240737	0.03125	0	0.000330534	0.00103468
BmTrio	Bomo_Chr1	16156055	0.00980392	0	0.0447649	0.0587124
BmTrio	Bomo_Chr1	16156066	0.137255	0.0878049	0.132189	0.159964
BmTrio	Bomo_Chr1	16156124	0.00980392	0	0.0447649	0.0587124
BmTrio	Bomo_Chr1	16150277	0.0294118	0.168293	0.000305508	0.000964471
BmTrio	Bomo_Chr1	16156523	0.00980392	0	0.0447649	0.0587124
BmTrio	Bomo_Chr1	16165962	0.107843	0.0268293	0.000305522	0.000964471
BmTrio	Bomo_Chr1	16166446	0.107843	0.0268293	0.000305522	0.000964471
BmTrio	Bomo_Chr1	16156743	0.01	0	0.0426794	0.0587124
BmTrio	Bomo_Chr1	16166447	0.107843	0.0268293	0.000305522	0.000964471
BmTrio	Bomo_Chr1	16213968	0.0319149	0	0.000285461	0.000904252
BmTrio	Bomo_Chr1	16156967	0.0196078	0	0.00449861	0.00908073
BmTrio	Bomo_Chr1	16178408	0	0.117073	0.000283441	0.000899508
BmTrio	Bomo_Chr1	16157098	0.0208333	0	0.00340707	0.00813562
BmTrio	Bomo_Chr1	16157102	0.0102041	0	0.0406168	0.0587124
BmTrio	Bomo_Chr1	16295620	0	0.117073	0.000283441	0.000899508
BmTrio	Bomo_Chr1	16295623	0	0.117073	0.000283441	0.000899508
BmTrio	Bomo_Chr1	16157844	0.00980392	0	0.0447649	0.0587124
BmTrio	Bomo_Chr1	16157853	0	0.00243902	0.617592	0.649721
BmTrio	Bomo_Chr1	16202872	0	0.119512	0.000276756	0.000879481
BmTrio	Bomo_Chr1	16197501	0.0333333	0	0.000227193	0.000729899
BmTrio	Bomo_Chr1	16242830	0.0333333	0	0.000208916	0.000673665
BmTrio	Bomo_Chr1	16158111	0.0392157	0.0292683	0.605368	0.644738
BmTrio	Bomo_Chr1	16158265	0	0.00243902	0.617592	0.649721
BmTrio	Bomo_Chr1	16158270	0	0.00243902	0.617592	0.649721
BmTrio	Bomo_Chr1	16158276	0	0.00243902	0.617592	0.649721
BmTrio	Bomo_Chr1	16235683	0.117647	0.029703	0.000188664	0.000611241
BmTrio	Bomo_Chr1	16158373	0.00980392	0	0.0447649	0.0587124
BmTrio	Bomo_Chr1	16146061	0.235294	0.097561	0.000167296	0.000544759
BmTrio	Bomo_Chr1	16146072	0.235294	0.097561	0.000167296	0.000544759
BmTrio	Bomo_Chr1	16252760	0.0348837	0	0.000148641	0.000486352
BmTrio	Bomo_Chr1	16158521	0.00980392	0	0.0447649	0.0587124
BmTrio	Bomo_Chr1	16275829	0.0365854	0	0.000134381	0.000441715
BmTrio	Bomo_Chr1	16281304	0.304348	0.139024	0.00013282	0.000436788
BmTrio	Bomo_Chr1	16221062	0.0357143	0	0.000127636	0.000420334
BmTrio	Bomo_Chr1	16286221	0.08	0.0121951	0.000114626	0.00037928
BmTrio	Bomo_Chr1	16226926	0.0365854	0	0.000102394	0.000340279
BmTrio	Bomo_Chr1	16226933	0.0365854	0	0.000102394	0.000340279
BmTrio	Bomo_Chr1	16226940	0.0365854	0	0.000102394	0.000340279
BmTrio	Bomo_Chr1	16226954	0.0365854	0	0.000102394	0.000340279
BmTrio	Bomo_Chr1	16276323	0.0384615	0	0.000102138	0.000339489
BmTrio	Bomo_Chr1	16274228	0.0405405	0	9.75679e-05	0.000324766
BmTrio	Bomo_Chr1	16163150	0.119565	0.0268293	8.60383e-05	0.000288493
BmTrio	Bomo_Chr1	16197382	0.0384615	0	7.37251e-05	0.000249428
BmTrio	Bomo_Chr1	16291021	0.0392157	0	6.17589e-05	0.000211042
BmTrio	Bomo_Chr1	16299370	0.0392157	0	6.17589e-05	0.000211042
BmTrio	Bomo_Chr1	16174130	0.0392157	0	5.92495e-05	0.000203119
BmTrio	Bomo_Chr1	16237676	0.0392157	0	5.92495e-05	0.000203119
BmTrio	Bomo_Chr1	16159850	0.00980392	0	0.0447649	0.0587124
BmTrio	Bomo_Chr1	16159861	0.00980392	0	0.0447649	0.0587124
BmTrio	Bomo_Chr1	16268675	0.0392157	0	5.92495e-05	0.000203119
BmTrio	Bomo_Chr1	16160082	0	0.0341463	0.0609623	0.0768554
BmTrio	Bomo_Chr1	16160083	0.06	0.0902439	0.329095	0.372607
BmTrio	Bomo_Chr1	16160142	0.00980392	0.0292683	0.263453	0.304964
BmTrio	Bomo_Chr1	16126808	0.0392157	0	5.68427e-05	0.000195844
BmTrio	Bomo_Chr1	16131819	0.0392157	0	5.68427e-05	0.000195844
BmTrio	Bomo_Chr1	16133133	0.0392157	0	5.68427e-05	0.000195844
BmTrio	Bomo_Chr1	16135676	0.0392157	0	5.68427e-05	0.000195844
BmTrio	Bomo_Chr1	16136365	0.0392157	0	5.68427e-05	0.000195844
BmTrio	Bomo_Chr1	16160924	0.00980392	0	0.0447649	0.0587124
BmTrio	Bomo_Chr1	16138830	0.0392157	0	5.68427e-05	0.000195844
BmTrio	Bomo_Chr1	16161033	0.00980392	0	0.0447649	0.0587124
BmTrio	Bomo_Chr1	16161051	0.01	0	0.0426794	0.0587124
BmTrio	Bomo_Chr1	16161072	0.1	0.0609756	0.166362	0.19888
BmTrio	Bomo_Chr1	16139163	0.0392157	0	5.68427e-05	0.000195844
BmTrio	Bomo_Chr1	16139322	0.0392157	0	5.68427e-05	0.000195844
BmTrio	Bomo_Chr1	16161149	0.00980392	0	0.0447649	0.0587124
BmTrio	Bomo_Chr1	16161278	0.0196078	0	0.00449861	0.00908073
BmTrio	Bomo_Chr1	16142470	0.0392157	0	5.68427e-05	0.000195844
BmTrio	Bomo_Chr1	16161596	0.00980392	0.0609756	0.035165	0.0587124
BmTrio	Bomo_Chr1	16161658	0.0204082	0	0.00375131	0.00874579
BmTrio	Bomo_Chr1	16161705	0.0102041	0	0.0406168	0.0587124
BmTrio	Bomo_Chr1	16150148	0.0392157	0	5.68427e-05	0.000195844
BmTrio	Bomo_Chr1	16161868	0.0102041	0	0.0416075	0.0587124
BmTrio	Bomo_Chr1	16161881	0	0.00247525	0.622006	0.650545
BmTrio	Bomo_Chr1	16152399	0.0392157	0	5.68427e-05	0.000195844
BmTrio	Bomo_Chr1	16162211	0.00980392	0	0.0458188	0.0594392
BmTrio	Bomo_Chr1	16162212	0.00980392	0	0.0458188	0.0594392
BmTrio	Bomo_Chr1	16154634	0.0392157	0	5.68427e-05	0.000195844
BmTrio	Bomo_Chr1	16162263	0.0208333	0	0.00356681	0.00848136
BmTrio	Bomo_Chr1	16162442	0.0392157	0.0609756	0.394898	0.439865
BmTrio	Bomo_Chr1	16158278	0.0392157	0	5.68427e-05	0.000195844
BmTrio	Bomo_Chr1	16162661	0.0196078	0	0.00449861	0.00908073
BmTrio	Bomo_Chr1	16162667	0.0196078	0	0.00449861	0.00908073
BmTrio	Bomo_Chr1	16162668	0.0196078	0	0.00449861	0.00908073
BmTrio	Bomo_Chr1	16162670	0.0196078	0	0.00449861	0.00908073
BmTrio	Bomo_Chr1	16162673	0.0196078	0	0.00449861	0.00908073
BmTrio	Bomo_Chr1	16162677	0.00980392	0	0.0447649	0.0587124
BmTrio	Bomo_Chr1	16162679	0.00980392	0	0.0447649	0.0587124
BmTrio	Bomo_Chr1	16162748	0.00980392	0	0.0447649	0.0587124
BmTrio	Bomo_Chr1	16158377	0.0392157	0	5.68427e-05	0.000195844
BmTrio	Bomo_Chr1	16158378	0.0392157	0	5.68427e-05	0.000195844
BmTrio	Bomo_Chr1	16162894	0.0108696	0	0.0345874	0.0587124
BmTrio	Bomo_Chr1	16162924	0.0108696	0	0.0345874	0.0587124
BmTrio	Bomo_Chr1	16163003	0.0108696	0	0.0345874	0.0587124
BmTrio	Bomo_Chr1	16163015	0.0108696	0	0.0345874	0.0587124
BmTrio	Bomo_Chr1	16159257	0.0392157	0	5.68427e-05	0.000195844
BmTrio	Bomo_Chr1	16163026	0.0108696	0	0.0345874	0.0587124
BmTrio	Bomo_Chr1	16163061	0.0108696	0	0.0345874	0.0587124
BmTrio	Bomo_Chr1	16160857	0.0392157	0	5.68427e-05	0.000195844
BmTrio	Bomo_Chr1	16163773	0.0392157	0	5.68427e-05	0.000195844
BmTrio	Bomo_Chr1	16163253	0.00980392	0	0.0447649	0.0587124
BmTrio	Bomo_Chr1	16163274	0.00980392	0	0.0447649	0.0587124
BmTrio	Bomo_Chr1	16170241	0.0392157	0	5.68427e-05	0.000195844
BmTrio	Bomo_Chr1	16163370	0.0196078	0	0.00449861	0.00908073
BmTrio	Bomo_Chr1	16163400	0.00980392	0	0.0447649	0.0587124
BmTrio	Bomo_Chr1	16163449	0.0204082	0	0.00375131	0.00874579
BmTrio	Bomo_Chr1	16173879	0.0392157	0	5.68427e-05	0.000195844
BmTrio	Bomo_Chr1	16163534	0.0588235	0.0609756	0.935003	0.941949
BmTrio	Bomo_Chr1	16163607	0.0392157	0.0609756	0.394898	0.439865
BmTrio	Bomo_Chr1	16163717	0.00980392	0	0.0447649	0.0587124
BmTrio	Bomo_Chr1	16163732	0.00980392	0	0.0447649	0.0587124
BmTrio	Bomo_Chr1	16179294	0.0392157	0	5.68427e-05	0.000195844
BmTrio	Bomo_Chr1	16182510	0.0392157	0	5.68427e-05	0.000195844
BmTrio	Bomo_Chr1	16183237	0.0392157	0	5.68427e-05	0.000195844
BmTrio	Bomo_Chr1	16183319	0.0392157	0	5.68427e-05	0.000195844
BmTrio	Bomo_Chr1	16186225	0.0392157	0	5.68427e-05	0.000195844
BmTrio	Bomo_Chr1	16187287	0.0392157	0	5.68427e-05	0.000195844
BmTrio	Bomo_Chr1	16188146	0.0392157	0	5.68427e-05	0.000195844
BmTrio	Bomo_Chr1	16163938	0.00980392	0	0.0447649	0.0587124
BmTrio	Bomo_Chr1	16163995	0.0196078	0	0.00449861	0.00908073
BmTrio	Bomo_Chr1	16164125	0.00980392	0	0.0447649	0.0587124
BmTrio	Bomo_Chr1	16188636	0.0392157	0	5.68427e-05	0.000195844
BmTrio	Bomo_Chr1	16164371	0.00980392	0	0.0447649	0.0587124
BmTrio	Bomo_Chr1	16164460	0.01	0	0.0426794	0.0587124
BmTrio	Bomo_Chr1	16164507	0.00980392	0	0.0447649	0.0587124
BmTrio	Bomo_Chr1	16164514	0.00980392	0	0.0447649	0.0587124
BmTrio	Bomo_Chr1	16164523	0.00980392	0	0.0447649	0.0587124
BmTrio	Bomo_Chr1	16164524	0.00980392	0	0.0447649	0.0587124
BmTrio	Bomo_Chr1	16199667	0.0392157	0	5.68427e-05	0.000195844
BmTrio	Bomo_Chr1	16199737	0.0392157	0	5.68427e-05	0.000195844
BmTrio	Bomo_Chr1	16164658	0.0294118	0.0292683	0.993864	0.995656
BmTrio	Bomo_Chr1	16164660	0.00980392	0	0.0447649	0.0587124
BmTrio	Bomo_Chr1	16164661	0.00980392	0	0.0447649	0.0587124
BmTrio	Bomo_Chr1	16164664	0.00980392	0	0.0447649	0.0587124
BmTrio	Bomo_Chr1	16164666	0.00980392	0	0.0447649	0.0587124
BmTrio	Bomo_Chr1	16199739	0.0392157	0	5.68427e-05	0.000195844
BmTrio	Bomo_Chr1	16199950	0.0392157	0	5.68427e-05	0.000195844
BmTrio	Bomo_Chr1	16165028	0	0.00487805	0.479714	0.525095
BmTrio	Bomo_Chr1	16213585	0.0392157	0	5.68427e-05	0.000195844
BmTrio	Bomo_Chr1	16165067	0.00980392	0	0.0447649	0.0587124
BmTrio	Bomo_Chr1	16165154	0.00980392	0	0.0447649	0.0587124
BmTrio	Bomo_Chr1	16165391	0	0.00243902	0.617592	0.649721
BmTrio	Bomo_Chr1	16214062	0.0392157	0	5.68427e-05	0.000195844
BmTrio	Bomo_Chr1	16165562	0.0980392	0.0268293	0.00117444	0.00298126
BmTrio	Bomo_Chr1	16165814	0.112245	0.0609756	0.0755781	0.0942949
BmTrio	Bomo_Chr1	16216937	0.0392157	0	5.68427e-05	0.000195844
BmTrio	Bomo_Chr1	16219889	0.0392157	0	5.68427e-05	0.000195844
BmTrio	Bomo_Chr1	16165888	0.0102041	0	0.0406168	0.0587124
BmTrio	Bomo_Chr1	16165889	0.0102041	0	0.0406168	0.0587124
BmTrio	Bomo_Chr1	16227501	0.0392157	0	5.68427e-05	0.000195844
BmTrio	Bomo_Chr1	16229071	0.0392157	0	5.68427e-05	0.000195844
BmTrio	Bomo_Chr1	16166034	0.00980392	0	0.0447649	0.0587124
BmTrio	Bomo_Chr1	16230397	0.0392157	0	5.68427e-05	0.000195844
BmTrio	Bomo_Chr1	16233749	0.0392157	0	5.68427e-05	0.000195844
BmTrio	Bomo_Chr1	16233751	0.0392157	0	5.68427e-05	0.000195844
BmTrio	Bomo_Chr1	16239359	0.0392157	0	5.68427e-05	0.000195844
BmTrio	Bomo_Chr1	16240855	0.0392157	0	5.68427e-05	0.000195844
BmTrio	Bomo_Chr1	16242122	0.0392157	0	5.68427e-05	0.000195844
BmTrio	Bomo_Chr1	16244092	0.0392157	0	5.68427e-05	0.000195844
BmTrio	Bomo_Chr1	16246173	0.0392157	0	5.68427e-05	0.000195844
BmTrio	Bomo_Chr1	16246205	0.0392157	0	5.68427e-05	0.000195844
BmTrio	Bomo_Chr1	16166914	0.00980392	0	0.0447649	0.0587124
BmTrio	Bomo_Chr1	16166918	0.00980392	0	0.0447649	0.0587124
BmTrio	Bomo_Chr1	16167145	0.00980392	0	0.0447649	0.0587124
BmTrio	Bomo_Chr1	16246762	0.0392157	0	5.68427e-05	0.000195844
BmTrio	Bomo_Chr1	16247037	0.0392157	0	5.68427e-05	0.000195844
BmTrio	Bomo_Chr1	16250008	0.0392157	0	5.68427e-05	0.000195844
BmTrio	Bomo_Chr1	16255541	0.0392157	0	5.68427e-05	0.000195844
BmTrio	Bomo_Chr1	16256525	0.0392157	0	5.68427e-05	0.000195844
BmTrio	Bomo_Chr1	16167963	0.0196078	0	0.00449861	0.00908073
BmTrio	Bomo_Chr1	16167973	0.0196078	0	0.00449861	0.00908073
BmTrio	Bomo_Chr1	16167974	0.0196078	0	0.00449861	0.00908073
BmTrio	Bomo_Chr1	16167978	0.0196078	0	0.00449861	0.00908073
BmTrio	Bomo_Chr1	16168166	0.00980392	0	0.0447649	0.0587124
BmTrio	Bomo_Chr1	16256527	0.0392157	0	5.68427e-05	0.000195844
BmTrio	Bomo_Chr1	16256830	0.0392157	0	5.68427e-05	0.000195844
BmTrio	Bomo_Chr1	16168429	0.00980392	0	0.0447649	0.0587124
BmTrio	Bomo_Chr1	16258388	0.0392157	0	5.68427e-05	0.000195844
BmTrio	Bomo_Chr1	16258397	0.0392157	0	5.68427e-05	0.000195844
BmTrio	Bomo_Chr1	16258442	0.0392157	0	5.68427e-05	0.000195844
BmTrio	Bomo_Chr1	16168502	0.00980392	0	0.0447649	0.0587124
BmTrio	Bomo_Chr1	16260116	0.0392157	0	5.68427e-05	0.000195844
BmTrio	Bomo_Chr1	16260522	0.0392157	0	5.68427e-05	0.000195844
BmTrio	Bomo_Chr1	16270254	0.0392157	0	5.68427e-05	0.000195844
BmTrio	Bomo_Chr1	16271536	0.0392157	0	5.68427e-05	0.000195844
BmTrio	Bomo_Chr1	16168671	0	0.0170732	0.183927	0.218497
BmTrio	Bomo_Chr1	16168689	0.00980392	0	0.0447649	0.0587124
BmTrio	Bomo_Chr1	16168690	0.00980392	0	0.0447649	0.0587124
BmTrio	Bomo_Chr1	16168779	0.00980392	0	0.0447649	0.0587124
BmTrio	Bomo_Chr1	16273082	0.0392157	0	5.68427e-05	0.000195844
BmTrio	Bomo_Chr1	16168810	0.00980392	0	0.0447649	0.0587124
BmTrio	Bomo_Chr1	16277894	0.0392157	0	5.68427e-05	0.000195844
BmTrio	Bomo_Chr1	16280399	0.0392157	0	5.68427e-05	0.000195844
BmTrio	Bomo_Chr1	16169256	0.00980392	0	0.0447649	0.0587124
BmTrio	Bomo_Chr1	16169335	0.0196078	0	0.00449861	0.00908073
BmTrio	Bomo_Chr1	16169413	0.02	0	0.00411517	0.00908073
BmTrio	Bomo_Chr1	16169459	0.0196078	0	0.00449861	0.00908073
BmTrio	Bomo_Chr1	16285301	0.0392157	0	5.68427e-05	0.000195844
BmTrio	Bomo_Chr1	16169554	0.00980392	0	0.0447649	0.0587124
BmTrio	Bomo_Chr1	16169575	0.00980392	0	0.0447649	0.0587124
BmTrio	Bomo_Chr1	16169746	0.00980392	0.00243902	0.285939	0.328075
BmTrio	Bomo_Chr1	16285602	0.0392157	0	5.68427e-05	0.000195844
BmTrio	Bomo_Chr1	16286552	0.0392157	0	5.68427e-05	0.000195844
BmTrio	Bomo_Chr1	16297112	0.0392157	0	5.68427e-05	0.000195844
BmTrio	Bomo_Chr1	16169893	0.0196078	0	0.00449861	0.00908073
BmTrio	Bomo_Chr1	16169894	0.0196078	0	0.00449861	0.00908073
BmTrio	Bomo_Chr1	16169896	0.0196078	0	0.00449861	0.00908073
BmTrio	Bomo_Chr1	16298469	0.0392157	0	5.68427e-05	0.000195844
BmTrio	Bomo_Chr1	16169928	0.0204082	0	0.00375131	0.00874579
BmTrio	Bomo_Chr1	16169930	0.0102041	0	0.0406168	0.0587124
BmTrio	Bomo_Chr1	16298471	0.0392157	0	5.68427e-05	0.000195844
BmTrio	Bomo_Chr1	16265356	0.0588235	0.239024	5.16654e-05	0.000190222
BmTrio	Bomo_Chr1	16197821	0.04	0	4.99627e-05	0.000184203
BmTrio	Bomo_Chr1	16291158	0.04	0	4.99627e-05	0.000184203
BmTrio	Bomo_Chr1	16124893	0.04	0	4.78954e-05	0.000177122
BmTrio	Bomo_Chr1	16134610	0.04	0	4.78954e-05	0.000177122
BmTrio	Bomo_Chr1	16170750	0.00980392	0	0.0447649	0.0587124
BmTrio	Bomo_Chr1	16170831	0.0196078	0	0.00490608	0.00978589
BmTrio	Bomo_Chr1	16155409	0.04	0	4.78954e-05	0.000177122
BmTrio	Bomo_Chr1	16161770	0.04	0	4.78954e-05	0.000177122
BmTrio	Bomo_Chr1	16218227	0.04	0	4.78954e-05	0.000177122
BmTrio	Bomo_Chr1	16224790	0.04	0	4.78954e-05	0.000177122
BmTrio	Bomo_Chr1	16171193	0.00980392	0	0.0468989	0.0605667
BmTrio	Bomo_Chr1	16234199	0.04	0	4.78954e-05	0.000177122
BmTrio	Bomo_Chr1	16241107	0.04	0	4.78954e-05	0.000177122
BmTrio	Bomo_Chr1	16241108	0.04	0	4.78954e-05	0.000177122
BmTrio	Bomo_Chr1	16241757	0.04	0	4.78954e-05	0.000177122
BmTrio	Bomo_Chr1	16242137	0.04	0	4.78954e-05	0.000177122
BmTrio	Bomo_Chr1	16171818	0.00980392	0.005	0.574177	0.61444
BmTrio	Bomo_Chr1	16278826	0.04	0	4.78954e-05	0.000177122
BmTrio	Bomo_Chr1	16171865	0.0392157	0.00497512	0.004405	0.00908073
BmTrio	Bomo_Chr1	16293716	0.04	0	4.78954e-05	0.000177122
BmTrio	Bomo_Chr1	16293718	0.04	0	4.78954e-05	0.000177122
BmTrio	Bomo_Chr1	16172058	0.0111111	0	0.0352857	0.0587124
BmTrio	Bomo_Chr1	16293861	0.04	0	4.78954e-05	0.000177122
BmTrio	Bomo_Chr1	16172131	0.0108696	0	0.0359349	0.0587124
BmTrio	Bomo_Chr1	16172164	0.0217391	0	0.00305447	0.00739584
BmTrio	Bomo_Chr1	16297582	0.04	0	4.78954e-05	0.000177122
BmTrio	Bomo_Chr1	16172325	0.0204082	0	0.00419783	0.00908073
BmTrio	Bomo_Chr1	16172327	0.0102041	0	0.0431414	0.0587124
BmTrio	Bomo_Chr1	16297584	0.04	0	4.78954e-05	0.000177122
BmTrio	Bomo_Chr1	16281322	0.0625	0.00487805	4.61938e-05	0.000174293
BmTrio	Bomo_Chr1	16197907	0.0408163	0	4.3689e-05	0.000165357
BmTrio	Bomo_Chr1	16151882	0.411765	0.214634	4.2519e-05	0.000161511
BmTrio	Bomo_Chr1	16172658	0.0208333	0	0.00348601	0.00830648
BmTrio	Bomo_Chr1	16172659	0.0208333	0	0.00348601	0.00830648
BmTrio	Bomo_Chr1	16172666	0.0104167	0	0.0390552	0.0587124
BmTrio	Bomo_Chr1	16172668	0.0106383	0	0.0370287	0.0587124
BmTrio	Bomo_Chr1	16172803	0.00980392	0	0.0458188	0.0594392
BmTrio	Bomo_Chr1	16172818	0.00980392	0	0.0452887	0.0589417
BmTrio	Bomo_Chr1	16200115	0.0408163	0	4.00821e-05	0.000152888
BmTrio	Bomo_Chr1	16204522	0.0408163	0	4.00821e-05	0.000152888
BmTrio	Bomo_Chr1	16216010	0.0408163	0	4.00821e-05	0.000152888
BmTrio	Bomo_Chr1	16290525	0.0408163	0	4.00821e-05	0.000152888
BmTrio	Bomo_Chr1	16173548	0.00980392	0	0.0452887	0.0589417
BmTrio	Bomo_Chr1	16173574	0.02	0	0.00420696	0.00908073
BmTrio	Bomo_Chr1	16173623	0.00980392	0	0.0452887	0.0589417
BmTrio	Bomo_Chr1	16298671	0.0408163	0	4.00821e-05	0.000152888
BmTrio	Bomo_Chr1	16173648	0.0113636	0	0.0311312	0.0563237
BmTrio	Bomo_Chr1	16173651	0.0119048	0	0.0273742	0.0500152
BmTrio	Bomo_Chr1	16173763	0.0108696	0	0.0345874	0.0587124
BmTrio	Bomo_Chr1	16173777	0.0106383	0	0.036569	0.0587124
BmTrio	Bomo_Chr1	16173803	0.0104167	0	0.0385791	0.0587124
BmTrio	Bomo_Chr1	16162881	0.119565	0.0243902	3.77616e-05	0.000145958
BmTrio	Bomo_Chr1	16173876	0.00980392	0	0.0447649	0.0587124
BmTrio	Bomo_Chr1	16179735	0.0416667	0	3.33006e-05	0.000129534
BmTrio	Bomo_Chr1	16173913	0.00980392	0	0.0447649	0.0587124
BmTrio	Bomo_Chr1	16228452	0.0416667	0	3.33006e-05	0.000129534
BmTrio	Bomo_Chr1	16250931	0.0416667	0	3.33006e-05	0.000129534
BmTrio	Bomo_Chr1	16174162	0.00980392	0	0.0452887	0.0589417
BmTrio	Bomo_Chr1	16160024	0.13	0.0292683	2.87512e-05	0.000112879
BmTrio	Bomo_Chr1	16174253	0.00980392	0	0.0452887	0.0589417
BmTrio	Bomo_Chr1	16174271	0.00980392	0	0.0452887	0.0589417
BmTrio	Bomo_Chr1	16174276	0.00980392	0	0.0452887	0.0589417
BmTrio	Bomo_Chr1	16244155	0	0.15122	2.79911e-05	0.00011005
BmTrio	Bomo_Chr1	16180697	0.0425532	0	2.74547e-05	0.000108022
BmTrio	Bomo_Chr1	16174501	0.00980392	0	0.0452887	0.0589417
BmTrio	Bomo_Chr1	16288982	0.0882353	0.0121951	2.50918e-05	9.91863e-05
BmTrio	Bomo_Chr1	16175116	0.00980392	0	0.0447649	0.0587124
BmTrio	Bomo_Chr1	16175191	0.0196078	0	0.00449861	0.00908073
BmTrio	Bomo_Chr1	16180702	0.0434783	0	2.24498e-05	8.92039e-05
BmTrio	Bomo_Chr1	16175341	0.00980392	0	0.0447649	0.0587124
BmTrio	Bomo_Chr1	16175659	0.00980392	0	0.0447649	0.0587124
BmTrio	Bomo_Chr1	16175774	0.00980392	0	0.0447649	0.0587124
BmTrio	Bomo_Chr1	16175857	0.00980392	0	0.0447649	0.0587124
BmTrio	Bomo_Chr1	16255052	0.0434783	0	2.24498e-05	8.92039e-05
BmTrio	Bomo_Chr1	16176031	0.00980392	0	0.0447649	0.0587124
BmTrio	Bomo_Chr1	16176121	0.00980392	0	0.0447649	0.0587124
BmTrio	Bomo_Chr1	16277409	0.0833333	0.0097561	2.0014e-05	7.99608e-05
BmTrio	Bomo_Chr1	16176350	0.00980392	0	0.0447649	0.0587124
BmTrio	Bomo_Chr1	16176400	0.01	0	0.0426794	0.0587124
BmTrio	Bomo_Chr1	16176482	0.01	0	0.0426794	0.0587124
BmTrio	Bomo_Chr1	16176525	0.0196078	0	0.00449861	0.00908073
BmTrio	Bomo_Chr1	16172001	0.0454545	0	1.769e-05	7.10748e-05
BmTrio	Bomo_Chr1	16166582	0.196078	0.0609756	1.61445e-05	6.5086e-05
BmTrio	Bomo_Chr1	16180743	0.0454545	0	1.46141e-05	5.91538e-05
BmTrio	Bomo_Chr1	16158030	0	0.163415	1.19081e-05	4.86037e-05
BmTrio	Bomo_Chr1	16176613	0.00980392	0	0.0447649	0.0587124
BmTrio	Bomo_Chr1	16176615	0.00980392	0	0.0447649	0.0587124
BmTrio	Bomo_Chr1	16176616	0.00980392	0	0.0447649	0.0587124
BmTrio	Bomo_Chr1	16207218	0.07	0.00487805	9.22004e-06	3.81399e-05
BmTrio	Bomo_Chr1	16290920	0.0490196	0	7.35047e-06	3.07646e-05
BmTrio	Bomo_Chr1	16280374	0.0490196	0	6.98253e-06	2.9326e-05
BmTrio	Bomo_Chr1	16176785	0.00980392	0	0.0447649	0.0587124
BmTrio	Bomo_Chr1	16176787	0.00980392	0	0.0447649	0.0587124
BmTrio	Bomo_Chr1	16126205	0.0490196	0	6.63308e-06	2.79815e-05
BmTrio	Bomo_Chr1	16128041	0.0490196	0	6.63308e-06	2.79815e-05
BmTrio	Bomo_Chr1	16176838	0.00980392	0	0.0447649	0.0587124
BmTrio	Bomo_Chr1	16176934	0.00980392	0	0.0447649	0.0587124
BmTrio	Bomo_Chr1	16176935	0.00980392	0	0.0447649	0.0587124
BmTrio	Bomo_Chr1	16177027	0.00980392	0	0.0447649	0.0587124
BmTrio	Bomo_Chr1	16177113	0.00980392	0	0.0447649	0.0587124
BmTrio	Bomo_Chr1	16177178	0.0243902	0	0.00153111	0.00384199
BmTrio	Bomo_Chr1	16129141	0.0490196	0	6.63308e-06	2.79815e-05
BmTrio	Bomo_Chr1	16129142	0.0490196	0	6.63308e-06	2.79815e-05
BmTrio	Bomo_Chr1	16131044	0.0490196	0	6.63308e-06	2.79815e-05
BmTrio	Bomo_Chr1	16177624	0.00980392	0	0.0447649	0.0587124
BmTrio	Bomo_Chr1	16136946	0.0490196	0	6.63308e-06	2.79815e-05
BmTrio	Bomo_Chr1	16178131	0.00980392	0	0.0447649	0.0587124
BmTrio	Bomo_Chr1	16138871	0.0490196	0	6.63308e-06	2.79815e-05
BmTrio	Bomo_Chr1	16140297	0.0490196	0	6.63308e-06	2.79815e-05
BmTrio	Bomo_Chr1	16178443	0.00980392	0	0.0447649	0.0587124
BmTrio	Bomo_Chr1	16178510	0.00980392	0	0.0447649	0.0587124
BmTrio	Bomo_Chr1	16140320	0.0490196	0	6.63308e-06	2.79815e-05
BmTrio	Bomo_Chr1	16178592	0.0102041	0	0.0406168	0.0587124
BmTrio	Bomo_Chr1	16141910	0.0490196	0	6.63308e-06	2.79815e-05
BmTrio	Bomo_Chr1	16147949	0.0490196	0	6.63308e-06	2.79815e-05
BmTrio	Bomo_Chr1	16178919	0.0196078	0	0.00449861	0.00908073
BmTrio	Bomo_Chr1	16156493	0.0490196	0	6.63308e-06	2.79815e-05
BmTrio	Bomo_Chr1	16163291	0.0490196	0	6.63308e-06	2.79815e-05
BmTrio	Bomo_Chr1	16163804	0.0490196	0	6.63308e-06	2.79815e-05
BmTrio	Bomo_Chr1	16166723	0.0490196	0	6.63308e-06	2.79815e-05
BmTrio	Bomo_Chr1	16179605	0.00980392	0	0.0447649	0.0587124
BmTrio	Bomo_Chr1	16182099	0.0490196	0	6.63308e-06	2.79815e-05
BmTrio	Bomo_Chr1	16182730	0.0490196	0	6.63308e-06	2.79815e-05
BmTrio	Bomo_Chr1	16184761	0.0490196	0	6.63308e-06	2.79815e-05
BmTrio	Bomo_Chr1	16179702	0.0208333	0	0.00340707	0.00813562
BmTrio	Bomo_Chr1	16186020	0.0490196	0	6.63308e-06	2.79815e-05
BmTrio	Bomo_Chr1	16186366	0.0490196	0	6.63308e-06	2.79815e-05
BmTrio	Bomo_Chr1	16200227	0.0882353	0.0097561	6.51997e-06	2.79815e-05
BmTrio	Bomo_Chr1	16200633	0.0490196	0	6.63308e-06	2.79815e-05
BmTrio	Bomo_Chr1	16202848	0.0490196	0	6.63308e-06	2.79815e-05
BmTrio	Bomo_Chr1	16213004	0.0490196	0	6.63308e-06	2.79815e-05
BmTrio	Bomo_Chr1	16215509	0.0490196	0	6.63308e-06	2.79815e-05
BmTrio	Bomo_Chr1	16216448	0.0490196	0	6.63308e-06	2.79815e-05
BmTrio	Bomo_Chr1	16228889	0.0490196	0	6.63308e-06	2.79815e-05
BmTrio	Bomo_Chr1	16229046	0.0490196	0	6.63308e-06	2.79815e-05
BmTrio	Bomo_Chr1	16232072	0.0490196	0	6.63308e-06	2.79815e-05
BmTrio	Bomo_Chr1	16233763	0.0490196	0	6.63308e-06	2.79815e-05
BmTrio	Bomo_Chr1	16246921	0.0490196	0	6.63308e-06	2.79815e-05
BmTrio	Bomo_Chr1	16180019	0.00980392	0	0.0447649	0.0587124
BmTrio	Bomo_Chr1	16180056	0.00980392	0	0.0447649	0.0587124
BmTrio	Bomo_Chr1	16180062	0.00980392	0	0.0447649	0.0587124
BmTrio	Bomo_Chr1	16255168	0.0490196	0	6.63308e-06	2.79815e-05
BmTrio	Bomo_Chr1	16256119	0.0490196	0	6.63308e-06	2.79815e-05
BmTrio	Bomo_Chr1	16257017	0.0490196	0	6.63308e-06	2.79815e-05
BmTrio	Bomo_Chr1	16277379	0.0882353	0.0097561	6.51997e-06	2.79815e-05
BmTrio	Bomo_Chr1	16180188	0.0113636	0	0.0307216	0.055627
BmTrio	Bomo_Chr1	16180213	0.015625	0	0.0112855	0.0215738
BmTrio	Bomo_Chr1	16180421	0.0196078	0	0.00449861	0.00908073
BmTrio	Bomo_Chr1	16277880	0.0490196	0	6.63308e-06	2.79815e-05
BmTrio	Bomo_Chr1	16280532	0.0490196	0	6.63308e-06	2.79815e-05
BmTrio	Bomo_Chr1	16288426	0.0490196	0	6.63308e-06	2.79815e-05
BmTrio	Bomo_Chr1	16299658	0.0490196	0	6.63308e-06	2.79815e-05
BmTrio	Bomo_Chr1	16173439	0.05	0	5.65139e-06	2.54437e-05
BmTrio	Bomo_Chr1	16181252	0.00980392	0	0.0447649	0.0587124
BmTrio	Bomo_Chr1	16136181	0.568627	0.787805	5.6338e-06	2.54027e-05
BmTrio	Bomo_Chr1	16181551	0.02	0	0.00411517	0.00908073
BmTrio	Bomo_Chr1	16181595	0.0196078	0	0.00449861	0.00908073
BmTrio	Bomo_Chr1	16158595	0.05	0	5.36327e-06	2.42262e-05
BmTrio	Bomo_Chr1	16203180	0.05	0	5.36327e-06	2.42262e-05
BmTrio	Bomo_Chr1	16207171	0.05	0	5.36327e-06	2.42262e-05
BmTrio	Bomo_Chr1	16227643	0.05	0	5.36327e-06	2.42262e-05
BmTrio	Bomo_Chr1	16182025	0.0196078	0	0.00449861	0.00908073
BmTrio	Bomo_Chr1	16182029	0.00980392	0	0.0447649	0.0587124
BmTrio	Bomo_Chr1	16182039	0.00980392	0	0.0447649	0.0587124
BmTrio	Bomo_Chr1	16182043	0.00980392	0	0.0447649	0.0587124
BmTrio	Bomo_Chr1	16262190	0.05	0	5.36327e-06	2.42262e-05
BmTrio	Bomo_Chr1	16182057	0.00980392	0	0.0447649	0.0587124
BmTrio	Bomo_Chr1	16290557	0.05	0	5.36327e-06	2.42262e-05
BmTrio	Bomo_Chr1	16182230	0.00980392	0	0.0447649	0.0587124
BmTrio	Bomo_Chr1	16182274	0.0196078	0	0.00449861	0.00908073
BmTrio	Bomo_Chr1	16182290	0.00980392	0	0.0447649	0.0587124
BmTrio	Bomo_Chr1	16182291	0.00980392	0	0.0447649	0.0587124
BmTrio	Bomo_Chr1	16185211	0.09	0.0097561	4.99535e-06	2.30499e-05
BmTrio	Bomo_Chr1	16290843	0.0510204	0	4.78409e-06	2.21156e-05
BmTrio	Bomo_Chr1	16182710	0.00980392	0	0.0447649	0.0587124
BmTrio	Bomo_Chr1	16129005	0.0510204	0	4.29986e-06	2.00108e-05
BmTrio	Bomo_Chr1	16131995	0.0510204	0	4.29986e-06	2.00108e-05
BmTrio	Bomo_Chr1	16169968	0.0510204	0	4.29986e-06	2.00108e-05
BmTrio	Bomo_Chr1	16182972	0.00980392	0	0.0447649	0.0587124
BmTrio	Bomo_Chr1	16239707	0.0510204	0	4.29986e-06	2.00108e-05
BmTrio	Bomo_Chr1	16183190	0.00980392	0	0.0447649	0.0587124
BmTrio	Bomo_Chr1	16183192	0.00980392	0	0.0447649	0.0587124
BmTrio	Bomo_Chr1	16293563	0.0510204	0	4.29986e-06	2.00108e-05
BmTrio	Bomo_Chr1	16183254	0.0196078	0	0.00449861	0.00908073
BmTrio	Bomo_Chr1	16293565	0.0510204	0	4.29986e-06	2.00108e-05
BmTrio	Bomo_Chr1	16125234	0.0531915	0	4.19328e-06	1.97488e-05
BmTrio	Bomo_Chr1	16166213	0.137255	0.0268293	3.64134e-06	1.72483e-05
BmTrio	Bomo_Chr1	16273361	0.0520833	0	3.60739e-06	1.70995e-05
BmTrio	Bomo_Chr1	16183643	0.00980392	0	0.0447649	0.0587124
BmTrio	Bomo_Chr1	16157096	0.0520833	0	3.41633e-06	1.62289e-05
BmTrio	Bomo_Chr1	16183795	0.0196078	0	0.00449861	0.00908073
BmTrio	Bomo_Chr1	16183935	0.00980392	0	0.0447649	0.0587124
BmTrio	Bomo_Chr1	16172257	0.0543478	0	2.78057e-06	1.33569e-05
BmTrio	Bomo_Chr1	16184252	0.0196078	0	0.00449861	0.00908073
BmTrio	Bomo_Chr1	16184554	0.0196078	0	0.00449861	0.00908073
BmTrio	Bomo_Chr1	16251539	0.0531915	0	2.68837e-06	1.29311e-05
BmTrio	Bomo_Chr1	16184571	0.00980392	0	0.0447649	0.0587124
BmTrio	Bomo_Chr1	16242891	0.0543478	0	2.09404e-06	1.01836e-05
BmTrio	Bomo_Chr1	16250966	0.0543478	0	2.09404e-06	1.01836e-05
BmTrio	Bomo_Chr1	16149239	0.147059	0.0292683	1.90689e-06	9.30895e-06
BmTrio	Bomo_Chr1	16173065	0.0571429	0	1.17028e-06	5.84473e-06
BmTrio	Bomo_Chr1	16177459	0.0571429	0	1.17028e-06	5.84473e-06
BmTrio	Bomo_Chr1	16148846	0.00980392	0.214634	1.03481e-06	5.19638e-06
BmTrio	Bomo_Chr1	16148849	0.00980392	0.214634	1.03481e-06	5.19638e-06
BmTrio	Bomo_Chr1	16184931	0.0104167	0	0.0385791	0.0587124
BmTrio	Bomo_Chr1	16148853	0.00980392	0.214634	1.03481e-06	5.19638e-06
BmTrio	Bomo_Chr1	16275684	0.0980392	0.0097561	9.95913e-07	5.01191e-06
BmTrio	Bomo_Chr1	16174301	0.0588235	0	8.30533e-07	4.21557e-06
BmTrio	Bomo_Chr1	16174417	0.0588235	0	8.30533e-07	4.21557e-06
BmTrio	Bomo_Chr1	16236255	0.0588235	0	8.30533e-07	4.21557e-06
BmTrio	Bomo_Chr1	16237775	0.0588235	0	8.30533e-07	4.21557e-06
BmTrio	Bomo_Chr1	16237778	0.0588235	0	8.30533e-07	4.21557e-06
BmTrio	Bomo_Chr1	16237779	0.0588235	0	8.30533e-07	4.21557e-06
BmTrio	Bomo_Chr1	16185373	0.02	0	0.00411517	0.00908073
BmTrio	Bomo_Chr1	16185379	0.01	0	0.0426794	0.0587124
BmTrio	Bomo_Chr1	16185401	0	0.0146341	0.223644	0.26212
BmTrio	Bomo_Chr1	16185418	0.01	0	0.0426794	0.0587124
BmTrio	Bomo_Chr1	16268027	0.0588235	0	8.30533e-07	4.21557e-06
BmTrio	Bomo_Chr1	16185577	0.01	0	0.0426794	0.0587124
BmTrio	Bomo_Chr1	16127543	0.0588235	0	7.8122e-07	3.98412e-06
BmTrio	Bomo_Chr1	16130689	0.0588235	0	7.8122e-07	3.98412e-06
BmTrio	Bomo_Chr1	16185752	0.01	0	0.0426794	0.0587124
BmTrio	Bomo_Chr1	16142338	0.0588235	0	7.8122e-07	3.98412e-06
BmTrio	Bomo_Chr1	16146665	0.0588235	0	7.8122e-07	3.98412e-06
BmTrio	Bomo_Chr1	16185763	0.01	0	0.0426794	0.0587124
BmTrio	Bomo_Chr1	16150144	0.0588235	0	7.8122e-07	3.98412e-06
BmTrio	Bomo_Chr1	16185818	0.05	0.0097561	0.00613374	0.0120535
BmTrio	Bomo_Chr1	16156896	0.0588235	0	7.8122e-07	3.98412e-06
BmTrio	Bomo_Chr1	16159365	0.0588235	0	7.8122e-07	3.98412e-06
BmTrio	Bomo_Chr1	16166113	0.147059	0.0268293	7.45248e-07	3.98412e-06
BmTrio	Bomo_Chr1	16186208	0.00980392	0	0.0447649	0.0587124
BmTrio	Bomo_Chr1	16168889	0.0588235	0	7.8122e-07	3.98412e-06
BmTrio	Bomo_Chr1	16169904	0.0588235	0	7.8122e-07	3.98412e-06
BmTrio	Bomo_Chr1	16170646	0.0588235	0	7.8122e-07	3.98412e-06
BmTrio	Bomo_Chr1	16186420	0.00980392	0	0.0447649	0.0587124
BmTrio	Bomo_Chr1	16186481	0.00980392	0	0.0447649	0.0587124
BmTrio	Bomo_Chr1	16186511	0.0588235	0.0097561	0.0013527	0.00341203
BmTrio	Bomo_Chr1	16187114	0	0.0365854	0.0499142	0.0638709
BmTrio	Bomo_Chr1	16187121	0	0.00245098	0.616729	0.649721
BmTrio	Bomo_Chr1	16187122	0	0.00492611	0.477552	0.524136
BmTrio	Bomo_Chr1	16187126	0	0.00243902	0.617592	0.649721
BmTrio	Bomo_Chr1	16179645	0.0588235	0	7.8122e-07	3.98412e-06
BmTrio	Bomo_Chr1	16187440	0.0196078	0	0.00449861	0.00908073
BmTrio	Bomo_Chr1	16187607	0.0196078	0	0.00449861	0.00908073
BmTrio	Bomo_Chr1	16187706	0.00980392	0	0.0447649	0.0587124
BmTrio	Bomo_Chr1	16200695	0.0588235	0	7.8122e-07	3.98412e-06
BmTrio	Bomo_Chr1	16187934	0.00980392	0	0.0447649	0.0587124
BmTrio	Bomo_Chr1	16187961	0	0.00243902	0.617592	0.649721
BmTrio	Bomo_Chr1	16188027	0.00980392	0	0.0447649	0.0587124
BmTrio	Bomo_Chr1	16188081	0.00980392	0	0.0447649	0.0587124
BmTrio	Bomo_Chr1	16205509	0.0588235	0	7.8122e-07	3.98412e-06
BmTrio	Bomo_Chr1	16209090	0.0588235	0	7.8122e-07	3.98412e-06
BmTrio	Bomo_Chr1	16188557	0.02	0	0.00411517	0.00908073
BmTrio	Bomo_Chr1	16229617	0.0588235	0	7.8122e-07	3.98412e-06
BmTrio	Bomo_Chr1	16188821	0.0116279	0	0.0292336	0.053168
BmTrio	Bomo_Chr1	16234889	0.0588235	0	7.8122e-07	3.98412e-06
BmTrio	Bomo_Chr1	16250262	0.0588235	0	7.8122e-07	3.98412e-06
BmTrio	Bomo_Chr1	16188949	0.0102041	0	0.0406168	0.0587124
BmTrio	Bomo_Chr1	16189001	0.04	0.0097561	0.0290861	0.0529228
BmTrio	Bomo_Chr1	16189048	0.02	0	0.00411517	0.00908073
BmTrio	Bomo_Chr1	16259639	0.0588235	0	7.8122e-07	3.98412e-06
BmTrio	Bomo_Chr1	16259998	0.0588235	0	7.8122e-07	3.98412e-06
BmTrio	Bomo_Chr1	16189434	0.00980392	0	0.0447649	0.0587124
BmTrio	Bomo_Chr1	16189523	0.0108696	0	0.0345874	0.0587124
BmTrio	Bomo_Chr1	16196373	0.00980392	0	0.0447649	0.0587124
BmTrio	Bomo_Chr1	16196399	0.00980392	0	0.0447649	0.0587124
BmTrio	Bomo_Chr1	16260833	0.0588235	0	7.8122e-07	3.98412e-06
BmTrio	Bomo_Chr1	16260946	0.0588235	0	7.8122e-07	3.98412e-06
BmTrio	Bomo_Chr1	16264340	0.0588235	0	7.8122e-07	3.98412e-06
BmTrio	Bomo_Chr1	16274693	0.0588235	0	7.8122e-07	3.98412e-06
BmTrio	Bomo_Chr1	16196842	0.0490196	0.0097561	0.00692786	0.0135291
BmTrio	Bomo_Chr1	16196916	0.0490196	0.0097561	0.00692786	0.0135291
BmTrio	Bomo_Chr1	16285690	0.0588235	0	7.8122e-07	3.98412e-06
BmTrio	Bomo_Chr1	16201504	0.06	0	7.3492e-07	3.93854e-06
BmTrio	Bomo_Chr1	16197305	0.0212766	0	0.00315503	0.00760947
BmTrio	Bomo_Chr1	16180861	0.06	0	6.48809e-07	3.4982e-06
BmTrio	Bomo_Chr1	16179831	0.06	0	6.06066e-07	3.28038e-06
BmTrio	Bomo_Chr1	16213196	0.06	0	6.06066e-07	3.28038e-06
BmTrio	Bomo_Chr1	16213197	0.06	0	6.06066e-07	3.28038e-06
BmTrio	Bomo_Chr1	16197964	0.0106383	0	0.0374946	0.0587124
BmTrio	Bomo_Chr1	16198173	0.0104167	0	0.0395375	0.0587124
BmTrio	Bomo_Chr1	16198349	0.0196078	0	0.00449861	0.00908073
BmTrio	Bomo_Chr1	16216091	0.06	0	6.06066e-07	3.28038e-06
BmTrio	Bomo_Chr1	16254123	0.06	0	6.06066e-07	3.28038e-06
BmTrio	Bomo_Chr1	16259446	0.06	0	6.06066e-07	3.28038e-06
BmTrio	Bomo_Chr1	16198892	0.00980392	0	0.0447649	0.0587124
BmTrio	Bomo_Chr1	16198900	0.0196078	0	0.00449861	0.00908073
BmTrio	Bomo_Chr1	16271853	0.06	0	6.06066e-07	3.28038e-06
BmTrio	Bomo_Chr1	16153634	0.0609756	0	5.01857e-07	2.77137e-06
BmTrio	Bomo_Chr1	16199460	0	0.00487805	0.479714	0.525095
BmTrio	Bomo_Chr1	16199538	0.00980392	0	0.0447649	0.0587124
BmTrio	Bomo_Chr1	16293907	0.11	0.0121951	4.8911e-07	2.70605e-06
BmTrio	Bomo_Chr1	16125341	0.0612245	0	4.65419e-07	2.58405e-06
BmTrio	Bomo_Chr1	16184818	0.0612245	0	4.65419e-07	2.58405e-06
BmTrio	Bomo_Chr1	16199848	0.01	0	0.0426794	0.0587124
BmTrio	Bomo_Chr1	16199893	0.0102041	0	0.0406168	0.0587124
BmTrio	Bomo_Chr1	16279859	0.0625	0	3.77273e-07	2.12672e-06
BmTrio	Bomo_Chr1	16145567	0.0625	0	3.53566e-07	1.99803e-06
BmTrio	Bomo_Chr1	16129204	0.215686	0.0560976	3.50484e-07	1.98614e-06
BmTrio	Bomo_Chr1	16200066	0.00980392	0	0.0447649	0.0587124
BmTrio	Bomo_Chr1	16224743	0.99	0.765854	3.04061e-07	1.73201e-06
BmTrio	Bomo_Chr1	16255181	0.0638298	0	2.65521e-07	1.52036e-06
BmTrio	Bomo_Chr1	16200137	0.0102041	0	0.0406168	0.0587124
BmTrio	Bomo_Chr1	16277529	0.357143	0.134146	2.05496e-07	1.1888e-06
BmTrio	Bomo_Chr1	16169887	0.0882353	0.00487805	2.03806e-07	1.17935e-06
BmTrio	Bomo_Chr1	16280966	0.362745	0.139024	1.76483e-07	1.02919e-06
BmTrio	Bomo_Chr1	16186313	0.107843	0.0097561	1.46652e-07	8.62708e-07
BmTrio	Bomo_Chr1	16200273	0.00980392	0	0.0447649	0.0587124
BmTrio	Bomo_Chr1	16200275	0	0.00243902	0.62106	0.649721
BmTrio	Bomo_Chr1	16200599	0.00980392	0	0.0447649	0.0587124
BmTrio	Bomo_Chr1	16239685	0.204082	0.0463415	1.36871e-07	8.0746e-07
BmTrio	Bomo_Chr1	16124973	0.979592	0.734146	1.27464e-07	7.54647e-07
BmTrio	Bomo_Chr1	16254283	0.0675676	0	1.21825e-07	7.22441e-07
BmTrio	Bomo_Chr1	16200716	0.00980392	0	0.0447649	0.0587124
BmTrio	Bomo_Chr1	16200733	0.00980392	0	0.0447649	0.0587124
BmTrio	Bomo_Chr1	16201319	0.0121951	0	0.0251988	0.0462898
BmTrio	Bomo_Chr1	16287829	0.075	0	1.1493e-07	6.82707e-07
BmTrio	Bomo_Chr1	16201831	0.025	0	0.00133608	0.00337461
BmTrio	Bomo_Chr1	16252547	0.0681818	0	1.12821e-07	6.70855e-07
BmTrio	Bomo_Chr1	16299186	0.0686275	0	1.06501e-07	6.34615e-07
BmTrio	Bomo_Chr1	16202507	0.00980392	0	0.0447649	0.0587124
BmTrio	Bomo_Chr1	16274805	0.11	0.0097561	1.03941e-07	6.21303e-07
BmTrio	Bomo_Chr1	16202781	0.00980392	0	0.0447649	0.0587124
BmTrio	Bomo_Chr1	16202784	0.00980392	0	0.0447649	0.0587124
BmTrio	Bomo_Chr1	16237874	0.0686275	0	9.91925e-08	5.93593e-07
BmTrio	Bomo_Chr1	16202863	0.00980392	0	0.0447649	0.0587124
BmTrio	Bomo_Chr1	16238168	0.0686275	0	9.91925e-08	5.93593e-07
BmTrio	Bomo_Chr1	16202916	0.00980392	0	0.0447649	0.0587124
BmTrio	Bomo_Chr1	16202920	0.00980392	0	0.0447649	0.0587124
BmTrio	Bomo_Chr1	16238171	0.0686275	0	9.91925e-08	5.93593e-07
BmTrio	Bomo_Chr1	16128173	0.0686275	0	9.23868e-08	5.55541e-07
BmTrio	Bomo_Chr1	16141104	0.0686275	0	9.23868e-08	5.55541e-07
BmTrio	Bomo_Chr1	16203132	0	0.0756098	0.00454958	0.00917939
BmTrio	Bomo_Chr1	16203141	0	0.0756098	0.00496727	0.00990094
BmTrio	Bomo_Chr1	16145704	0.0686275	0	9.23868e-08	5.55541e-07
BmTrio	Bomo_Chr1	16203350	0.00980392	0	0.0447649	0.0587124
BmTrio	Bomo_Chr1	16178720	0.0686275	0	9.23868e-08	5.55541e-07
BmTrio	Bomo_Chr1	16203570	0.00980392	0	0.0447649	0.0587124
BmTrio	Bomo_Chr1	16181698	0.0686275	0	9.23868e-08	5.55541e-07
BmTrio	Bomo_Chr1	16186155	0.0686275	0	9.23868e-08	5.55541e-07
BmTrio	Bomo_Chr1	16203646	0.0686275	0	9.23868e-08	5.55541e-07
BmTrio	Bomo_Chr1	16203823	0.00980392	0	0.0447649	0.0587124
BmTrio	Bomo_Chr1	16206950	0.0686275	0	9.23868e-08	5.55541e-07
BmTrio	Bomo_Chr1	16203888	0.00980392	0	0.0447649	0.0587124
BmTrio	Bomo_Chr1	16203897	0.00980392	0	0.0447649	0.0587124
BmTrio	Bomo_Chr1	16203900	0.00980392	0	0.0447649	0.0587124
BmTrio	Bomo_Chr1	16203925	0.0204082	0	0.00375131	0.00874579
BmTrio	Bomo_Chr1	16204240	0.00980392	0	0.0447649	0.0587124
BmTrio	Bomo_Chr1	16204456	0.0196078	0	0.00449861	0.00908073
BmTrio	Bomo_Chr1	16211794	0.0686275	0	9.23868e-08	5.55541e-07
BmTrio	Bomo_Chr1	16219654	0.0686275	0	9.23868e-08	5.55541e-07
BmTrio	Bomo_Chr1	16220792	0.0686275	0	9.23868e-08	5.55541e-07
BmTrio	Bomo_Chr1	16204925	0.0196078	0	0.00449861	0.00908073
BmTrio	Bomo_Chr1	16229843	0.0686275	0	9.23868e-08	5.55541e-07
BmTrio	Bomo_Chr1	16231904	0.0686275	0	9.23868e-08	5.55541e-07
BmTrio	Bomo_Chr1	16205468	0.00980392	0	0.0447649	0.0587124
BmTrio	Bomo_Chr1	16240864	0.0686275	0	9.23868e-08	5.55541e-07
BmTrio	Bomo_Chr1	16205501	0.00980392	0	0.0447649	0.0587124
BmTrio	Bomo_Chr1	16244085	0.0686275	0	9.23868e-08	5.55541e-07
BmTrio	Bomo_Chr1	16205530	0.0196078	0	0.00449861	0.00908073
BmTrio	Bomo_Chr1	16205606	0.00980392	0	0.0447649	0.0587124
BmTrio	Bomo_Chr1	16244247	0.0686275	0	9.23868e-08	5.55541e-07
BmTrio	Bomo_Chr1	16205756	0	0.0170732	0.183927	0.218497
BmTrio	Bomo_Chr1	16206028	0.00980392	0	0.0447649	0.0587124
BmTrio	Bomo_Chr1	16244250	0.0686275	0	9.23868e-08	5.55541e-07
BmTrio	Bomo_Chr1	16251284	0.0686275	0	9.23868e-08	5.55541e-07
BmTrio	Bomo_Chr1	16258291	0.0686275	0	9.23868e-08	5.55541e-07
BmTrio	Bomo_Chr1	16261516	0.0686275	0	9.23868e-08	5.55541e-07
BmTrio	Bomo_Chr1	16262396	0.0686275	0	9.23868e-08	5.55541e-07
BmTrio	Bomo_Chr1	16267741	0.0686275	0	9.23868e-08	5.55541e-07
BmTrio	Bomo_Chr1	16206223	0.0196078	0	0.00449861	0.00908073
BmTrio	Bomo_Chr1	16267743	0.0686275	0	9.23868e-08	5.55541e-07
BmTrio	Bomo_Chr1	16278055	0.0686275	0	9.23868e-08	5.55541e-07
BmTrio	Bomo_Chr1	16285265	0.0686275	0	9.23868e-08	5.55541e-07
BmTrio	Bomo_Chr1	16206289	0.01	0	0.0426794	0.0587124
BmTrio	Bomo_Chr1	16206442	0.00980392	0	0.0447649	0.0587124
BmTrio	Bomo_Chr1	16206626	0.00980392	0	0.0447649	0.0587124
BmTrio	Bomo_Chr1	16206627	0.00980392	0	0.0447649	0.0587124
BmTrio	Bomo_Chr1	16206694	0	0.0097561	0.316596	0.359881
BmTrio	Bomo_Chr1	16206791	0.0196078	0	0.00449861	0.00908073
BmTrio	Bomo_Chr1	16206890	0.0196078	0	0.00449861	0.00908073
BmTrio	Bomo_Chr1	16206892	0.02	0	0.00411517	0.00908073
BmTrio	Bomo_Chr1	16296025	0.0686275	0	9.23868e-08	5.55541e-07
BmTrio	Bomo_Chr1	16207073	0.00980392	0	0.0447649	0.0587124
BmTrio	Bomo_Chr1	16297441	0.12	0.0121951	7.25346e-08	4.59928e-07
BmTrio	Bomo_Chr1	16146948	0.18	0.0341463	6.94098e-08	4.40824e-07
BmTrio	Bomo_Chr1	16207236	0.01	0	0.0426794	0.0587124
BmTrio	Bomo_Chr1	16134655	0.07	0	6.87581e-08	4.37186e-07
BmTrio	Bomo_Chr1	16207299	0.00980392	0	0.0447649	0.0587124
BmTrio	Bomo_Chr1	16207303	0.00980392	0	0.0447649	0.0587124
BmTrio	Bomo_Chr1	16207319	0.00980392	0	0.0447649	0.0587124
BmTrio	Bomo_Chr1	16207518	0.00980392	0	0.0447649	0.0587124
BmTrio	Bomo_Chr1	16207528	0.00980392	0	0.0447649	0.0587124
BmTrio	Bomo_Chr1	16141720	0.07	0	6.87581e-08	4.37186e-07
BmTrio	Bomo_Chr1	16207781	0.00980392	0.00487805	0.559693	0.60031
BmTrio	Bomo_Chr1	16141723	0.07	0	6.87581e-08	4.37186e-07
BmTrio	Bomo_Chr1	16208003	0.00980392	0	0.0447649	0.0587124
BmTrio	Bomo_Chr1	16141738	0.07	0	6.87581e-08	4.37186e-07
BmTrio	Bomo_Chr1	16208218	0.00980392	0	0.0447649	0.0587124
BmTrio	Bomo_Chr1	16185571	0.07	0	6.87581e-08	4.37186e-07
BmTrio	Bomo_Chr1	16185704	0.07	0	6.87581e-08	4.37186e-07
BmTrio	Bomo_Chr1	16208502	0.00980392	0	0.0447649	0.0587124
BmTrio	Bomo_Chr1	16208518	0.01	0	0.0426794	0.0587124
BmTrio	Bomo_Chr1	16208522	0.01	0	0.0426794	0.0587124
BmTrio	Bomo_Chr1	16208668	0	0.00731707	0.386242	0.432101
BmTrio	Bomo_Chr1	16208711	0.00980392	0	0.0447649	0.0587124
BmTrio	Bomo_Chr1	16208798	0	0.00243902	0.617592	0.649721
BmTrio	Bomo_Chr1	16208800	0	0.00243902	0.62106	0.649721
BmTrio	Bomo_Chr1	16208801	0	0.00243902	0.62106	0.649721
BmTrio	Bomo_Chr1	16208802	0	0.00243902	0.62106	0.649721
BmTrio	Bomo_Chr1	16202980	0.07	0	6.87581e-08	4.37186e-07
BmTrio	Bomo_Chr1	16214945	0.07	0	6.87581e-08	4.37186e-07
BmTrio	Bomo_Chr1	16218308	0.07	0	6.87581e-08	4.37186e-07
BmTrio	Bomo_Chr1	16218313	0.07	0	6.87581e-08	4.37186e-07
BmTrio	Bomo_Chr1	16233510	0.07	0	6.87581e-08	4.37186e-07
BmTrio	Bomo_Chr1	16209126	0.00980392	0	0.0447649	0.0587124
BmTrio	Bomo_Chr1	16209211	0.0196078	0	0.00449861	0.00908073
BmTrio	Bomo_Chr1	16209214	0.0196078	0	0.00449861	0.00908073
BmTrio	Bomo_Chr1	16258818	0.07	0	6.87581e-08	4.37186e-07
BmTrio	Bomo_Chr1	16209240	0.00980392	0	0.0447649	0.0587124
BmTrio	Bomo_Chr1	16263524	0.07	0	6.87581e-08	4.37186e-07
BmTrio	Bomo_Chr1	16276664	0.07	0	6.87581e-08	4.37186e-07
BmTrio	Bomo_Chr1	16279453	0.07	0	6.87581e-08	4.37186e-07
BmTrio	Bomo_Chr1	16209372	0.00980392	0	0.0447649	0.0587124
BmTrio	Bomo_Chr1	16209446	0.01	0	0.0426794	0.0587124
BmTrio	Bomo_Chr1	16209475	0.00980392	0	0.0447649	0.0587124
BmTrio	Bomo_Chr1	16260256	0.0714286	0	5.1865e-08	3.37196e-07
BmTrio	Bomo_Chr1	16209952	0.00980392	0	0.0447649	0.0587124
BmTrio	Bomo_Chr1	16210246	0.00980392	0	0.0447649	0.0587124
BmTrio	Bomo_Chr1	16260258	0.0714286	0	5.1865e-08	3.37196e-07
BmTrio	Bomo_Chr1	16210362	0.02	0	0.00411517	0.00908073
BmTrio	Bomo_Chr1	16168457	0.0714286	0	5.05675e-08	3.29078e-07
BmTrio	Bomo_Chr1	16277480	0.0714286	0	5.05675e-08	3.29078e-07
BmTrio	Bomo_Chr1	16210485	0.00980392	0	0.0447649	0.0587124
BmTrio	Bomo_Chr1	16132648	0.362745	0.131707	4.70892e-08	3.09859e-07
BmTrio	Bomo_Chr1	16210500	0.00980392	0	0.0447649	0.0587124
BmTrio	Bomo_Chr1	16139856	0.539216	0.802439	3.93167e-08	2.60256e-07
BmTrio	Bomo_Chr1	16185053	0.0729167	0	3.67232e-08	2.43625e-07
BmTrio	Bomo_Chr1	16210637	0.00980392	0	0.0447649	0.0587124
BmTrio	Bomo_Chr1	16210654	0.00980392	0	0.0447649	0.0587124
BmTrio	Bomo_Chr1	16210656	0.00980392	0	0.0447649	0.0587124
BmTrio	Bomo_Chr1	16210731	0.00980392	0	0.0447649	0.0587124
BmTrio	Bomo_Chr1	16210958	0.0196078	0	0.00449861	0.00908073
BmTrio	Bomo_Chr1	16210964	0.0196078	0	0.00449861	0.00908073
BmTrio	Bomo_Chr1	16210971	0.0196078	0	0.00449861	0.00908073
BmTrio	Bomo_Chr1	16251286	0.0729167	0	3.67232e-08	2.43625e-07
BmTrio	Bomo_Chr1	16163017	0.076087	0	1.85872e-08	1.27011e-07
BmTrio	Bomo_Chr1	16211141	0.0196078	0	0.00449861	0.00908073
BmTrio	Bomo_Chr1	16211175	0.00980392	0	0.0447649	0.0587124
BmTrio	Bomo_Chr1	16211244	0.00980392	0	0.0447649	0.0587124
BmTrio	Bomo_Chr1	16240745	0.0777778	0	1.2931e-08	8.98626e-08
BmTrio	Bomo_Chr1	16211675	0.00980392	0	0.0447649	0.0587124
BmTrio	Bomo_Chr1	16211692	0.00980392	0	0.0447649	0.0587124
BmTrio	Bomo_Chr1	16211732	0.00980392	0	0.0447649	0.0587124
BmTrio	Bomo_Chr1	16259140	0.0777778	0	1.2931e-08	8.98626e-08
BmTrio	Bomo_Chr1	16211826	0.01	0	0.0426794	0.0587124
BmTrio	Bomo_Chr1	16268171	0.0784314	0	1.18583e-08	8.26969e-08
BmTrio	Bomo_Chr1	16211856	0.00980392	0	0.0447649	0.0587124
BmTrio	Bomo_Chr1	16211874	0.00980392	0	0.0447649	0.0587124
BmTrio	Bomo_Chr1	16212013	0.0102041	0	0.0406168	0.0587124
BmTrio	Bomo_Chr1	16212015	0.0102041	0	0.0406168	0.0587124
BmTrio	Bomo_Chr1	16212016	0.0102041	0	0.0406168	0.0587124
BmTrio	Bomo_Chr1	16133051	0.0784314	0	1.09362e-08	7.65945e-08
BmTrio	Bomo_Chr1	16133963	0.0784314	0	1.09362e-08	7.65945e-08
BmTrio	Bomo_Chr1	16134356	0.0784314	0	1.09362e-08	7.65945e-08
BmTrio	Bomo_Chr1	16212527	0.00980392	0	0.0447649	0.0587124
BmTrio	Bomo_Chr1	16212530	0.00980392	0	0.0447649	0.0587124
BmTrio	Bomo_Chr1	16212531	0.00980392	0	0.0447649	0.0587124
BmTrio	Bomo_Chr1	16136570	0.0784314	0	1.09362e-08	7.65945e-08
BmTrio	Bomo_Chr1	16142031	0.0784314	0	1.09362e-08	7.65945e-08
BmTrio	Bomo_Chr1	16150189	0.0784314	0	1.09362e-08	7.65945e-08
BmTrio	Bomo_Chr1	16165064	0.0784314	0	1.09362e-08	7.65945e-08
BmTrio	Bomo_Chr1	16213231	0.0196078	0	0.00449861	0.00908073
BmTrio	Bomo_Chr1	16179602	0.0784314	0	1.09362e-08	7.65945e-08
BmTrio	Bomo_Chr1	16213250	0.00980392	0	0.0447649	0.0587124
BmTrio	Bomo_Chr1	16213278	0.0102041	0	0.0406168	0.0587124
BmTrio	Bomo_Chr1	16183727	0.0784314	0	1.09362e-08	7.65945e-08
BmTrio	Bomo_Chr1	16204658	0.0784314	0	1.09362e-08	7.65945e-08
BmTrio	Bomo_Chr1	16205150	0.0784314	0	1.09362e-08	7.65945e-08
BmTrio	Bomo_Chr1	16213599	0.00980392	0.00487805	0.559693	0.60031
BmTrio	Bomo_Chr1	16213729	0.00980392	0.00487805	0.559693	0.60031
BmTrio	Bomo_Chr1	16205487	0.0784314	0	1.09362e-08	7.65945e-08
BmTrio	Bomo_Chr1	16213952	0.0208333	0	0.00340707	0.00813562
BmTrio	Bomo_Chr1	16244265	0.0784314	0	1.09362e-08	7.65945e-08
BmTrio	Bomo_Chr1	16248088	0.0784314	0	1.09362e-08	7.65945e-08
BmTrio	Bomo_Chr1	16214145	0.00980392	0	0.0447649	0.0587124
BmTrio	Bomo_Chr1	16214187	0.00980392	0	0.0447649	0.0587124
BmTrio	Bomo_Chr1	16214609	0.0104167	0	0.0385791	0.0587124
BmTrio	Bomo_Chr1	16214656	0.0104167	0	0.0385791	0.0587124
BmTrio	Bomo_Chr1	16256872	0.0784314	0	1.09362e-08	7.65945e-08
BmTrio	Bomo_Chr1	16214893	0.0204082	0	0.00375131	0.00874579
BmTrio	Bomo_Chr1	16257005	0.0784314	0	1.09362e-08	7.65945e-08
BmTrio	Bomo_Chr1	16214953	0.0104167	0	0.0385791	0.0587124
BmTrio	Bomo_Chr1	16271958	0.0784314	0	1.09362e-08	7.65945e-08
BmTrio	Bomo_Chr1	16215076	0.00980392	0	0.0447649	0.0587124
BmTrio	Bomo_Chr1	16276737	0.0784314	0	1.09362e-08	7.65945e-08
BmTrio	Bomo_Chr1	16280044	0.0784314	0	1.09362e-08	7.65945e-08
BmTrio	Bomo_Chr1	16280052	0.0784314	0	1.09362e-08	7.65945e-08
BmTrio	Bomo_Chr1	16280058	0.0784314	0	1.09362e-08	7.65945e-08
BmTrio	Bomo_Chr1	16283369	0.0784314	0	1.09362e-08	7.65945e-08
BmTrio	Bomo_Chr1	16289003	0.0784314	0	1.09362e-08	7.65945e-08
BmTrio	Bomo_Chr1	16281261	0.104167	0.00487805	8.66165e-09	6.3662e-08
BmTrio	Bomo_Chr1	16215867	0.0196078	0	0.00449861	0.00908073
BmTrio	Bomo_Chr1	16206209	0.08	0	7.80657e-09	5.76712e-08
BmTrio	Bomo_Chr1	16242134	0.08	0	7.80657e-09	5.76712e-08
BmTrio	Bomo_Chr1	16293764	0.08	0	7.80657e-09	5.76712e-08
BmTrio	Bomo_Chr1	16171023	0.0816327	0	7.698e-09	5.74988e-08
BmTrio	Bomo_Chr1	16276230	0.326531	0.0975	6.1814e-09	4.6563e-08
BmTrio	Bomo_Chr1	16145536	0.0816327	0	5.4973e-09	4.15756e-08
BmTrio	Bomo_Chr1	16179883	0.0816327	0	5.4973e-09	4.15756e-08
BmTrio	Bomo_Chr1	16216181	0.00980392	0	0.0447649	0.0587124
BmTrio	Bomo_Chr1	16216203	0.00980392	0	0.0447649	0.0587124
BmTrio	Bomo_Chr1	16216222	0.02	0	0.00411517	0.00908073
BmTrio	Bomo_Chr1	16216225	0.02	0	0.00411517	0.00908073
BmTrio	Bomo_Chr1	16216236	0.02	0	0.00411517	0.00908073
BmTrio	Bomo_Chr1	16179892	0.0816327	0	5.4973e-09	4.15756e-08
BmTrio	Bomo_Chr1	16216310	0.00980392	0	0.0447649	0.0587124
BmTrio	Bomo_Chr1	16216331	0.00980392	0	0.0447649	0.0587124
BmTrio	Bomo_Chr1	16271924	0.0816327	0	5.4973e-09	4.15756e-08
BmTrio	Bomo_Chr1	16216627	0.00980392	0	0.0447649	0.0587124
BmTrio	Bomo_Chr1	16216691	0.00980392	0	0.0447649	0.0587124
BmTrio	Bomo_Chr1	16290040	0.0816327	0	5.4973e-09	4.15756e-08
BmTrio	Bomo_Chr1	16216754	0.00980392	0	0.0447649	0.0587124
BmTrio	Bomo_Chr1	16296975	0.3	0.0829268	4.22223e-09	3.24627e-08
BmTrio	Bomo_Chr1	16128739	0.25	0.0560976	3.82556e-09	2.94933e-08
BmTrio	Bomo_Chr1	16198421	0.127451	0.0097561	2.90515e-09	2.27238e-08
BmTrio	Bomo_Chr1	16216910	0.0196078	0	0.00449861	0.00908073
BmTrio	Bomo_Chr1	16198440	0.127451	0.0097561	2.90515e-09	2.27238e-08
BmTrio	Bomo_Chr1	16217022	0.00980392	0	0.0447649	0.0587124
BmTrio	Bomo_Chr1	16217026	0.00980392	0	0.0447649	0.0587124
BmTrio	Bomo_Chr1	16217030	0.00980392	0	0.0447649	0.0587124
BmTrio	Bomo_Chr1	16217033	0.00980392	0	0.0447649	0.0587124
BmTrio	Bomo_Chr1	16217035	0.00980392	0	0.0447649	0.0587124
BmTrio	Bomo_Chr1	16217165	0.00980392	0	0.0447649	0.0587124
BmTrio	Bomo_Chr1	16217172	0.00980392	0	0.0447649	0.0587124
BmTrio	Bomo_Chr1	16217315	0.00980392	0	0.0447649	0.0587124
BmTrio	Bomo_Chr1	16217329	0.01	0	0.0426794	0.0587124
BmTrio	Bomo_Chr1	16217525	0.00980392	0	0.0447649	0.0587124
BmTrio	Bomo_Chr1	16250537	0.0869565	0	1.75393e-09	1.4021e-08
BmTrio	Bomo_Chr1	16217666	0.00980392	0	0.0447649	0.0587124
BmTrio	Bomo_Chr1	16217721	0.00980392	0	0.0447649	0.0587124
BmTrio	Bomo_Chr1	16215981	0.0875	0	1.61122e-09	1.29288e-08
BmTrio	Bomo_Chr1	16132779	0.343137	0.670732	1.38082e-09	1.11716e-08
BmTrio	Bomo_Chr1	16132032	0.0882353	0	1.29304e-09	1.04794e-08
BmTrio	Bomo_Chr1	16132446	0.0882353	0	1.29304e-09	1.04794e-08
BmTrio	Bomo_Chr1	16146613	0.0882353	0	1.29304e-09	1.04794e-08
BmTrio	Bomo_Chr1	16167627	0.0882353	0	1.29304e-09	1.04794e-08
BmTrio	Bomo_Chr1	16167953	0.0882353	0	1.29304e-09	1.04794e-08
BmTrio	Bomo_Chr1	16177581	0.0882353	0	1.29304e-09	1.04794e-08
BmTrio	Bomo_Chr1	16181942	0.0882353	0	1.29304e-09	1.04794e-08
BmTrio	Bomo_Chr1	16184557	0.0882353	0	1.29304e-09	1.04794e-08
BmTrio	Bomo_Chr1	16218444	0.0106383	0	0.036569	0.0587124
BmTrio	Bomo_Chr1	16218629	0.0106383	0	0.036569	0.0587124
BmTrio	Bomo_Chr1	16218650	0.0106383	0	0.036569	0.0587124
BmTrio	Bomo_Chr1	16218658	0.00980392	0	0.0447649	0.0587124
BmTrio	Bomo_Chr1	16218672	0.0106383	0	0.036569	0.0587124
BmTrio	Bomo_Chr1	16218681	0.0106383	0	0.036569	0.0587124
BmTrio	Bomo_Chr1	16203832	0.0882353	0	1.29304e-09	1.04794e-08
BmTrio	Bomo_Chr1	16211027	0.0882353	0	1.29304e-09	1.04794e-08
BmTrio	Bomo_Chr1	16219274	0.00980392	0	0.0447649	0.0587124
BmTrio	Bomo_Chr1	16219278	0.00980392	0	0.0447649	0.0587124
BmTrio	Bomo_Chr1	16219280	0.00980392	0	0.0447649	0.0587124
BmTrio	Bomo_Chr1	16219282	0.00980392	0	0.0447649	0.0587124
BmTrio	Bomo_Chr1	16213238	0.0882353	0	1.29304e-09	1.04794e-08
BmTrio	Bomo_Chr1	16215225	0.0882353	0	1.29304e-09	1.04794e-08
BmTrio	Bomo_Chr1	16219584	0.00980392	0	0.0447649	0.0587124
BmTrio	Bomo_Chr1	16215602	0.0882353	0	1.29304e-09	1.04794e-08
BmTrio	Bomo_Chr1	16216292	0.0882353	0	1.29304e-09	1.04794e-08
BmTrio	Bomo_Chr1	16247916	0.0882353	0	1.29304e-09	1.04794e-08
BmTrio	Bomo_Chr1	16219981	0.0196078	0	0.00449861	0.00908073
BmTrio	Bomo_Chr1	16263452	0.0882353	0	1.29304e-09	1.04794e-08
BmTrio	Bomo_Chr1	16267847	0.0882353	0	1.29304e-09	1.04794e-08
BmTrio	Bomo_Chr1	16267849	0.0882353	0	1.29304e-09	1.04794e-08
BmTrio	Bomo_Chr1	16272968	0.0882353	0	1.29304e-09	1.04794e-08
BmTrio	Bomo_Chr1	16275633	0.0882353	0	1.29304e-09	1.04794e-08
BmTrio	Bomo_Chr1	16278122	0.0882353	0	1.29304e-09	1.04794e-08
BmTrio	Bomo_Chr1	16281917	0.0882353	0	1.29304e-09	1.04794e-08
BmTrio	Bomo_Chr1	16286144	0.0882353	0	1.29304e-09	1.04794e-08
BmTrio	Bomo_Chr1	16220929	0.0196078	0	0.00449861	0.00908073
BmTrio	Bomo_Chr1	16220940	0.0196078	0	0.00449861	0.00908073
BmTrio	Bomo_Chr1	16231581	0.0888889	0	1.15906e-09	9.75694e-09
BmTrio	Bomo_Chr1	16221193	0.0217391	0	0.00280122	0.00681681
BmTrio	Bomo_Chr1	16221201	0.02	0	0.004148	0.00908073
BmTrio	Bomo_Chr1	16221202	0.0208333	0	0.00343565	0.00820095
BmTrio	Bomo_Chr1	16221589	0.0227273	0	0.00222285	0.0054775
BmTrio	Bomo_Chr1	16221614	0.0232558	0	0.00197408	0.00489598
BmTrio	Bomo_Chr1	16221617	0.0111111	0.00731707	0.714461	0.737778
BmTrio	Bomo_Chr1	16221749	0.01	0.00487805	0.548141	0.589584
BmTrio	Bomo_Chr1	16222012	0	0.00246305	0.669109	0.694786
BmTrio	Bomo_Chr1	16222124	0.02	0	0.00430084	0.00908073
BmTrio	Bomo_Chr1	16222174	0.01	0	0.0426794	0.0587124
BmTrio	Bomo_Chr1	16222243	0.0208333	0	0.00340707	0.00813562
BmTrio	Bomo_Chr1	16222271	0.0113636	0	0.0307216	0.055627
BmTrio	Bomo_Chr1	16222384	0.0108696	0	0.0345874	0.0587124
BmTrio	Bomo_Chr1	16222426	0.0227273	0	0.00222285	0.0054775
BmTrio	Bomo_Chr1	16223125	0.00980392	0	0.0447649	0.0587124
BmTrio	Bomo_Chr1	16223546	0.00980392	0	0.0447649	0.0587124
BmTrio	Bomo_Chr1	16223590	0.02	0	0.00411517	0.00908073
BmTrio	Bomo_Chr1	16253487	0.09	0	8.85133e-10	7.54345e-09
BmTrio	Bomo_Chr1	16253586	0.09	0	8.85133e-10	7.54345e-09
BmTrio	Bomo_Chr1	16223779	0.00980392	0	0.0447649	0.0587124
BmTrio	Bomo_Chr1	16223783	0.00980392	0	0.0447649	0.0587124
BmTrio	Bomo_Chr1	16223859	0.0196078	0	0.00449861	0.00908073
BmTrio	Bomo_Chr1	16223883	0.00980392	0	0.0447649	0.0587124
BmTrio	Bomo_Chr1	16223998	0.00980392	0	0.0447649	0.0587124
BmTrio	Bomo_Chr1	16224000	0.00980392	0	0.0447649	0.0587124
BmTrio	Bomo_Chr1	16224695	0	0.0853659	0.00223445	0.00550322
BmTrio	Bomo_Chr1	16255144	0.09	0	8.85133e-10	7.54345e-09
BmTrio	Bomo_Chr1	16224744	0.01	0	0.0426794	0.0587124
BmTrio	Bomo_Chr1	16224780	0.01	0	0.0426794	0.0587124
BmTrio	Bomo_Chr1	16293902	0.09	0	8.85133e-10	7.54345e-09
BmTrio	Bomo_Chr1	16225239	0.00980392	0	0.0447649	0.0587124
BmTrio	Bomo_Chr1	16225242	0.00980392	0	0.0447649	0.0587124
BmTrio	Bomo_Chr1	16225243	0.00980392	0	0.0447649	0.0587124
BmTrio	Bomo_Chr1	16225249	0.00980392	0	0.0447649	0.0587124
BmTrio	Bomo_Chr1	16225370	0	0.0121951	0.262378	0.304099
BmTrio	Bomo_Chr1	16225478	0.00980392	0	0.0447649	0.0587124
BmTrio	Bomo_Chr1	16225547	0.00980392	0	0.0447649	0.0587124
BmTrio	Bomo_Chr1	16171032	0.0918367	0	8.70645e-10	7.51011e-09
BmTrio	Bomo_Chr1	16226162	0.00980392	0	0.0447649	0.0587124
BmTrio	Bomo_Chr1	16226375	0.00980392	0	0.0447649	0.0587124
BmTrio	Bomo_Chr1	16226531	0.00980392	0	0.0447649	0.0587124
BmTrio	Bomo_Chr1	16281241	0.104167	0.00243902	7.6325e-10	6.61454e-09
BmTrio	Bomo_Chr1	16277702	0.0918367	0	7.20761e-10	6.25665e-09
BmTrio	Bomo_Chr1	16139721	0.5	0.802439	4.14023e-10	3.68352e-09
BmTrio	Bomo_Chr1	16226893	0.0243902	0	0.00153111	0.00384199
BmTrio	Bomo_Chr1	16144856	0.09375	0	3.95784e-10	3.53373e-09
BmTrio	Bomo_Chr1	16172101	0.0957447	0	3.46577e-10	3.11441e-09
BmTrio	Bomo_Chr1	16135861	0.0980392	0	1.52479e-10	1.4172e-09
BmTrio	Bomo_Chr1	16136367	0.0980392	0	1.52479e-10	1.4172e-09
BmTrio	Bomo_Chr1	16226984	0.0196078	0	0.00449861	0.00908073
BmTrio	Bomo_Chr1	16227005	0.0243902	0	0.00153111	0.00384199
BmTrio	Bomo_Chr1	16149900	0.0980392	0	1.52479e-10	1.4172e-09
BmTrio	Bomo_Chr1	16150360	0.0980392	0	1.52479e-10	1.4172e-09
BmTrio	Bomo_Chr1	16227130	0.01	0	0.0426794	0.0587124
BmTrio	Bomo_Chr1	16227303	0.0196078	0	0.00449861	0.00908073
BmTrio	Bomo_Chr1	16227380	0.00980392	0	0.0447649	0.0587124
BmTrio	Bomo_Chr1	16227409	0.0196078	0	0.00449861	0.00908073
BmTrio	Bomo_Chr1	16243942	0.0980392	0	1.52479e-10	1.4172e-09
BmTrio	Bomo_Chr1	16257174	0.0980392	0	1.52479e-10	1.4172e-09
BmTrio	Bomo_Chr1	16227699	0	0.0121951	0.262378	0.304099
BmTrio	Bomo_Chr1	16257178	0.0980392	0	1.52479e-10	1.4172e-09
BmTrio	Bomo_Chr1	16257473	0.0980392	0	1.52479e-10	1.4172e-09
BmTrio	Bomo_Chr1	16260832	0.0980392	0	1.52479e-10	1.4172e-09
BmTrio	Bomo_Chr1	16266354	0.0980392	0	1.52479e-10	1.4172e-09
BmTrio	Bomo_Chr1	16266359	0.0980392	0	1.52479e-10	1.4172e-09
BmTrio	Bomo_Chr1	16228145	0.0204082	0	0.00375131	0.00874579
BmTrio	Bomo_Chr1	16228150	0.0208333	0	0.00340707	0.00813562
BmTrio	Bomo_Chr1	16271830	0.0980392	0	1.52479e-10	1.4172e-09
BmTrio	Bomo_Chr1	16283992	0.0980392	0	1.52479e-10	1.4172e-09
BmTrio	Bomo_Chr1	16285114	0.0980392	0	1.52479e-10	1.4172e-09
BmTrio	Bomo_Chr1	16136060	0.323529	0.670732	1.46056e-10	1.40334e-09
BmTrio	Bomo_Chr1	16125566	0.1	0	1.10894e-10	1.0745e-09
BmTrio	Bomo_Chr1	16228571	0.0106383	0	0.036569	0.0587124
BmTrio	Bomo_Chr1	16228703	0.00980392	0	0.0447649	0.0587124
BmTrio	Bomo_Chr1	16228714	0.0196078	0	0.00449861	0.00908073
BmTrio	Bomo_Chr1	16159450	0.1	0	1.00075e-10	9.73679e-10
BmTrio	Bomo_Chr1	16228736	0.00980392	0	0.0447649	0.0587124
BmTrio	Bomo_Chr1	16185366	0.1	0	1.00075e-10	9.73679e-10
BmTrio	Bomo_Chr1	16228941	0.00980392	0	0.0447649	0.0587124
BmTrio	Bomo_Chr1	16229028	0	0.0292683	0.0803892	0.0999206
BmTrio	Bomo_Chr1	16185367	0.1	0	1.00075e-10	9.73679e-10
BmTrio	Bomo_Chr1	16185759	0.1	0	1.00075e-10	9.73679e-10
BmTrio	Bomo_Chr1	16185765	0.1	0	1.00075e-10	9.73679e-10
BmTrio	Bomo_Chr1	16229322	0.00980392	0	0.0447649	0.0587124
BmTrio	Bomo_Chr1	16253523	0.1	0	1.00075e-10	9.73679e-10
BmTrio	Bomo_Chr1	16229432	0.0204082	0	0.00375131	0.00874579
BmTrio	Bomo_Chr1	16294052	0.1	0	1.00075e-10	9.73679e-10
BmTrio	Bomo_Chr1	16267977	0.686275	0.333333	8.165e-11	8.06674e-10
BmTrio	Bomo_Chr1	16267978	0.686275	0.333333	8.165e-11	8.06674e-10
BmTrio	Bomo_Chr1	16274776	0.102041	0	6.45701e-11	6.44503e-10
BmTrio	Bomo_Chr1	16229587	0	0.00243902	0.617592	0.649721
BmTrio	Bomo_Chr1	16159060	0.204082	0.0268293	4.53331e-11	4.60619e-10
BmTrio	Bomo_Chr1	16172992	0.106383	0	2.83671e-11	2.93907e-10
BmTrio	Bomo_Chr1	16200255	0.107843	0	2.00088e-11	2.10237e-10
BmTrio	Bomo_Chr1	16237062	0.107843	0	2.00088e-11	2.10237e-10
BmTrio	Bomo_Chr1	16237063	0.107843	0	2.00088e-11	2.10237e-10
BmTrio	Bomo_Chr1	16237968	0.107843	0	2.00088e-11	2.10237e-10
BmTrio	Bomo_Chr1	16278492	0.245098	0.0414634	1.99156e-11	2.09689e-10
BmTrio	Bomo_Chr1	16129093	0.107843	0	1.79142e-11	1.89334e-10
BmTrio	Bomo_Chr1	16230088	0.00980392	0	0.0447649	0.0587124
BmTrio	Bomo_Chr1	16230210	0.00980392	0	0.0447649	0.0587124
BmTrio	Bomo_Chr1	16230283	0.00980392	0	0.0447649	0.0587124
BmTrio	Bomo_Chr1	16131838	0.107843	0	1.79142e-11	1.89334e-10
BmTrio	Bomo_Chr1	16230312	0.00980392	0	0.0447649	0.0587124
BmTrio	Bomo_Chr1	16230320	0.00980392	0	0.0447649	0.0587124
BmTrio	Bomo_Chr1	16230334	0.00980392	0	0.0447649	0.0587124
BmTrio	Bomo_Chr1	16230340	0.00980392	0	0.0447649	0.0587124
BmTrio	Bomo_Chr1	16230350	0.00980392	0	0.0447649	0.0587124
BmTrio	Bomo_Chr1	16137673	0.107843	0	1.79142e-11	1.89334e-10
BmTrio	Bomo_Chr1	16230402	0.00980392	0	0.0447649	0.0587124
BmTrio	Bomo_Chr1	16230411	0.00980392	0	0.0447649	0.0587124
BmTrio	Bomo_Chr1	16161279	0.107843	0	1.79142e-11	1.89334e-10
BmTrio	Bomo_Chr1	16210273	0.107843	0	1.79142e-11	1.89334e-10
BmTrio	Bomo_Chr1	16230661	0.0196078	0	0.00449861	0.00908073
BmTrio	Bomo_Chr1	16213286	0.107843	0	1.79142e-11	1.89334e-10
BmTrio	Bomo_Chr1	16242170	0.107843	0	1.79142e-11	1.89334e-10
BmTrio	Bomo_Chr1	16242216	0.107843	0	1.79142e-11	1.89334e-10
BmTrio	Bomo_Chr1	16244146	0.107843	0	1.79142e-11	1.89334e-10
BmTrio	Bomo_Chr1	16261611	0.107843	0	1.79142e-11	1.89334e-10
BmTrio	Bomo_Chr1	16231286	0.00980392	0	0.0447649	0.0587124
BmTrio	Bomo_Chr1	16266794	0.107843	0	1.79142e-11	1.89334e-10
BmTrio	Bomo_Chr1	16275547	0.107843	0	1.79142e-11	1.89334e-10
BmTrio	Bomo_Chr1	16231585	0.0113636	0	0.0307216	0.055627
BmTrio	Bomo_Chr1	16231595	0.0185185	0	0.00580782	0.0114447
BmTrio	Bomo_Chr1	16275560	0.107843	0	1.79142e-11	1.89334e-10
BmTrio	Bomo_Chr1	16284121	0.107843	0	1.79142e-11	1.89334e-10
BmTrio	Bomo_Chr1	16226719	0.109756	0	1.28417e-11	1.41453e-10
BmTrio	Bomo_Chr1	16287665	0.166667	0.0125628	1.2841e-11	1.41453e-10
BmTrio	Bomo_Chr1	16160621	0.11	0	1.12702e-11	1.24689e-10
BmTrio	Bomo_Chr1	16232084	0.00980392	0	0.0447649	0.0587124
BmTrio	Bomo_Chr1	16232568	0.00980392	0	0.0447649	0.0587124
BmTrio	Bomo_Chr1	16232569	0.00980392	0	0.0447649	0.0587124
BmTrio	Bomo_Chr1	16159080	0.112245	0	6.95877e-12	7.8935e-11
BmTrio	Bomo_Chr1	16199956	0.156863	0.0097561	6.78168e-12	7.74837e-11
BmTrio	Bomo_Chr1	16137315	0.0735294	0.52994	5.49879e-12	6.34835e-11
BmTrio	Bomo_Chr1	16254423	0.113636	0	5.37424e-12	6.21176e-11
BmTrio	Bomo_Chr1	16179706	0.114583	0	4.21247e-12	4.91922e-11
BmTrio	Bomo_Chr1	16137325	0.0757576	0.544586	3.82821e-12	4.49522e-11
BmTrio	Bomo_Chr1	16255069	0.117021	0	2.49632e-12	2.97134e-11
BmTrio	Bomo_Chr1	16130349	0.117647	0	2.09501e-12	2.51059e-11
BmTrio	Bomo_Chr1	16233620	0.01	0	0.0426794	0.0587124
BmTrio	Bomo_Chr1	16136517	0.117647	0	2.09501e-12	2.51059e-11
BmTrio	Bomo_Chr1	16139005	0.117647	0	2.09501e-12	2.51059e-11
BmTrio	Bomo_Chr1	16154414	0.117647	0	2.09501e-12	2.51059e-11
BmTrio	Bomo_Chr1	16154805	0.117647	0	2.09501e-12	2.51059e-11
BmTrio	Bomo_Chr1	16154814	0.117647	0	2.09501e-12	2.51059e-11
BmTrio	Bomo_Chr1	16155358	0.117647	0	2.09501e-12	2.51059e-11
BmTrio	Bomo_Chr1	16233882	0.0102041	0	0.0406168	0.0587124
BmTrio	Bomo_Chr1	16233888	0.00980392	0	0.0447649	0.0587124
BmTrio	Bomo_Chr1	16164132	0.117647	0	2.09501e-12	2.51059e-11
BmTrio	Bomo_Chr1	16234169	0.0102041	0	0.0406168	0.0587124
BmTrio	Bomo_Chr1	16168508	0.117647	0	2.09501e-12	2.51059e-11
BmTrio	Bomo_Chr1	16234320	0	0.00487805	0.479714	0.525095
BmTrio	Bomo_Chr1	16234321	0	0.00487805	0.479714	0.525095
BmTrio	Bomo_Chr1	16234434	0.00980392	0	0.0447649	0.0587124
BmTrio	Bomo_Chr1	16179631	0.117647	0	2.09501e-12	2.51059e-11
BmTrio	Bomo_Chr1	16211418	0.117647	0	2.09501e-12	2.51059e-11
BmTrio	Bomo_Chr1	16234933	0.01	0	0.0426794	0.0587124
BmTrio	Bomo_Chr1	16234990	0.00980392	0	0.0447649	0.0587124
BmTrio	Bomo_Chr1	16220338	0.117647	0	2.09501e-12	2.51059e-11
BmTrio	Bomo_Chr1	16235193	0.00980392	0	0.0447649	0.0587124
BmTrio	Bomo_Chr1	16235502	0	0.00487805	0.479714	0.525095
BmTrio	Bomo_Chr1	16235504	0	0.00487805	0.479714	0.525095
BmTrio	Bomo_Chr1	16235511	0	0.00487805	0.479714	0.525095
BmTrio	Bomo_Chr1	16235515	0	0.00487805	0.479714	0.525095
BmTrio	Bomo_Chr1	16235549	0	0.00487805	0.479714	0.525095
BmTrio	Bomo_Chr1	16235559	0	0.00487805	0.479714	0.525095
BmTrio	Bomo_Chr1	16235567	0	0.00487805	0.479714	0.525095
BmTrio	Bomo_Chr1	16235645	0.01	0	0.0431875	0.0587124
BmTrio	Bomo_Chr1	16227845	0.117647	0	2.09501e-12	2.51059e-11
BmTrio	Bomo_Chr1	16235748	0.0196078	0	0.00449861	0.00908073
BmTrio	Bomo_Chr1	16227853	0.117647	0	2.09501e-12	2.51059e-11
BmTrio	Bomo_Chr1	16235828	0.00980392	0	0.0447649	0.0587124
BmTrio	Bomo_Chr1	16235829	0.00980392	0	0.0447649	0.0587124
BmTrio	Bomo_Chr1	16235873	0.00980392	0	0.0447649	0.0587124
BmTrio	Bomo_Chr1	16246360	0.117647	0	2.09501e-12	2.51059e-11
BmTrio	Bomo_Chr1	16236267	0.0196078	0	0.00459713	0.00922615
BmTrio	Bomo_Chr1	16296053	0.117647	0	2.09501e-12	2.51059e-11
BmTrio	Bomo_Chr1	16145079	0.38	0.097561	1.98144e-12	2.44859e-11
BmTrio	Bomo_Chr1	16236556	0.00980392	0	0.0452887	0.0589417
BmTrio	Bomo_Chr1	16236655	0.00980392	0	0.0452887	0.0589417
BmTrio	Bomo_Chr1	16136735	0.12	0	1.26321e-12	1.58478e-11
BmTrio	Bomo_Chr1	16136745	0.12	0	1.26321e-12	1.58478e-11
BmTrio	Bomo_Chr1	16241083	0.12	0	1.26321e-12	1.58478e-11
BmTrio	Bomo_Chr1	16237091	0.00980392	0	0.0447649	0.0587124
BmTrio	Bomo_Chr1	16237110	0.00980392	0	0.0447649	0.0587124
BmTrio	Bomo_Chr1	16237191	0.00980392	0	0.0452887	0.0589417
BmTrio	Bomo_Chr1	16286215	0.12	0	1.26321e-12	1.58478e-11
BmTrio	Bomo_Chr1	16286317	0.12	0	1.26321e-12	1.58478e-11
BmTrio	Bomo_Chr1	16289245	0.12	0	1.26321e-12	1.58478e-11
BmTrio	Bomo_Chr1	16237289	0.00980392	0	0.0452887	0.0589417
BmTrio	Bomo_Chr1	16241750	0.122449	0	7.46241e-13	9.62213e-12
BmTrio	Bomo_Chr1	16237417	0.00980392	0	0.0452887	0.0589417
BmTrio	Bomo_Chr1	16140085	0.45098	0.802439	7.22741e-13	9.38187e-12
BmTrio	Bomo_Chr1	16184952	0.125	0	4.9488e-13	6.51128e-12
BmTrio	Bomo_Chr1	16126336	0.288889	0.697561	4.2304e-13	5.60509e-12
BmTrio	Bomo_Chr1	16173837	0.15	0.00487805	4.20683e-13	5.57504e-12
BmTrio	Bomo_Chr1	16127797	0.303922	0.0560976	3.05594e-13	4.08914e-12
BmTrio	Bomo_Chr1	16237877	0.127451	0	2.7767e-13	3.72446e-12
BmTrio	Bomo_Chr1	16125464	0.127451	0	2.43734e-13	3.28372e-12
BmTrio	Bomo_Chr1	16126840	0.127451	0	2.43734e-13	3.28372e-12
BmTrio	Bomo_Chr1	16130817	0.127451	0	2.43734e-13	3.28372e-12
BmTrio	Bomo_Chr1	16237956	0.00980392	0	0.0452887	0.0589417
BmTrio	Bomo_Chr1	16237961	0.00980392	0	0.0452887	0.0589417
BmTrio	Bomo_Chr1	16136162	0.127451	0	2.43734e-13	3.28372e-12
BmTrio	Bomo_Chr1	16136906	0.127451	0	2.43734e-13	3.28372e-12
BmTrio	Bomo_Chr1	16146157	0.127451	0	2.43734e-13	3.28372e-12
BmTrio	Bomo_Chr1	16149228	0.127451	0	2.43734e-13	3.28372e-12
BmTrio	Bomo_Chr1	16238304	0.00980392	0	0.0452887	0.0589417
BmTrio	Bomo_Chr1	16238310	0.00980392	0	0.0452887	0.0589417
BmTrio	Bomo_Chr1	16151304	0.127451	0	2.43734e-13	3.28372e-12
BmTrio	Bomo_Chr1	16238342	0.00980392	0	0.0452887	0.0589417
BmTrio	Bomo_Chr1	16160581	0.127451	0	2.43734e-13	3.28372e-12
BmTrio	Bomo_Chr1	16238435	0.00980392	0	0.0452887	0.0589417
BmTrio	Bomo_Chr1	16238758	0.00980392	0	0.0447649	0.0587124
BmTrio	Bomo_Chr1	16241104	0.127451	0	2.43734e-13	3.28372e-12
BmTrio	Bomo_Chr1	16243605	0.127451	0	2.43734e-13	3.28372e-12
BmTrio	Bomo_Chr1	16238878	0.0196078	0	0.00449861	0.00908073
BmTrio	Bomo_Chr1	16238926	0.00980392	0	0.0447649	0.0587124
BmTrio	Bomo_Chr1	16258465	0.127451	0	2.43734e-13	3.28372e-12
BmTrio	Bomo_Chr1	16239213	0.00980392	0	0.0447649	0.0587124
BmTrio	Bomo_Chr1	16239218	0.00980392	0	0.0447649	0.0587124
BmTrio	Bomo_Chr1	16260801	0.127451	0	2.43734e-13	3.28372e-12
BmTrio	Bomo_Chr1	16294800	0.127451	0	2.43734e-13	3.28372e-12
BmTrio	Bomo_Chr1	16271169	0.663265	0.270732	2.19289e-13	3.0387e-12
BmTrio	Bomo_Chr1	16239395	0.0102041	0	0.0406168	0.0587124
BmTrio	Bomo_Chr1	16239413	0.0151515	0	0.0125945	0.0239671
BmTrio	Bomo_Chr1	16239638	0.01	0	0.0426794	0.0587124
BmTrio	Bomo_Chr1	16153616	0.658537	0.243902	1.45252e-13	2.04213e-12
BmTrio	Bomo_Chr1	16239705	0	0.00243902	0.624571	0.652563
BmTrio	Bomo_Chr1	16125482	0.13	0	1.40824e-13	1.98119e-12
BmTrio	Bomo_Chr1	16239714	0.0104167	0	0.0385791	0.0587124
BmTrio	Bomo_Chr1	16240058	0.00980392	0.00243902	0.285939	0.328075
BmTrio	Bomo_Chr1	16240329	0.02	0	0.004148	0.00908073
BmTrio	Bomo_Chr1	16126039	0.13	0	1.40824e-13	1.98119e-12
BmTrio	Bomo_Chr1	16293662	0.13	0	1.40824e-13	1.98119e-12
BmTrio	Bomo_Chr1	16242994	0.132353	0	1.0315e-13	1.47558e-12
BmTrio	Bomo_Chr1	16240821	0.0222222	0	0.00249032	0.00609722
BmTrio	Bomo_Chr1	16240826	0.0222222	0	0.00249032	0.00609722
BmTrio	Bomo_Chr1	16125344	0.265306	0.678049	6.99415e-14	1.01802e-12
BmTrio	Bomo_Chr1	16125349	0.265306	0.678049	6.99415e-14	1.01802e-12
BmTrio	Bomo_Chr1	16288010	0.264706	0.0365854	5.77538e-14	8.46561e-13
BmTrio	Bomo_Chr1	16250600	0.1375	0	3.10054e-14	4.64096e-13
BmTrio	Bomo_Chr1	16128347	0.137255	0	2.81944e-14	4.23362e-13
BmTrio	Bomo_Chr1	16240901	0.0196078	0	0.00449861	0.00908073
BmTrio	Bomo_Chr1	16143085	0.137255	0	2.81944e-14	4.23362e-13
BmTrio	Bomo_Chr1	16144702	0.137255	0	2.81944e-14	4.23362e-13
BmTrio	Bomo_Chr1	16147643	0.137255	0	2.81944e-14	4.23362e-13
BmTrio	Bomo_Chr1	16241005	0.01	0	0.0426794	0.0587124
BmTrio	Bomo_Chr1	16147646	0.137255	0	2.81944e-14	4.23362e-13
BmTrio	Bomo_Chr1	16147678	0.137255	0	2.81944e-14	4.23362e-13
BmTrio	Bomo_Chr1	16220380	0.137255	0	2.81944e-14	4.23362e-13
BmTrio	Bomo_Chr1	16242348	0.137255	0	2.81944e-14	4.23362e-13
BmTrio	Bomo_Chr1	16241093	0.00980392	0	0.0447649	0.0587124
BmTrio	Bomo_Chr1	16139904	0.294118	0.704878	1.85617e-14	2.88774e-13
BmTrio	Bomo_Chr1	16245827	0.14	0	1.56065e-14	2.44044e-13
BmTrio	Bomo_Chr1	16255174	0.141304	0	1.23869e-14	1.96199e-13
BmTrio	Bomo_Chr1	16241127	0.00980392	0	0.0447649	0.0587124
BmTrio	Bomo_Chr1	16145326	0.142857	0	8.43409e-15	1.35223e-13
BmTrio	Bomo_Chr1	16241428	0.00980392	0	0.0447649	0.0587124
BmTrio	Bomo_Chr1	16216009	0.142857	0	8.43409e-15	1.35223e-13
BmTrio	Bomo_Chr1	16226606	0.142857	0	8.43409e-15	1.35223e-13
BmTrio	Bomo_Chr1	16286502	0.142857	0	8.43409e-15	1.35223e-13
BmTrio	Bomo_Chr1	16241789	0.0102041	0	0.0406168	0.0587124
BmTrio	Bomo_Chr1	16216014	0.145833	0	4.4434e-15	7.30318e-14
BmTrio	Bomo_Chr1	16162180	0.147059	0	4.37698e-15	7.20905e-14
BmTrio	Bomo_Chr1	16242116	0.00980392	0	0.0447649	0.0587124
BmTrio	Bomo_Chr1	16133208	0.147059	0	3.24149e-15	5.39057e-14
BmTrio	Bomo_Chr1	16206274	0.147059	0	3.24149e-15	5.39057e-14
BmTrio	Bomo_Chr1	16242249	0.147059	0	3.24149e-15	5.39057e-14
BmTrio	Bomo_Chr1	16242410	0.147059	0	3.24149e-15	5.39057e-14
BmTrio	Bomo_Chr1	16245809	0.147059	0	3.24149e-15	5.39057e-14
BmTrio	Bomo_Chr1	16260571	0.147059	0	3.24149e-15	5.39057e-14
BmTrio	Bomo_Chr1	16272988	0.147059	0	3.24149e-15	5.39057e-14
BmTrio	Bomo_Chr1	16286918	0.147059	0	3.24149e-15	5.39057e-14
BmTrio	Bomo_Chr1	16242351	0.00980392	0	0.0447649	0.0587124
BmTrio	Bomo_Chr1	16299364	0.147059	0	3.24149e-15	5.39057e-14
BmTrio	Bomo_Chr1	16299366	0.147059	0	3.24149e-15	5.39057e-14
BmTrio	Bomo_Chr1	16242703	0.0138889	0	0.0169042	0.0317175
BmTrio	Bomo_Chr1	16242707	0.0135135	0	0.0184595	0.0345133
BmTrio	Bomo_Chr1	16129223	0.148936	0	2.65207e-15	4.5296e-14
BmTrio	Bomo_Chr1	16299316	0.15	0	2.33435e-15	3.99924e-14
BmTrio	Bomo_Chr1	16242947	0.0104167	0	0.0385791	0.0587124
BmTrio	Bomo_Chr1	16242973	0.0212766	0	0.0030822	0.00744618
BmTrio	Bomo_Chr1	16153301	0.15	0	1.71862e-15	2.9694e-14
BmTrio	Bomo_Chr1	16243002	0.0138889	0	0.0169042	0.0317175
BmTrio	Bomo_Chr1	16185684	0.15	0	1.71862e-15	2.9694e-14
BmTrio	Bomo_Chr1	16212174	0.15	0	1.71862e-15	2.9694e-14
BmTrio	Bomo_Chr1	16243412	0.00980392	0	0.0447649	0.0587124
BmTrio	Bomo_Chr1	16263683	0.15	0	1.71862e-15	2.9694e-14
BmTrio	Bomo_Chr1	16243482	0.01	0	0.0426794	0.0587124
BmTrio	Bomo_Chr1	16146162	0.205882	0.0121951	1.54845e-15	2.69884e-14
BmTrio	Bomo_Chr1	16167846	0.176471	0.00487805	1.20057e-15	2.11101e-14
BmTrio	Bomo_Chr1	16243799	0.00980392	0	0.0447649	0.0587124
BmTrio	Bomo_Chr1	16167852	0.176471	0.00487805	1.20057e-15	2.11101e-14
BmTrio	Bomo_Chr1	16167870	0.176471	0.00487805	1.20057e-15	2.11101e-14
BmTrio	Bomo_Chr1	16243853	0.00980392	0	0.0447649	0.0587124
BmTrio	Bomo_Chr1	16216007	0.155556	0	5.48146e-16	9.93612e-15
BmTrio	Bomo_Chr1	16236830	0.156863	0	4.34531e-16	7.9299e-15
BmTrio	Bomo_Chr1	16238060	0.156863	0	4.34531e-16	7.9299e-15
BmTrio	Bomo_Chr1	16244020	0.00980392	0	0.0447649	0.0587124
BmTrio	Bomo_Chr1	16176821	0.156863	0	3.70261e-16	6.79444e-15
BmTrio	Bomo_Chr1	16229187	0.156863	0	3.70261e-16	6.79444e-15
BmTrio	Bomo_Chr1	16231187	0.156863	0	3.70261e-16	6.79444e-15
BmTrio	Bomo_Chr1	16231195	0.156863	0	3.70261e-16	6.79444e-15
BmTrio	Bomo_Chr1	16235807	0.156863	0	3.70261e-16	6.79444e-15
BmTrio	Bomo_Chr1	16239247	0.156863	0	3.70261e-16	6.79444e-15
BmTrio	Bomo_Chr1	16239323	0.156863	0	3.70261e-16	6.79444e-15
BmTrio	Bomo_Chr1	16257870	0.156863	0	3.70261e-16	6.79444e-15
BmTrio	Bomo_Chr1	16125490	0.16	0	1.87994e-16	3.59432e-15
BmTrio	Bomo_Chr1	16185754	0.16	0	1.87994e-16	3.59432e-15
BmTrio	Bomo_Chr1	16217974	0.163265	0	9.28621e-17	1.82345e-15
BmTrio	Bomo_Chr1	16210386	0.19	0.00487805	6.62438e-17	1.31734e-15
BmTrio	Bomo_Chr1	16211830	0.19	0.00487805	6.62438e-17	1.31734e-15
BmTrio	Bomo_Chr1	16244683	0.00980392	0	0.0447649	0.0587124
BmTrio	Bomo_Chr1	16141116	0.166667	0	4.2007e-17	8.49581e-16
BmTrio	Bomo_Chr1	16216165	0.166667	0	4.2007e-17	8.49581e-16
BmTrio	Bomo_Chr1	16238784	0.166667	0	4.2007e-17	8.49581e-16
BmTrio	Bomo_Chr1	16239017	0.166667	0	4.2007e-17	8.49581e-16
BmTrio	Bomo_Chr1	16245587	0.0196078	0	0.00449861	0.00908073
BmTrio	Bomo_Chr1	16240669	0.166667	0	4.2007e-17	8.49581e-16
BmTrio	Bomo_Chr1	16240866	0.166667	0	4.2007e-17	8.49581e-16
BmTrio	Bomo_Chr1	16240893	0.166667	0	4.2007e-17	8.49581e-16
BmTrio	Bomo_Chr1	16240896	0.166667	0	4.2007e-17	8.49581e-16
BmTrio	Bomo_Chr1	16245825	0.02	0	0.00411517	0.00908073
BmTrio	Bomo_Chr1	16245826	0.01	0	0.0426794	0.0587124
BmTrio	Bomo_Chr1	16240911	0.166667	0	4.2007e-17	8.49581e-16
BmTrio	Bomo_Chr1	16240918	0.166667	0	4.2007e-17	8.49581e-16
BmTrio	Bomo_Chr1	16245849	0.00980392	0	0.0447649	0.0587124
BmTrio	Bomo_Chr1	16245943	0.00980392	0	0.0447649	0.0587124
BmTrio	Bomo_Chr1	16246130	0.00980392	0	0.0447649	0.0587124
BmTrio	Bomo_Chr1	16246140	0.00980392	0	0.0447649	0.0587124
BmTrio	Bomo_Chr1	16246145	0.00980392	0	0.0447649	0.0587124
BmTrio	Bomo_Chr1	16242161	0.166667	0	4.2007e-17	8.49581e-16
BmTrio	Bomo_Chr1	16248826	0.166667	0	4.2007e-17	8.49581e-16
BmTrio	Bomo_Chr1	16246289	0.0204082	0	0.00375131	0.00874579
BmTrio	Bomo_Chr1	16253184	0.166667	0	4.2007e-17	8.49581e-16
BmTrio	Bomo_Chr1	16259733	0.166667	0	4.2007e-17	8.49581e-16
BmTrio	Bomo_Chr1	16246384	0.00980392	0	0.0447649	0.0587124
BmTrio	Bomo_Chr1	16246410	0.00980392	0	0.0447649	0.0587124
BmTrio	Bomo_Chr1	16271714	0.166667	0	4.2007e-17	8.49581e-16
BmTrio	Bomo_Chr1	16210389	0.193878	0.00487805	3.07901e-17	6.42037e-16
BmTrio	Bomo_Chr1	16246645	0.01	0	0.0426794	0.0587124
BmTrio	Bomo_Chr1	16145763	0.372549	0.0634146	2.96756e-17	6.19346e-16
BmTrio	Bomo_Chr1	16241917	0.17	0	2.04207e-17	4.31095e-16
BmTrio	Bomo_Chr1	16246961	0.02	0	0.00411517	0.00908073
BmTrio	Bomo_Chr1	16246967	0.02	0	0.00411517	0.00908073
BmTrio	Bomo_Chr1	16280967	0.17	0	2.04207e-17	4.31095e-16
BmTrio	Bomo_Chr1	16247005	0.00980392	0	0.0447649	0.0587124
BmTrio	Bomo_Chr1	16269664	0.196078	0.00487805	1.57774e-17	3.36913e-16
BmTrio	Bomo_Chr1	16171523	0.176471	0	1.16352e-17	2.50469e-16
BmTrio	Bomo_Chr1	16125332	0.204082	0.678049	1.12995e-17	2.43743e-16
BmTrio	Bomo_Chr1	16212018	0.173469	0	9.64058e-18	2.09249e-16
BmTrio	Bomo_Chr1	16254951	0.173469	0	9.64058e-18	2.09249e-16
BmTrio	Bomo_Chr1	16259061	0.175676	0	7.75188e-18	1.69659e-16
BmTrio	Bomo_Chr1	16237197	0.176471	0	5.66496e-18	1.25056e-16
BmTrio	Bomo_Chr1	16247424	0.0196078	0	0.00449861	0.00908073
BmTrio	Bomo_Chr1	16247481	0.00980392	0	0.0447649	0.0587124
BmTrio	Bomo_Chr1	16237201	0.176471	0	5.66496e-18	1.25056e-16
BmTrio	Bomo_Chr1	16247547	0.0196078	0	0.00449861	0.00908073
BmTrio	Bomo_Chr1	16247905	0.0196078	0	0.00449861	0.00908073
BmTrio	Bomo_Chr1	16237203	0.176471	0	5.66496e-18	1.25056e-16
BmTrio	Bomo_Chr1	16247980	0.0102041	0	0.0406168	0.0587124
BmTrio	Bomo_Chr1	16248047	0.0102041	0	0.0406168	0.0587124
BmTrio	Bomo_Chr1	16248049	0.0102041	0	0.0406168	0.0587124
BmTrio	Bomo_Chr1	16248055	0.0102041	0	0.0406168	0.0587124
BmTrio	Bomo_Chr1	16163496	0.176471	0	4.73233e-18	1.05206e-16
BmTrio	Bomo_Chr1	16248090	0.00980392	0	0.0447649	0.0587124
BmTrio	Bomo_Chr1	16229714	0.176471	0	4.73233e-18	1.05206e-16
BmTrio	Bomo_Chr1	16229715	0.176471	0	4.73233e-18	1.05206e-16
BmTrio	Bomo_Chr1	16238373	0.176471	0	4.73233e-18	1.05206e-16
BmTrio	Bomo_Chr1	16248465	0.0196078	0	0.00449861	0.00908073
BmTrio	Bomo_Chr1	16248488	0.00980392	0	0.0447649	0.0587124
BmTrio	Bomo_Chr1	16238791	0.176471	0	4.73233e-18	1.05206e-16
BmTrio	Bomo_Chr1	16248611	0.00980392	0	0.0447649	0.0587124
BmTrio	Bomo_Chr1	16259438	0.176471	0	4.73233e-18	1.05206e-16
BmTrio	Bomo_Chr1	16265013	0.176471	0	4.73233e-18	1.05206e-16
BmTrio	Bomo_Chr1	16172020	0.181818	0	4.2698e-18	9.74108e-17
BmTrio	Bomo_Chr1	16249011	0.00980392	0	0.0447649	0.0587124
BmTrio	Bomo_Chr1	16153471	0.294118	0.0292683	2.71559e-18	6.25808e-17
BmTrio	Bomo_Chr1	16271820	0.735294	0.270732	2.55075e-18	5.90701e-17
BmTrio	Bomo_Chr1	16145507	0.18	0	2.20213e-18	5.13112e-17
BmTrio	Bomo_Chr1	16249518	0.00980392	0	0.0447649	0.0587124
BmTrio	Bomo_Chr1	16145517	0.18	0	2.20213e-18	5.13112e-17
BmTrio	Bomo_Chr1	16249811	0	0.00243902	0.617592	0.649721
BmTrio	Bomo_Chr1	16249814	0	0.00243902	0.617592	0.649721
BmTrio	Bomo_Chr1	16188389	0.18	0	2.20213e-18	5.13112e-17
BmTrio	Bomo_Chr1	16235099	0.18	0	2.20213e-18	5.13112e-17
BmTrio	Bomo_Chr1	16250020	0.00980392	0	0.0447649	0.0587124
BmTrio	Bomo_Chr1	16250129	0.0196078	0	0.00449861	0.00908073
BmTrio	Bomo_Chr1	16241031	0.18	0	2.20213e-18	5.13112e-17
BmTrio	Bomo_Chr1	16241035	0.18	0	2.20213e-18	5.13112e-17
BmTrio	Bomo_Chr1	16252876	0.18	0	2.20213e-18	5.13112e-17
BmTrio	Bomo_Chr1	16266104	0.18	0	2.20213e-18	5.13112e-17
BmTrio	Bomo_Chr1	16165913	0.382353	0.0609756	1.6002e-18	3.78317e-17
BmTrio	Bomo_Chr1	16125377	0.183673	0	9.93391e-19	2.37142e-17
BmTrio	Bomo_Chr1	16125342	0.377551	0.0560976	8.13958e-19	1.95618e-17
BmTrio	Bomo_Chr1	16250921	0.0104167	0	0.0385791	0.0587124
BmTrio	Bomo_Chr1	16153013	0.186275	0	5.29258e-19	1.28952e-17
BmTrio	Bomo_Chr1	16212193	0.186275	0	5.29258e-19	1.28952e-17
BmTrio	Bomo_Chr1	16250967	0.0222222	0	0.00249032	0.00609722
BmTrio	Bomo_Chr1	16251247	0.00980392	0	0.0447649	0.0587124
BmTrio	Bomo_Chr1	16251250	0.00980392	0	0.0447649	0.0587124
BmTrio	Bomo_Chr1	16259950	0.186275	0	5.29258e-19	1.28952e-17
BmTrio	Bomo_Chr1	16139013	0.460784	0.0926829	3.86765e-19	9.64737e-18
BmTrio	Bomo_Chr1	16138115	0.191489	0	3.27814e-19	8.21706e-18
BmTrio	Bomo_Chr1	16251573	0.0217391	0	0.0027767	0.00675904
BmTrio	Bomo_Chr1	16251886	0.0102041	0	0.0406168	0.0587124
BmTrio	Bomo_Chr1	16260153	0.190476	0	2.61499e-19	6.60563e-18
BmTrio	Bomo_Chr1	16223623	0.19	0	2.35703e-19	5.96357e-18
BmTrio	Bomo_Chr1	16252638	0.0119048	0	0.0269991	0.0493722
BmTrio	Bomo_Chr1	16240979	0.19	0	2.35703e-19	5.96357e-18
BmTrio	Bomo_Chr1	16266767	0.19	0	2.35703e-19	5.96357e-18
BmTrio	Bomo_Chr1	16269721	0.215686	0.00487805	1.99386e-19	5.09521e-18
BmTrio	Bomo_Chr1	16253125	0	0.00731707	0.386242	0.432101
BmTrio	Bomo_Chr1	16277883	0.215686	0.00487805	1.99386e-19	5.09521e-18
BmTrio	Bomo_Chr1	16125488	0.18	0.678049	1.444e-19	3.72483e-18
BmTrio	Bomo_Chr1	16253472	0.01	0	0.0426794	0.0587124
BmTrio	Bomo_Chr1	16157243	0.303922	0.0268293	7.11077e-20	1.87391e-18
BmTrio	Bomo_Chr1	16142983	0.480392	0.097561	6.8524e-20	1.80708e-18
BmTrio	Bomo_Chr1	16163862	0.519608	0.117073	6.12134e-20	1.61858e-18
BmTrio	Bomo_Chr1	16253598	0.00980392	0	0.0447649	0.0587124
BmTrio	Bomo_Chr1	16169476	0.196078	0	5.87641e-20	1.55491e-18
BmTrio	Bomo_Chr1	16253652	0.0102041	0	0.0406168	0.0587124
BmTrio	Bomo_Chr1	16253657	0.0204082	0	0.00375131	0.00874579
BmTrio	Bomo_Chr1	16253710	0.0102041	0	0.0406168	0.0587124
BmTrio	Bomo_Chr1	16250574	0.196078	0	5.87641e-20	1.55491e-18
BmTrio	Bomo_Chr1	16283658	0.196078	0	5.87641e-20	1.55491e-18
BmTrio	Bomo_Chr1	16253781	0.0196078	0	0.00449861	0.00908073
BmTrio	Bomo_Chr1	16253782	0.0196078	0	0.00449861	0.00908073
BmTrio	Bomo_Chr1	16298720	0.480392	0.095122	2.72452e-20	7.45451e-19
BmTrio	Bomo_Chr1	16136694	0.2	0	2.50349e-20	6.86712e-19
BmTrio	Bomo_Chr1	16127451	0.196078	0.697561	2.40832e-20	6.6481e-19
BmTrio	Bomo_Chr1	16254209	0.0131579	0	0.0200692	0.0373621
BmTrio	Bomo_Chr1	16263071	0.204082	0	1.03021e-20	2.89979e-19
BmTrio	Bomo_Chr1	16153537	0.735294	0.243902	7.74063e-21	2.19681e-19
BmTrio	Bomo_Chr1	16159751	0.205882	0	6.47342e-21	1.84577e-19
BmTrio	Bomo_Chr1	16182998	0.205882	0	6.47342e-21	1.84577e-19
BmTrio	Bomo_Chr1	16207730	0.205882	0	6.47342e-21	1.84577e-19
BmTrio	Bomo_Chr1	16226132	0.205882	0	6.47342e-21	1.84577e-19
BmTrio	Bomo_Chr1	16227108	0.205882	0	6.47342e-21	1.84577e-19
BmTrio	Bomo_Chr1	16266586	0.205882	0	6.47342e-21	1.84577e-19
BmTrio	Bomo_Chr1	16266587	0.205882	0	6.47342e-21	1.84577e-19
BmTrio	Bomo_Chr1	16271598	0.205882	0	6.47342e-21	1.84577e-19
BmTrio	Bomo_Chr1	16134548	0.15	0.670732	4.21334e-21	1.22615e-19
BmTrio	Bomo_Chr1	16134564	0.15	0.670732	4.21334e-21	1.22615e-19
BmTrio	Bomo_Chr1	16185287	0.208333	0	4.08701e-21	1.19104e-19
BmTrio	Bomo_Chr1	16255559	0.00980392	0	0.0447649	0.0587124
BmTrio	Bomo_Chr1	16202334	0.254902	0.0097561	3.97073e-21	1.15966e-19
BmTrio	Bomo_Chr1	16255644	0.00980392	0	0.0447649	0.0587124
BmTrio	Bomo_Chr1	16255645	0.00980392	0	0.0447649	0.0587124
BmTrio	Bomo_Chr1	16255836	0.0196078	0	0.00449861	0.00908073
BmTrio	Bomo_Chr1	16255986	0.0196078	0	0.00449861	0.00908073
BmTrio	Bomo_Chr1	16154089	0.21	0	2.63821e-21	7.78559e-20
BmTrio	Bomo_Chr1	16256151	0.00980392	0	0.0447649	0.0587124
BmTrio	Bomo_Chr1	16256219	0.00980392	0	0.0447649	0.0587124
BmTrio	Bomo_Chr1	16256248	0.02	0	0.00411517	0.00908073
BmTrio	Bomo_Chr1	16256254	0.0196078	0	0.00449861	0.00908073
BmTrio	Bomo_Chr1	16256256	0.0196078	0	0.00449861	0.00908073
BmTrio	Bomo_Chr1	16256499	0.0196078	0	0.00449861	0.00908073
BmTrio	Bomo_Chr1	16156813	0.21	0	2.63821e-21	7.78559e-20
BmTrio	Bomo_Chr1	16178598	0.21	0	2.63821e-21	7.78559e-20
BmTrio	Bomo_Chr1	16256613	0.00980392	0	0.0447649	0.0587124
BmTrio	Bomo_Chr1	16256652	0.01	0	0.0426794	0.0587124
BmTrio	Bomo_Chr1	16256658	0.01	0	0.0426794	0.0587124
BmTrio	Bomo_Chr1	16141651	0.5	0.097561	1.83386e-21	5.48211e-20
BmTrio	Bomo_Chr1	16161103	0.214286	0	1.03667e-21	3.14479e-20
BmTrio	Bomo_Chr1	16161104	0.214286	0	1.03667e-21	3.14479e-20
BmTrio	Bomo_Chr1	16136849	0.215686	0	7.07555e-22	2.17292e-20
BmTrio	Bomo_Chr1	16256927	0.01	0	0.0426794	0.0587124
BmTrio	Bomo_Chr1	16256958	0.0102041	0	0.0406168	0.0587124
BmTrio	Bomo_Chr1	16256991	0	0.00487805	0.479714	0.525095
BmTrio	Bomo_Chr1	16140307	0.215686	0	7.07555e-22	2.17292e-20
BmTrio	Bomo_Chr1	16142951	0.215686	0	7.07555e-22	2.17292e-20
BmTrio	Bomo_Chr1	16178545	0.215686	0	7.07555e-22	2.17292e-20
BmTrio	Bomo_Chr1	16196680	0.215686	0	7.07555e-22	2.17292e-20
BmTrio	Bomo_Chr1	16290337	0.217391	0	5.70234e-22	1.77927e-20
BmTrio	Bomo_Chr1	16290339	0.217391	0	5.70234e-22	1.77927e-20
BmTrio	Bomo_Chr1	16243728	0.22	0	2.75793e-22	8.76465e-21
BmTrio	Bomo_Chr1	16257787	0.00980392	0	0.0447649	0.0587124
BmTrio	Bomo_Chr1	16168207	0.245098	0.00487805	2.63669e-22	8.41757e-21
BmTrio	Bomo_Chr1	16257929	0.00980392	0	0.0447649	0.0587124
BmTrio	Bomo_Chr1	16257978	0.02	0	0.00411517	0.00908073
BmTrio	Bomo_Chr1	16258138	0	0.00243902	0.617592	0.649721
BmTrio	Bomo_Chr1	16258140	0	0.00243902	0.617592	0.649721
BmTrio	Bomo_Chr1	16258162	0.00980392	0	0.0447649	0.0587124
BmTrio	Bomo_Chr1	16168208	0.245098	0.00487805	2.63669e-22	8.41757e-21
BmTrio	Bomo_Chr1	16258181	0.00980392	0	0.0447649	0.0587124
BmTrio	Bomo_Chr1	16258227	0.00980392	0	0.0447649	0.0587124
BmTrio	Bomo_Chr1	16291109	0.22549	0	1.21421e-22	3.96821e-21
BmTrio	Bomo_Chr1	16272758	0.22449	0	1.03459e-22	3.38824e-21
BmTrio	Bomo_Chr1	16275142	0.22449	0	1.03459e-22	3.38824e-21
BmTrio	Bomo_Chr1	16249367	0.22549	0	7.67231e-23	2.53328e-21
BmTrio	Bomo_Chr1	16284861	0.22549	0	7.67231e-23	2.53328e-21
BmTrio	Bomo_Chr1	16258435	0.00980392	0	0.0447649	0.0587124
BmTrio	Bomo_Chr1	16258438	0.00980392	0	0.0447649	0.0587124
BmTrio	Bomo_Chr1	16287602	0.22549	0	7.67231e-23	2.53328e-21
BmTrio	Bomo_Chr1	16200701	0.27451	0.0097561	4.83917e-23	1.63498e-21
BmTrio	Bomo_Chr1	16259496	0.23	0	3.6136e-23	1.23192e-21
BmTrio	Bomo_Chr1	16129219	0.23	0	2.85958e-23	9.79991e-22
BmTrio	Bomo_Chr1	16265247	0.803922	0.268293	1.53628e-23	5.35132e-22
BmTrio	Bomo_Chr1	16158749	0.235294	0	8.25224e-24	2.90666e-22
BmTrio	Bomo_Chr1	16178253	0.235294	0	8.25224e-24	2.90666e-22
BmTrio	Bomo_Chr1	16209356	0.235294	0	8.25224e-24	2.90666e-22
BmTrio	Bomo_Chr1	16259004	0.025641	0	0.00115807	0.0029424
BmTrio	Bomo_Chr1	16209358	0.235294	0	8.25224e-24	2.90666e-22
BmTrio	Bomo_Chr1	16246599	0.235294	0	8.25224e-24	2.90666e-22
BmTrio	Bomo_Chr1	16264215	0.235294	0	8.25224e-24	2.90666e-22
BmTrio	Bomo_Chr1	16196727	0.284314	0.0097561	5.24991e-24	1.89148e-22
BmTrio	Bomo_Chr1	16259186	0.0138889	0	0.0169042	0.0317175
BmTrio	Bomo_Chr1	16154043	0.241935	0	4.42585e-24	1.60069e-22
BmTrio	Bomo_Chr1	16188882	0.25	0	4.32948e-24	1.56884e-22
BmTrio	Bomo_Chr1	16185024	0.239583	0	3.51328e-24	1.27921e-22
BmTrio	Bomo_Chr1	16171437	0.245098	0	3.06423e-24	1.12046e-22
BmTrio	Bomo_Chr1	16255226	0.24	0	2.94038e-24	1.07726e-22
BmTrio	Bomo_Chr1	16272750	0.24	0	2.94038e-24	1.07726e-22
BmTrio	Bomo_Chr1	16232603	0.245098	0	8.80323e-25	3.31457e-23
BmTrio	Bomo_Chr1	16259724	0.00980392	0	0.0447649	0.0587124
BmTrio	Bomo_Chr1	16243104	0.245098	0	8.80323e-25	3.31457e-23
BmTrio	Bomo_Chr1	16249214	0.245098	0	8.80323e-25	3.31457e-23
BmTrio	Bomo_Chr1	16257079	0.245098	0	8.80323e-25	3.31457e-23
BmTrio	Bomo_Chr1	16259951	0.00980392	0	0.0447649	0.0587124
BmTrio	Bomo_Chr1	16260228	0.25	0	3.59843e-25	1.39835e-23
BmTrio	Bomo_Chr1	16290332	0.25	0	3.28266e-25	1.27854e-23
BmTrio	Bomo_Chr1	16141002	0.137255	0.704878	1.67323e-25	6.65133e-24
BmTrio	Bomo_Chr1	16185054	0.255102	0	9.77205e-26	3.93002e-24
BmTrio	Bomo_Chr1	16260247	0.0111111	0	0.0326378	0.0587124
BmTrio	Bomo_Chr1	16187757	0.254902	0	9.31287e-26	3.75334e-24
BmTrio	Bomo_Chr1	16163802	0.598039	0.117073	2.43655e-26	1.02303e-24
BmTrio	Bomo_Chr1	16156593	0.264706	0	9.76894e-27	4.17593e-25
BmTrio	Bomo_Chr1	16162601	0.264706	0	9.76894e-27	4.17593e-25
BmTrio	Bomo_Chr1	16203110	0.264706	0	9.76894e-27	4.17593e-25
BmTrio	Bomo_Chr1	16260739	0.00980392	0	0.0447649	0.0587124
BmTrio	Bomo_Chr1	16216869	0.264706	0	9.76894e-27	4.17593e-25
BmTrio	Bomo_Chr1	16228734	0.264706	0	9.76894e-27	4.17593e-25
BmTrio	Bomo_Chr1	16241228	0.264706	0	9.76894e-27	4.17593e-25
BmTrio	Bomo_Chr1	16132092	0.0784314	0.670732	4.97661e-27	2.18166e-25
BmTrio	Bomo_Chr1	16164910	0.47	0.0560976	4.07503e-27	1.79224e-25
BmTrio	Bomo_Chr1	16261082	0.00980392	0	0.0447649	0.0587124
BmTrio	Bomo_Chr1	16261083	0.00980392	0	0.0447649	0.0587124
BmTrio	Bomo_Chr1	16261398	0.00980392	0	0.0447649	0.0587124
BmTrio	Bomo_Chr1	16297647	0.57	0.095122	1.25306e-27	5.6465e-26
BmTrio	Bomo_Chr1	16261544	0	0.00731707	0.386242	0.432101
BmTrio	Bomo_Chr1	16152595	0.27551	0	9.00374e-28	4.11716e-26
BmTrio	Bomo_Chr1	16261641	0.00980392	0	0.0447649	0.0587124
BmTrio	Bomo_Chr1	16261647	0.00980392	0	0.0447649	0.0587124
BmTrio	Bomo_Chr1	16145280	0.705882	0.160976	1.27245e-28	6.07596e-27
BmTrio	Bomo_Chr1	16261764	0.0104167	0	0.0385791	0.0587124
BmTrio	Bomo_Chr1	16261972	0.0102041	0	0.0406168	0.0587124
BmTrio	Bomo_Chr1	16219494	0.284314	0	1.04751e-28	5.02088e-27
BmTrio	Bomo_Chr1	16226549	0.284314	0	1.04751e-28	5.02088e-27
BmTrio	Bomo_Chr1	16262223	0.00980392	0	0.0447649	0.0587124
BmTrio	Bomo_Chr1	16263139	0.284314	0	1.04751e-28	5.02088e-27
BmTrio	Bomo_Chr1	16263143	0.284314	0	1.04751e-28	5.02088e-27
BmTrio	Bomo_Chr1	16262464	0.00980392	0	0.0447649	0.0587124
BmTrio	Bomo_Chr1	16262956	0.00980392	0	0.0447649	0.0587124
BmTrio	Bomo_Chr1	16290522	0.285714	0	8.52662e-29	4.1448e-27
BmTrio	Bomo_Chr1	16275841	0.302326	0	1.26313e-29	6.3781e-28
BmTrio	Bomo_Chr1	16263103	0.0102041	0	0.0406168	0.0587124
BmTrio	Bomo_Chr1	16158553	0.294118	0	1.07057e-29	5.41879e-28
BmTrio	Bomo_Chr1	16258419	0.294118	0	1.07057e-29	5.41879e-28
BmTrio	Bomo_Chr1	16258421	0.294118	0	1.07057e-29	5.41879e-28
BmTrio	Bomo_Chr1	16258448	0.294118	0	1.07057e-29	5.41879e-28
BmTrio	Bomo_Chr1	16263481	0.01	0	0.0426794	0.0587124
BmTrio	Bomo_Chr1	16263482	0.01	0	0.0426794	0.0587124
BmTrio	Bomo_Chr1	16258457	0.294118	0	1.07057e-29	5.41879e-28
BmTrio	Bomo_Chr1	16263513	0.01	0	0.0426794	0.0587124
BmTrio	Bomo_Chr1	16241902	0.295918	0	8.00125e-30	4.10491e-28
BmTrio	Bomo_Chr1	16263591	0.00980392	0	0.0447649	0.0587124
BmTrio	Bomo_Chr1	16263593	0.00980392	0	0.0447649	0.0587124
BmTrio	Bomo_Chr1	16145397	0.519608	0.0634146	3.58065e-30	1.86691e-28
BmTrio	Bomo_Chr1	16263806	0.00980392	0	0.0447649	0.0587124
BmTrio	Bomo_Chr1	16263808	0.00980392	0	0.0447649	0.0587124
BmTrio	Bomo_Chr1	16263987	0	0.00731707	0.386242	0.432101
BmTrio	Bomo_Chr1	16264014	0.0196078	0	0.00449861	0.00908073
BmTrio	Bomo_Chr1	16264144	0.0102041	0	0.0421123	0.0587124
BmTrio	Bomo_Chr1	16179884	0.302083	0	2.04064e-30	1.07976e-28
BmTrio	Bomo_Chr1	16163759	0.647059	0.117073	1.13148e-30	6.07031e-29
BmTrio	Bomo_Chr1	16264515	0.00980392	0	0.0447649	0.0587124
BmTrio	Bomo_Chr1	16163819	0.647059	0.117073	1.13148e-30	6.07031e-29
BmTrio	Bomo_Chr1	16176570	0.303922	0	1.08447e-30	5.82804e-29
BmTrio	Bomo_Chr1	16176585	0.303922	0	1.08447e-30	5.82804e-29
BmTrio	Bomo_Chr1	16176587	0.303922	0	1.08447e-30	5.82804e-29
BmTrio	Bomo_Chr1	16176595	0.303922	0	1.08447e-30	5.82804e-29
BmTrio	Bomo_Chr1	16196461	0.303922	0	1.08447e-30	5.82804e-29
BmTrio	Bomo_Chr1	16196471	0.303922	0	1.08447e-30	5.82804e-29
BmTrio	Bomo_Chr1	16265093	0.00980392	0	0.0447649	0.0587124
BmTrio	Bomo_Chr1	16203093	0.303922	0	1.08447e-30	5.82804e-29
BmTrio	Bomo_Chr1	16265317	0.00980392	0	0.0447649	0.0587124
BmTrio	Bomo_Chr1	16258497	0.303922	0	1.08447e-30	5.82804e-29
BmTrio	Bomo_Chr1	16265353	0.00980392	0	0.0447649	0.0587124
BmTrio	Bomo_Chr1	16267077	0.303922	0	1.08447e-30	5.82804e-29
BmTrio	Bomo_Chr1	16265500	0.00980392	0	0.0447649	0.0587124
BmTrio	Bomo_Chr1	16265897	0.00980392	0	0.0447649	0.0587124
BmTrio	Bomo_Chr1	16266011	0.00980392	0	0.0447649	0.0587124
BmTrio	Bomo_Chr1	16266055	0.0196078	0	0.00449861	0.00908073
BmTrio	Bomo_Chr1	16176682	0.306122	0	7.43913e-31	4.07435e-29
BmTrio	Bomo_Chr1	16157494	0.588235	0.0878049	4.77082e-31	2.6405e-29
BmTrio	Bomo_Chr1	16266216	0.285714	0.307317	0.675938	0.701426
BmTrio	Bomo_Chr1	16139644	0.313725	0	1.08901e-31	6.17939e-30
BmTrio	Bomo_Chr1	16205391	0.313725	0	1.08901e-31	6.17939e-30
BmTrio	Bomo_Chr1	16248889	0.313725	0	1.08901e-31	6.17939e-30
BmTrio	Bomo_Chr1	16126482	0.316327	0	6.85054e-32	3.94892e-30
BmTrio	Bomo_Chr1	16266174	0.316327	0	6.85054e-32	3.94892e-30
BmTrio	Bomo_Chr1	16277641	0.362745	0.0097561	6.7353e-32	3.8908e-30
BmTrio	Bomo_Chr1	16266755	0.00980392	0	0.0447649	0.0587124
BmTrio	Bomo_Chr1	16145108	0.63	0.0990099	4.41277e-32	2.57036e-30
BmTrio	Bomo_Chr1	16183379	0.323529	0	1.08345e-32	6.47459e-31
BmTrio	Bomo_Chr1	16266869	0.0196078	0	0.00449861	0.00908073
BmTrio	Bomo_Chr1	16266872	0.00980392	0	0.0447649	0.0587124
BmTrio	Bomo_Chr1	16259288	0.323529	0	1.08345e-32	6.47459e-31
BmTrio	Bomo_Chr1	16204511	0.326531	0	6.25067e-33	3.80272e-31
BmTrio	Bomo_Chr1	16253728	0.326531	0	6.25067e-33	3.80272e-31
BmTrio	Bomo_Chr1	16267589	0.00980392	0	0.0447649	0.0587124
BmTrio	Bomo_Chr1	16267594	0.00980392	0	0.0447649	0.0587124
BmTrio	Bomo_Chr1	16267595	0.00980392	0	0.0447649	0.0587124
BmTrio	Bomo_Chr1	16267658	0.00980392	0	0.0447649	0.0587124
BmTrio	Bomo_Chr1	16267664	0.0196078	0	0.00449861	0.00908073
BmTrio	Bomo_Chr1	16253732	0.326531	0	6.25067e-33	3.80272e-31
BmTrio	Bomo_Chr1	16290085	0.326531	0	6.25067e-33	3.80272e-31
BmTrio	Bomo_Chr1	16150376	0.45098	0.0292683	2.61205e-33	1.62896e-31
BmTrio	Bomo_Chr1	16176739	0.33	0	2.54807e-33	1.59327e-31
BmTrio	Bomo_Chr1	16267937	0.00980392	0	0.0452887	0.0589417
BmTrio	Bomo_Chr1	16267975	0.00980392	0	0.0452887	0.0589417
BmTrio	Bomo_Chr1	16176742	0.33	0	2.54807e-33	1.59327e-31
BmTrio	Bomo_Chr1	16266217	0.33	0	2.54807e-33	1.59327e-31
BmTrio	Bomo_Chr1	16166294	0.676471	0.117073	2.16761e-33	1.36577e-31
BmTrio	Bomo_Chr1	16268087	0.0196078	0	0.00459713	0.00922615
BmTrio	Bomo_Chr1	16182051	0.333333	0	1.0681e-33	6.80714e-32
BmTrio	Bomo_Chr1	16268436	0.0196078	0	0.00459713	0.00922615
BmTrio	Bomo_Chr1	16268586	0.00980392	0	0.0452887	0.0589417
BmTrio	Bomo_Chr1	16268592	0.00980392	0	0.0452887	0.0589417
BmTrio	Bomo_Chr1	16215382	0.333333	0	1.0681e-33	6.80714e-32
BmTrio	Bomo_Chr1	16245438	0.333333	0	1.0681e-33	6.80714e-32
BmTrio	Bomo_Chr1	16268882	0.00980392	0	0.0447649	0.0587124
BmTrio	Bomo_Chr1	16268959	0.00980392	0	0.0447649	0.0587124
BmTrio	Bomo_Chr1	16248883	0.333333	0	1.0681e-33	6.80714e-32
BmTrio	Bomo_Chr1	16269171	0.00980392	0	0.0447649	0.0587124
BmTrio	Bomo_Chr1	16269337	0.00980392	0	0.0447649	0.0587124
BmTrio	Bomo_Chr1	16269437	0.00980392	0	0.0447649	0.0587124
BmTrio	Bomo_Chr1	16137012	0.0392157	0.704878	5.09066e-34	3.34266e-32
BmTrio	Bomo_Chr1	16258809	0.34375	0	1.17647e-34	7.92847e-33
BmTrio	Bomo_Chr1	16269769	0.00980392	0	0.0447649	0.0587124
BmTrio	Bomo_Chr1	16177827	0.343137	0	1.0433e-34	7.04609e-33
BmTrio	Bomo_Chr1	16270475	0.00980392	0	0.0447649	0.0587124
BmTrio	Bomo_Chr1	16270595	0.0204082	0	0.00375131	0.00874579
BmTrio	Bomo_Chr1	16215474	0.343137	0	1.0433e-34	7.04609e-33
BmTrio	Bomo_Chr1	16136779	0.0294118	0.704878	6.10376e-35	4.21416e-33
BmTrio	Bomo_Chr1	16271016	0.0294118	0.0731707	0.107282	0.131557
BmTrio	Bomo_Chr1	16180108	0.346939	0	5.05666e-35	3.5066e-33
BmTrio	Bomo_Chr1	16271107	0.14	0.0731707	0.0328306	0.0587124
BmTrio	Bomo_Chr1	16299636	0.647059	0.095122	4.60706e-35	3.21132e-33
BmTrio	Bomo_Chr1	16271185	0.0102041	0	0.0406168	0.0587124
BmTrio	Bomo_Chr1	16271406	0.00980392	0	0.0447649	0.0587124
BmTrio	Bomo_Chr1	16271407	0.00980392	0	0.0447649	0.0587124
BmTrio	Bomo_Chr1	16271412	0.00980392	0	0.0447649	0.0587124
BmTrio	Bomo_Chr1	16271447	0.00980392	0	0.0447649	0.0587124
BmTrio	Bomo_Chr1	16275779	0.403846	0	1.53672e-35	1.095e-33
BmTrio	Bomo_Chr1	16253255	0.352941	0	1.00963e-35	7.24615e-34
BmTrio	Bomo_Chr1	16253791	0.352941	0	1.00963e-35	7.24615e-34
BmTrio	Bomo_Chr1	16271758	0.00980392	0	0.0447649	0.0587124
BmTrio	Bomo_Chr1	16271761	0.00980392	0	0.0447649	0.0587124
BmTrio	Bomo_Chr1	16271762	0.00980392	0	0.0447649	0.0587124
BmTrio	Bomo_Chr1	16208072	0.382353	0.00487805	3.11284e-36	2.2871e-34
BmTrio	Bomo_Chr1	16208330	0.382353	0.00487805	3.11284e-36	2.2871e-34
BmTrio	Bomo_Chr1	16211022	0.382353	0.00487805	3.11284e-36	2.2871e-34
BmTrio	Bomo_Chr1	16188935	0.421053	0.0097561	2.89097e-36	2.12988e-34
BmTrio	Bomo_Chr1	16216716	0.362745	0	9.67911e-37	7.22963e-35
BmTrio	Bomo_Chr1	16152530	0.490196	0.0292683	2.44196e-37	1.88126e-35
BmTrio	Bomo_Chr1	16272693	0.01	0	0.0426794	0.0587124
BmTrio	Bomo_Chr1	16179805	0.377551	0	3.41995e-38	2.73855e-36
BmTrio	Bomo_Chr1	16179882	0.377551	0	3.41995e-38	2.73855e-36
BmTrio	Bomo_Chr1	16180113	0.377551	0	3.41995e-38	2.73855e-36
BmTrio	Bomo_Chr1	16180123	0.377551	0	3.41995e-38	2.73855e-36
BmTrio	Bomo_Chr1	16144185	0.38	0	1.70229e-38	1.38128e-36
BmTrio	Bomo_Chr1	16273086	0.00980392	0	0.0447649	0.0587124
BmTrio	Bomo_Chr1	16273172	0	0.00555556	0.915819	0.924363
BmTrio	Bomo_Chr1	16273301	0.0104167	0.00245098	0.26401	0.305481
BmTrio	Bomo_Chr1	16273323	0.0208333	0.00490196	0.113473	0.138611
BmTrio	Bomo_Chr1	16273331	0	0.00245098	0.627284	0.654923
BmTrio	Bomo_Chr1	16273333	0.0104167	0	0.0390552	0.0587124
BmTrio	Bomo_Chr1	16253609	0.382979	0	1.16344e-38	9.50988e-37
BmTrio	Bomo_Chr1	16273946	0	0.111413	0.00437701	0.00908073
BmTrio	Bomo_Chr1	16179925	0.382353	0	8.64558e-39	7.09753e-37
BmTrio	Bomo_Chr1	16197140	0.382353	0	8.64558e-39	7.09753e-37
BmTrio	Bomo_Chr1	16274590	0.205882	0.134146	0.0682221	0.0855052
BmTrio	Bomo_Chr1	16244014	0.382353	0	8.64558e-39	7.09753e-37
BmTrio	Bomo_Chr1	16172490	0.392157	0	5.91825e-39	4.92707e-37
BmTrio	Bomo_Chr1	16164654	0.387755	0	2.94298e-39	2.48181e-37
BmTrio	Bomo_Chr1	16275067	0.0208333	0	0.00340707	0.00813562
BmTrio	Bomo_Chr1	16215676	0.416667	0	6.41533e-40	5.60782e-38
BmTrio	Bomo_Chr1	16275226	0.0102041	0	0.0406168	0.0587124
BmTrio	Bomo_Chr1	16275360	0	0.0170732	0.183927	0.218497
BmTrio	Bomo_Chr1	16158445	0.745098	0.117073	4.58333e-40	4.02272e-38
BmTrio	Bomo_Chr1	16277390	0.397959	0	2.50717e-40	2.23187e-38
BmTrio	Bomo_Chr1	16180079	0.401961	0	7.43034e-41	6.748e-39
BmTrio	Bomo_Chr1	16259269	0.401961	0	7.43034e-41	6.748e-39
BmTrio	Bomo_Chr1	16152274	0.970588	0.243902	2.24487e-41	2.0972e-39
BmTrio	Bomo_Chr1	16275828	0.0125	0	0.0266954	0.0488609
BmTrio	Bomo_Chr1	16213785	0.411765	0	6.78815e-42	6.46308e-40
BmTrio	Bomo_Chr1	16264843	0.411765	0	6.78815e-42	6.46308e-40
BmTrio	Bomo_Chr1	16275868	0	0.0177665	0.20275	0.239392
BmTrio	Bomo_Chr1	16275994	0.0116279	0	0.0300352	0.0545042
BmTrio	Bomo_Chr1	16276023	0.025641	0	0.0013682	0.00344946
BmTrio	Bomo_Chr1	16276166	0.0204082	0	0.00419783	0.00908073
BmTrio	Bomo_Chr1	16276178	0.0102041	0	0.0431414	0.0587124
BmTrio	Bomo_Chr1	16199913	0.469388	0.0097561	7.45861e-43	7.47837e-41
BmTrio	Bomo_Chr1	16276283	0	0.00251256	0.619388	0.649721
BmTrio	Bomo_Chr1	16130326	0.421569	0	6.14053e-43	6.18964e-41
BmTrio	Bomo_Chr1	16276447	0.00980392	0	0.0463556	0.0600075
BmTrio	Bomo_Chr1	16276502	0.0196078	0	0.00490608	0.00978589
BmTrio	Bomo_Chr1	16147583	0.421569	0	6.14053e-43	6.18964e-41
BmTrio	Bomo_Chr1	16276671	0.0196078	0	0.00449861	0.00908073
BmTrio	Bomo_Chr1	16276674	0.0196078	0	0.00449861	0.00908073
BmTrio	Bomo_Chr1	16219657	0.421569	0	6.14053e-43	6.18964e-41
BmTrio	Bomo_Chr1	16276872	0.0196078	0	0.00449861	0.00908073
BmTrio	Bomo_Chr1	16249205	0.421569	0	6.14053e-43	6.18964e-41
BmTrio	Bomo_Chr1	16131751	0.0686275	0.795122	3.90171e-43	3.9985e-41
BmTrio	Bomo_Chr1	16277142	0.0784314	0.102439	0.464828	0.511364
BmTrio	Bomo_Chr1	16277171	0.0196078	0	0.00449861	0.00908073
BmTrio	Bomo_Chr1	16248309	0.43	0	8.90039e-44	9.32487e-42
BmTrio	Bomo_Chr1	16277183	0.0196078	0	0.00449861	0.00908073
BmTrio	Bomo_Chr1	16277207	0.0196078	0	0.00449861	0.00908073
BmTrio	Bomo_Chr1	16277224	0.00980392	0	0.0447649	0.0587124
BmTrio	Bomo_Chr1	16229407	0.431373	0	5.49968e-44	5.82661e-42
BmTrio	Bomo_Chr1	16277370	0.00980392	0	0.0447649	0.0587124
BmTrio	Bomo_Chr1	16208477	0.438776	0	1.1919e-44	1.29619e-42
BmTrio	Bomo_Chr1	16248252	0.44	0	7.58442e-45	8.27666e-43
BmTrio	Bomo_Chr1	16220273	0.441176	0	4.87777e-45	5.3539e-43
BmTrio	Bomo_Chr1	16145564	0.895833	0.160976	2.22092e-45	2.50018e-43
BmTrio	Bomo_Chr1	16277578	0.852941	0.143902	1.00945e-45	1.15009e-43
BmTrio	Bomo_Chr1	16278821	0.862745	0.14878	8.46514e-46	9.69126e-44
BmTrio	Bomo_Chr1	16244033	0.45	0	6.39688e-46	7.35014e-44
BmTrio	Bomo_Chr1	16244038	0.45	0	6.39688e-46	7.35014e-44
BmTrio	Bomo_Chr1	16277647	0.0196078	0	0.00449861	0.00908073
BmTrio	Bomo_Chr1	16220279	0.45098	0	4.28162e-46	4.94675e-44
BmTrio	Bomo_Chr1	16277874	0.264706	0.143902	0.0034949	0.00832303
BmTrio	Bomo_Chr1	16220332	0.45098	0	4.28162e-46	4.94675e-44
BmTrio	Bomo_Chr1	16229850	0.45098	0	4.28162e-46	4.94675e-44
BmTrio	Bomo_Chr1	16229851	0.45098	0	4.28162e-46	4.94675e-44
BmTrio	Bomo_Chr1	16278002	0.00980392	0	0.0447649	0.0587124
BmTrio	Bomo_Chr1	16229861	0.45098	0	4.28162e-46	4.94675e-44
BmTrio	Bomo_Chr1	16247337	0.45098	0	4.28162e-46	4.94675e-44
BmTrio	Bomo_Chr1	16278320	0.0196078	0	0.00449861	0.00908073
BmTrio	Bomo_Chr1	16278380	0.00980392	0	0.0447649	0.0587124
BmTrio	Bomo_Chr1	16278401	0.00980392	0	0.0447649	0.0587124
BmTrio	Bomo_Chr1	16247338	0.45098	0	4.28162e-46	4.94675e-44
BmTrio	Bomo_Chr1	16278682	0.0588235	0.0097561	0.0013527	0.00341203
BmTrio	Bomo_Chr1	16247343	0.45098	0	4.28162e-46	4.94675e-44
BmTrio	Bomo_Chr1	16247347	0.45098	0	4.28162e-46	4.94675e-44
BmTrio	Bomo_Chr1	16247354	0.45098	0	4.28162e-46	4.94675e-44
BmTrio	Bomo_Chr1	16260341	0.45098	0	4.28162e-46	4.94675e-44
BmTrio	Bomo_Chr1	16278921	0.0196078	0	0.00449861	0.00908073
BmTrio	Bomo_Chr1	16279009	0.137255	0.134146	0.93442	0.941487
BmTrio	Bomo_Chr1	16279083	0.0196078	0	0.00449861	0.00908073
BmTrio	Bomo_Chr1	16252850	0.465116	0	5.00709e-47	6.11004e-45
BmTrio	Bomo_Chr1	16223704	0.460784	0	3.72026e-47	4.56333e-45
BmTrio	Bomo_Chr1	16279263	0.0196078	0	0.00449861	0.00908073
BmTrio	Bomo_Chr1	16281102	0.490196	0.00487805	9.02381e-48	1.13187e-45
BmTrio	Bomo_Chr1	16153379	0.588235	0.0292683	7.61545e-48	9.59673e-46
BmTrio	Bomo_Chr1	16279450	0.02	0	0.00411517	0.00908073
BmTrio	Bomo_Chr1	16264811	0.705882	0.0682927	7.25567e-48	9.16169e-46
BmTrio	Bomo_Chr1	16279475	0.02	0	0.00411517	0.00908073
BmTrio	Bomo_Chr1	16279489	0.0306122	0.00487805	0.0204306	0.0380061
BmTrio	Bomo_Chr1	16279559	0.00980392	0	0.0447649	0.0587124
BmTrio	Bomo_Chr1	16244013	0.470588	0	3.19949e-48	4.10864e-46
BmTrio	Bomo_Chr1	16279614	0.0196078	0	0.00449861	0.00908073
BmTrio	Bomo_Chr1	16279619	0.0196078	0	0.00449861	0.00908073
BmTrio	Bomo_Chr1	16279623	0.0196078	0	0.00449861	0.00908073
BmTrio	Bomo_Chr1	16246314	0.470588	0	3.19949e-48	4.10864e-46
BmTrio	Bomo_Chr1	16279827	0.0204082	0.00487805	0.11813	0.14403
BmTrio	Bomo_Chr1	16230451	0.480392	0	2.72333e-49	3.71164e-47
BmTrio	Bomo_Chr1	16280006	0.00980392	0	0.0447649	0.0587124
BmTrio	Bomo_Chr1	16230505	0.480392	0	2.72333e-49	3.71164e-47
BmTrio	Bomo_Chr1	16243077	0.480392	0	2.72333e-49	3.71164e-47
BmTrio	Bomo_Chr1	16279149	0.901961	0.14878	5.10205e-50	7.2903e-48
BmTrio	Bomo_Chr1	16280096	0.00980392	0	0.0447649	0.0587124
BmTrio	Bomo_Chr1	16280142	0.00980392	0	0.0447649	0.0587124
BmTrio	Bomo_Chr1	16279153	0.901961	0.14878	5.10205e-50	7.2903e-48
BmTrio	Bomo_Chr1	16280371	0.0392157	0.00980392	0.032504	0.0585461
BmTrio	Bomo_Chr1	16279401	0.901961	0.14878	5.10205e-50	7.2903e-48
BmTrio	Bomo_Chr1	16298622	0.872549	0.131707	2.31691e-50	3.35889e-48
BmTrio	Bomo_Chr1	16210635	0.519608	0.00487805	5.16271e-51	7.70324e-49
BmTrio	Bomo_Chr1	16280597	0.00980392	0	0.0447649	0.0587124
BmTrio	Bomo_Chr1	16228205	0.5	0	2.84967e-51	4.30295e-49
BmTrio	Bomo_Chr1	16182295	0.5	0	1.9122e-51	2.91301e-49
BmTrio	Bomo_Chr1	16280704	0.00980392	0	0.0447649	0.0587124
BmTrio	Bomo_Chr1	16280708	0.00980392	0	0.0447649	0.0587124
BmTrio	Bomo_Chr1	16280842	0.01	0	0.0426794	0.0587124
BmTrio	Bomo_Chr1	16264941	0.5	0	1.9122e-51	2.91301e-49
BmTrio	Bomo_Chr1	16279639	0.5	0	1.9122e-51	2.91301e-49
BmTrio	Bomo_Chr1	16158947	0.794118	0.0878049	3.37173e-52	5.32984e-50
BmTrio	Bomo_Chr1	16280976	0.03	0.134146	0.00326855	0.00786501
BmTrio	Bomo_Chr1	16144269	0.519608	0	1.28709e-53	2.165e-51
BmTrio	Bomo_Chr1	16228111	0.519608	0	1.28709e-53	2.165e-51
BmTrio	Bomo_Chr1	16281148	0.00980392	0	0.0447649	0.0587124
BmTrio	Bomo_Chr1	16281155	0.0196078	0	0.00449861	0.00908073
BmTrio	Bomo_Chr1	16200206	0.568627	0.0097561	4.56578e-54	7.82642e-52
BmTrio	Bomo_Chr1	16209230	0.54902	0.00487805	2.67786e-54	4.64505e-52
BmTrio	Bomo_Chr1	16281265	0.106383	0.134146	0.46885	0.515439
BmTrio	Bomo_Chr1	16210497	0.54902	0.00487805	2.67786e-54	4.64505e-52
BmTrio	Bomo_Chr1	16278765	0.941176	0.14878	2.13297e-54	3.71693e-52
BmTrio	Bomo_Chr1	16241591	0.53	0	1.12038e-54	1.98536e-52
BmTrio	Bomo_Chr1	16281657	0.0196078	0	0.00449861	0.00908073
BmTrio	Bomo_Chr1	16220014	0.529412	0	1.03914e-54	1.85532e-52
[truncated: 200 more rows]

## Sheet: SV (wild vs local)
Gene symbol	Chromosome	Position	Type	Length	Frequency_Wild	Frequency_Local	p_Value	adjusted_p_value (FDR)
BmTrio	Bomo_Chr1	16125713	INS	254	0.230769	0.56875	0.0523568	0.135512
BmTrio	Bomo_Chr1	16129315	INS	112	0.923077	0.83125	0.170098	0.340197
BmTrio	Bomo_Chr1	16132376	INS	287	0.128205	0.71875	0.00502359	0.0221038
BmTrio	Bomo_Chr1	16132847	DEL	-199	0.717949	0.7	0.852432	0.978365
BmTrio	Bomo_Chr1	16133586	INS	158	0.538462	0.86875	0.000202264	0.00177993
BmTrio	Bomo_Chr1	16136193	DEL	-83	0.846154	0.86875	0.733214	0.94944
BmTrio	Bomo_Chr1	16137303	DEL	-336	0.384615	0.6	0.117026	0.245197
BmTrio	Bomo_Chr1	16138064	INS	2426	0	0.56875	NA	NA
BmTrio	Bomo_Chr1	16149426	INS	4566	0	0.03125	NA	NA
BmTrio	Bomo_Chr1	16189594	DEL	-6602	0.897436	0.9	0.963906	0.997077
BmTrio	Bomo_Chr1	16221858	DEL	-51	0.0512821	0.80625	0.00871176	0.034847
BmTrio	Bomo_Chr1	16266504	INS	330	0.230769	0.43125	0.249748	0.457871
BmTrio	Bomo_Chr1	16273172	DEL	-1309	0.74359	0.19375	1.94858e-05	0.000214344
BmTrio	Bomo_Chr1	16275751	INS	95	0.461538	0.1375	0.0236583	0.0693977
BmTrio	Bomo_Chr1	16275995	DEL	-565	0.615385	0.11875	0.000943112	0.00461077
BmTrio	Bomo_Chr1	16275996	INS	1152	0.692308	0.05625	0.000924978	0.00461077
BmTrio	Bomo_Chr1	16277033	INS	617	0.769231	0.13125	7.29231e-06	0.000106954
BmTrio	Bomo_Chr1	16277241	DEL	-61	0.769231	0.15	6.11002e-06	0.000106954
BmTrio	Bomo_Chr1	16137305	INS	2084	0	0.06875	NA	NA
BmTrio	Bomo_Chr1	16266738	INS	3224	0	0.0125	NA	NA
BmTrio	Bomo_Chr1	16125257	INS	269	0	0.00625	NA	NA
BmTrio	Bomo_Chr1	16275756	INS	1189	0.025641	0.025	0.997077	0.997077
BmTrio	Bomo_Chr1	16221067	DEL	-296	0	0.00625	NA	NA
BmTrio	Bomo_Chr1	16222583	DEL	-380	0	0.00625	NA	NA
BmTrio	Bomo_Chr1	16258127	INS	5171	0	0.00625	NA	NA
BmTrio	Bomo_Chr1	16137311	INS	2830	0	0.01875	NA	NA
BmTrio	Bomo_Chr1	16208437	INS	426	0	0.00625	NA	NA
BmTrio	Bomo_Chr1	16273171	DEL	-3907	0.025641	0.00625	0.912837	0.97963
BmTrio	Bomo_Chr1	16266502	INS	3646	0	0.00625	NA	NA
BmTrio	Bomo_Chr1	16138063	INS	2386	0	0.00625	NA	NA
BmTrio	Bomo_Chr1	16264761	INS	806	0	0.09375	NA	NA
BmTrio	Bomo_Chr1	16275756	INS	1460	0.025641	0.06875	0.867187	0.978365
BmTrio	Bomo_Chr1	16287722	DEL	-280	0.897436	0.19375	8.50846e-09	3.74372e-07
BmTrio	Bomo_Chr1	16299802	DEL	-5154	0.92308	0.9875	0.065	0.15895
BmTrio	Bomo_Chr1	16294061	DEL	-131	0.435897	0.15625	0.0449596	0.123639
BmTrio	Bomo_Chr1	16296100	INS	5144	0.0512821	0.1125	0.789942	0.965484
BmTrio	Bomo_Chr1	16277689	DEL	-173	0	0.00625	NA	NA
BmTrio	Bomo_Chr1	16275995	DEL	-634	0.179487	0	NA	NA
BmTrio	Bomo_Chr1	16152836	INS	1205	0	0.01875	NA	NA
BmTrio	Bomo_Chr1	16156049	INS	67	0.461538	0.11875	0.0210308	0.0660968
BmTrio	Bomo_Chr1	16161781	DEL	-581	0	0.01875	NA	NA
BmTrio	Bomo_Chr1	16299802	INV	5184	0	0.0125	NA	NA
BmTrio	Bomo_Chr1	16187117	INS	7241	0	0.00625	NA	NA
BmTrio	Bomo_Chr1	16188197	INS	5153	0	0.01875	NA	NA
BmTrio	Bomo_Chr1	16296107	INS	5108	0.0512821	0	NA	NA
BmTrio	Bomo_Chr1	16156663	INS	1027	0	0.03125	NA	NA
BmTrio	Bomo_Chr1	16171223	DEL	-3713	0	0.00625	NA	NA
BmTrio	Bomo_Chr1	16232626	INS	7610	0	0.0125	NA	NA
BmTrio	Bomo_Chr1	16154267	INS	1739	0	0.00625	NA	NA
BmTrio	Bomo_Chr1	16124866	DEL	-242	0	0.0125	NA	NA
BmTrio	Bomo_Chr1	16125257	INS	968	0	0.0375	NA	NA
BmTrio	Bomo_Chr1	16229589	INS	474	0	0.10625	NA	NA
BmTrio	Bomo_Chr1	16267883	DEL	-772	0	0.00625	NA	NA
BmTrio	Bomo_Chr1	16200273	INS	1915	0	0.0125	NA	NA
BmTrio	Bomo_Chr1	16139012	INS	1298	0	0.00625	NA	NA
BmTrio	Bomo_Chr1	16280459	INS	3746	0	0.00625	NA	NA
BmTrio	Bomo_Chr1	16138125	INS	108	0.487179	0.1125	0.0133463	0.0466115
BmTrio	Bomo_Chr1	16221897	INS	492	0	0.01875	NA	NA
BmTrio	Bomo_Chr1	16213545	INS	1402	0	0.00625	NA	NA
BmTrio	Bomo_Chr1	16295941	INS	280	0.0512821	0.05	0.994078	0.997077
BmTrio	Bomo_Chr1	16221874	INS	423	0	0.00625	NA	NA
BmTrio	Bomo_Chr1	16158788	INS	923	0.102564	0.0375	0.679415	0.94944
BmTrio	Bomo_Chr1	16161412	INS	473	0.153846	0.0375	0.49328	0.834781
BmTrio	Bomo_Chr1	16178976	INS	126	0.102564	0.00625	0.755236	0.94944
BmTrio	Bomo_Chr1	16125257	INS	1663	0	0.00625	NA	NA
BmTrio	Bomo_Chr1	16125257	INS	1093	0	0.00625	NA	NA
BmTrio	Bomo_Chr1	16126952	INS	4069	0	0.00625	NA	NA
BmTrio	Bomo_Chr1	16157842	INS	5180	0	0.00625	NA	NA
BmTrio	Bomo_Chr1	16237307	INS	4419	0	0.00625	NA	NA
BmTrio	Bomo_Chr1	16243186	INS	500	0	0.00625	NA	NA
BmTrio	Bomo_Chr1	16256161	INS	86	0	0.00625	NA	NA
BmTrio	Bomo_Chr1	16296599	INS	997	0	0.00625	NA	NA
BmTrio	Bomo_Chr1	16236044	DEL	-2395	0	0.00625	NA	NA
BmTrio	Bomo_Chr1	16185336	INS	279	0.0769231	0.0125	0.74872	0.94944
BmTrio	Bomo_Chr1	16188689	DEL	-247	0.384615	0.0125	0.296993	0.522708
BmTrio	Bomo_Chr1	16197152	DEL	-1119	0.0769231	0.0125	0.74872	0.94944
BmTrio	Bomo_Chr1	16200872	DEL	-1308	0.615385	0.0125	0.0980974	0.227173
BmTrio	Bomo_Chr1	16206625	INS	483	0.589744	0.00625	0.249187	0.457871
BmTrio	Bomo_Chr1	16210166	INS	142	0.794872	0.00625	0.0650254	0.158951
BmTrio	Bomo_Chr1	16189594	DEL	-8678	0.025641	0.00625	0.912837	0.97963
BmTrio	Bomo_Chr1	16129308	INS	112	0	0.00625	NA	NA
BmTrio	Bomo_Chr1	16229590	INS	486	0	0.00625	NA	NA
BmTrio	Bomo_Chr1	16208793	INS	285	0	0.0125	NA	NA
BmTrio	Bomo_Chr1	16213536	INS	1279	0	0.0125	NA	NA
BmTrio	Bomo_Chr1	16149281	INS	2522	0	0.00625	NA	NA
BmTrio	Bomo_Chr1	16188207	INS	1039	0	0.00625	NA	NA
BmTrio	Bomo_Chr1	16222746	DEL	-223	0	0.03125	NA	NA
BmTrio	Bomo_Chr1	16180491	DEL	-82	0	0.00625	NA	NA
BmTrio	Bomo_Chr1	16214608	INS	6785	0	0.00625	NA	NA
BmTrio	Bomo_Chr1	16272863	INS	421	0.128205	0.00625	0.719698	0.94944
BmTrio	Bomo_Chr1	16272869	DEL	-1611	0.153846	0.0125	0.592232	0.94944
BmTrio	Bomo_Chr1	16275996	INS	2615	0.0769231	0.0125	0.74872	0.94944
BmTrio	Bomo_Chr1	16277704	INS	873	0.0512821	0.0125	0.825313	0.978365
BmTrio	Bomo_Chr1	16290665	DEL	-546	0	0.01875	NA	NA
BmTrio	Bomo_Chr1	16297889	INS	425	0.0769231	0.01875	0.738504	0.94944
BmTrio	Bomo_Chr1	16299185	DEL	-216	0	0.01875	NA	NA
BmTrio	Bomo_Chr1	16270092	INS	4226	0	0.00625	NA	NA
BmTrio	Bomo_Chr1	16172799	INS	150	0	0.00625	NA	NA
BmTrio	Bomo_Chr1	16272619	INS	976	0	0.00625	NA	NA
BmTrio	Bomo_Chr1	16241945	INS	1012	0	0.00625	NA	NA
BmTrio	Bomo_Chr1	16149428	INS	243	0	0.21875	NA	NA
BmTrio	Bomo_Chr1	16153718	DEL	-306	0.564103	0.25	0.0137716	0.0466115
BmTrio	Bomo_Chr1	16187113	INS	1102	0	0.06875	NA	NA
BmTrio	Bomo_Chr1	16241933	INS	5171	0	0.05	NA	NA
BmTrio	Bomo_Chr1	16211432	INS	3226	0	0.0625	NA	NA
BmTrio	Bomo_Chr1	16255807	INS	3720	0	0.00625	NA	NA
BmTrio	Bomo_Chr1	16221850	INS	1457	0	0.0125	NA	NA
BmTrio	Bomo_Chr1	16173069	DEL	-253	0.948718	0	NA	NA
BmTrio	Bomo_Chr1	16221847	DEL	-260	0	0.025	NA	NA
BmTrio	Bomo_Chr1	16187955	INS	6002	0	0.0125	NA	NA
BmTrio	Bomo_Chr1	16187960	DEL	-8245	0	0.0125	NA	NA
BmTrio	Bomo_Chr1	16296032	INS	2343	0	0.0125	NA	NA
BmTrio	Bomo_Chr1	16125257	INS	981	0	0.0625	NA	NA
BmTrio	Bomo_Chr1	16170794	DEL	-1838	0	0.03125	NA	NA
BmTrio	Bomo_Chr1	16221107	DEL	-134	0	0.0125	NA	NA
BmTrio	Bomo_Chr1	16131754	INS	370	0.153846	0	NA	NA
BmTrio	Bomo_Chr1	16143812	DEL	-286	0.0512821	0	NA	NA
BmTrio	Bomo_Chr1	16148693	INS	1175	0.0512821	0	NA	NA
BmTrio	Bomo_Chr1	16169531	INS	280	0.128205	0	NA	NA
BmTrio	Bomo_Chr1	16208059	INS	303	0.025641	0	NA	NA
BmTrio	Bomo_Chr1	16214798	INS	58	0.0512821	0	NA	NA
BmTrio	Bomo_Chr1	16215681	DEL	-169	0.974359	0	NA	NA
BmTrio	Bomo_Chr1	16217915	INS	3354	0.0512821	0	NA	NA
BmTrio	Bomo_Chr1	16221064	DEL	-1914	0.974359	0	NA	NA
BmTrio	Bomo_Chr1	16231597	DEL	-280	0.974359	0	NA	NA
BmTrio	Bomo_Chr1	16232999	INS	255	0.769231	0	NA	NA
BmTrio	Bomo_Chr1	16239394	DEL	-1247	0.897436	0	NA	NA
BmTrio	Bomo_Chr1	16242702	DEL	-314	0.333333	0	NA	NA
BmTrio	Bomo_Chr1	16251844	DEL	-791	0.641026	0	NA	NA
BmTrio	Bomo_Chr1	16253613	INS	278	0.153846	0	NA	NA
BmTrio	Bomo_Chr1	16261697	DEL	-424	0.641026	0	NA	NA
BmTrio	Bomo_Chr1	16275061	INS	73	0.0769231	0	NA	NA
BmTrio	Bomo_Chr1	16295690	INS	7592	0.0512821	0	NA	NA
BmTrio	Bomo_Chr1	16298575	INS	5766	0.025641	0	NA	NA
BmTrio	Bomo_Chr1	16126333	INS	139	0.307692	0	NA	NA
BmTrio	Bomo_Chr1	16134673	INS	762	0.025641	0	NA	NA
BmTrio	Bomo_Chr1	16136450	INS	280	0.0769231	0	NA	NA
BmTrio	Bomo_Chr1	16153581	DEL	-524	0.358974	0	NA	NA
BmTrio	Bomo_Chr1	16162268	INS	412	0.230769	0	NA	NA
BmTrio	Bomo_Chr1	16177182	DEL	-203	0.384615	0	NA	NA
BmTrio	Bomo_Chr1	16180211	INS	583	0.102564	0	NA	NA
BmTrio	Bomo_Chr1	16184895	INS	280	0.025641	0	NA	NA
BmTrio	Bomo_Chr1	16208060	INS	458	0.025641	0	NA	NA
BmTrio	Bomo_Chr1	16215682	INS	6416	0.025641	0	NA	NA
BmTrio	Bomo_Chr1	16228445	INS	69	0.512821	0	NA	NA
BmTrio	Bomo_Chr1	16241530	INS	273	0.358974	0	NA	NA
BmTrio	Bomo_Chr1	16243631	DEL	-64	0.205128	0	NA	NA
BmTrio	Bomo_Chr1	16280670	INS	2101	0.205128	0	NA	NA
BmTrio	Bomo_Chr1	16296294	INS	4786	0.025641	0	NA	NA
BmTrio	Bomo_Chr1	16296296	INS	4725	0.025641	0	NA	NA
BmTrio	Bomo_Chr1	16154250	INS	117	0.230769	0	NA	NA
BmTrio	Bomo_Chr1	16177274	DEL	-83	0.0512821	0	NA	NA
BmTrio	Bomo_Chr1	16180202	DEL	-674	0.358974	0	NA	NA
BmTrio	Bomo_Chr1	16180197	INS	331	0.0512821	0	NA	NA
BmTrio	Bomo_Chr1	16188803	DEL	-7393	0.0512821	0	NA	NA
BmTrio	Bomo_Chr1	16211481	INS	440	0.820513	0	NA	NA
BmTrio	Bomo_Chr1	16213439	INS	259	0.128205	0	NA	NA
BmTrio	Bomo_Chr1	16216120	INS	1316	0.153846	0	NA	NA
BmTrio	Bomo_Chr1	16224227	DEL	-248	0.179487	0	NA	NA
BmTrio	Bomo_Chr1	16250883	INS	2931	0.0769231	0	NA	NA
BmTrio	Bomo_Chr1	16271676	INS	279	0.025641	0	NA	NA
BmTrio	Bomo_Chr1	16172330	INS	370	0.0512821	0	NA	NA
BmTrio	Bomo_Chr1	16197385	DEL	-215	0.307692	0	NA	NA
BmTrio	Bomo_Chr1	16226135	INS	80	0.153846	0	NA	NA
BmTrio	Bomo_Chr1	16226610	DEL	-380	0.25641	0	NA	NA
BmTrio	Bomo_Chr1	16251666	DEL	-1213	0.179487	0	NA	NA
BmTrio	Bomo_Chr1	16287721	INS	272	0.153846	0	NA	NA
BmTrio	Bomo_Chr1	16137275	INS	284	0.025641	0	NA	NA
BmTrio	Bomo_Chr1	16144614	INS	184	0.025641	0	NA	NA
BmTrio	Bomo_Chr1	16146878	DEL	-66	0.0769231	0	NA	NA
BmTrio	Bomo_Chr1	16188295	DEL	-641	0.102564	0	NA	NA
BmTrio	Bomo_Chr1	16213765	INS	1332	0.025641	0	NA	NA
BmTrio	Bomo_Chr1	16223625	INS	66	0.102564	0	NA	NA
BmTrio	Bomo_Chr1	16238063	DEL	-62	0.128205	0	NA	NA
BmTrio	Bomo_Chr1	16254433	DEL	-83	0.461538	0	NA	NA
BmTrio	Bomo_Chr1	16258901	DEL	-320	0.307692	0	NA	NA
BmTrio	Bomo_Chr1	16275693	INS	1548	0.025641	0	NA	NA
BmTrio	Bomo_Chr1	16219368	DEL	-50	0.025641	0	NA	NA
BmTrio	Bomo_Chr1	16227785	INS	1252	0.205128	0	NA	NA
BmTrio	Bomo_Chr1	16239394	DEL	-824	0.025641	0	NA	NA
BmTrio	Bomo_Chr1	16280882	INS	1221	0.025641	0	NA	NA
BmTrio	Bomo_Chr1	16234400	INS	190	0.0769231	0	NA	NA
BmTrio	Bomo_Chr1	16239412	INS	3615	0.0769231	0	NA	NA
BmTrio	Bomo_Chr1	16263800	INS	1300	0.0512821	0	NA	NA
BmTrio	Bomo_Chr1	16299261	INS	1927	0.025641	0	NA	NA
BmTrio	Bomo_Chr1	16126374	INS	313	0.025641	0	NA	NA
BmTrio	Bomo_Chr1	16139508	INS	439	0.0512821	0	NA	NA
BmTrio	Bomo_Chr1	16142282	INS	1003	0.025641	0	NA	NA
BmTrio	Bomo_Chr1	16154430	INS	2866	0.025641	0	NA	NA
BmTrio	Bomo_Chr1	16214818	INS	1648	0.025641	0	NA	NA
BmTrio	Bomo_Chr1	16262355	INS	253	0.0769231	0	NA	NA
BmTrio	Bomo_Chr1	16148928	INS	276	0.025641	0	NA	NA
BmTrio	Bomo_Chr1	16166310	INS	446	0.0769231	0	NA	NA
BmTrio	Bomo_Chr1	16169885	INS	450	0.025641	0	NA	NA
BmTrio	Bomo_Chr1	16221854	INS	9510	0.025641	0	NA	NA
BmTrio	Bomo_Chr1	16239413	INS	1988	0.025641	0	NA	NA
BmTrio	Bomo_Chr1	16275996	INS	2666	0.025641	0	NA	NA
BmTrio	Bomo_Chr1	16295769	INS	280	0.025641	0	NA	NA
BmTrio	Bomo_Chr1	16144495	INS	2209	0.025641	0	NA	NA
BmTrio	Bomo_Chr1	16179684	INS	494	0.102564	0	NA	NA
BmTrio	Bomo_Chr1	16180203	INS	1364	0.102564	0	NA	NA
BmTrio	Bomo_Chr1	16295816	DEL	-9310	0.025641	0	NA	NA
BmTrio	Bomo_Chr1	16257981	INS	191	0.102564	0	NA	NA
BmTrio	Bomo_Chr1	16165478	INS	1116	0.025641	0	NA	NA
BmTrio	Bomo_Chr1	16179682	DEL	-1215	0.102564	0	NA	NA
BmTrio	Bomo_Chr1	16188296	DEL	-7931	0.025641	0	NA	NA
BmTrio	Bomo_Chr1	16206883	INS	1253	0.0512821	0	NA	NA
BmTrio	Bomo_Chr1	16270792	INS	499	0.025641	0	NA	NA
BmTrio	Bomo_Chr1	16128876	INS	402	0.025641	0	NA	NA
BmTrio	Bomo_Chr1	16239412	INS	2149	0.025641	0	NA	NA
BmTrio	Bomo_Chr1	16296104	INS	10503	0.025641	0	NA	NA
BmTrio	Bomo_Chr1	16139287	INS	279	0.025641	0	NA	NA
BmTrio	Bomo_Chr1	16172330	INS	1484	0.0512821	0	NA	NA
BmTrio	Bomo_Chr1	16184961	INS	258	0.25641	0	NA	NA
BmTrio	Bomo_Chr1	16218436	DEL	-228	0.0512821	0	NA	NA
BmTrio	Bomo_Chr1	16253756	INS	82	0.025641	0	NA	NA
BmTrio	Bomo_Chr1	16260170	INS	113	0.025641	0	NA	NA
BmTrio	Bomo_Chr1	16277711	INS	205	0.025641	0	NA	NA
BmTrio	Bomo_Chr1	16137232	INS	4042	0	0.0125	NA	NA
BmTrio	Bomo_Chr1	16249810	INS	2844	0	0.00625	NA	NA
BmTrio	Bomo_Chr1	16145001	INS	67	0.025641	0	NA	NA
BmTrio	Bomo_Chr1	16162781	DEL	-403	0.153846	0	NA	NA
BmTrio	Bomo_Chr1	16164713	DEL	-140	0.153846	0	NA	NA
BmTrio	Bomo_Chr1	16187478	DEL	-57	0.025641	0	NA	NA
BmTrio	Bomo_Chr1	16189594	DEL	-9086	0.025641	0	NA	NA
BmTrio	Bomo_Chr1	16189580	DEL	-8023	0.0512821	0	NA	NA
BmTrio	Bomo_Chr1	16198498	INS	2263	0.025641	0	NA	NA
BmTrio	Bomo_Chr1	16234228	DEL	-52	0.128205	0	NA	NA
BmTrio	Bomo_Chr1	16239129	INS	6368	0.025641	0	NA	NA
BmTrio	Bomo_Chr1	16256195	INS	57	0.0512821	0	NA	NA
BmTrio	Bomo_Chr1	16259079	INS	74	0.0512821	0	NA	NA
BmTrio	Bomo_Chr1	16260141	DEL	-87	0.179487	0	NA	NA
BmTrio	Bomo_Chr1	16271109	INS	291	0.025641	0	NA	NA
BmTrio	Bomo_Chr1	16272870	INS	6310	0.025641	0	NA	NA
BmTrio	Bomo_Chr1	16273015	DEL	-1466	0.025641	0	NA	NA
BmTrio	Bomo_Chr1	16275994	INS	663	0.102564	0	NA	NA
BmTrio	Bomo_Chr1	16277505	INS	1299	0.025641	0	NA	NA
BmTrio	Bomo_Chr1	16281637	INS	1308	0.025641	0	NA	NA
BmTrio	Bomo_Chr1	16299807	DEL	-5325	0.0769231	0	NA	NA
BmTrio	Bomo_Chr1	16145001	INS	56	0.0512821	0	NA	NA
BmTrio	Bomo_Chr1	16157111	INS	1319	0.025641	0	NA	NA
BmTrio	Bomo_Chr1	16174208	INS	181	0.025641	0	NA	NA
BmTrio	Bomo_Chr1	16144692	INS	3340	0.025641	0	NA	NA
BmTrio	Bomo_Chr1	16211434	INS	1822	0.025641	0	NA	NA
BmTrio	Bomo_Chr1	16232986	INS	255	0.025641	0	NA	NA
BmTrio	Bomo_Chr1	16277033	INS	1672	0.025641	0	NA	NA
BmTrio	Bomo_Chr1	16296048	INS	1306	0.025641	0	NA	NA
BmTrio	Bomo_Chr1	16298229	INS	11020	0.025641	0	NA	NA
BmTrio	Bomo_Chr1	16153309	INS	4375	0.025641	0	NA	NA
BmTrio	Bomo_Chr1	16153303	INS	4085	0.025641	0	NA	NA
BmTrio	Bomo_Chr1	16239413	INS	6500	0.025641	0	NA	NA
BmTrio	Bomo_Chr1	16265074	INS	3177	0.025641	0	NA	NA
BmTrio	Bomo_Chr1	16271404	INS	1100	0.025641	0	NA	NA
BmTrio	Bomo_Chr1	16298526	DEL	-64	0.025641	0	NA	NA
BmTrio	Bomo_Chr1	16179745	INS	172	0.025641	0	NA	NA
BmTrio	Bomo_Chr1	16209153	INS	762	0.0769231	0	NA	NA
BmTrio	Bomo_Chr1	16242808	INS	315	0.025641	0	NA	NA
BmTrio	Bomo_Chr1	16263133	INS	359	0.025641	0	NA	NA
BmTrio	Bomo_Chr1	16136777	INS	106	0.025641	0	NA	NA
BmTrio	Bomo_Chr1	16164655	INS	232	0.0769231	0	NA	NA
BmTrio	Bomo_Chr1	16189594	DEL	-7233	0.025641	0	NA	NA
BmTrio	Bomo_Chr1	16196832	INS	895	0.025641	0	NA	NA
BmTrio	Bomo_Chr1	16212521	INS	1827	0.025641	0	NA	NA
BmTrio	Bomo_Chr1	16241617	INS	279	0.025641	0	NA	NA
BmTrio	Bomo_Chr1	16251582	DEL	-1245	0.025641	0	NA	NA
BmTrio	Bomo_Chr1	16287721	INS	362	0.025641	0	NA	NA
BmTrio	Bomo_Chr1	16296227	INS	1339	0.025641	0	NA	NA
BmTrio	Bomo_Chr1	16202994	INS	278	0.025641	0	NA	NA
BmTrio	Bomo_Chr1	16213856	DEL	-109	0.0512821	0	NA	NA
BmTrio	Bomo_Chr1	16240953	DEL	-143	0.0512821	0	NA	NA
BmTrio	Bomo_Chr1	16280994	DEL	-55	0.025641	0	NA	NA
BmTrio	Bomo_Chr1	16281251	INS	255	0.0512821	0	NA	NA
BmTrio	Bomo_Chr1	16281542	INS	1228	0.0512821	0	NA	NA
BmTrio	Bomo_Chr1	16243237	DEL	-169	0.025641	0	NA	NA
BmTrio	Bomo_Chr1	16253319	DEL	-222	0.025641	0	NA	NA
BmTrio	Bomo_Chr1	16275989	INS	2786	0.025641	0	NA	NA
BmTrio	Bomo_Chr1	16275736	INS	1619	0.025641	0	NA	NA
BmTrio	Bomo_Chr1	16128690	DEL	-124	0.0769231	0	NA	NA
BmTrio	Bomo_Chr1	16144735	DEL	-156	0.0512821	0	NA	NA
BmTrio	Bomo_Chr1	16171947	DEL	-280	0.128205	0	NA	NA
BmTrio	Bomo_Chr1	16172659	INS	938	0.128205	0	NA	NA
BmTrio	Bomo_Chr1	16212689	INS	305	0.0512821	0	NA	NA
BmTrio	Bomo_Chr1	16214605	DEL	-352	0.0512821	0	NA	NA
BmTrio	Bomo_Chr1	16217022	INS	1589	0.025641	0	NA	NA
BmTrio	Bomo_Chr1	16217022	INS	1557	0.0512821	0	NA	NA
BmTrio	Bomo_Chr1	16219387	INS	2150	0.0512821	0	NA	NA
BmTrio	Bomo_Chr1	16255203	INS	443	0.102564	0	NA	NA
BmTrio	Bomo_Chr1	16271066	INS	467	0.102564	0	NA	NA
BmTrio	Bomo_Chr1	16274480	INS	479	0.0769231	0	NA	NA
BmTrio	Bomo_Chr1	16275961	INS	2430	0.0769231	0	NA	NA
BmTrio	Bomo_Chr1	16277059	INS	552	0.0512821	0	NA	NA
BmTrio	Bomo_Chr1	16284551	DEL	-54	0.102564	0	NA	NA
BmTrio	Bomo_Chr1	16171950	INS	1771	0.025641	0	NA	NA
BmTrio	Bomo_Chr1	16175844	INS	3225	0.025641	0	NA	NA
BmTrio	Bomo_Chr1	16227146	INS	279	0.025641	0	NA	NA
BmTrio	Bomo_Chr1	16259081	INS	1393	0.025641	0	NA	NA
BmTrio	Bomo_Chr1	16149193	INS	5153	0	0.00625	NA	NA
BmTrio	Bomo_Chr1	16279779	DEL	-88	0	0.00625	NA	NA
BmTrio	Bomo_Chr1	16280227	DEL	-174	0	0.00625	NA	NA
BmTrio	Bomo_Chr1	16281213	INS	1281	0	0.00625	NA	NA
BmTrio	Bomo_Chr1	16148593	DEL	-182	0.0512821	0	NA	NA
BmTrio	Bomo_Chr1	16167000	INS	2268	0.025641	0	NA	NA
BmTrio	Bomo_Chr1	16275961	INS	5000	0.025641	0	NA	NA
BmTrio	Bomo_Chr1	16298266	INS	4097	0.025641	0	NA	NA
BmTrio	Bomo_Chr1	16298259	DEL	-6697	0.025641	0	NA	NA
BmTrio	Bomo_Chr1	16204508	DEL	-64	0.025641	0	NA	NA
BmTrio	Bomo_Chr1	16272870	INS	5141	0.025641	0	NA	NA
BmTrio	Bomo_Chr1	16272869	INS	3976	0.025641	0	NA	NA
BmTrio	Bomo_Chr1	16275655	INS	2154	0.025641	0	NA	NA
BmTrio	Bomo_Chr1	16275655	INS	3260	0.025641	0	NA	NA
BmTrio	Bomo_Chr1	16275654	INS	1652	0.025641	0	NA	NA
BmTrio	Bomo_Chr1	16279451	INS	1243	0.025641	0	NA	NA
BmTrio	Bomo_Chr1	16292768	INS	878	0.025641	0	NA	NA
BmTrio	Bomo_Chr1	16143894	INS	155	0.0769231	0	NA	NA
BmTrio	Bomo_Chr1	16180750	INS	172	0.025641	0	NA	NA
BmTrio	Bomo_Chr1	16218793	DEL	-79	0.025641	0	NA	NA
BmTrio	Bomo_Chr1	16239412	DEL	-1392	0.025641	0	NA	NA
BmTrio	Bomo_Chr1	16133085	INS	1583	0.025641	0	NA	NA
BmTrio	Bomo_Chr1	16163176	INS	1298	0.025641	0	NA	NA
BmTrio	Bomo_Chr1	16205484	INS	337	0.025641	0	NA	NA
BmTrio	Bomo_Chr1	16213148	INS	314	0.025641	0	NA	NA
BmTrio	Bomo_Chr1	16275996	INS	1139	0.025641	0	NA	NA
BmTrio	Bomo_Chr1	16277034	INS	2074	0.025641	0	NA	NA
BmTrio	Bomo_Chr1	16284974	INS	203	0.0512821	0	NA	NA
BmTrio	Bomo_Chr1	16156687	INS	276	0.025641	0	NA	NA
BmTrio	Bomo_Chr1	16173515	DEL	-201	0.025641	0	NA	NA
BmTrio	Bomo_Chr1	16199442	INS	165	0.025641	0	NA	NA
BmTrio	Bomo_Chr1	16215314	INS	2689	0.025641	0	NA	NA
BmTrio	Bomo_Chr1	16235878	INS	259	0.025641	0	NA	NA
BmTrio	Bomo_Chr1	16241108	INS	208	0.025641	0	NA	NA
BmTrio	Bomo_Chr1	16258813	INS	279	0.025641	0	NA	NA
BmTrio	Bomo_Chr1	16215289	INS	6399	0.025641	0	NA	NA
BmTrio	Bomo_Chr1	16286423	INS	570	0.025641	0	NA	NA
BmTrio	Bomo_Chr1	16295947	INS	13717	0.025641	0	NA	NA
BmTrio	Bomo_Chr1	16153273	INS	649	0.025641	0	NA	NA
BmTrio	Bomo_Chr1	16172335	INS	921	0.025641	0	NA	NA
BmTrio	Bomo_Chr1	16254124	DEL	-227	0.025641	0	NA	NA
BmTrio	Bomo_Chr1	16268003	INS	279	0.025641	0	NA	NA
BmTrio	Bomo_Chr1	16296966	INS	490	0.025641	0	NA	NA
BmTrio	Bomo_Chr1	16165154	INS	489	0.0512821	0	NA	NA
BmTrio	Bomo_Chr1	16216223	DEL	-51	0.025641	0	NA	NA
BmTrio	Bomo_Chr1	16225305	INS	451	0.025641	0	NA	NA
BmTrio	Bomo_Chr1	16261093	INS	284	0.025641	0	NA	NA
BmTrio	Bomo_Chr1	16136744	INS	271	0.025641	0	NA	NA
BmTrio	Bomo_Chr1	16157101	INS	397	0.025641	0	NA	NA
BmTrio	Bomo_Chr1	16197156	INS	1319	0.025641	0	NA	NA
BmTrio	Bomo_Chr1	16200873	INS	6024	0.025641	0	NA	NA
BmTrio	Bomo_Chr1	16203117	INS	5180	0.025641	0	NA	NA
BmTrio	Bomo_Chr1	16207705	INS	4733	0.025641	0	NA	NA
BmTrio	Bomo_Chr1	16275995	INS	6317	0.025641	0	NA	NA
BmTrio	Bomo_Chr1	16280728	INS	6527	0.025641	0	NA	NA
BmTrio	Bomo_Chr1	16292752	INS	279	0.025641	0	NA	NA
BmTrio	Bomo_Chr1	16295731	INS	999	0.025641	0	NA	NA
BmTrio	Bomo_Chr1	16254346	INS	3663	0.025641	0	NA	NA
BmTrio	Bomo_Chr1	16263622	INS	1104	0.025641	0	NA	NA
BmTrio	Bomo_Chr1	16287721	INS	219	0.025641	0	NA	NA
BmTrio	Bomo_Chr1	16297864	INS	11339	0.025641	0	NA	NA
BmTrio	Bomo_Chr1	16241160	INS	117	0.025641	0	NA	NA
BmTrio	Bomo_Chr1	16245065	DEL	-284	0.025641	0	NA	NA
BmTrio	Bomo_Chr1	16153689	INS	3196	0.025641	0	NA	NA
BmTrio	Bomo_Chr1	16163667	INS	190	0.025641	0	NA	NA
BmTrio	Bomo_Chr1	16129156	INS	5109	0.025641	0	NA	NA
BmTrio	Bomo_Chr1	16184882	DEL	-51	0.025641	0	NA	NA
BmTrio	Bomo_Chr1	16218644	INS	780	0.025641	0	NA	NA
BmTrio	Bomo_Chr1	16276965	INS	698	0.025641	0	NA	NA
BmTrio	Bomo_Chr1	16127479	DEL	-353	0	0.00625	NA	NA
BmTrio	Bomo_Chr1	16161018	INS	5173	0	0.00625	NA	NA
BmTrio	Bomo_Chr1	16222858	DEL	-92	0	0.025	NA	NA
BmTrio	Bomo_Chr1	16221102	DEL	-92	0	0.00625	NA	NA
BmTrio	Bomo_Chr1	16273172	DEL	-4337	0	0.00625	NA	NA
BmTrio	Bomo_Chr1	16273172	INS	999	0	0.0125	NA	NA
BmTrio	Bomo_Chr1	16215276	INS	919	0	0.0125	NA	NA
BmTrio	Bomo_Chr1	16187113	INS	7172	0	0.00625	NA	NA
BmTrio	Bomo_Chr1	16187114	DEL	-9082	0	0.00625	NA	NA
BmTrio	Bomo_Chr1	16188206	DEL	-7991	0	0.00625	NA	NA
BmTrio	Bomo_Chr1	16129991	INS	1400	0	0.04375	NA	NA
BmTrio	Bomo_Chr1	16137231	INS	696	0	0.00625	NA	NA
BmTrio	Bomo_Chr1	16125253	INS	262	0.384615	0.1625	0.110592	0.243303
BmTrio	Bomo_Chr1	16249750	INS	934	0	0.025	NA	NA
BmTrio	Bomo_Chr1	16268624	INS	1397	0	0.01875	NA	NA
BmTrio	Bomo_Chr1	16264146	INS	945	0	0.03125	NA	NA
