# Supplementary material for: Characterization of Spectrin Family Genes and Their Evolutionary Roles in Domestication and Breeding of the Silkworm Bombyx mori
Source: Insects. 2025 May 24;16(6):556. doi: 10.3390/insects16060556 (PMC12193018; doi:10.3390/insects16060556)
Supplement: Supplementary file 1 [file insects-16-00556-s001.zip › Table S3.xlsx]

## Sheet: SNP (local vs CHN-I)
Gene symbol	Chromosome	Position	Frequency_Local	Frequency_CHN-I	p_Value	adjusted_p_value (FDR)
BmBeta	Bomo_Chr18	10797521	0.0121951	0	0.108099	0.163853
BmBeta	Bomo_Chr18	10797539	0.0170732	0	0.0568726	0.0962274
BmBeta	Bomo_Chr18	10797548	0.34878	0.938095	2.93756e-44	2.68933e-42
BmBeta	Bomo_Chr18	10797549	0.0170732	0	0.0568726	0.0962274
BmBeta	Bomo_Chr18	10797552	0.0170732	0	0.0568726	0.0962274
BmBeta	Bomo_Chr18	10797554	0.0170732	0	0.0568726	0.0962274
BmBeta	Bomo_Chr18	10797555	0.0170732	0	0.0568726	0.0962274
BmBeta	Bomo_Chr18	10797560	0.0170732	0	0.0568726	0.0962274
BmBeta	Bomo_Chr18	10797592	0.0731707	0	5.86064e-05	0.00021192
BmBeta	Bomo_Chr18	10797595	0.0731707	0	5.86064e-05	0.00021192
BmBeta	Bomo_Chr18	10797607	0.0634146	0	0.000192802	0.000630158
BmBeta	Bomo_Chr18	10797621	0.0170732	0	0.0568726	0.0962274
BmBeta	Bomo_Chr18	10797622	0.221951	0.0571429	1.8077e-07	9.17877e-07
BmBeta	Bomo_Chr18	10797724	0.0538462	0	0.000619042	0.0018541
BmBeta	Bomo_Chr18	10797729	0.0692308	0	9.55061e-05	0.000333571
BmBeta	Bomo_Chr18	10797747	0.371134	0.938095	9.22765e-41	5.79663e-39
BmBeta	Bomo_Chr18	10797780	0.230964	0.0571429	6.32695e-08	3.38181e-07
BmBeta	Bomo_Chr18	10797786	0.766839	1	3.09553e-14	3.1005e-13
BmBeta	Bomo_Chr18	10797853	0.00487805	0	0.310698	0.377667
BmBeta	Bomo_Chr18	10797866	0.0560976	0	0.000469177	0.00143386
BmBeta	Bomo_Chr18	10797871	0.0170732	0	0.0568726	0.0962274
BmBeta	Bomo_Chr18	10797878	0.0170732	0	0.0568726	0.0962274
BmBeta	Bomo_Chr18	10797879	0.229268	0.0571429	7.13458e-08	3.78889e-07
BmBeta	Bomo_Chr18	10797896	0.0121951	0	0.108099	0.163853
BmBeta	Bomo_Chr18	10797902	0.279412	0.0571429	8.24912e-11	5.99577e-10
BmBeta	Bomo_Chr18	10797904	0.355392	0.0571429	7.20376e-16	8.28254e-15
BmBeta	Bomo_Chr18	10797912	0.00492611	0	0.308321	0.377667
BmBeta	Bomo_Chr18	10797914	0.332512	0.0571429	2.95344e-14	2.96323e-13
BmBeta	Bomo_Chr18	10797916	0.349754	0.0571429	1.86368e-15	2.07688e-14
BmBeta	Bomo_Chr18	10798002	0.0634146	0	0.000192802	0.000630158
BmBeta	Bomo_Chr18	10798016	0.0731707	0.0047619	0.000216548	0.00070198
BmBeta	Bomo_Chr18	10798029	0.617073	0.942857	6.59381e-18	8.91363e-17
BmBeta	Bomo_Chr18	10798077	0.314634	0.052381	1.45168e-13	1.37504e-12
BmBeta	Bomo_Chr18	10798085	0.0634146	0	0.000192802	0.000630158
BmBeta	Bomo_Chr18	10798145	0.285366	0.0142857	6.17888e-16	7.12899e-15
BmBeta	Bomo_Chr18	10798158	0.14532	0.00952381	8.86412e-08	4.66296e-07
BmBeta	Bomo_Chr18	10798165	0.0985222	0.0380952	0.00799793	0.0183716
BmBeta	Bomo_Chr18	10798169	0.307882	0.047619	1.34375e-13	1.27748e-12
BmBeta	Bomo_Chr18	10798176	0.307882	0.047619	1.34375e-13	1.27748e-12
BmBeta	Bomo_Chr18	10798189	0.08867	0.0380952	0.0208703	0.041805
BmBeta	Bomo_Chr18	10798215	0.0658537	0	0.000143248	0.00047966
BmBeta	Bomo_Chr18	10798220	0.14878	0.00952381	5.59024e-08	3.00389e-07
BmBeta	Bomo_Chr18	10798237	0.0585366	0	0.000348907	0.00109218
BmBeta	Bomo_Chr18	10798239	0.0609756	0.0047619	0.000950066	0.00272321
BmBeta	Bomo_Chr18	10798240	0.0707317	0.0285714	0.03134	0.0585287
BmBeta	Bomo_Chr18	10798241	0.00243902	0	0.473834	0.519154
BmBeta	Bomo_Chr18	10798253	0.00487805	0	0.310698	0.377667
BmBeta	Bomo_Chr18	10798273	0.00243902	0	0.473834	0.519154
BmBeta	Bomo_Chr18	10798276	0.0560976	0	0.000469177	0.00143386
BmBeta	Bomo_Chr18	10798277	0.0853659	0.0285714	0.00707648	0.0163957
BmBeta	Bomo_Chr18	10798280	0.131707	0.00952381	5.0832e-07	2.43783e-06
BmBeta	Bomo_Chr18	10798296	0.434146	0.847619	6.57944e-23	1.23975e-21
BmBeta	Bomo_Chr18	10798329	0.00243902	0	0.473834	0.519154
BmBeta	Bomo_Chr18	10798390	0.143902	0.00952381	1.05568e-07	5.50212e-07
BmBeta	Bomo_Chr18	10798422	0.173171	0.0380952	1.80798e-06	8.098e-06
BmBeta	Bomo_Chr18	10798595	0.726471	1	3.16586e-16	3.73353e-15
BmBeta	Bomo_Chr18	10798670	0.742938	1	2.45746e-15	2.70674e-14
BmBeta	Bomo_Chr18	10798771	0.00251256	0	0.469363	0.519154
BmBeta	Bomo_Chr18	10798778	0.394472	0.6	1.35833e-06	6.18818e-06
BmBeta	Bomo_Chr18	10798791	0.0126263	0	0.103668	0.162091
BmBeta	Bomo_Chr18	10798795	0.3925	0.57619	1.50392e-05	5.9569e-05
BmBeta	Bomo_Chr18	10798817	0.02	0	0.0391162	0.0717858
BmBeta	Bomo_Chr18	10798833	0.005	0	0.304713	0.377667
BmBeta	Bomo_Chr18	10798847	0.0825	0.390476	2.46595e-20	3.92587e-19
BmBeta	Bomo_Chr18	10798877	0.0126904	0	0.101156	0.158473
BmBeta	Bomo_Chr18	10798897	0.00742574	0.0047619	0.697112	0.719969
BmBeta	Bomo_Chr18	10798901	0.757653	1	7.62804e-15	8.04754e-14
BmBeta	Bomo_Chr18	10798909	0.0447368	0.0571429	0.50452	0.54574
BmBeta	Bomo_Chr18	10798913	0.0868421	0.0428571	0.0466596	0.0826948
BmBeta	Bomo_Chr18	10798917	0.0471204	0.0485437	0.938371	0.945251
BmBeta	Bomo_Chr18	10798921	0.00995025	0.0047619	0.498446	0.539686
BmBeta	Bomo_Chr18	10798991	0.173469	0.0571429	6.14257e-05	0.000221541
BmBeta	Bomo_Chr18	10799010	0.313725	0.895238	1.04849e-42	7.786e-41
BmBeta	Bomo_Chr18	10799055	0.0634146	0	0.000192802	0.000630158
BmBeta	Bomo_Chr18	10799057	0.0634146	0	0.000192802	0.000630158
BmBeta	Bomo_Chr18	10799096	0.097561	0.0380952	0.00873947	0.0199003
BmBeta	Bomo_Chr18	10799108	0.00243902	0	0.473834	0.519154
BmBeta	Bomo_Chr18	10799138	0.1	0.0380952	0.00685116	0.0159508
BmBeta	Bomo_Chr18	10799161	0.0658537	0	0.000143248	0.00047966
BmBeta	Bomo_Chr18	10799175	0.00243902	0	0.473834	0.519154
BmBeta	Bomo_Chr18	10799205	0.0634146	0	0.000192802	0.000630158
BmBeta	Bomo_Chr18	10799213	0.00243902	0	0.473834	0.519154
BmBeta	Bomo_Chr18	10799216	0.00243902	0	0.473834	0.519154
BmBeta	Bomo_Chr18	10799237	0.165854	0.0571429	0.000132665	0.000449996
BmBeta	Bomo_Chr18	10799249	0.278049	0.0952381	1.65933e-07	8.48116e-07
BmBeta	Bomo_Chr18	10799259	0.195122	0.0571429	4.78412e-06	2.02407e-05
BmBeta	Bomo_Chr18	10799369	0.341463	0.928571	8.07696e-44	6.85305e-42
BmBeta	Bomo_Chr18	10799399	0.236585	0.0142857	1.05966e-12	9.28979e-12
BmBeta	Bomo_Chr18	10799412	0.104878	0.0047619	4.33225e-06	1.84295e-05
BmBeta	Bomo_Chr18	10799452	0.190244	0.0571429	8.4812e-06	3.47806e-05
BmBeta	Bomo_Chr18	10799453	0.780488	1	2.08249e-13	1.94741e-12
BmBeta	Bomo_Chr18	10799464	0.0902439	0	7.14524e-06	2.9497e-05
BmBeta	Bomo_Chr18	10799543	0.412195	0.0714286	1.49205e-18	2.12036e-17
BmBeta	Bomo_Chr18	10799601	0.00243902	0	0.473834	0.519154
BmBeta	Bomo_Chr18	10799641	0.0390244	0	0.00372709	0.00930092
BmBeta	Bomo_Chr18	10799644	0.360976	0.947619	4.40555e-44	3.9795e-42
BmBeta	Bomo_Chr18	10799679	0.214634	0.0142857	2.52906e-11	1.92862e-10
BmBeta	Bomo_Chr18	10799705	0.097561	0.0380952	0.00873947	0.0199003
BmBeta	Bomo_Chr18	10799778	0.377451	0.904762	7.63931e-36	3.30615e-34
BmBeta	Bomo_Chr18	10799790	0.0980392	0.0380952	0.00836255	0.0191507
BmBeta	Bomo_Chr18	10799811	0.161765	0.890476	3.47359e-68	1.13305e-64
BmBeta	Bomo_Chr18	10799816	0.162562	0.890476	7.27276e-68	2.20869e-64
BmBeta	Bomo_Chr18	10799819	0.194581	0.0571429	5.19128e-06	2.1884e-05
BmBeta	Bomo_Chr18	10799861	0.161765	0.889423	1.13233e-67	3.21696e-64
BmBeta	Bomo_Chr18	10799883	0.107317	0	9.46975e-07	4.39392e-06
BmBeta	Bomo_Chr18	10799931	0.204878	0.0380952	3.22265e-08	1.78146e-07
BmBeta	Bomo_Chr18	10799934	0.204878	0.0380952	3.22265e-08	1.78146e-07
BmBeta	Bomo_Chr18	10799951	0.185366	0.0571429	1.49255e-05	5.91318e-05
BmBeta	Bomo_Chr18	10799953	0.456098	0.985714	1.87033e-38	9.8459e-37
BmBeta	Bomo_Chr18	10799955	0.204878	0.0380952	3.22265e-08	1.78146e-07
BmBeta	Bomo_Chr18	10800166	0.097561	0.0380952	0.00873947	0.0199003
BmBeta	Bomo_Chr18	10800188	0.0985222	0	2.55269e-06	1.12302e-05
BmBeta	Bomo_Chr18	10800258	0.514706	0.109524	7.26912e-23	1.36561e-21
BmBeta	Bomo_Chr18	10800304	0.32439	0.0142857	1.03682e-18	1.48781e-17
BmBeta	Bomo_Chr18	10800317	0.197561	0.0571429	3.5834e-06	1.54325e-05
BmBeta	Bomo_Chr18	10800337	0.00243902	0	0.473834	0.519154
BmBeta	Bomo_Chr18	10800346	0.097561	0.0380952	0.00873947	0.0199003
BmBeta	Bomo_Chr18	10800356	0.0219512	0	0.0305575	0.0572346
BmBeta	Bomo_Chr18	10800357	0.214634	0.0142857	2.52906e-11	1.92862e-10
BmBeta	Bomo_Chr18	10800364	0.097561	0.0380952	0.00873947	0.0199003
BmBeta	Bomo_Chr18	10800367	0.214634	0.0142857	2.52906e-11	1.92862e-10
BmBeta	Bomo_Chr18	10800379	0.00243902	0	0.473834	0.519154
BmBeta	Bomo_Chr18	10800398	0.160976	0.890476	1.66047e-68	5.84956e-65
BmBeta	Bomo_Chr18	10800404	0.214634	0.0142857	2.52906e-11	1.92862e-10
BmBeta	Bomo_Chr18	10800405	0.214634	0.0142857	2.52906e-11	1.92862e-10
BmBeta	Bomo_Chr18	10800412	0.414634	0.0714286	9.6264e-19	1.38463e-17
BmBeta	Bomo_Chr18	10800419	0.00243902	0	0.473834	0.519154
BmBeta	Bomo_Chr18	10800423	0.00243902	0	0.473834	0.519154
BmBeta	Bomo_Chr18	10800476	0.160976	0.890476	1.66047e-68	5.84956e-65
BmBeta	Bomo_Chr18	10800481	0.160976	0.890476	1.66047e-68	5.84956e-65
BmBeta	Bomo_Chr18	10800488	0.097561	0.0384615	0.009491	0.0210369
BmBeta	Bomo_Chr18	10800498	0.097561	0.0380952	0.00873947	0.0199003
BmBeta	Bomo_Chr18	10800499	0.37561	0.904762	4.12222e-36	1.80891e-34
BmBeta	Bomo_Chr18	10800518	0.163415	0.890476	5.56755e-68	1.75121e-64
BmBeta	Bomo_Chr18	10800533	0.214634	0.0142857	2.52906e-11	1.92862e-10
BmBeta	Bomo_Chr18	10800538	0.673171	1	8.18495e-21	1.3479e-19
BmBeta	Bomo_Chr18	10800542	0.097561	0.0380952	0.00873947	0.0199003
BmBeta	Bomo_Chr18	10800554	0.214634	0.0142857	2.52906e-11	1.92862e-10
BmBeta	Bomo_Chr18	10800704	0.102439	0.0380952	0.00535737	0.0128511
BmBeta	Bomo_Chr18	10800706	0.209581	0.0408163	1.19508e-07	6.19894e-07
BmBeta	Bomo_Chr18	10800721	0.0848485	0	2.77602e-05	0.000105811
BmBeta	Bomo_Chr18	10800751	0.0848485	0	2.53138e-05	9.70661e-05
BmBeta	Bomo_Chr18	10800760	0.0853659	0	2.38669e-05	9.17518e-05
BmBeta	Bomo_Chr18	10800798	0.229592	0.0480769	1.3646e-08	7.93384e-08
BmBeta	Bomo_Chr18	10800803	0.322335	0.0776699	2.40785e-11	1.84177e-10
BmBeta	Bomo_Chr18	10800807	0.00243902	0	0.473834	0.519154
BmBeta	Bomo_Chr18	10800813	0.0926829	0.0288462	0.0035441	0.00897705
BmBeta	Bomo_Chr18	10800827	0.0903614	0.0104167	0.000231152	0.000746637
BmBeta	Bomo_Chr18	10800890	0.00943396	0	0.166219	0.231763
BmBeta	Bomo_Chr18	10800899	0.0165563	0.02	0.775892	0.792706
BmBeta	Bomo_Chr18	10800906	0	0.0196078	0.0145617	0.0304616
BmBeta	Bomo_Chr18	10800914	0	0.0196078	0.0145617	0.0304616
BmBeta	Bomo_Chr18	10800917	0	0.0196078	0.0148903	0.0311113
BmBeta	Bomo_Chr18	10800957	0	0.019802	0.0147291	0.0307899
BmBeta	Bomo_Chr18	10800971	0.00980392	0	0.158116	0.222468
BmBeta	Bomo_Chr18	10801032	0.00347222	0	0.41131	0.480737
BmBeta	Bomo_Chr18	10801101	0.00819672	0	0.192625	0.264317
BmBeta	Bomo_Chr18	10801138	0.0216216	0	0.0335639	0.0623104
BmBeta	Bomo_Chr18	10801139	0.027027	0	0.0172976	0.03505
BmBeta	Bomo_Chr18	10801147	0.00819672	0	0.194795	0.267065
BmBeta	Bomo_Chr18	10801151	0.00543478	0	0.291521	0.372732
BmBeta	Bomo_Chr18	10801152	0	0.0196078	0.00702532	0.0162887
BmBeta	Bomo_Chr18	10801156	0.0159574	0	0.0683808	0.113503
BmBeta	Bomo_Chr18	10801194	0.00568182	0	0.283155	0.36309
BmBeta	Bomo_Chr18	10801214	0.0134409	0	0.0979309	0.153801
BmBeta	Bomo_Chr18	10801218	0.00326797	0	0.42306	0.493559
BmBeta	Bomo_Chr18	10801219	0.00552486	0	0.28992	0.370884
BmBeta	Bomo_Chr18	10801228	0.677632	1	1.10524e-18	1.58404e-17
BmBeta	Bomo_Chr18	10801232	0.0282486	0	0.0159287	0.0331097
BmBeta	Bomo_Chr18	10801248	0.673333	1	6.03517e-19	8.78551e-18
BmBeta	Bomo_Chr18	10801280	0.668966	1	5.16118e-19	7.53815e-18
BmBeta	Bomo_Chr18	10801285	0.480198	0.923077	5.72782e-27	1.33172e-25
BmBeta	Bomo_Chr18	10801326	0.438462	0.903846	1.83969e-28	4.6841e-27
BmBeta	Bomo_Chr18	10801358	0.553659	0.942857	5.20069e-23	9.85011e-22
BmBeta	Bomo_Chr18	10801371	0.0219512	0	0.0305575	0.0572346
BmBeta	Bomo_Chr18	10801390	0.77561	1	1.01771e-13	9.7435e-13
BmBeta	Bomo_Chr18	10801406	0.609756	0.109524	1.60198e-32	5.3483e-31
BmBeta	Bomo_Chr18	10801409	0.190244	0.0380952	2.13301e-07	1.07236e-06
BmBeta	Bomo_Chr18	10801418	0.4	0.052381	8.92835e-20	1.3747e-18
BmBeta	Bomo_Chr18	10801499	0.0428571	0	0.00285334	0.0073397
BmBeta	Bomo_Chr18	10801520	0.0433526	0	0.00269437	0.00700484
BmBeta	Bomo_Chr18	10801524	0.295977	0.0148515	7.78451e-16	8.93742e-15
BmBeta	Bomo_Chr18	10801531	0.0220588	0	0.0301485	0.0572346
BmBeta	Bomo_Chr18	10801543	0.0491329	0	0.00153	0.00417636
BmBeta	Bomo_Chr18	10801548	0.0491329	0	0.00161561	0.00438903
BmBeta	Bomo_Chr18	10801549	0.0491329	0	0.00161561	0.00438903
BmBeta	Bomo_Chr18	10801553	0.0231214	0	0.030285	0.0572346
BmBeta	Bomo_Chr18	10801556	0.282967	0.0148515	4.766e-15	5.11636e-14
BmBeta	Bomo_Chr18	10801660	0.0889831	0.111111	0.668601	0.692717
BmBeta	Bomo_Chr18	10801669	0.140741	0.545455	4.01289e-10	2.75163e-09
BmBeta	Bomo_Chr18	10801670	0.596296	1	1.8273e-07	9.27564e-07
BmBeta	Bomo_Chr18	10801672	0.137681	0.545455	2.07354e-10	1.45803e-09
BmBeta	Bomo_Chr18	10801674	0.187805	0.0576923	1.34128e-05	5.3454e-05
BmBeta	Bomo_Chr18	10801685	0.127072	0.0454545	0.00311926	0.00796003
BmBeta	Bomo_Chr18	10801687	0.237654	0.1875	0.383168	0.450421
BmBeta	Bomo_Chr18	10801723	0.120419	0.0392157	0.00120561	0.00338087
BmBeta	Bomo_Chr18	10801729	0.206468	0.0852273	0.000350539	0.0010969
BmBeta	Bomo_Chr18	10801731	0.0301508	0	0.0213565	0.0426776
BmBeta	Bomo_Chr18	10801767	0.0615764	0	0.000258213	0.000829664
BmBeta	Bomo_Chr18	10801784	0.0121951	0	0.109788	0.165797
BmBeta	Bomo_Chr18	10801797	0.360976	0.879808	2.41537e-34	9.10242e-33
BmBeta	Bomo_Chr18	10801806	0.758537	1	1.04756e-14	1.09325e-13
BmBeta	Bomo_Chr18	10801807	0.55122	0.947115	1.41777e-23	2.76616e-22
BmBeta	Bomo_Chr18	10801814	0.0682927	0	0.000114631	0.000392477
BmBeta	Bomo_Chr18	10801828	0.109756	0.0384615	0.00278094	0.0071612
BmBeta	Bomo_Chr18	10801884	0.0170732	0	0.0580614	0.0979303
BmBeta	Bomo_Chr18	10801892	0.097561	0.0384615	0.009491	0.0210369
BmBeta	Bomo_Chr18	10801902	0.763415	1	2.17007e-14	2.21e-13
BmBeta	Bomo_Chr18	10801904	0.153659	0.889423	1.37139e-69	6.64921e-66
BmBeta	Bomo_Chr18	10801911	0.185366	0.0576923	1.77227e-05	6.93807e-05
BmBeta	Bomo_Chr18	10801940	0.0170732	0	0.0568726	0.0962274
BmBeta	Bomo_Chr18	10801952	0.373171	0.904762	2.09784e-36	9.44094e-35
BmBeta	Bomo_Chr18	10801963	0.0341463	0	0.00675727	0.0157439
BmBeta	Bomo_Chr18	10801981	0.219512	0.0571429	2.45601e-07	1.22562e-06
BmBeta	Bomo_Chr18	10802031	0.185366	0.0380952	3.95772e-07	1.9234e-06
BmBeta	Bomo_Chr18	10802038	0.0195122	0	0.0416069	0.074497
BmBeta	Bomo_Chr18	10802266	0.00243902	0	0.473834	0.519154
BmBeta	Bomo_Chr18	10802268	0.153659	0.890476	4.15416e-70	2.15212e-66
BmBeta	Bomo_Chr18	10802294	0.517073	0.109524	4.18389e-23	7.9654e-22
BmBeta	Bomo_Chr18	10802308	0.185366	0.0571429	1.49255e-05	5.91318e-05
BmBeta	Bomo_Chr18	10802327	0.3	0.0952381	1.01492e-08	5.98697e-08
BmBeta	Bomo_Chr18	10802330	0.0121951	0	0.108099	0.163853
BmBeta	Bomo_Chr18	10802344	0.0170732	0	0.0568726	0.0962274
BmBeta	Bomo_Chr18	10802357	0.582927	0.109524	1.40975e-29	3.80969e-28
BmBeta	Bomo_Chr18	10802367	0.217073	0.0142857	1.78697e-11	1.38198e-10
BmBeta	Bomo_Chr18	10802370	0.365854	0.0952381	8.76789e-13	7.73589e-12
BmBeta	Bomo_Chr18	10802394	0.153659	0.890476	4.15416e-70	2.15212e-66
BmBeta	Bomo_Chr18	10802395	0.512195	0.109524	1.15431e-22	2.14611e-21
BmBeta	Bomo_Chr18	10802486	0.217073	0.0142857	1.78697e-11	1.38198e-10
BmBeta	Bomo_Chr18	10802525	0.404878	0.0961538	2.64498e-15	2.90203e-14
BmBeta	Bomo_Chr18	10802556	0.253659	0.890476	4.18758e-51	7.69946e-49
BmBeta	Bomo_Chr18	10802571	0.0146341	0	0.078139	0.125276
BmBeta	Bomo_Chr18	10802590	0.282927	0.0952381	9.04411e-08	4.7548e-07
BmBeta	Bomo_Chr18	10802677	0.0243902	0	0.0225103	0.0440428
BmBeta	Bomo_Chr18	10802690	0.0292683	0	0.0122962	0.0260817
BmBeta	Bomo_Chr18	10802770	0.302439	0.0952381	7.36644e-09	4.41761e-08
BmBeta	Bomo_Chr18	10802845	0.529268	0.109524	3.14463e-24	6.339e-23
BmBeta	Bomo_Chr18	10802846	0.153659	0.890476	4.15416e-70	2.15212e-66
BmBeta	Bomo_Chr18	10802880	0.297561	0.0952381	1.39554e-08	8.10571e-08
BmBeta	Bomo_Chr18	10803009	0.00243902	0	0.473834	0.519154
BmBeta	Bomo_Chr18	10803020	0.134146	0.0380952	0.000179472	0.000592305
BmBeta	Bomo_Chr18	10803026	0.134146	0.0380952	0.000179472	0.000592305
BmBeta	Bomo_Chr18	10803027	0.0682927	0	0.00010639	0.000367245
BmBeta	Bomo_Chr18	10803047	0.00731707	0	0.214015	0.282956
BmBeta	Bomo_Chr18	10803062	0.353659	0.947619	4.77477e-45	4.64149e-43
BmBeta	Bomo_Chr18	10803094	0.0512195	0	0.000847968	0.00245444
BmBeta	Bomo_Chr18	10803129	0.443902	0.947619	3.25897e-34	1.21362e-32
BmBeta	Bomo_Chr18	10803203	0.0219512	0	0.0305575	0.0572346
BmBeta	Bomo_Chr18	10803252	0.0682927	0	0.00010639	0.000367245
BmBeta	Bomo_Chr18	10803285	0.0097561	0	0.151003	0.214069
BmBeta	Bomo_Chr18	10803292	0.217073	0.0142857	1.78697e-11	1.38198e-10
BmBeta	Bomo_Chr18	10803347	0.263415	0.0571429	7.61998e-10	5.07958e-09
BmBeta	Bomo_Chr18	10803449	0.221951	0.0142857	8.88727e-12	7.07088e-11
BmBeta	Bomo_Chr18	10803571	0.0121951	0	0.108099	0.163853
BmBeta	Bomo_Chr18	10803579	0.0219512	0	0.0305575	0.0572346
BmBeta	Bomo_Chr18	10803630	0.779412	1	1.79297e-13	1.68742e-12
BmBeta	Bomo_Chr18	10803649	0.0122549	0	0.107234	0.163853
BmBeta	Bomo_Chr18	10803674	0.541667	0.957143	7.58604e-26	1.66986e-24
BmBeta	Bomo_Chr18	10803678	0.117647	0.00952381	3.03147e-06	1.31864e-05
BmBeta	Bomo_Chr18	10803693	0.396154	0.969231	2.3216e-27	5.49638e-26
BmBeta	Bomo_Chr18	10804274	0.117073	0.00952381	3.24609e-06	1.40388e-05
BmBeta	Bomo_Chr18	10804282	0.00243902	0	0.473834	0.519154
BmBeta	Bomo_Chr18	10804295	0.00487805	0	0.310698	0.377667
BmBeta	Bomo_Chr18	10804297	0.00731707	0	0.214015	0.282956
BmBeta	Bomo_Chr18	10804309	0.77561	0.995238	4.21913e-13	3.8276e-12
BmBeta	Bomo_Chr18	10804314	0.770732	0.995238	2.05959e-13	1.92928e-12
BmBeta	Bomo_Chr18	10804342	0.00490196	0	0.309513	0.377667
BmBeta	Bomo_Chr18	10804343	0.784314	1	3.66571e-13	3.34414e-12
BmBeta	Bomo_Chr18	10804366	0.00490196	0	0.311825	0.378697
BmBeta	Bomo_Chr18	10804374	0.188725	0.0432692	8.39202e-07	3.92154e-06
BmBeta	Bomo_Chr18	10804393	0.115196	0.00961538	4.65412e-06	1.9713e-05
BmBeta	Bomo_Chr18	10804394	0.188725	0.0432692	8.39202e-07	3.92154e-06
BmBeta	Bomo_Chr18	10804437	0.360976	0.933333	5.9029e-42	4.16566e-40
BmBeta	Bomo_Chr18	10804509	0.178922	0.903846	1.90977e-66	5.09683e-63
BmBeta	Bomo_Chr18	10804517	0.178922	0.895238	2.24246e-65	5.19726e-62
BmBeta	Bomo_Chr18	10804523	0.485366	0.952381	1.46952e-30	4.24474e-29
BmBeta	Bomo_Chr18	10804528	0.00731707	0	0.214015	0.282956
BmBeta	Bomo_Chr18	10804601	0.00735294	0	0.212892	0.282956
BmBeta	Bomo_Chr18	10804639	0.191176	0.0428571	5.12988e-07	2.45981e-06
BmBeta	Bomo_Chr18	10804645	0.0122549	0	0.107234	0.163853
BmBeta	Bomo_Chr18	10804662	0.00245098	0	0.47275	0.519154
BmBeta	Bomo_Chr18	10804707	0.115196	0.00952381	4.12235e-06	1.76183e-05
BmBeta	Bomo_Chr18	10804782	0.480488	0.942857	9.13783e-30	2.50866e-28
BmBeta	Bomo_Chr18	10804785	0.00487805	0	0.310698	0.377667
BmBeta	Bomo_Chr18	10804794	0.495122	0.1	3.22986e-22	5.86509e-21
BmBeta	Bomo_Chr18	10804830	0.780488	1	2.08249e-13	1.94741e-12
BmBeta	Bomo_Chr18	10804832	0.295122	0.0571429	8.37568e-12	6.70367e-11
BmBeta	Bomo_Chr18	10804859	0.436585	0.0673077	7.93866e-21	1.30808e-19
BmBeta	Bomo_Chr18	10804863	0.314634	0.0576923	6.35856e-13	5.67812e-12
BmBeta	Bomo_Chr18	10804923	0.00243902	0	0.475946	0.519154
BmBeta	Bomo_Chr18	10804927	0.0121951	0	0.109788	0.165797
BmBeta	Bomo_Chr18	10804928	0.641463	0.990476	6.22424e-22	1.10408e-20
BmBeta	Bomo_Chr18	10804933	0.312195	0.052381	2.11339e-13	1.97526e-12
BmBeta	Bomo_Chr18	10804934	0.0121951	0	0.108099	0.163853
BmBeta	Bomo_Chr18	10804952	0.329268	0.052381	1.46969e-14	1.51814e-13
BmBeta	Bomo_Chr18	10804961	0.780488	1	2.08249e-13	1.94741e-12
BmBeta	Bomo_Chr18	10804981	0.773171	1	7.10081e-14	6.89271e-13
BmBeta	Bomo_Chr18	10804985	0.114634	0.00952381	4.40701e-06	1.87014e-05
BmBeta	Bomo_Chr18	10805049	0.590244	0.957143	1.03683e-21	1.81288e-20
BmBeta	Bomo_Chr18	10805076	0.00487805	0	0.310698	0.377667
BmBeta	Bomo_Chr18	10805095	0.00731707	0	0.214015	0.282956
BmBeta	Bomo_Chr18	10805246	0.00487805	0	0.310698	0.377667
BmBeta	Bomo_Chr18	10805265	0.00487805	0	0.310698	0.377667
BmBeta	Bomo_Chr18	10805274	0.65122	0.990476	3.55969e-21	6.00585e-20
BmBeta	Bomo_Chr18	10805276	0.22439	0.0428571	6.91123e-09	4.15736e-08
BmBeta	Bomo_Chr18	10805286	0.0268293	0	0.0166214	0.0338105
BmBeta	Bomo_Chr18	10805300	0.0219512	0	0.0305575	0.0572346
BmBeta	Bomo_Chr18	10805307	0.778049	1	1.45673e-13	1.37819e-12
BmBeta	Bomo_Chr18	10805340	0.0219512	0	0.0305575	0.0572346
BmBeta	Bomo_Chr18	10805344	0.00487805	0	0.310698	0.377667
BmBeta	Bomo_Chr18	10805356	0.780488	1	2.08249e-13	1.94741e-12
BmBeta	Bomo_Chr18	10805698	0.343902	0.928571	1.7129e-43	1.39166e-41
BmBeta	Bomo_Chr18	10805838	0.153659	0.890476	4.15416e-70	2.15212e-66
BmBeta	Bomo_Chr18	10805843	0.156098	0.890476	1.43447e-69	6.64921e-66
BmBeta	Bomo_Chr18	10805847	0.160976	0.890476	1.66047e-68	5.84956e-65
BmBeta	Bomo_Chr18	10805878	0.387805	0.0673077	5.04265e-17	6.36536e-16
BmBeta	Bomo_Chr18	10805881	0.00487805	0	0.313011	0.378748
BmBeta	Bomo_Chr18	10805884	0.387805	0.0673077	5.04265e-17	6.36536e-16
BmBeta	Bomo_Chr18	10805920	0	0.00480769	0.159987	0.224897
BmBeta	Bomo_Chr18	10805922	0	0.00480769	0.159987	0.224897
BmBeta	Bomo_Chr18	10805937	0.0195122	0	0.0425859	0.0759673
BmBeta	Bomo_Chr18	10805946	0.753659	0.990385	8.5366e-14	8.24552e-13
BmBeta	Bomo_Chr18	10805948	0.382927	0.0673077	1.15543e-16	1.42063e-15
BmBeta	Bomo_Chr18	10805952	0	0.00480769	0.159987	0.224897
BmBeta	Bomo_Chr18	10805956	0.0195122	0	0.0416069	0.074497
BmBeta	Bomo_Chr18	10805959	0	0.0047619	0.161992	0.226389
BmBeta	Bomo_Chr18	10805960	0	0.0047619	0.161992	0.226389
BmBeta	Bomo_Chr18	10805961	0.595122	0.109524	6.83361e-31	2.02232e-29
BmBeta	Bomo_Chr18	10805963	0	0.0047619	0.161992	0.226389
BmBeta	Bomo_Chr18	10805968	0	0.0047619	0.161992	0.226389
BmBeta	Bomo_Chr18	10806036	0.00243902	0.0047619	0.629279	0.65437
BmBeta	Bomo_Chr18	10806038	0.00487805	0	0.310698	0.377667
BmBeta	Bomo_Chr18	10806040	0.00243902	0.0047619	0.629279	0.65437
BmBeta	Bomo_Chr18	10806042	0.00243902	0.0047619	0.629279	0.65437
BmBeta	Bomo_Chr18	10806058	0.385366	0.0666667	4.93118e-17	6.23806e-16
BmBeta	Bomo_Chr18	10806059	0.385366	0.0666667	4.93118e-17	6.23806e-16
BmBeta	Bomo_Chr18	10806072	0.212195	0.0428571	3.46147e-08	1.90857e-07
BmBeta	Bomo_Chr18	10806074	0.00243902	0	0.475946	0.519154
BmBeta	Bomo_Chr18	10806112	0.228261	0.0432692	6.80461e-09	4.09602e-08
BmBeta	Bomo_Chr18	10806120	0.328671	0.0445545	3.57511e-14	3.55939e-13
BmBeta	Bomo_Chr18	10806156	0.214634	0.0428571	2.51563e-08	1.41695e-07
BmBeta	Bomo_Chr18	10806167	0.00243902	0	0.473834	0.519154
BmBeta	Bomo_Chr18	10806195	0.0180412	0.0291262	0.379478	0.446405
BmBeta	Bomo_Chr18	10806196	0.00259067	0	0.464687	0.519154
BmBeta	Bomo_Chr18	10806246	0.00252525	0	0.470387	0.519154
BmBeta	Bomo_Chr18	10806253	0.00252525	0	0.470387	0.519154
BmBeta	Bomo_Chr18	10806261	0.0269608	0	0.0168704	0.0342886
BmBeta	Bomo_Chr18	10806263	0.00245098	0	0.474865	0.519154
BmBeta	Bomo_Chr18	10806292	0.00243902	0	0.473834	0.519154
BmBeta	Bomo_Chr18	10806296	0.00243902	0	0.473834	0.519154
BmBeta	Bomo_Chr18	10806307	0.00243902	0	0.473834	0.519154
BmBeta	Bomo_Chr18	10806335	0.17561	0.0428571	3.45067e-06	1.48754e-05
BmBeta	Bomo_Chr18	10806341	0.382927	0.0571429	6.59363e-18	8.91363e-17
BmBeta	Bomo_Chr18	10806345	0.00243902	0	0.473834	0.519154
BmBeta	Bomo_Chr18	10806352	0.0121951	0.0047619	0.370907	0.437369
BmBeta	Bomo_Chr18	10806357	0.00243902	0	0.473834	0.519154
BmBeta	Bomo_Chr18	10806370	0.0243902	0	0.0225103	0.0440428
BmBeta	Bomo_Chr18	10806371	0.00243902	0	0.473834	0.519154
BmBeta	Bomo_Chr18	10806373	0.00243902	0	0.473834	0.519154
BmBeta	Bomo_Chr18	10806377	0.00487805	0	0.310698	0.377667
BmBeta	Bomo_Chr18	10806384	0.00243902	0	0.473834	0.519154
BmBeta	Bomo_Chr18	10806440	0.209756	0.0428571	4.75565e-08	2.58126e-07
BmBeta	Bomo_Chr18	10806441	0.00487805	0	0.310698	0.377667
BmBeta	Bomo_Chr18	10806467	0.00487805	0	0.310698	0.377667
BmBeta	Bomo_Chr18	10806478	0.0170732	0	0.0568726	0.0962274
BmBeta	Bomo_Chr18	10806488	0.00487805	0	0.310698	0.377667
BmBeta	Bomo_Chr18	10806529	0.00243902	0	0.473834	0.519154
BmBeta	Bomo_Chr18	10806555	0.114634	0.00952381	4.40701e-06	1.87014e-05
BmBeta	Bomo_Chr18	10806606	0.311224	0.0582524	1.78944e-12	1.53572e-11
BmBeta	Bomo_Chr18	10806614	0.00793651	0	0.199865	0.273115
BmBeta	Bomo_Chr18	10806619	0.00735294	0	0.21508	0.284159
BmBeta	Bomo_Chr18	10806623	0.185185	0.912621	3.51108e-64	6.72228e-61
BmBeta	Bomo_Chr18	10806624	0.00789474	0	0.201056	0.274599
BmBeta	Bomo_Chr18	10806626	0.0157068	0	0.0706025	0.116944
BmBeta	Bomo_Chr18	10806628	0.180628	0.912621	2.40495e-65	5.43093e-62
BmBeta	Bomo_Chr18	10806635	0.617073	0.100962	2.95489e-34	1.10458e-32
BmBeta	Bomo_Chr18	10806649	0.00731707	0	0.214015	0.282956
BmBeta	Bomo_Chr18	10806654	0.117073	0.00952381	3.24609e-06	1.40388e-05
BmBeta	Bomo_Chr18	10806655	0.00243902	0	0.473834	0.519154
BmBeta	Bomo_Chr18	10806658	0.278049	0.0571429	9.8468e-11	7.12294e-10
BmBeta	Bomo_Chr18	10806664	0.27561	0.0571429	1.39071e-10	9.9328e-10
BmBeta	Bomo_Chr18	10806680	0.397561	0.0666667	5.93858e-18	8.07935e-17
BmBeta	Bomo_Chr18	10806708	0.402439	0.0666667	2.50977e-18	3.50769e-17
BmBeta	Bomo_Chr18	10806716	0.626829	0.109524	1.68608e-34	6.45349e-33
BmBeta	Bomo_Chr18	10806734	0.190244	0.0428571	5.7115e-07	2.72712e-06
BmBeta	Bomo_Chr18	10806747	0.326829	0.052381	2.16232e-14	2.20235e-13
BmBeta	Bomo_Chr18	10806751	0.00731707	0	0.214015	0.282956
BmBeta	Bomo_Chr18	10806757	0.00731707	0	0.214015	0.282956
BmBeta	Bomo_Chr18	10806774	0.00731707	0	0.214015	0.282956
BmBeta	Bomo_Chr18	10806776	0.114634	0.00952381	4.40701e-06	1.87014e-05
BmBeta	Bomo_Chr18	10806780	0.00243902	0	0.473834	0.519154
BmBeta	Bomo_Chr18	10806784	0.00731707	0	0.214015	0.282956
BmBeta	Bomo_Chr18	10806797	0.0170732	0	0.0568726	0.0962274
BmBeta	Bomo_Chr18	10806798	0.397561	0.952381	3.37401e-40	2.05927e-38
BmBeta	Bomo_Chr18	10806821	0.00731707	0	0.214015	0.282956
BmBeta	Bomo_Chr18	10806830	0.00243902	0	0.473834	0.519154
BmBeta	Bomo_Chr18	10806835	0.00731707	0	0.214015	0.282956
BmBeta	Bomo_Chr18	10806890	0.602439	1	1.8871e-26	4.27906e-25
BmBeta	Bomo_Chr18	10806900	0.0146341	0	0.078139	0.125276
BmBeta	Bomo_Chr18	10806919	0.00731707	0	0.214015	0.282956
BmBeta	Bomo_Chr18	10806974	0.00731707	0	0.214015	0.282956
BmBeta	Bomo_Chr18	10806991	0.00731707	0	0.214015	0.282956
BmBeta	Bomo_Chr18	10807009	0.00731707	0	0.214015	0.282956
BmBeta	Bomo_Chr18	10807012	0.00731707	0	0.214015	0.282956
BmBeta	Bomo_Chr18	10807027	0.0121951	0	0.108099	0.163853
BmBeta	Bomo_Chr18	10807049	0.00731707	0	0.214015	0.282956
BmBeta	Bomo_Chr18	10807068	0.0560976	0.00952381	0.00527016	0.0126519
BmBeta	Bomo_Chr18	10807094	0.121951	0.00952381	1.75628e-06	7.87602e-06
BmBeta	Bomo_Chr18	10807099	0.131707	0.00952381	5.0832e-07	2.43783e-06
BmBeta	Bomo_Chr18	10807120	0.239024	0.047619	2.7296e-09	1.71481e-08
BmBeta	Bomo_Chr18	10807127	0.00487805	0	0.310698	0.377667
BmBeta	Bomo_Chr18	10807167	0.239024	0.047619	2.7296e-09	1.71481e-08
BmBeta	Bomo_Chr18	10807238	0.00243902	0	0.473834	0.519154
BmBeta	Bomo_Chr18	10807241	0.0170732	0	0.0568726	0.0962274
BmBeta	Bomo_Chr18	10807259	0.00487805	0	0.310698	0.377667
BmBeta	Bomo_Chr18	10807275	0.0219512	0	0.0305575	0.0572346
BmBeta	Bomo_Chr18	10807297	0.7	0.961905	4.01487e-14	3.98595e-13
BmBeta	Bomo_Chr18	10807300	0.00731707	0	0.214015	0.282956
BmBeta	Bomo_Chr18	10807364	0.00487805	0	0.310698	0.377667
BmBeta	Bomo_Chr18	10807377	0.00487805	0	0.313011	0.378748
BmBeta	Bomo_Chr18	10807387	0.312195	0.947619	7.48821e-51	1.33772e-48
BmBeta	Bomo_Chr18	10807388	0.312195	0.947619	7.48821e-51	1.33772e-48
BmBeta	Bomo_Chr18	10807391	0.372549	0.0142857	2.21297e-22	4.05954e-21
BmBeta	Bomo_Chr18	10807392	0.00487805	0	0.310698	0.377667
BmBeta	Bomo_Chr18	10807394	0.312195	0.947619	7.48821e-51	1.33772e-48
BmBeta	Bomo_Chr18	10807402	0.00243902	0	0.473834	0.519154
BmBeta	Bomo_Chr18	10807405	0.661765	0.990476	2.3229e-20	3.7075e-19
BmBeta	Bomo_Chr18	10807425	0.00245098	0	0.47275	0.519154
BmBeta	Bomo_Chr18	10807436	0.00731707	0	0.214015	0.282956
BmBeta	Bomo_Chr18	10807439	0.00265957	0	0.454476	0.519154
BmBeta	Bomo_Chr18	10807440	0.589286	0.990476	1.54836e-25	3.35216e-24
BmBeta	Bomo_Chr18	10807457	0.247549	0.0047619	1.35239e-14	1.4001e-13
BmBeta	Bomo_Chr18	10807460	0.0931373	0.0384615	0.0146323	0.0305954
BmBeta	Bomo_Chr18	10807509	0.106452	0.541667	2.51358e-09	1.58588e-08
BmBeta	Bomo_Chr18	10807516	0.00613497	0	0.677675	0.701407
BmBeta	Bomo_Chr18	10807519	0.137195	0.607143	3.09544e-10	2.14188e-09
BmBeta	Bomo_Chr18	10807528	0.1	0.00970874	3.39009e-05	0.000127251
BmBeta	Bomo_Chr18	10807530	0.095	0.038835	0.0134051	0.0282103
BmBeta	Bomo_Chr18	10807563	0.104167	0.0125	0.000262514	0.000840448
BmBeta	Bomo_Chr18	10807623	0.292308	0.00980392	1.61745e-16	1.94631e-15
BmBeta	Bomo_Chr18	10807639	0.35625	0.916667	6.09839e-08	3.26638e-07
BmBeta	Bomo_Chr18	10807649	0.06875	0.5	8.63416e-12	6.90349e-11
BmBeta	Bomo_Chr18	10807653	0.295918	0.00961538	4.58998e-17	5.81814e-16
BmBeta	Bomo_Chr18	10807677	0.0666667	0.5	3.49585e-12	2.90977e-11
BmBeta	Bomo_Chr18	10807680	0.0666667	0.5	3.49585e-12	2.90977e-11
BmBeta	Bomo_Chr18	10807727	0.262295	0.0735294	4.1132e-06	1.75885e-05
BmBeta	Bomo_Chr18	10807745	0.0727273	0.538462	1.31543e-13	1.2515e-12
BmBeta	Bomo_Chr18	10807752	0.146465	0.00961538	9.15411e-08	4.8109e-07
BmBeta	Bomo_Chr18	10807753	0.0731707	0.538462	1.61174e-13	1.52174e-12
BmBeta	Bomo_Chr18	10807754	0.0959596	0.0384615	0.0113619	0.0248893
BmBeta	Bomo_Chr18	10807763	0.0959596	0.0384615	0.0113619	0.0248893
BmBeta	Bomo_Chr18	10807765	0.0731707	0.538462	1.61174e-13	1.52174e-12
BmBeta	Bomo_Chr18	10807766	0.174242	0.0384615	1.99153e-06	8.88668e-06
BmBeta	Bomo_Chr18	10807769	0.00252525	0	0.468241	0.519154
BmBeta	Bomo_Chr18	10807783	0.00505051	0	0.304589	0.377667
BmBeta	Bomo_Chr18	10807788	0.546012	1	6.39174e-06	2.66386e-05
BmBeta	Bomo_Chr18	10807792	0.0674847	0.538462	2.39688e-14	2.42778e-13
BmBeta	Bomo_Chr18	10807800	0.153659	0	2.05783e-09	1.30724e-08
BmBeta	Bomo_Chr18	10807813	0.012987	0	0.691175	0.714138
BmBeta	Bomo_Chr18	10807817	0.153659	0	2.05783e-09	1.30724e-08
BmBeta	Bomo_Chr18	10807818	0.0097561	0	0.151003	0.214069
BmBeta	Bomo_Chr18	10807824	0.134146	0.00952381	3.71943e-07	1.8112e-06
BmBeta	Bomo_Chr18	10807828	0.15122	0	2.84864e-09	1.78522e-08
BmBeta	Bomo_Chr18	10807830	0.00487805	0.0190476	0.0880704	0.139565
BmBeta	Bomo_Chr18	10807831	0.541935	0.875	0.0088929	0.0202249
BmBeta	Bomo_Chr18	10807834	0.231707	0.047619	7.29647e-09	4.37982e-08
BmBeta	Bomo_Chr18	10807894	0.243902	0.0380952	1.61012e-10	1.14359e-09
BmBeta	Bomo_Chr18	10807982	0.0902439	0.0380952	0.0178532	0.0361293
BmBeta	Bomo_Chr18	10807992	0.0097561	0	0.151003	0.214069
BmBeta	Bomo_Chr18	10808040	0.117073	0.0047619	9.3077e-07	4.32968e-06
BmBeta	Bomo_Chr18	10808101	0.126829	0.0047619	2.67831e-07	1.33259e-06
BmBeta	Bomo_Chr18	10808122	0.0097561	0	0.151003	0.214069
BmBeta	Bomo_Chr18	10808146	0.0097561	0	0.151003	0.214069
BmBeta	Bomo_Chr18	10808150	0.0097561	0	0.151003	0.214069
BmBeta	Bomo_Chr18	10808159	0.0097561	0	0.151003	0.214069
BmBeta	Bomo_Chr18	10808164	0.563415	0.961905	1.42902e-24	2.94813e-23
BmBeta	Bomo_Chr18	10808176	0.431707	0.952381	3.13945e-36	1.38803e-34
BmBeta	Bomo_Chr18	10808190	0.00487805	0	0.310698	0.377667
BmBeta	Bomo_Chr18	10808191	0.0097561	0	0.151003	0.214069
BmBeta	Bomo_Chr18	10808216	0.431707	0.952381	3.13945e-36	1.38803e-34
BmBeta	Bomo_Chr18	10808217	0.0097561	0	0.151003	0.214069
BmBeta	Bomo_Chr18	10808226	0.0097561	0	0.151003	0.214069
BmBeta	Bomo_Chr18	10808290	0.00731707	0.00952381	0.771239	0.788391
BmBeta	Bomo_Chr18	10808334	0.121951	0.00952381	1.75628e-06	7.87602e-06
BmBeta	Bomo_Chr18	10808340	0.419512	0.938095	1.40033e-35	5.9264e-34
BmBeta	Bomo_Chr18	10808366	0.112195	0.00952381	5.97765e-06	2.49767e-05
BmBeta	Bomo_Chr18	10808378	0.126829	0	6.97226e-08	3.70761e-07
BmBeta	Bomo_Chr18	10808395	0.131707	0	4.28059e-08	2.33087e-07
BmBeta	Bomo_Chr18	10808522	0.260976	0.00952381	7.00076e-15	7.40262e-14
BmBeta	Bomo_Chr18	10808569	0.136585	0	1.96303e-08	1.11893e-07
BmBeta	Bomo_Chr18	10808613	0.695122	0.961905	1.87559e-14	1.92064e-13
BmBeta	Bomo_Chr18	10808652	0.428922	0.952381	1.67577e-36	7.56853e-35
BmBeta	Bomo_Chr18	10808655	0.147059	0	4.96503e-09	3.03242e-08
BmBeta	Bomo_Chr18	10808669	0.268293	0.00952381	2.25824e-15	2.49619e-14
BmBeta	Bomo_Chr18	10808681	0.114634	0.00952381	4.40701e-06	1.87014e-05
BmBeta	Bomo_Chr18	10808710	0.203125	0	3.04183e-12	2.54921e-11
BmBeta	Bomo_Chr18	10808713	0.0492228	0	0.00114525	0.00322576
BmBeta	Bomo_Chr18	10808715	0.0494792	0	0.00111091	0.00315366
BmBeta	Bomo_Chr18	10808718	0.55641	0.95098	4.57752e-23	8.69412e-22
BmBeta	Bomo_Chr18	10808740	0.644809	0.960396	4.64737e-17	5.89003e-16
BmBeta	Bomo_Chr18	10808751	0.55102	0.95098	1.54206e-23	3.00599e-22
BmBeta	Bomo_Chr18	10808763	0.0502646	0	0.00106979	0.0030425
BmBeta	Bomo_Chr18	10808765	0.397436	0.946078	5.08596e-38	2.58617e-36
BmBeta	Bomo_Chr18	10808778	0.141753	0	3.20079e-07	1.57793e-06
BmBeta	Bomo_Chr18	10808843	0.766497	1	1.05634e-13	1.01078e-12
BmBeta	Bomo_Chr18	10808883	0.00487805	0	0.310698	0.377667
BmBeta	Bomo_Chr18	10809111	0.382927	0.933333	3.33697e-39	1.91459e-37
BmBeta	Bomo_Chr18	10809136	0.0170732	0	0.0580614	0.0979303
BmBeta	Bomo_Chr18	10809148	0.0121951	0	0.109788	0.165797
BmBeta	Bomo_Chr18	10809158	0.364706	0.934343	5.30194e-38	2.69134e-36
BmBeta	Bomo_Chr18	10809205	0.281065	0.935	8.97331e-49	1.17778e-46
BmBeta	Bomo_Chr18	10809233	0.0143678	0	0.0901823	0.14245
BmBeta	Bomo_Chr18	10809259	0.713018	1	5.86767e-17	7.36667e-16
BmBeta	Bomo_Chr18	10809267	0.0140449	0	0.0922613	0.145374
BmBeta	Bomo_Chr18	10809308	0.0140449	0	0.0922613	0.145374
BmBeta	Bomo_Chr18	10809331	0.718935	1	1.4274e-16	1.73134e-15
BmBeta	Bomo_Chr18	10809345	0.0828402	0	2.90704e-05	0.000110633
BmBeta	Bomo_Chr18	10809354	0.0828402	0	2.90704e-05	0.000110633
BmBeta	Bomo_Chr18	10809388	0.00591716	0	0.275764	0.354412
BmBeta	Bomo_Chr18	10809432	0.361765	0.065	1.69447e-14	1.73993e-13
BmBeta	Bomo_Chr18	10809436	0.00588235	0	0.277184	0.356144
BmBeta	Bomo_Chr18	10809441	0.0147059	0	0.0848917	0.134828
BmBeta	Bomo_Chr18	10809456	0.00591716	0	0.275764	0.354412
BmBeta	Bomo_Chr18	10809468	0.718935	1	1.4274e-16	1.73134e-15
BmBeta	Bomo_Chr18	10809508	0.0812808	0	2.16865e-05	8.39429e-05
BmBeta	Bomo_Chr18	10809510	0.0123153	0	0.106368	0.163853
BmBeta	Bomo_Chr18	10809523	0.0123153	0	0.106368	0.163853
BmBeta	Bomo_Chr18	10809525	0.0689655	0	9.81267e-05	0.000342289
BmBeta	Bomo_Chr18	10809536	0.0123153	0	0.106368	0.163853
BmBeta	Bomo_Chr18	10809537	0.288177	0.0619048	6.85211e-11	5.02433e-10
BmBeta	Bomo_Chr18	10809568	0.207921	0.885714	5.56376e-58	1.9679e-55
BmBeta	Bomo_Chr18	10809571	0.0668317	0	0.000127377	0.000433136
BmBeta	Bomo_Chr18	10809593	0.760101	0.995238	4.56251e-14	4.5078e-13
BmBeta	Bomo_Chr18	10809596	0.760101	0.995238	4.56251e-14	4.5078e-13
BmBeta	Bomo_Chr18	10809598	0.0703518	0.0380952	0.109066	0.165053
BmBeta	Bomo_Chr18	10809599	0.760101	0.995238	4.56251e-14	4.5078e-13
BmBeta	Bomo_Chr18	10809600	0.00742574	0	0.210634	0.282956
BmBeta	Bomo_Chr18	10809671	0.431217	0.844595	1.07985e-17	1.43769e-16
BmBeta	Bomo_Chr18	10809689	0.00990099	0	0.147991	0.214069
BmBeta	Bomo_Chr18	10809692	0.287129	0.052381	9.5777e-12	7.60131e-11
BmBeta	Bomo_Chr18	10809696	0.193069	0.861905	4.61173e-57	1.44028e-54
BmBeta	Bomo_Chr18	10809709	0.193069	0.866667	8.5543e-58	2.96609e-55
BmBeta	Bomo_Chr18	10809715	0.19802	0.0142857	2.67257e-10	1.86363e-09
BmBeta	Bomo_Chr18	10809716	0.287129	0.052381	9.5777e-12	7.60131e-11
BmBeta	Bomo_Chr18	10809728	0.00990099	0	0.149931	0.214069
BmBeta	Bomo_Chr18	10809738	0.683168	1	6.94569e-20	1.07488e-18
BmBeta	Bomo_Chr18	10809745	0.00990099	0	0.149931	0.214069
BmBeta	Bomo_Chr18	10809756	0.168317	0.866667	1.13699e-62	6.67001e-60
BmBeta	Bomo_Chr18	10809782	0.173267	0.866667	1.15461e-61	5.98163e-59
BmBeta	Bomo_Chr18	10809785	0.170792	0.866667	3.64025e-62	2.01209e-59
BmBeta	Bomo_Chr18	10809803	0.168317	0.866667	1.13699e-62	6.67001e-60
BmBeta	Bomo_Chr18	10809810	0.210396	0.0192308	2.0951e-10	1.47249e-09
BmBeta	Bomo_Chr18	10809832	0.00510204	0	0.334391	0.401946
BmBeta	Bomo_Chr18	10809833	0.16	0.772277	4.12437e-49	6.06406e-47
BmBeta	Bomo_Chr18	10809858	0.00497512	0	0.305922	0.377667
BmBeta	Bomo_Chr18	10809861	0.0176471	0.0666667	0.0767966	0.125276
BmBeta	Bomo_Chr18	10809862	0.00502513	0	0.303498	0.377667
BmBeta	Bomo_Chr18	10809876	0.215347	0.0190476	8.34267e-11	6.06177e-10
BmBeta	Bomo_Chr18	10809890	0.0049505	0	0.307124	0.377667
BmBeta	Bomo_Chr18	10809898	0.715569	1	0.0006788	0.00201112
BmBeta	Bomo_Chr18	10809912	0.0147783	0	0.0766769	0.125276
BmBeta	Bomo_Chr18	10809915	0.715569	1	0.0006788	0.00201112
BmBeta	Bomo_Chr18	10809920	0.0359281	0.233333	3.21684e-06	1.39438e-05
BmBeta	Bomo_Chr18	10809922	0.189655	0.0571429	9.24013e-06	3.7768e-05
BmBeta	Bomo_Chr18	10809938	0.189655	0.0571429	9.24013e-06	3.7768e-05
BmBeta	Bomo_Chr18	10809971	0.6075	0.961165	1.95651e-20	3.14668e-19
BmBeta	Bomo_Chr18	10809977	0.190594	0.0571429	8.35555e-06	3.42781e-05
BmBeta	Bomo_Chr18	10810016	0.04	0	0.00331351	0.00841864
BmBeta	Bomo_Chr18	10810022	0.125	0.0380952	0.000507662	0.00154579
BmBeta	Bomo_Chr18	10810029	0.0837438	0.0380952	0.0331188	0.0615088
BmBeta	Bomo_Chr18	10810051	0.15099	0.0571429	0.000653547	0.00194277
BmBeta	Bomo_Chr18	10810055	0.206897	0.890476	4.91436e-59	1.90666e-56
BmBeta	Bomo_Chr18	10810056	0.7575	1	7.15841e-15	7.56477e-14
BmBeta	Bomo_Chr18	10810057	0.6725	0.961905	5.66022e-16	6.55837e-15
BmBeta	Bomo_Chr18	10810076	0.211055	0.890476	8.32705e-58	2.8987e-55
BmBeta	Bomo_Chr18	10810128	0.0449735	0	0.00233286	0.00611461
BmBeta	Bomo_Chr18	10810146	0.0668317	0	0.000137027	0.000463695
BmBeta	Bomo_Chr18	10810155	0.207921	0.0571429	1.06072e-06	4.90129e-06
BmBeta	Bomo_Chr18	10810159	0.00487805	0	0.310698	0.377667
BmBeta	Bomo_Chr18	10810190	0.55122	0.985714	6.67807e-29	1.72933e-27
BmBeta	Bomo_Chr18	10810200	0.204878	0.890476	1.19956e-59	4.82405e-57
BmBeta	Bomo_Chr18	10810205	0.770732	1	4.94802e-14	4.86195e-13
BmBeta	Bomo_Chr18	10810257	0.129268	0.00952381	6.94026e-07	3.27161e-06
BmBeta	Bomo_Chr18	10810269	0.236585	0.0952381	2.07158e-05	8.03126e-05
BmBeta	Bomo_Chr18	10810287	0.0195122	0	0.0416069	0.074497
BmBeta	Bomo_Chr18	10810296	0.387805	0.928571	6.18317e-38	3.12426e-36
BmBeta	Bomo_Chr18	10810314	0.0195122	0	0.0416069	0.074497
BmBeta	Bomo_Chr18	10810384	0.00487805	0	0.310698	0.377667
BmBeta	Bomo_Chr18	10810392	0.00487805	0	0.310698	0.377667
BmBeta	Bomo_Chr18	10810395	0.487805	0.109524	1.55893e-20	2.52941e-19
BmBeta	Bomo_Chr18	10810415	0.531707	0.109524	1.85738e-24	3.79275e-23
BmBeta	Bomo_Chr18	10810439	0.341463	0.0952381	3.3302e-11	2.51453e-10
BmBeta	Bomo_Chr18	10810446	0.0706522	0	8.74331e-05	0.000307214
BmBeta	Bomo_Chr18	10810451	0.348039	0.0952381	1.30401e-11	1.01876e-10
BmBeta	Bomo_Chr18	10810452	0.0421053	0	0.00269555	0.00700748
BmBeta	Bomo_Chr18	10810461	0.0621622	0	0.000242982	0.000782724
BmBeta	Bomo_Chr18	10810466	0.456757	0.0961538	7.31908e-19	1.06142e-17
BmBeta	Bomo_Chr18	10810541	0.259669	0.899038	6.59082e-49	9.31102e-47
BmBeta	Bomo_Chr18	10810596	0.740331	1	8.82279e-16	1.00887e-14
BmBeta	Bomo_Chr18	10810618	0.00490196	0	0.309513	0.377667
BmBeta	Bomo_Chr18	10810640	0.635359	0.961538	3.05879e-18	4.24639e-17
BmBeta	Bomo_Chr18	10810675	0.740331	1	8.82279e-16	1.00887e-14
BmBeta	Bomo_Chr18	10810677	0.0718232	0	7.60824e-05	0.000271018
BmBeta	Bomo_Chr18	10810718	0.0659341	0	0.000154634	0.00051563
BmBeta	Bomo_Chr18	10810724	0.00531915	0	0.292042	0.373333
BmBeta	Bomo_Chr18	10810759	0.0195122	0	0.0416069	0.074497
BmBeta	Bomo_Chr18	10810760	0.241463	0.0571429	1.46466e-08	8.47583e-08
BmBeta	Bomo_Chr18	10810764	0.219512	0.895238	1.0618e-57	3.62458e-55
BmBeta	Bomo_Chr18	10810797	0.190244	0.0142857	7.61445e-10	5.07655e-09
BmBeta	Bomo_Chr18	10810842	0.0195122	0	0.0416069	0.074497
BmBeta	Bomo_Chr18	10810845	0.00243902	0	0.473834	0.519154
BmBeta	Bomo_Chr18	10810847	0.14878	0.0571429	0.000806556	0.00235548
BmBeta	Bomo_Chr18	10810864	0.14878	0.0571429	0.000806556	0.00235548
BmBeta	Bomo_Chr18	10810869	0.14878	0.0571429	0.000806556	0.00235548
BmBeta	Bomo_Chr18	10810877	0.14878	0.0571429	0.000806556	0.00235548
BmBeta	Bomo_Chr18	10810880	0.765854	1	2.39319e-14	2.42432e-13
BmBeta	Bomo_Chr18	10810886	0.14878	0.0571429	0.000806556	0.00235548
BmBeta	Bomo_Chr18	10810924	0.214634	0.890476	7.73425e-58	2.70303e-55
BmBeta	Bomo_Chr18	10810937	0.00487805	0	0.310698	0.377667
BmBeta	Bomo_Chr18	10810944	0.14878	0.0571429	0.000806556	0.00235548
BmBeta	Bomo_Chr18	10810945	0.0195122	0	0.0416069	0.074497
BmBeta	Bomo_Chr18	10810962	0.15099	0.0571429	0.000653547	0.00194277
BmBeta	Bomo_Chr18	10810964	0.15099	0.0571429	0.000653547	0.00194277
BmBeta	Bomo_Chr18	10810974	0.0049505	0	0.307124	0.377667
BmBeta	Bomo_Chr18	10810989	0.15099	0.0571429	0.000653547	0.00194277
BmBeta	Bomo_Chr18	10810999	0.613861	0.942857	4.14755e-18	5.71195e-17
BmBeta	Bomo_Chr18	10811000	0.613861	0.942857	4.14755e-18	5.71195e-17
BmBeta	Bomo_Chr18	10811004	0.15099	0.0571429	0.000653547	0.00194277
BmBeta	Bomo_Chr18	10811013	0.15099	0.0571429	0.000653547	0.00194277
BmBeta	Bomo_Chr18	10811018	0.15099	0.0571429	0.000653547	0.00194277
BmBeta	Bomo_Chr18	10811076	0.15099	0.0571429	0.000653547	0.00194277
BmBeta	Bomo_Chr18	10811094	0.15099	0.0571429	0.000653547	0.00194277
BmBeta	Bomo_Chr18	10811109	0.15099	0.0571429	0.000653547	0.00194277
BmBeta	Bomo_Chr18	10811111	0.00492611	0	0.308321	0.377667
BmBeta	Bomo_Chr18	10811139	0.306931	0.0142857	2.01423e-17	2.6351e-16
BmBeta	Bomo_Chr18	10811154	0.15099	0.0571429	0.000653547	0.00194277
BmBeta	Bomo_Chr18	10811175	0.15099	0.0571429	0.000653547	0.00194277
BmBeta	Bomo_Chr18	10811194	0.0837438	0.0380952	0.0331188	0.0615088
BmBeta	Bomo_Chr18	10811211	0.0841584	0.0380952	0.0319573	0.0595878
BmBeta	Bomo_Chr18	10811229	0.54703	0.109524	7.82941e-26	1.72214e-24
BmBeta	Bomo_Chr18	10811251	0.150246	0.0571429	0.000701589	0.00206931
BmBeta	Bomo_Chr18	10811696	0.101485	0.0380952	0.00596538	0.0142055
BmBeta	Bomo_Chr18	10811767	0.770732	1	4.94802e-14	4.86195e-13
BmBeta	Bomo_Chr18	10811828	0.0390244	0	0.00372709	0.00930092
BmBeta	Bomo_Chr18	10811830	0.204878	0.890476	1.19956e-59	4.82405e-57
BmBeta	Bomo_Chr18	10811858	0.190244	0.0142857	7.61445e-10	5.07655e-09
BmBeta	Bomo_Chr18	10811862	0.214634	0.890476	7.73425e-58	2.70303e-55
BmBeta	Bomo_Chr18	10811863	0.0195122	0	0.0416069	0.074497
BmBeta	Bomo_Chr18	10811868	0.00487805	0	0.310698	0.377667
BmBeta	Bomo_Chr18	10811873	0.770732	1	4.94802e-14	4.86195e-13
BmBeta	Bomo_Chr18	10811902	0.00487805	0	0.310698	0.377667
BmBeta	Bomo_Chr18	10811904	0.190244	0.0142857	7.61445e-10	5.07655e-09
BmBeta	Bomo_Chr18	10811913	0.14878	0.0571429	0.000806556	0.00235548
BmBeta	Bomo_Chr18	10811915	0.190244	0.0142857	7.61445e-10	5.07655e-09
BmBeta	Bomo_Chr18	10811945	0.0658537	0	0.000143248	0.00047966
BmBeta	Bomo_Chr18	10811960	0.0195122	0	0.0416069	0.074497
BmBeta	Bomo_Chr18	10811971	0.0658537	0	0.000143248	0.00047966
BmBeta	Bomo_Chr18	10811972	0.0658537	0	0.000143248	0.00047966
BmBeta	Bomo_Chr18	10811982	0.190244	0.0142857	7.61445e-10	5.07655e-09
BmBeta	Bomo_Chr18	10811985	0.0707317	0.0380952	0.104472	0.163156
BmBeta	Bomo_Chr18	10812017	0.731707	1	1.27287e-16	1.55677e-15
BmBeta	Bomo_Chr18	10812018	0.0390244	0	0.00372709	0.00930092
BmBeta	Bomo_Chr18	10812023	0.0829268	0.0380952	0.0355276	0.0657219
BmBeta	Bomo_Chr18	10812204	0.0097561	0	0.151003	0.214069
BmBeta	Bomo_Chr18	10812219	0.204878	0.890476	1.19956e-59	4.82405e-57
BmBeta	Bomo_Chr18	10812384	0.181373	0.0428571	1.72538e-06	7.75459e-06
BmBeta	Bomo_Chr18	10812433	0.157216	0.0571429	0.000359401	0.00112296
BmBeta	Bomo_Chr18	10812439	0.125	0.00952381	1.19878e-06	5.50114e-06
BmBeta	Bomo_Chr18	10812444	0.205882	0.890476	2.42639e-59	9.62588e-57
BmBeta	Bomo_Chr18	10812557	0.119512	0.00952381	2.3888e-06	1.0536e-05
BmBeta	Bomo_Chr18	10812574	0.560976	0.985714	5.11467e-28	1.26319e-26
BmBeta	Bomo_Chr18	10812575	0.560976	0.985714	5.11467e-28	1.26319e-26
BmBeta	Bomo_Chr18	10812592	0.0560976	0.0047619	0.00171219	0.00462431
BmBeta	Bomo_Chr18	10812597	0.560976	0.985714	5.11467e-28	1.26319e-26
BmBeta	Bomo_Chr18	10812603	0.560976	0.985714	5.11467e-28	1.26319e-26
BmBeta	Bomo_Chr18	10812678	0.131443	0.00961538	6.33974e-07	3.00429e-06
BmBeta	Bomo_Chr18	10812692	0.0241935	0.0288462	0.734931	0.755643
BmBeta	Bomo_Chr18	10812847	0.703431	1	1.36669e-18	1.94578e-17
BmBeta	Bomo_Chr18	10812854	0.156863	0.0380952	1.3076e-05	5.21591e-05
BmBeta	Bomo_Chr18	10812858	0.0833333	0.0380952	0.0343088	0.0636223
BmBeta	Bomo_Chr18	10812880	0.156863	0.0380952	1.3076e-05	5.21591e-05
BmBeta	Bomo_Chr18	10812889	0.0735294	0	5.61286e-05	0.000203991
BmBeta	Bomo_Chr18	10812890	0.0735294	0	5.61286e-05	0.000203991
BmBeta	Bomo_Chr18	10812913	0.0097561	0	0.151003	0.214069
BmBeta	Bomo_Chr18	10812921	0.0390244	0	0.00372709	0.00930092
BmBeta	Bomo_Chr18	10813001	0.0390244	0	0.00372709	0.00930092
BmBeta	Bomo_Chr18	10813082	0.187805	0.0571429	1.12614e-05	4.54415e-05
BmBeta	Bomo_Chr18	10813169	0.0390244	0	0.00389354	0.00968638
BmBeta	Bomo_Chr18	10813190	0.0390244	0	0.00389354	0.00968638
BmBeta	Bomo_Chr18	10813200	0.0390244	0	0.00389354	0.00968638
BmBeta	Bomo_Chr18	10813201	0.219512	0.00961538	4.30272e-12	3.55283e-11
BmBeta	Bomo_Chr18	10813204	0.0390244	0	0.00389354	0.00968638
BmBeta	Bomo_Chr18	10813214	0.0390244	0	0.00389354	0.00968638
BmBeta	Bomo_Chr18	10813221	0.12439	0.00961538	1.47154e-06	6.67113e-06
BmBeta	Bomo_Chr18	10813229	0.0658537	0	0.000153944	0.000513404
BmBeta	Bomo_Chr18	10813234	0.35468	0.933333	1.17332e-42	8.65455e-41
BmBeta	Bomo_Chr18	10813253	0.142157	0.0571429	0.00158565	0.00431605
BmBeta	Bomo_Chr18	10813298	0.0658537	0	0.000143248	0.00047966
BmBeta	Bomo_Chr18	10813307	0.767327	1	3.06244e-14	3.0705e-13
BmBeta	Bomo_Chr18	10813388	0.7	1	7.63754e-19	1.10633e-17
BmBeta	Bomo_Chr18	10813408	0.0707317	0.0047619	0.000291322	0.000925912
BmBeta	Bomo_Chr18	10813447	0.27561	0.890476	1.22675e-47	1.48612e-45
BmBeta	Bomo_Chr18	10813462	0.204878	0.890476	1.19956e-59	4.82405e-57
BmBeta	Bomo_Chr18	10813504	0.0195122	0	0.0416069	0.074497
BmBeta	Bomo_Chr18	10813509	0.482927	0.938095	6.75021e-29	1.7475e-27
BmBeta	Bomo_Chr18	10813556	0.204878	0.890476	1.19956e-59	4.82405e-57
BmBeta	Bomo_Chr18	10813604	0.770732	1	4.94802e-14	4.86195e-13
BmBeta	Bomo_Chr18	10813611	0.14878	0.0571429	0.000806556	0.00235548
BmBeta	Bomo_Chr18	10813619	0.00243902	0	0.473834	0.519154
BmBeta	Bomo_Chr18	10813631	0.14878	0.0571429	0.000806556	0.00235548
BmBeta	Bomo_Chr18	10813738	0.241463	0.889423	1.15145e-52	2.37494e-50
BmBeta	Bomo_Chr18	10813760	0.143902	0.0571429	0.00132419	0.00367885
BmBeta	Bomo_Chr18	10813762	0.302439	0.0666667	2.40182e-11	1.83732e-10
BmBeta	Bomo_Chr18	10813849	0.139024	0.00952381	1.98551e-07	1.00266e-06
BmBeta	Bomo_Chr18	10813866	0.143902	0.0571429	0.00132419	0.00367885
BmBeta	Bomo_Chr18	10813876	0.326829	0.928571	8.05764e-46	8.27091e-44
BmBeta	Bomo_Chr18	10813894	0.617073	0.942857	6.59381e-18	8.91363e-17
BmBeta	Bomo_Chr18	10813901	0.0146341	0	0.078139	0.125276
BmBeta	Bomo_Chr18	10813915	0.602439	0.942857	4.979e-19	7.2793e-18
BmBeta	Bomo_Chr18	10813929	0.617073	0.942857	6.59381e-18	8.91363e-17
BmBeta	Bomo_Chr18	10813933	0.0390244	0	0.00372709	0.00930092
BmBeta	Bomo_Chr18	10813947	0.0390244	0	0.00372709	0.00930092
BmBeta	Bomo_Chr18	10813980	0.143902	0.0571429	0.00132419	0.00367885
BmBeta	Bomo_Chr18	10813994	0.0122549	0	0.107234	0.163853
BmBeta	Bomo_Chr18	10814005	0.00487805	0	0.310698	0.377667
BmBeta	Bomo_Chr18	10814012	0.338235	0.928571	3.42012e-44	3.11493e-42
BmBeta	Bomo_Chr18	10814016	0.0122549	0	0.107234	0.163853
BmBeta	Bomo_Chr18	10814017	0.0147059	0	0.0774073	0.125276
BmBeta	Bomo_Chr18	10814022	0.0147059	0	0.0774073	0.125276
BmBeta	Bomo_Chr18	10814049	0.0147059	0	0.0774073	0.125276
BmBeta	Bomo_Chr18	10814069	0.0122549	0	0.107234	0.163853
BmBeta	Bomo_Chr18	10814070	0.0122549	0	0.107234	0.163853
BmBeta	Bomo_Chr18	10814135	0.00980392	0	0.150001	0.214069
BmBeta	Bomo_Chr18	10814169	0.746341	1	1.24124e-15	1.40079e-14
BmBeta	Bomo_Chr18	10814178	0.75	1	2.19925e-15	2.43299e-14
BmBeta	Bomo_Chr18	10814208	0.226829	0.0619048	2.43868e-07	1.21853e-06
BmBeta	Bomo_Chr18	10814228	0.097561	0.0142857	0.000112139	0.000384736
BmBeta	Bomo_Chr18	10814235	0.097561	0.0142857	0.000112139	0.000384736
BmBeta	Bomo_Chr18	10814242	0.097561	0.0142857	0.000112139	0.000384736
BmBeta	Bomo_Chr18	10814256	0.102439	0.0142857	6.2276e-05	0.00022448
BmBeta	Bomo_Chr18	10814317	0.0926829	0.0142857	0.000201096	0.000655783
BmBeta	Bomo_Chr18	10814327	0.0170732	0	0.0568726	0.0962274
BmBeta	Bomo_Chr18	10814365	0.0804878	0	2.38685e-05	9.17518e-05
BmBeta	Bomo_Chr18	10814412	0.443902	0.942857	1.49383e-33	5.36772e-32
BmBeta	Bomo_Chr18	10814456	0.0170732	0	0.0568726	0.0962274
BmBeta	Bomo_Chr18	10814510	0.1	0	2.11565e-06	9.38348e-06
BmBeta	Bomo_Chr18	10814521	0.00243902	0	0.473834	0.519154
BmBeta	Bomo_Chr18	10814522	0.0560976	0.00952381	0.00527016	0.0126519
BmBeta	Bomo_Chr18	10814543	0.0634146	0.00952381	0.00222638	0.00585486
BmBeta	Bomo_Chr18	10814571	0.0341463	0.00952381	0.0672499	0.111773
BmBeta	Bomo_Chr18	10814646	0.0902439	0.0047619	2.67263e-05	0.000102064
BmBeta	Bomo_Chr18	10814653	0.568293	0.990476	4.83633e-28	1.19747e-26
BmBeta	Bomo_Chr18	10814656	0.434146	0.980952	3.40256e-40	2.07526e-38
BmBeta	Bomo_Chr18	10814667	0.278049	0.942857	2.46465e-55	6.42201e-53
BmBeta	Bomo_Chr18	10814669	0.00731707	0	0.214015	0.282956
BmBeta	Bomo_Chr18	10814673	0.631707	1	4.9123e-24	9.78141e-23
BmBeta	Bomo_Chr18	10814690	0.529268	1	4.49075e-33	1.56388e-31
BmBeta	Bomo_Chr18	10814718	0.00731707	0	0.214015	0.282956
BmBeta	Bomo_Chr18	10814787	0.0292683	0	0.0122962	0.0260817
BmBeta	Bomo_Chr18	10814813	0.287805	0.942857	8.59147e-54	1.94015e-51
BmBeta	Bomo_Chr18	10814814	0.0146341	0.00952381	0.593612	0.620711
BmBeta	Bomo_Chr18	10814849	0.0780488	0.0333333	0.0299783	0.0571155
BmBeta	Bomo_Chr18	10814903	0.0707317	0.0333333	0.0594993	0.100051
BmBeta	Bomo_Chr18	10814956	0.0146341	0.00952381	0.593612	0.620711
BmBeta	Bomo_Chr18	10814962	0.00487805	0	0.310698	0.377667
BmBeta	Bomo_Chr18	10815109	0.0146341	0.00952381	0.593612	0.620711
BmBeta	Bomo_Chr18	10815183	0.0634146	0.0047619	0.000707395	0.00208455
BmBeta	Bomo_Chr18	10815229	0.0341463	0.00952381	0.0672499	0.111773
BmBeta	Bomo_Chr18	10815232	0.0341463	0.00952381	0.0672499	0.111773
BmBeta	Bomo_Chr18	10815270	0.258537	0.895238	4.94237e-51	8.97483e-49
BmBeta	Bomo_Chr18	10815277	0.0634146	0.0047619	0.000707395	0.00208455
BmBeta	Bomo_Chr18	10815323	0.634146	1	7.71096e-24	1.52267e-22
BmBeta	Bomo_Chr18	10815335	0.64878	1	1.10946e-22	2.06578e-21
BmBeta	Bomo_Chr18	10815339	0.392683	0.942857	2.15954e-39	1.2554e-37
BmBeta	Bomo_Chr18	10815341	0.0146341	0.00961538	0.601979	0.628773
BmBeta	Bomo_Chr18	10815348	0.0634146	0.00480769	0.00075675	0.00222137
BmBeta	Bomo_Chr18	10815380	0.456098	0.942857	2.95021e-32	9.61969e-31
BmBeta	Bomo_Chr18	10815411	0.643902	1	4.59518e-23	8.7239e-22
BmBeta	Bomo_Chr18	10815413	0.15122	0.047619	0.000138576	0.000468396
BmBeta	Bomo_Chr18	10815423	0.0121951	0.00952381	0.765743	0.783564
BmBeta	Bomo_Chr18	10815452	0.15122	0.047619	0.000138576	0.000468396
BmBeta	Bomo_Chr18	10815574	0.0146341	0.00952381	0.593612	0.620711
BmBeta	Bomo_Chr18	10815583	0.0097561	0	0.154944	0.218501
BmBeta	Bomo_Chr18	10815604	0.0121951	0	0.108099	0.163853
BmBeta	Bomo_Chr18	10815620	0.0170732	0	0.0592768	0.0997318
BmBeta	Bomo_Chr18	10815625	0.646341	1	1.0859e-22	2.02362e-21
BmBeta	Bomo_Chr18	10815631	0.258537	0.894231	1.38675e-50	2.41369e-48
BmBeta	Bomo_Chr18	10815634	0.258537	0.893204	3.90842e-50	6.50696e-48
BmBeta	Bomo_Chr18	10815635	0.658537	1	1.41511e-21	2.44613e-20
BmBeta	Bomo_Chr18	10815641	0.160976	0.0480769	5.38338e-05	0.00019612
BmBeta	Bomo_Chr18	10815642	0.392683	0.899038	3.90064e-33	1.36377e-31
BmBeta	Bomo_Chr18	10815645	0.453659	0.941748	6.56166e-32	2.09154e-30
BmBeta	Bomo_Chr18	10815651	0.258537	0.893204	3.90842e-50	6.50696e-48
BmBeta	Bomo_Chr18	10815660	0.658537	1	1.41511e-21	2.44613e-20
BmBeta	Bomo_Chr18	10815665	0.331707	0.898058	3.2281e-40	1.97432e-38
BmBeta	Bomo_Chr18	10815666	0.0609756	0.0336538	0.147491	0.214069
BmBeta	Bomo_Chr18	10815671	0.392683	0.907767	4.73396e-34	1.743e-32
BmBeta	Bomo_Chr18	10815674	0.0609756	0.0339806	0.154344	0.217984
BmBeta	Bomo_Chr18	10815720	0.0816327	0.0142857	0.000764181	0.00224199
BmBeta	Bomo_Chr18	10815726	0.0609756	0.0333333	0.140929	0.207492
BmBeta	Bomo_Chr18	10815727	0.0637255	0.0047619	0.000682327	0.00202021
BmBeta	Bomo_Chr18	10815749	0.0121951	0	0.108099	0.163853
BmBeta	Bomo_Chr18	10815754	0.0146341	0.00952381	0.593612	0.620711
BmBeta	Bomo_Chr18	10815765	0.0097561	0	0.151003	0.214069
BmBeta	Bomo_Chr18	10815780	0.0121951	0	0.108099	0.163853
BmBeta	Bomo_Chr18	10815781	0.0634146	0.0047619	0.000707395	0.00208455
BmBeta	Bomo_Chr18	10815786	0.253659	0.895238	7.96179e-52	1.5445e-49
BmBeta	Bomo_Chr18	10815799	0.0121951	0	0.108099	0.163853
BmBeta	Bomo_Chr18	10815812	0.0634146	0.0047619	0.000707395	0.00208455
BmBeta	Bomo_Chr18	10815822	0.0634146	0.0047619	0.000707395	0.00208455
BmBeta	Bomo_Chr18	10815829	0.0097561	0	0.151003	0.214069
BmBeta	Bomo_Chr18	10815834	0.0121951	0	0.108099	0.163853
BmBeta	Bomo_Chr18	10815840	0.0121951	0	0.108099	0.163853
BmBeta	Bomo_Chr18	10815852	0.658537	1	6.33061e-22	1.12227e-20
BmBeta	Bomo_Chr18	10815855	0.0121951	0	0.108099	0.163853
BmBeta	Bomo_Chr18	10815856	0.658537	1	6.33061e-22	1.12227e-20
BmBeta	Bomo_Chr18	10815861	0.0585366	0.00952381	0.00395718	0.00982502
BmBeta	Bomo_Chr18	10815875	0.0170732	0	0.0568726	0.0962274
BmBeta	Bomo_Chr18	10815884	0.0146341	0.00952381	0.593612	0.620711
BmBeta	Bomo_Chr18	10815887	0.414634	0.942857	8.31167e-37	3.84665e-35
BmBeta	Bomo_Chr18	10815922	0.00731707	0	0.214015	0.282956
BmBeta	Bomo_Chr18	10815929	0.253659	0.895238	7.96179e-52	1.5445e-49
BmBeta	Bomo_Chr18	10815949	0.0243902	0.00952381	0.203505	0.27716
BmBeta	Bomo_Chr18	10815953	0.0170732	0	0.0568726	0.0962274
BmBeta	Bomo_Chr18	10815954	0.0243902	0.00952381	0.203505	0.27716
BmBeta	Bomo_Chr18	10815958	0.502439	0.957143	1.58536e-29	4.27247e-28
BmBeta	Bomo_Chr18	10815968	0.00487805	0	0.310698	0.377667
BmBeta	Bomo_Chr18	10815971	0.0121951	0	0.108099	0.163853
BmBeta	Bomo_Chr18	10816005	0.0243902	0.00952381	0.203505	0.27716
BmBeta	Bomo_Chr18	10816009	0.414634	0.938095	3.91077e-36	1.71783e-34
BmBeta	Bomo_Chr18	10816020	0.0609756	0.0428571	0.348324	0.41732
BmBeta	Bomo_Chr18	10816021	0	0.00961538	0.0467294	0.0827453
BmBeta	Bomo_Chr18	10816027	0.0634146	0.00480769	0.00075675	0.00222137
BmBeta	Bomo_Chr18	10816040	0.0243902	0.00961538	0.208462	0.282956
BmBeta	Bomo_Chr18	10816042	0.0170732	0	0.0580614	0.0979303
BmBeta	Bomo_Chr18	10816053	0.0640394	0.00480769	0.000704266	0.00207714
BmBeta	Bomo_Chr18	10816165	0.0235602	0	0.0286911	0.0549364
BmBeta	Bomo_Chr18	10816201	0.230263	0.643939	1.12274e-16	1.38121e-15
BmBeta	Bomo_Chr18	10816202	0.0166667	0	0.1984	0.271488
BmBeta	Bomo_Chr18	10816205	0.197183	0.864583	8.23615e-32	2.60174e-30
BmBeta	Bomo_Chr18	10816217	0.181159	0.824324	4.68325e-26	1.04235e-24
BmBeta	Bomo_Chr18	10816256	0.298742	0.943299	8.776e-46	8.91478e-44
BmBeta	Bomo_Chr18	10816280	0.00995025	0.00952381	0.959459	0.96432
BmBeta	Bomo_Chr18	10816281	0.0146199	0	0.0858135	0.136182
BmBeta	Bomo_Chr18	10816290	0.0114286	0.01	0.876699	0.887645
BmBeta	Bomo_Chr18	10816292	0.0264706	0.01	0.190742	0.262857
BmBeta	Bomo_Chr18	10816294	0.0350877	0.015	0.168931	0.235034
BmBeta	Bomo_Chr18	10816297	0.0121951	0.0047619	0.370907	0.437369
BmBeta	Bomo_Chr18	10816308	0.0108696	0	0.138969	0.204867
BmBeta	Bomo_Chr18	10816309	0.0195122	0	0.0416069	0.074497
BmBeta	Bomo_Chr18	10816314	0.0812808	0.0428571	0.072906	0.120503
BmBeta	Bomo_Chr18	10816318	0.00985222	0.00952381	0.968619	0.972373
BmBeta	Bomo_Chr18	10816323	0.00243902	0	0.473834	0.519154
BmBeta	Bomo_Chr18	10816335	0.0123153	0.00952381	0.756681	0.776166
BmBeta	Bomo_Chr18	10816338	0.00243902	0	0.473834	0.519154
BmBeta	Bomo_Chr18	10816342	0.00243902	0	0.473834	0.519154
BmBeta	Bomo_Chr18	10816345	0.0123153	0.00952381	0.756681	0.776166
BmBeta	Bomo_Chr18	10816353	0.0123153	0.00952381	0.756681	0.776166
BmBeta	Bomo_Chr18	10816359	0.0121951	0	0.108099	0.163853
BmBeta	Bomo_Chr18	10816369	0.158537	0.047619	6.11336e-05	0.000220642
BmBeta	Bomo_Chr18	10816388	0.0121951	0	0.108099	0.163853
BmBeta	Bomo_Chr18	10816392	0.158537	0.047619	6.11336e-05	0.000220642
BmBeta	Bomo_Chr18	10816408	0.0634146	0.0047619	0.000707395	0.00208455
BmBeta	Bomo_Chr18	10816429	0.0609756	0.0333333	0.140929	0.207492
BmBeta	Bomo_Chr18	10816435	0.0243902	0.00952381	0.203505	0.27716
BmBeta	Bomo_Chr18	10816443	0.0146341	0.00952381	0.593612	0.620711
BmBeta	Bomo_Chr18	10816446	0.0487805	0.00952381	0.0123973	0.0262564
BmBeta	Bomo_Chr18	10816449	0.0634146	0.0047619	0.000707395	0.00208455
BmBeta	Bomo_Chr18	10816492	0.00243902	0	0.473834	0.519154
BmBeta	Bomo_Chr18	10816506	0.0146341	0.00952381	0.593612	0.620711
BmBeta	Bomo_Chr18	10816541	0.221951	0.0809524	1.18178e-05	4.75537e-05
BmBeta	Bomo_Chr18	10816550	0.253659	0.895238	7.96179e-52	1.5445e-49
BmBeta	Bomo_Chr18	10816586	0.0634146	0.0047619	0.000707395	0.00208455
BmBeta	Bomo_Chr18	10816657	0.570732	0.985714	3.77668e-27	8.84147e-26
BmBeta	Bomo_Chr18	10816694	0.0634146	0.0047619	0.000707395	0.00208455
BmBeta	Bomo_Chr18	10816696	0.0365854	0.00961538	0.0527412	0.0917217
BmBeta	Bomo_Chr18	10816701	0.507317	0.980952	2.15962e-32	7.16113e-31
BmBeta	Bomo_Chr18	10816714	0.246341	0.0913462	4.16683e-06	1.78053e-05
BmBeta	Bomo_Chr18	10816722	0.312195	0.894231	1.40826e-42	1.03012e-40
BmBeta	Bomo_Chr18	10816724	0.24878	0.889423	1.89462e-51	3.57304e-49
BmBeta	Bomo_Chr18	10816730	0.0365854	0.00961538	0.0527412	0.0917217
BmBeta	Bomo_Chr18	10816870	0.0634146	0.0047619	0.000707395	0.00208455
BmBeta	Bomo_Chr18	10816885	0.22439	0.052381	5.14889e-08	2.78218e-07
BmBeta	Bomo_Chr18	10816888	0.0243902	0.00952381	0.203505	0.27716
BmBeta	Bomo_Chr18	10816894	0.22439	0.052381	5.14889e-08	2.78218e-07
BmBeta	Bomo_Chr18	10816903	0.153659	0.047619	0.000105691	0.000366609
BmBeta	Bomo_Chr18	10816909	0.22439	0.052381	5.14889e-08	2.78218e-07
BmBeta	Bomo_Chr18	10816930	0.0365854	0.00952381	0.0508381	0.0886799
BmBeta	Bomo_Chr18	10816987	0.0243902	0.00952381	0.203505	0.27716
BmBeta	Bomo_Chr18	10817023	0.278049	0.0857143	3.08065e-08	1.70467e-07
BmBeta	Bomo_Chr18	10817092	0.0341463	0.00952381	0.0672499	0.111773
BmBeta	Bomo_Chr18	10817101	0.0097561	0	0.151003	0.214069
BmBeta	Bomo_Chr18	10817103	0.321951	0.0952381	5.28045e-10	3.58451e-09
BmBeta	Bomo_Chr18	10817148	0.556098	0.990476	3.85206e-29	1.0121e-27
BmBeta	Bomo_Chr18	10817155	0.556098	0.990476	3.85206e-29	1.0121e-27
BmBeta	Bomo_Chr18	10817188	0.556098	0.990385	6.63094e-29	1.71763e-27
BmBeta	Bomo_Chr18	10817206	0.45122	0.951923	8.6735e-34	3.15524e-32
BmBeta	Bomo_Chr18	10817265	0.0487805	0	0.00113986	0.00321121
BmBeta	Bomo_Chr18	10817300	0.00735294	0	0.212892	0.282956
BmBeta	Bomo_Chr18	10817305	0.321078	0.947619	1.73248e-49	2.6675e-47
BmBeta	Bomo_Chr18	10817332	0.0512195	0	0.000847968	0.00245444
BmBeta	Bomo_Chr18	10817335	0.170732	0.00952381	3.03616e-09	1.89792e-08
BmBeta	Bomo_Chr18	10817338	0.0512195	0	0.000847968	0.00245444
BmBeta	Bomo_Chr18	10817398	0.417073	0.980952	3.41636e-42	2.44421e-40
BmBeta	Bomo_Chr18	10817427	0.0780488	0	3.22185e-05	0.000121096
BmBeta	Bomo_Chr18	10817440	0.0512195	0	0.000847968	0.00245444
BmBeta	Bomo_Chr18	10817455	0.0512195	0	0.000847968	0.00245444
BmBeta	Bomo_Chr18	10817458	0.602439	1	1.8871e-26	4.27906e-25
BmBeta	Bomo_Chr18	10817610	0.00731707	0	0.214015	0.282956
BmBeta	Bomo_Chr18	10817611	0.0170732	0	0.0568726	0.0962274
BmBeta	Bomo_Chr18	10817613	0.580488	0.990476	5.74127e-27	1.33449e-25
BmBeta	Bomo_Chr18	10817641	0.00243902	0	0.473834	0.519154
BmBeta	Bomo_Chr18	10817642	0.0243902	0.00952381	0.203505	0.27716
BmBeta	Bomo_Chr18	10818132	0.0780488	0	3.22185e-05	0.000121096
BmBeta	Bomo_Chr18	10818184	0.0707317	0.0333333	0.0594993	0.100051
BmBeta	Bomo_Chr18	10818202	0.0707317	0.0333333	0.0594993	0.100051
BmBeta	Bomo_Chr18	10818203	0.346341	0.947619	4.97411e-46	5.16597e-44
BmBeta	Bomo_Chr18	10818205	0.00243902	0	0.473834	0.519154
BmBeta	Bomo_Chr18	10818240	0.095122	0.0428571	0.021191	0.0423969
BmBeta	Bomo_Chr18	10818241	0.0243902	0.00952381	0.203505	0.27716
BmBeta	Bomo_Chr18	10818263	0.0728643	0.0346535	0.0625375	0.104662
BmBeta	Bomo_Chr18	10818272	0.0151515	0	0.0786963	0.126075
BmBeta	Bomo_Chr18	10818281	0.116197	0.666667	6.40396e-08	3.42235e-07
BmBeta	Bomo_Chr18	10818286	0.338028	1	3.07123e-06	1.33396e-05
BmBeta	Bomo_Chr18	10818294	0.040201	0.019802	0.18836	0.259834
BmBeta	Bomo_Chr18	10818446	0.00331126	0	0.474683	0.519154
BmBeta	Bomo_Chr18	10818450	0.0785714	0.342105	5.47709e-11	4.04472e-10
BmBeta	Bomo_Chr18	10818676	0.134146	0.931373	9.05171e-45	8.57197e-43
BmBeta	Bomo_Chr18	10818746	0.0867769	0.566038	2.09697e-22	3.85638e-21
BmBeta	Bomo_Chr18	10818814	0.316583	0.923077	9.13997e-38	4.50961e-36
BmBeta	Bomo_Chr18	10818819	0.0735294	0.0380952	0.0824217	0.131196
BmBeta	Bomo_Chr18	10818835	0.00248756	0	0.471584	0.519154
BmBeta	Bomo_Chr18	10818863	0.00731707	0	0.214015	0.282956
BmBeta	Bomo_Chr18	10818864	0.346341	0.932692	1.7109e-43	1.39133e-41
BmBeta	Bomo_Chr18	10818875	0.358911	0.941748	1.00154e-42	7.44986e-41
BmBeta	Bomo_Chr18	10818878	0.358911	0.941748	1.00154e-42	7.44986e-41
BmBeta	Bomo_Chr18	10818885	0.195122	0.0333333	4.03374e-08	2.20533e-07
BmBeta	Bomo_Chr18	10818891	0.0804878	0	2.38685e-05	9.17518e-05
BmBeta	Bomo_Chr18	10818892	0.561881	0.975728	4.32759e-26	9.64167e-25
BmBeta	Bomo_Chr18	10818959	0.356436	0.946078	2.1673e-43	1.75277e-41
BmBeta	Bomo_Chr18	10818968	0.0049505	0	0.314129	0.379971
BmBeta	Bomo_Chr18	10818971	0.564356	0.980392	2.66715e-26	6.01686e-25
BmBeta	Bomo_Chr18	10818976	0.00497512	0	0.308234	0.377667
BmBeta	Bomo_Chr18	10818984	0.00497512	0	0.308234	0.377667
BmBeta	Bomo_Chr18	10818991	0.00497512	0	0.308234	0.377667
BmBeta	Bomo_Chr18	10818999	0.0588235	0.3125	0.00014898	0.000497982
BmBeta	Bomo_Chr18	10819008	0.0693431	0.3125	0.000600422	0.0018028
BmBeta	Bomo_Chr18	10819015	0.0195122	0	0.0416069	0.074497
BmBeta	Bomo_Chr18	10819024	0.057971	0.3125	0.000127455	0.000433368
BmBeta	Bomo_Chr18	10819026	0.057971	0.3125	0.000127455	0.000433368
BmBeta	Bomo_Chr18	10819058	0.0926829	0.0333333	0.00702362	0.0162861
BmBeta	Bomo_Chr18	10819065	0.0441176	0.277778	4.37085e-05	0.000160836
BmBeta	Bomo_Chr18	10819083	0.0857143	0.388889	4.42776e-05	0.000162821
BmBeta	Bomo_Chr18	10819086	0.0439024	0	0.00206013	0.00544287
BmBeta	Bomo_Chr18	10819105	0.565854	0.990291	8.44832e-28	2.06052e-26
BmBeta	Bomo_Chr18	10819110	0.0243902	0.00952381	0.203505	0.27716
BmBeta	Bomo_Chr18	10819143	0.485366	0.956311	1.19228e-30	3.47126e-29
BmBeta	Bomo_Chr18	10819146	0.0439024	0	0.00206013	0.00544287
BmBeta	Bomo_Chr18	10819170	0.121951	0.0333333	0.000301137	0.000955796
BmBeta	Bomo_Chr18	10819171	0.0243902	0.00952381	0.203505	0.27716
BmBeta	Bomo_Chr18	10819173	0.121951	0.0333333	0.000301137	0.000955796
BmBeta	Bomo_Chr18	10819188	0.0780488	0	3.22185e-05	0.000121096
BmBeta	Bomo_Chr18	10819193	0.0707317	0.0333333	0.0594993	0.100051
BmBeta	Bomo_Chr18	10819207	0.0439024	0	0.00206013	0.00544287
BmBeta	Bomo_Chr18	10819214	0.353659	0.942857	2.51384e-44	2.30861e-42
BmBeta	Bomo_Chr18	10819215	0.15051	0.00490196	2.0774e-08	1.18038e-07
BmBeta	Bomo_Chr18	10819241	0.0317073	0	0.00910998	0.0202961
BmBeta	Bomo_Chr18	10819245	0.346341	0.947619	4.97411e-46	5.16597e-44
BmBeta	Bomo_Chr18	10819246	0.539024	0.980952	2.38236e-29	6.3523e-28
BmBeta	Bomo_Chr18	10819281	0.114634	0.0333333	0.000679514	0.00201236
BmBeta	Bomo_Chr18	10819282	0.114634	0.0333333	0.000679514	0.00201236
BmBeta	Bomo_Chr18	10819291	0.0243902	0.00952381	0.203505	0.27716
BmBeta	Bomo_Chr18	10819292	0.114634	0.0333333	0.000679514	0.00201236
BmBeta	Bomo_Chr18	10819300	0.0439024	0	0.00206013	0.00544287
BmBeta	Bomo_Chr18	10819301	0.226829	0.0428571	4.98454e-09	3.04202e-08
BmBeta	Bomo_Chr18	10819342	0.0243902	0.00952381	0.203505	0.27716
BmBeta	Bomo_Chr18	10819353	0.0317073	0	0.00910998	0.0202961
BmBeta	Bomo_Chr18	10819361	0.0317073	0	0.00910998	0.0202961
BmBeta	Bomo_Chr18	10819363	0.187805	0.0428571	7.73854e-07	3.63411e-06
BmBeta	Bomo_Chr18	10819364	0.219512	0.0428571	1.3226e-08	7.71611e-08
BmBeta	Bomo_Chr18	10819383	0.00243902	0	0.473834	0.519154
BmBeta	Bomo_Chr18	10819386	0.146341	0.00952381	7.68606e-08	4.06631e-07
BmBeta	Bomo_Chr18	10819406	0.236585	0	1.66109e-14	1.70684e-13
BmBeta	Bomo_Chr18	10819410	0.0121951	0	0.108099	0.163853
BmBeta	Bomo_Chr18	10819417	0.0170732	0	0.0568726	0.0962274
BmBeta	Bomo_Chr18	10819423	0.0853659	0	1.30761e-05	5.21591e-05
BmBeta	Bomo_Chr18	10819424	0.0170732	0	0.0568726	0.0962274
BmBeta	Bomo_Chr18	10819427	0.0243902	0.00952381	0.203505	0.27716
BmBeta	Bomo_Chr18	10819434	0.141463	0.00952381	1.44851e-07	7.4312e-07
BmBeta	Bomo_Chr18	10819451	0.00731707	0	0.214015	0.282956
BmBeta	Bomo_Chr18	10819469	0.326829	0.0333333	1.56691e-16	1.89195e-15
BmBeta	Bomo_Chr18	10819479	0.0243902	0.00952381	0.203505	0.27716
BmBeta	Bomo_Chr18	10819505	0.00243902	0	0.473834	0.519154
BmBeta	Bomo_Chr18	10819529	0.17561	0	1.05143e-10	7.58149e-10
BmBeta	Bomo_Chr18	10819531	0.17561	0	1.05143e-10	7.58149e-10
BmBeta	Bomo_Chr18	10819534	0.0560976	0.00952381	0.00527016	0.0126519
BmBeta	Bomo_Chr18	10819567	0.134146	0	2.69868e-08	1.50656e-07
BmBeta	Bomo_Chr18	10819577	0.0536585	0.0333333	0.256656	0.33383
BmBeta	Bomo_Chr18	10819580	0.0195122	0	0.0416069	0.074497
BmBeta	Bomo_Chr18	10819582	0.0658537	0.0333333	0.0923144	0.145419
BmBeta	Bomo_Chr18	10819592	0.0780488	0	3.22185e-05	0.000121096
BmBeta	Bomo_Chr18	10819595	0.00243902	0	0.473834	0.519154
BmBeta	Bomo_Chr18	10819598	0.107317	0.00952381	1.09681e-05	4.43271e-05
BmBeta	Bomo_Chr18	10819599	0.00243902	0	0.473834	0.519154
BmBeta	Bomo_Chr18	10819605	0.00243902	0	0.473834	0.519154
BmBeta	Bomo_Chr18	10819613	0.0682927	0.00952381	0.00124903	0.00348454
BmBeta	Bomo_Chr18	10819624	0.00243902	0	0.473834	0.519154
BmBeta	Bomo_Chr18	10819626	0.0731707	0.00952381	0.000698701	0.00206155
BmBeta	Bomo_Chr18	10819631	0.0707317	0.00952381	0.000934527	0.00268216
BmBeta	Bomo_Chr18	10819632	0.0731707	0.00952381	0.000698701	0.00206155
BmBeta	Bomo_Chr18	10819642	0.0170732	0	0.0568726	0.0962274
BmBeta	Bomo_Chr18	10819687	0.0179487	0	0.0542432	0.0941145
BmBeta	Bomo_Chr18	10819692	0.0025641	0	0.469158	0.519154
BmBeta	Bomo_Chr18	10819741	0.0253807	0.00970874	0.192926	0.264706
BmBeta	Bomo_Chr18	10819760	0.00507614	0	0.305696	0.377667
BmBeta	Bomo_Chr18	10819764	0.00507614	0	0.305696	0.377667
BmBeta	Bomo_Chr18	10819771	0.0253807	0.00961538	0.188166	0.259585
BmBeta	Bomo_Chr18	10819782	0.00507614	0	0.303362	0.377667
BmBeta	Bomo_Chr18	10819812	0.035533	0	0.0059452	0.0141617
BmBeta	Bomo_Chr18	10819813	0.170051	0	2.81316e-10	1.95392e-09
BmBeta	Bomo_Chr18	10819814	0.170051	0	2.81316e-10	1.95392e-09
BmBeta	Bomo_Chr18	10819828	0.124365	0.00961538	1.52408e-06	6.89939e-06
BmBeta	Bomo_Chr18	10819829	0.312821	0.0194175	7.24569e-17	9.05156e-16
BmBeta	Bomo_Chr18	10819845	0.0812183	0	2.4005e-05	9.22604e-05
BmBeta	Bomo_Chr18	10819847	0.0101523	0	0.144837	0.212227
BmBeta	Bomo_Chr18	10819858	0.19898	0	5.30138e-12	4.31713e-11
BmBeta	Bomo_Chr18	10819859	0.0126904	0	0.10279	0.160862
BmBeta	Bomo_Chr18	10819870	0.186224	0	3.12007e-11	2.36092e-10
BmBeta	Bomo_Chr18	10819876	0.196429	0	7.57561e-12	6.08141e-11
BmBeta	Bomo_Chr18	10819912	0.00253807	0	0.467113	0.519154
BmBeta	Bomo_Chr18	10819918	0.0177665	0	0.0531592	0.0924012
BmBeta	Bomo_Chr18	10819926	0.0176768	0	0.0537681	0.09336
BmBeta	Bomo_Chr18	10819929	0.0353535	0	0.00607467	0.0144501
BmBeta	Bomo_Chr18	10820013	0.278049	0.0285714	9.9642e-14	9.55529e-13
BmBeta	Bomo_Chr18	10820014	0.0317073	0	0.00910998	0.0202961
BmBeta	Bomo_Chr18	10820016	0.15122	0	2.84864e-09	1.78522e-08
BmBeta	Bomo_Chr18	10820083	0.0609756	0	0.000259403	0.000830821
BmBeta	Bomo_Chr18	10820092	0.0536585	0.0333333	0.256656	0.33383
BmBeta	Bomo_Chr18	10820095	0.0195122	0	0.0416069	0.074497
BmBeta	Bomo_Chr18	10820113	0.0121951	0	0.108099	0.163853
BmBeta	Bomo_Chr18	10820115	0.0097561	0	0.151003	0.214069
BmBeta	Bomo_Chr18	10820146	0.0243902	0.00952381	0.203505	0.27716
BmBeta	Bomo_Chr18	10820182	0.00243902	0	0.473834	0.519154
BmBeta	Bomo_Chr18	10820209	0.00243902	0	0.473834	0.519154
BmBeta	Bomo_Chr18	10820329	0.0146341	0	0.078139	0.125276
BmBeta	Bomo_Chr18	10820331	0.0146341	0	0.078139	0.125276
BmBeta	Bomo_Chr18	10820340	0.0146341	0	0.078139	0.125276
BmBeta	Bomo_Chr18	10820374	0.00243902	0	0.473834	0.519154
BmBeta	Bomo_Chr18	10820397	0.353659	0.0428571	2.31641e-17	3.01386e-16
BmBeta	Bomo_Chr18	10820428	0.0097561	0	0.151003	0.214069
BmBeta	Bomo_Chr18	10820439	0.00245098	0	0.47275	0.519154
BmBeta	Bomo_Chr18	10820466	0.0563725	0.0333333	0.206852	0.281232
BmBeta	Bomo_Chr18	10820496	0.392157	0.0428571	2.78023e-20	4.41503e-19
BmBeta	Bomo_Chr18	10820497	0.102439	0.00952381	2.0054e-05	7.78497e-05
BmBeta	Bomo_Chr18	10820503	0.392157	0.0428571	2.78023e-20	4.41503e-19
BmBeta	Bomo_Chr18	10820516	0.00243902	0	0.473834	0.519154
BmBeta	Bomo_Chr18	10820591	0.234146	0	2.39319e-14	2.42432e-13
BmBeta	Bomo_Chr18	10820593	0.397561	0.0428571	1.00056e-20	1.63945e-19
BmBeta	Bomo_Chr18	10820606	0.319512	0.0428571	6.31828e-15	6.70592e-14
BmBeta	Bomo_Chr18	10820626	0.0609756	0.00952381	0.00296924	0.00760684
BmBeta	Bomo_Chr18	10820636	0.0243902	0.00952381	0.203505	0.27716
BmBeta	Bomo_Chr18	10820642	0.0243902	0.00952381	0.203505	0.27716
BmBeta	Bomo_Chr18	10820648	0.0560976	0	0.000469177	0.00143386
BmBeta	Bomo_Chr18	10820651	0.0195122	0	0.0416069	0.074497
BmBeta	Bomo_Chr18	10820699	0.358537	0.0428571	1.00995e-17	1.34871e-16
BmBeta	Bomo_Chr18	10820706	0.397561	0.0428571	1.00056e-20	1.63945e-19
BmBeta	Bomo_Chr18	10820719	0.0121951	0	0.108099	0.163853
BmBeta	Bomo_Chr18	10820776	0.0317073	0	0.00910998	0.0202961
BmBeta	Bomo_Chr18	10820795	0.0487805	0.00952381	0.0123973	0.0262564
BmBeta	Bomo_Chr18	10820865	0.0243902	0	0.0225103	0.0440428
BmBeta	Bomo_Chr18	10820885	0.395122	0.0428571	1.56479e-20	2.53798e-19
BmBeta	Bomo_Chr18	10820891	0.0121951	0	0.108099	0.163853
BmBeta	Bomo_Chr18	10820950	0.397561	0.0428571	1.00056e-20	1.63945e-19
BmBeta	Bomo_Chr18	10820966	0.0317073	0	0.00910998	0.0202961
BmBeta	Bomo_Chr18	10820972	0.0121951	0	0.108099	0.163853
BmBeta	Bomo_Chr18	10820997	0.229268	0	4.94802e-14	4.86195e-13
BmBeta	Bomo_Chr18	10821002	0.334146	0.00952381	4.61439e-20	7.23549e-19
BmBeta	Bomo_Chr18	10821039	0.0170732	0	0.0568726	0.0962274
BmBeta	Bomo_Chr18	10821073	0.097561	0.0333333	0.00424279	0.0104745
BmBeta	Bomo_Chr18	10821076	0.0439024	0	0.00206013	0.00544287
BmBeta	Bomo_Chr18	10821099	0.0243902	0	0.0225103	0.0440428
BmBeta	Bomo_Chr18	10821102	0.229268	0	4.94802e-14	4.86195e-13
BmBeta	Bomo_Chr18	10821106	0.0512195	0.0333333	0.310095	0.377667
BmBeta	Bomo_Chr18	10821114	0.0121951	0	0.108099	0.163853
BmBeta	Bomo_Chr18	10821133	0.0243902	0	0.0225103	0.0440428
BmBeta	Bomo_Chr18	10821154	0.293103	0	2.45006e-18	3.42561e-17
BmBeta	Bomo_Chr18	10821161	0.0174129	0	0.0544445	0.0943783
BmBeta	Bomo_Chr18	10821165	0.0376884	0	0.00439062	0.010817
BmBeta	Bomo_Chr18	10821189	0.0121951	0	0.108099	0.163853
BmBeta	Bomo_Chr18	10821202	0.0097561	0.0190476	0.331945	0.399196
BmBeta	Bomo_Chr18	10821204	0.0121951	0	0.108099	0.163853
BmBeta	Bomo_Chr18	10821227	0.0147783	0.00961538	0.593382	0.620711
BmBeta	Bomo_Chr18	10821233	0.0365854	0	0.00501667	0.0121107
BmBeta	Bomo_Chr18	10821235	0.0146341	0.00952381	0.593612	0.620711
BmBeta	Bomo_Chr18	10821245	0.0097561	0	0.151003	0.214069
BmBeta	Bomo_Chr18	10821257	0.0487805	0.0285714	0.234782	0.307199
BmBeta	Bomo_Chr18	10821278	0.0365854	0	0.00501667	0.0121107
BmBeta	Bomo_Chr18	10821279	0.0609756	0.00952381	0.00296924	0.00760684
BmBeta	Bomo_Chr18	10821283	0.109756	0.0380952	0.00252526	0.0065856
BmBeta	Bomo_Chr18	10821289	0.0097561	0	0.151003	0.214069
BmBeta	Bomo_Chr18	10821297	0.1	0.0285714	0.00147215	0.00406043
BmBeta	Bomo_Chr18	10821301	0.0146341	0.00952381	0.593612	0.620711
BmBeta	Bomo_Chr18	10821325	0.395122	0.0428571	1.56479e-20	2.53798e-19
BmBeta	Bomo_Chr18	10821338	0.0121951	0	0.108099	0.163853
BmBeta	Bomo_Chr18	10821347	0.0536585	0.0333333	0.256656	0.33383
BmBeta	Bomo_Chr18	10821348	0.0560976	0.0333333	0.211242	0.282956
BmBeta	Bomo_Chr18	10821349	0.253659	0.00952381	2.14284e-14	2.18378e-13
BmBeta	Bomo_Chr18	10821391	0.241463	0.00952381	1.34521e-13	1.27859e-12
BmBeta	Bomo_Chr18	10821397	0.0536585	0.0333333	0.256656	0.33383
BmBeta	Bomo_Chr18	10821475	0.0341463	0	0.00675727	0.0157439
BmBeta	Bomo_Chr18	10821502	0.568293	0.942857	8.93116e-22	1.56939e-20
BmBeta	Bomo_Chr18	10821508	0.226829	0	7.10081e-14	6.89271e-13
BmBeta	Bomo_Chr18	10821511	0.109756	0.0428571	0.00517659	0.0124708
BmBeta	Bomo_Chr18	10821522	0.0365854	0	0.00501667	0.0121107
BmBeta	Bomo_Chr18	10821535	0.0536585	0.0333333	0.256656	0.33383
BmBeta	Bomo_Chr18	10821607	0.0121951	0	0.108099	0.163853
BmBeta	Bomo_Chr18	10821652	0.126829	0.0285714	6.99886e-05	0.000250476
BmBeta	Bomo_Chr18	10821655	0.373171	0.0380952	2.14147e-19	3.20587e-18
BmBeta	Bomo_Chr18	10821657	0.0788177	0.0285714	0.0140089	0.0293917
BmBeta	Bomo_Chr18	10821676	0.0196629	0.00970874	0.365025	0.431715
BmBeta	Bomo_Chr18	10821731	0.0217391	0.00970874	0.290647	0.371772
BmBeta	Bomo_Chr18	10821736	0.148649	0.0192308	8.1115e-07	3.79933e-06
BmBeta	Bomo_Chr18	10821747	0.0135135	0	0.0922116	0.145304
BmBeta	Bomo_Chr18	10821751	0.153226	0.0192308	4.53622e-07	2.19077e-06
BmBeta	Bomo_Chr18	10821763	0.139785	0.0192308	2.42252e-06	1.06794e-05
BmBeta	Bomo_Chr18	10821788	0.0134409	0	0.0930954	0.146573
BmBeta	Bomo_Chr18	10821810	0.0190217	0.00961538	0.38194	0.449079
BmBeta	Bomo_Chr18	10821812	0.110215	0	6.8087e-07	3.21648e-06
BmBeta	Bomo_Chr18	10821834	0.116848	0.0192308	3.94456e-05	0.00014675
BmBeta	Bomo_Chr18	10821840	0.0114943	0	0.126182	0.187444
BmBeta	Bomo_Chr18	10821936	0.0033557	0	0.409859	0.479276
BmBeta	Bomo_Chr18	10822105	0.025641	0	0.0211652	0.0423588
BmBeta	Bomo_Chr18	10822110	0.0246914	0	0.0237262	0.0462196
BmBeta	Bomo_Chr18	10822117	0.0213415	0.00980392	0.315695	0.381602
BmBeta	Bomo_Chr18	10822144	0.0184211	0.00961538	0.405633	0.474713
BmBeta	Bomo_Chr18	10822162	0.026738	0	0.0173687	0.035186
BmBeta	Bomo_Chr18	10822174	0.0126904	0	0.10279	0.160862
BmBeta	Bomo_Chr18	10822175	0.0292553	0	0.0127612	0.026926
BmBeta	Bomo_Chr18	10822226	0.0173267	0	0.0550501	0.0953168
BmBeta	Bomo_Chr18	10822246	0.218274	0	2.65579e-13	2.45846e-12
BmBeta	Bomo_Chr18	10822247	0.0255102	0.0238095	0.898474	0.907959
BmBeta	Bomo_Chr18	10822282	0.258974	0.0285714	2.03335e-12	1.73476e-11
BmBeta	Bomo_Chr18	10822294	0.0558376	0	0.000485866	0.0014826
BmBeta	Bomo_Chr18	10822309	0.0277778	0.0047619	0.0529594	0.0920684
BmBeta	Bomo_Chr18	10822323	0.0631313	0	0.000200325	0.000653558
BmBeta	Bomo_Chr18	10822331	0.0151515	0	0.0730272	0.120663
BmBeta	Bomo_Chr18	10822388	0.229381	0	8.97259e-14	8.65431e-13
BmBeta	Bomo_Chr18	10822390	0.0126904	0	0.10279	0.160862
BmBeta	Bomo_Chr18	10822401	0.239583	0	2.70177e-14	2.72501e-13
BmBeta	Bomo_Chr18	10822407	0.015625	0	0.0713442	0.11811
BmBeta	Bomo_Chr18	10822416	0.00520833	0	0.301822	0.377667
BmBeta	Bomo_Chr18	10822448	0.0104712	0	0.142495	0.20957
BmBeta	Bomo_Chr18	10822458	0.01	0	0.145971	0.213619
BmBeta	Bomo_Chr18	10822481	0.00502513	0	0.303498	0.377667
BmBeta	Bomo_Chr18	10822483	0.00502513	0	0.303498	0.377667
BmBeta	Bomo_Chr18	10822584	0.00731707	0	0.214015	0.282956
BmBeta	Bomo_Chr18	10822596	0.0780488	0.00952381	0.000389682	0.00121066
BmBeta	Bomo_Chr18	10823448	0.00390625	0	0.552655	0.580892
BmBeta	Bomo_Chr18	10823449	0.00393701	0	0.564666	0.592751
BmBeta	Bomo_Chr18	10823451	0.0271318	0.0454545	0.397564	0.465821
BmBeta	Bomo_Chr18	10823453	0.0117188	0	0.318976	0.385131
BmBeta	Bomo_Chr18	10823463	0.00775194	0	0.418333	0.488543
BmBeta	Bomo_Chr18	10823574	0.00645161	0	0.248059	0.323565
BmBeta	Bomo_Chr18	10823611	0.0147059	0.00952381	0.589338	0.617129
BmBeta	Bomo_Chr18	10823614	0.0147059	0.00952381	0.589338	0.617129
BmBeta	Bomo_Chr18	10823622	0.141593	0.5	0.00095671	0.00274074
BmBeta	Bomo_Chr18	10823627	0.0149254	0.00952381	0.576474	0.604463
BmBeta	Bomo_Chr18	10823656	0.00342466	0	0.407417	0.476642
BmBeta	Bomo_Chr18	10823660	0.0488722	0	0.00178646	0.00481414
BmBeta	Bomo_Chr18	10823712	0.046729	0	0.376637	0.44366
BmBeta	Bomo_Chr18	10823776	0.228205	0.0194175	2.39151e-11	1.83054e-10
BmBeta	Bomo_Chr18	10823782	0.242347	0.0291262	3.75859e-11	2.82708e-10
BmBeta	Bomo_Chr18	10823822	0.243655	0.0194175	2.59448e-12	2.18763e-11
BmBeta	Bomo_Chr18	10823836	0.450739	0.957143	9.56158e-35	3.71132e-33
BmBeta	Bomo_Chr18	10823839	0.190244	0	1.37775e-11	1.07466e-10
BmBeta	Bomo_Chr18	10823850	0.00731707	0	0.214015	0.282956
BmBeta	Bomo_Chr18	10823880	0.00487805	0	0.310698	0.377667
BmBeta	Bomo_Chr18	10824023	0.0393939	0.552632	4.35645e-25	9.22965e-24
BmBeta	Bomo_Chr18	10824036	0.0588235	0.0505051	0.676422	0.700234
BmBeta	Bomo_Chr18	10824039	0.628571	0.95	5.33924e-05	0.000194576
BmBeta	Bomo_Chr18	10824062	0.0122549	0	0.117775	0.176832
BmBeta	Bomo_Chr18	10824070	0.0588235	0.040404	0.341643	0.410019
BmBeta	Bomo_Chr18	10824074	0.0147059	0.0102041	0.650477	0.674867
BmBeta	Bomo_Chr18	10824078	0.175	0.631579	3.38693e-10	2.33843e-09
BmBeta	Bomo_Chr18	10824100	0.605263	0.777778	0.145236	0.212748
BmBeta	Bomo_Chr18	10824101	0.00761421	0	0.251199	0.327288
BmBeta	Bomo_Chr18	10824106	0.596296	0.636364	0.71229	0.734138
BmBeta	Bomo_Chr18	10824188	0.411765	0.921569	1.88026e-33	6.72063e-32
BmBeta	Bomo_Chr18	10824190	0.726804	0.980392	4.74424e-14	4.67737e-13
BmBeta	Bomo_Chr18	10824207	0.376289	0.0238095	2.78816e-21	4.72586e-20
BmBeta	Bomo_Chr18	10824219	0.00246305	0	0.471661	0.519154
BmBeta	Bomo_Chr18	10824220	0	0.00952381	0.0483341	0.0846676
BmBeta	Bomo_Chr18	10824248	0.40113	0.00990099	4.15825e-24	8.30999e-23
BmBeta	Bomo_Chr18	10824250	0.0402299	0.00952381	0.0352369	0.0652265
BmBeta	Bomo_Chr18	10824251	0.04375	0.0049505	0.0097544	0.0215882
BmBeta	Bomo_Chr18	10824282	0.0147059	0.00961538	0.597682	0.62467
BmBeta	Bomo_Chr18	10824285	0.0966387	0.333333	0.0589952	0.0993891
BmBeta	Bomo_Chr18	10824513	0.242347	0.0147059	1.12857e-12	9.85077e-12
BmBeta	Bomo_Chr18	10824529	0.0146341	0	0.078139	0.125276
BmBeta	Bomo_Chr18	10824535	0.25122	0.933333	3.16503e-58	1.18113e-55
BmBeta	Bomo_Chr18	10824536	0.214634	0.0142857	2.52906e-11	1.92862e-10
BmBeta	Bomo_Chr18	10824537	0.25122	0.933333	3.16503e-58	1.18113e-55
BmBeta	Bomo_Chr18	10824544	0.239796	0.0147059	1.62713e-12	1.40286e-11
BmBeta	Bomo_Chr18	10824594	0.238462	0.0196078	7.2714e-12	5.84733e-11
BmBeta	Bomo_Chr18	10824597	0.238462	0.0196078	7.2714e-12	5.84733e-11
BmBeta	Bomo_Chr18	10824620	0.238462	0.0196078	7.2714e-12	5.84733e-11
BmBeta	Bomo_Chr18	10824662	0.238462	0.0196078	7.2714e-12	5.84733e-11
BmBeta	Bomo_Chr18	10824685	0.238342	0.0147059	2.07569e-12	1.76951e-11
BmBeta	Bomo_Chr18	10824697	0.0121951	0	0.108099	0.163853
BmBeta	Bomo_Chr18	10824698	0.00735294	0	0.212892	0.282956
BmBeta	Bomo_Chr18	10824699	0.22439	0.938095	8.88404e-64	1.24195e-60
BmBeta	Bomo_Chr18	10824703	0.219512	0	2.08249e-13	1.94741e-12
BmBeta	Bomo_Chr18	10824709	0.00510204	0	0.306819	0.377667
BmBeta	Bomo_Chr18	10824713	0.0146341	0	0.078139	0.125276
BmBeta	Bomo_Chr18	10824730	0.217073	0.0142857	1.78697e-11	1.38198e-10
BmBeta	Bomo_Chr18	10824751	0.00255102	0	0.470295	0.519154
BmBeta	Bomo_Chr18	10824753	0.217073	0.0142857	1.78697e-11	1.38198e-10
BmBeta	Bomo_Chr18	10824810	0.0146341	0	0.078139	0.125276
BmBeta	Bomo_Chr18	10824816	0.270732	0.047619	3.26584e-11	2.46762e-10
BmBeta	Bomo_Chr18	10824834	0.0121951	0	0.108099	0.163853
BmBeta	Bomo_Chr18	10824846	0.434146	0.947619	2.78677e-35	1.15444e-33
BmBeta	Bomo_Chr18	10824852	0.0121951	0	0.108099	0.163853
BmBeta	Bomo_Chr18	10824855	0.0121951	0	0.108099	0.163853
BmBeta	Bomo_Chr18	10824879	0.0560976	0.0333333	0.211242	0.282956
BmBeta	Bomo_Chr18	10824891	0.219512	0.933333	6.93278e-64	1.00095e-60
BmBeta	Bomo_Chr18	10824900	0.25122	0.0333333	1.80242e-11	1.3932e-10
BmBeta	Bomo_Chr18	10824906	0.287805	0.97619	2.68871e-59	1.05713e-56
BmBeta	Bomo_Chr18	10824942	0.0170732	0.00952381	0.456986	0.519154
BmBeta	Bomo_Chr18	10824954	0.214634	0.0142857	2.52906e-11	1.92862e-10
BmBeta	Bomo_Chr18	10824963	0.219512	0.933333	6.93278e-64	1.00095e-60
BmBeta	Bomo_Chr18	10824974	0.0121951	0	0.108099	0.163853
BmBeta	Bomo_Chr18	10824983	0.00847458	0	0.481753	0.524313
BmBeta	Bomo_Chr18	10825048	0.276163	0.932692	1.22355e-50	2.13952e-48
BmBeta	Bomo_Chr18	10825062	0.00877193	0	0.175589	0.243578
BmBeta	Bomo_Chr18	10825064	0.0809249	0.0336538	0.026785	0.0516041
BmBeta	Bomo_Chr18	10825072	0.697674	0.990385	2.66101e-17	3.4434e-16
BmBeta	Bomo_Chr18	10825136	0.363372	0.961905	6.53477e-44	5.57678e-42
BmBeta	Bomo_Chr18	10825146	0.274011	0.928571	4.06502e-51	7.48976e-49
BmBeta	Bomo_Chr18	10825148	0.0809249	0.0333333	0.0250861	0.0486107
BmBeta	Bomo_Chr18	10825183	0.698276	0.990476	1.99504e-17	2.61039e-16
BmBeta	Bomo_Chr18	10825188	0.33526	0.0238095	6.21449e-18	8.43843e-17
BmBeta	Bomo_Chr18	10825195	0.361272	0.966667	5.73941e-45	5.56691e-43
BmBeta	Bomo_Chr18	10825201	0.0639535	0.0333333	0.116437	0.1751
BmBeta	Bomo_Chr18	10825202	0.337209	0.0238095	4.64583e-18	6.37823e-17
BmBeta	Bomo_Chr18	10825219	0.0174419	0	0.0543179	0.0942256
BmBeta	Bomo_Chr18	10825243	0.349754	0.0238095	2.33561e-19	3.48821e-18
BmBeta	Bomo_Chr18	10825257	0.460976	0.0285714	5.08115e-28	1.25703e-26
BmBeta	Bomo_Chr18	10825270	0.284314	0.961905	2.29588e-57	7.22144e-55
BmBeta	Bomo_Chr18	10825299	0.0441176	0.655172	9.87257e-37	4.52858e-35
BmBeta	Bomo_Chr18	10825330	0.00247525	0	0.474819	0.519154
BmBeta	Bomo_Chr18	10825331	0.467822	0.0291262	4.37393e-28	1.08665e-26
BmBeta	Bomo_Chr18	10825339	0.0569307	0.0384615	0.323687	0.389984
BmBeta	Bomo_Chr18	10825342	0.258794	0.94375	7.08676e-49	9.37144e-47
BmBeta	Bomo_Chr18	10825359	0.190955	0.896341	1.90699e-54	4.49065e-52
BmBeta	Bomo_Chr18	10825364	0.0151515	0.0121951	0.788472	0.804625
BmBeta	Bomo_Chr18	10825370	0.0126263	0	0.148327	0.214069
BmBeta	Bomo_Chr18	10825387	0.0151515	0	0.122144	0.181725
BmBeta	Bomo_Chr18	10825389	0.0761421	0.0533333	0.35099	0.419339
BmBeta	Bomo_Chr18	10825399	0.665	0.934524	1.77284e-11	1.37214e-10
BmBeta	Bomo_Chr18	10825402	0.1725	0.896341	4.94552e-58	1.75628e-55
BmBeta	Bomo_Chr18	10825406	0.0150754	0	0.127988	0.189945
BmBeta	Bomo_Chr18	10825414	0.165829	0.89881	2.43546e-60	1.04631e-57
BmBeta	Bomo_Chr18	10825420	0.00502513	0	0.357341	0.423972
BmBeta	Bomo_Chr18	10825441	0.0710784	0.038835	0.112908	0.170159
BmBeta	Bomo_Chr18	10825447	0.753659	0.985577	3.28755e-13	3.01037e-12
BmBeta	Bomo_Chr18	10825449	0.202439	0.923077	4.5801e-65	1.00843e-61
BmBeta	Bomo_Chr18	10825459	0.202439	0.927885	7.24293e-66	1.77192e-62
BmBeta	Bomo_Chr18	10825469	0.672414	0.942308	9.15897e-14	8.83021e-13
BmBeta	Bomo_Chr18	10825472	0.209756	0.927885	1.86338e-64	3.64689e-61
BmBeta	Bomo_Chr18	10825474	0.212195	0.927885	5.41614e-64	9.93759e-61
BmBeta	Bomo_Chr18	10825478	0.436585	0.0144231	1.43992e-27	3.46315e-26
BmBeta	Bomo_Chr18	10825479	0.212195	0.927885	5.41614e-64	9.93759e-61
BmBeta	Bomo_Chr18	10825489	0.214634	0.927885	1.5623e-63	2.02344e-60
BmBeta	Bomo_Chr18	10825497	0.739024	0.975962	4.99244e-13	4.49994e-12
BmBeta	Bomo_Chr18	10825504	0.0682927	0.0336538	0.0783384	0.12553
BmBeta	Bomo_Chr18	10825505	0.0682927	0.0336538	0.0783384	0.12553
BmBeta	Bomo_Chr18	10825506	0.214634	0.927885	1.5623e-63	2.02344e-60
BmBeta	Bomo_Chr18	10825507	0.753659	0.985577	3.28755e-13	3.01037e-12
BmBeta	Bomo_Chr18	10825526	0.734146	0.975962	2.41087e-13	2.24519e-12
BmBeta	Bomo_Chr18	10825534	0.446341	0.0142857	1.11471e-28	2.85348e-27
BmBeta	Bomo_Chr18	10825538	0.434146	0.0142857	1.39598e-27	3.36283e-26
BmBeta	Bomo_Chr18	10825556	0.446341	0.0142857	1.11471e-28	2.85348e-27
BmBeta	Bomo_Chr18	10825572	0	0.00952381	0.0477888	0.0838307
BmBeta	Bomo_Chr18	10825587	0.00243902	0	0.473834	0.519154
BmBeta	Bomo_Chr18	10825590	0.0121951	0	0.108099	0.163853
BmBeta	Bomo_Chr18	10825629	0.0121951	0	0.108099	0.163853
BmBeta	Bomo_Chr18	10825670	0.219512	0.933333	6.93278e-64	1.00095e-60
BmBeta	Bomo_Chr18	10825682	0.219512	0.933333	6.93278e-64	1.00095e-60
BmBeta	Bomo_Chr18	10825698	0.219512	0.933333	6.93278e-64	1.00095e-60
BmBeta	Bomo_Chr18	10825734	0.541463	0.97619	1.87058e-28	4.75864e-27
BmBeta	Bomo_Chr18	10825746	0.0146341	0.00952381	0.593612	0.620711
BmBeta	Bomo_Chr18	10825783	0.0121951	0	0.108099	0.163853
BmBeta	Bomo_Chr18	10825787	0.0060241	0.1	0.000117727	0.000402702
BmBeta	Bomo_Chr18	10825794	0.00591716	0.0909091	0.000228656	0.000738898
BmBeta	Bomo_Chr18	10825820	0.00558659	0.0357143	0.0320902	0.059823
BmBeta	Bomo_Chr18	10825834	0.00974026	0.125	0.000265585	0.00084951
BmBeta	Bomo_Chr18	10825854	0.00584795	0.0833333	0.000416583	0.00128873
BmBeta	Bomo_Chr18	10831782	0.00252525	0	0.470387	0.519154
BmBeta	Bomo_Chr18	10831785	0.00253807	0	0.469261	0.519154
BmBeta	Bomo_Chr18	10831786	0.00252525	0	0.470387	0.519154
BmBeta	Bomo_Chr18	10831787	0.00252525	0.00490196	0.63232	0.657214
BmBeta	Bomo_Chr18	10831804	0.00757576	0	0.212661	0.282956
BmBeta	Bomo_Chr18	10831805	0.00757576	0	0.212661	0.282956
BmBeta	Bomo_Chr18	10831821	0.00757576	0	0.212661	0.282956
BmBeta	Bomo_Chr18	10831845	0.00252525	0	0.474726	0.519154
BmBeta	Bomo_Chr18	10831938	0.0326633	0.1	0.000590263	0.00177411
BmBeta	Bomo_Chr18	10831971	0.0025	0	0.468352	0.519154
BmBeta	Bomo_Chr18	10832026	0.0025	0	0.468352	0.519154
BmBeta	Bomo_Chr18	10833564	0.575145	0.12	1.73965e-09	1.11468e-08
BmBeta	Bomo_Chr18	10833566	0.00584795	0	0.707168	0.729192
BmBeta	Bomo_Chr18	10833567	0.68314	0.583333	0.312188	0.378748
BmBeta	Bomo_Chr18	10833578	0.675439	0.538462	0.153474	0.21689
BmBeta	Bomo_Chr18	10833609	0.00887574	0.1	0.000740187	0.00217579
BmBeta	Bomo_Chr18	10833610	0.0147929	0	0.583852	0.61182
BmBeta	Bomo_Chr18	10833614	0.0118343	0.1	0.00284066	0.00730773
BmBeta	Bomo_Chr18	10833617	0.0107527	0.0181818	0.536988	0.5657
BmBeta	Bomo_Chr18	10833619	0.0176471	0.1	0.0151778	0.0316543
BmBeta	Bomo_Chr18	10833629	0.701754	0.8	0.347999	0.416982
BmBeta	Bomo_Chr18	10833648	0.0176471	0.166667	8.29387e-05	0.000292203
BmBeta	Bomo_Chr18	10833675	0.756098	0.990476	9.3422e-14	8.99013e-13
BmBeta	Bomo_Chr18	10833687	0.219512	0.933333	6.93278e-64	1.00095e-60
BmBeta	Bomo_Chr18	10833717	0.756098	0.990476	9.3422e-14	8.99013e-13
BmBeta	Bomo_Chr18	10833720	0.756098	0.990476	9.3422e-14	8.99013e-13
BmBeta	Bomo_Chr18	10833729	0.00731707	0	0.214015	0.282956
BmBeta	Bomo_Chr18	10833774	0.756098	0.990476	9.3422e-14	8.99013e-13
BmBeta	Bomo_Chr18	10833843	0.536585	0.0571429	1.70154e-31	5.28595e-30
BmBeta	Bomo_Chr18	10833867	0.536585	0.0571429	1.70154e-31	5.28595e-30
BmBeta	Bomo_Chr18	10833876	0.52439	0.0571429	2.9713e-30	8.38199e-29
BmBeta	Bomo_Chr18	10833920	0.219512	0.933333	6.93278e-64	1.00095e-60
BmBeta	Bomo_Chr18	10833924	0.756098	0.990476	9.3422e-14	8.99013e-13
BmBeta	Bomo_Chr18	10833925	0.756098	0.990476	9.3422e-14	8.99013e-13
BmBeta	Bomo_Chr18	10833930	0.756098	0.990476	9.3422e-14	8.99013e-13
BmBeta	Bomo_Chr18	10833950	0.52439	0.0571429	2.9713e-30	8.38199e-29
BmBeta	Bomo_Chr18	10833952	0.0121951	0	0.108099	0.163853
BmBeta	Bomo_Chr18	10833953	0.214634	0.0142857	2.52906e-11	1.92862e-10
BmBeta	Bomo_Chr18	10833959	0.0121951	0	0.108099	0.163853
BmBeta	Bomo_Chr18	10833967	0.0536585	0.0333333	0.256656	0.33383
BmBeta	Bomo_Chr18	10833980	0.756098	0.990476	9.3422e-14	8.99013e-13
BmBeta	Bomo_Chr18	10834102	0.482927	0.0238095	9.38391e-31	2.74979e-29
BmBeta	Bomo_Chr18	10834124	0.00243902	0	0.473834	0.519154
BmBeta	Bomo_Chr18	10834195	0.0121951	0	0.108099	0.163853
BmBeta	Bomo_Chr18	10834201	0.219512	0.933333	6.93278e-64	1.00095e-60
BmBeta	Bomo_Chr18	10834243	0.743902	0.990476	1.478e-14	1.52565e-13
BmBeta	Bomo_Chr18	10834252	0.52439	0.0571429	2.9713e-30	8.38199e-29
BmBeta	Bomo_Chr18	10834372	0.214634	0.0142857	2.52906e-11	1.92862e-10
BmBeta	Bomo_Chr18	10834393	0.0121951	0	0.108099	0.163853
BmBeta	Bomo_Chr18	10834513	0.239024	0.933333	2.41552e-60	1.04283e-57
BmBeta	Bomo_Chr18	10834558	0.756098	0.990476	9.3422e-14	8.99013e-13
BmBeta	Bomo_Chr18	10834621	0.52439	0.0571429	2.9713e-30	8.38199e-29
BmBeta	Bomo_Chr18	10834639	0.0707317	0.0333333	0.0594993	0.100051
BmBeta	Bomo_Chr18	10834666	0.0536585	0.0333333	0.256656	0.33383
BmBeta	Bomo_Chr18	10834672	0.0170732	0	0.0568726	0.0962274
BmBeta	Bomo_Chr18	10834714	0.214634	0.0142857	2.52906e-11	1.92862e-10
BmBeta	Bomo_Chr18	10834717	0.504878	0.980952	1.23723e-32	4.17806e-31
BmBeta	Bomo_Chr18	10834723	0.231707	0.933333	1.19572e-61	6.12256e-59
BmBeta	Bomo_Chr18	10834729	0.00487805	0	0.310698	0.377667
BmBeta	Bomo_Chr18	10834734	0.219512	0.933333	6.93278e-64	1.00095e-60
BmBeta	Bomo_Chr18	10834759	0.446341	0.0238095	2.41002e-27	5.70418e-26
BmBeta	Bomo_Chr18	10834774	0.529268	0.0571429	9.54954e-31	2.79516e-29
BmBeta	Bomo_Chr18	10834786	0.219512	0.933333	6.93278e-64	1.00095e-60
BmBeta	Bomo_Chr18	10834795	0.00731707	0	0.214015	0.282956
BmBeta	Bomo_Chr18	10834798	0.273171	0.966667	4.57458e-60	1.91851e-57
BmBeta	Bomo_Chr18	10834816	0.00731707	0	0.214015	0.282956
BmBeta	Bomo_Chr18	10834882	0.0146341	0.00952381	0.593612	0.620711
BmBeta	Bomo_Chr18	10834891	0.0146341	0.00952381	0.593612	0.620711
BmBeta	Bomo_Chr18	10834996	0.0121951	0	0.108099	0.163853
BmBeta	Bomo_Chr18	10835014	0.268293	0.0333333	1.47924e-12	1.28189e-11
BmBeta	Bomo_Chr18	10835038	0.409756	0.933333	5.0127e-36	2.18876e-34
BmBeta	Bomo_Chr18	10835047	0.756098	0.990476	9.3422e-14	8.99013e-13
BmBeta	Bomo_Chr18	10835059	0.0560976	0.0333333	0.211242	0.282956
BmBeta	Bomo_Chr18	10835071	0.00731707	0	0.214015	0.282956
BmBeta	Bomo_Chr18	10835086	0.0146341	0.00952381	0.593612	0.620711
BmBeta	Bomo_Chr18	10835110	0.756098	0.990476	9.3422e-14	8.99013e-13
BmBeta	Bomo_Chr18	10835137	0.214634	0.0142857	2.52906e-11	1.92862e-10
BmBeta	Bomo_Chr18	10835146	0.00487805	0	0.310698	0.377667
BmBeta	Bomo_Chr18	10835188	0.0536585	0.0333333	0.256656	0.33383
BmBeta	Bomo_Chr18	10835199	0.509756	0.990476	1.48768e-33	5.3478e-32
BmBeta	Bomo_Chr18	10835200	0.509756	0.990476	1.48768e-33	5.3478e-32
BmBeta	Bomo_Chr18	10835204	0.290244	0.0571429	1.70813e-11	1.32524e-10
BmBeta	Bomo_Chr18	10835206	0.00731707	0	0.214015	0.282956
BmBeta	Bomo_Chr18	10835215	0.509756	0.990476	1.48768e-33	5.3478e-32
BmBeta	Bomo_Chr18	10835225	0.509756	0.990476	1.48768e-33	5.3478e-32
BmBeta	Bomo_Chr18	10835248	0.0682927	0.0333333	0.0742538	0.122455
BmBeta	Bomo_Chr18	10835266	0.0536585	0.0333333	0.256656	0.33383
BmBeta	Bomo_Chr18	10835275	0.487805	0.957143	5.74821e-31	1.70685e-29
BmBeta	Bomo_Chr18	10835292	0.756098	0.990476	9.3422e-14	8.99013e-13
BmBeta	Bomo_Chr18	10835343	0.217073	0.0142857	1.78697e-11	1.38198e-10
BmBeta	Bomo_Chr18	10835437	0.273171	0.966667	4.57458e-60	1.91851e-57
BmBeta	Bomo_Chr18	10835439	0.00243902	0	0.473834	0.519154
BmBeta	Bomo_Chr18	10835440	0.509756	0.966667	4.00357e-30	1.12185e-28
BmBeta	Bomo_Chr18	10835447	0.0536585	0.0333333	0.256656	0.33383
BmBeta	Bomo_Chr18	10835448	0.756098	0.990476	9.3422e-14	8.99013e-13
BmBeta	Bomo_Chr18	10835450	0.0536585	0.0333333	0.256656	0.33383
BmBeta	Bomo_Chr18	10835458	0.0536585	0.0333333	0.256656	0.33383
BmBeta	Bomo_Chr18	10835460	0.0146341	0	0.078139	0.125276
BmBeta	Bomo_Chr18	10835481	0.439024	0.0142857	5.11417e-28	1.26319e-26
BmBeta	Bomo_Chr18	10835486	0.0146341	0	0.078139	0.125276
BmBeta	Bomo_Chr18	10835513	0.0146341	0.00952381	0.593612	0.620711
BmBeta	Bomo_Chr18	10835522	0.0536585	0.0333333	0.256656	0.33383
BmBeta	Bomo_Chr18	10835558	0.463415	0.0238095	6.61637e-29	1.71537e-27
BmBeta	Bomo_Chr18	10835594	0.0146341	0.00952381	0.593612	0.620711
BmBeta	Bomo_Chr18	10835600	0.219512	0.933333	6.93278e-64	1.00095e-60
BmBeta	Bomo_Chr18	10835634	0.0536585	0.0333333	0.256656	0.33383
BmBeta	Bomo_Chr18	10835689	0.00584795	0	0.266915	0.344462
BmBeta	Bomo_Chr18	10835719	0.00243902	0	0.473834	0.519154
BmBeta	Bomo_Chr18	10835726	0.217073	0	2.97328e-13	2.73449e-12
BmBeta	Bomo_Chr18	10835762	0.234146	0.933333	3.27905e-61	1.64085e-58
BmBeta	Bomo_Chr18	10835763	0.0536585	0.0333333	0.256656	0.33383
BmBeta	Bomo_Chr18	10835788	0.0121951	0	0.108099	0.163853
BmBeta	Bomo_Chr18	10835796	0.00490196	0	0.309513	0.377667
BmBeta	Bomo_Chr18	10835799	0.460784	0.933333	1.84181e-30	5.2717e-29
BmBeta	Bomo_Chr18	10835804	0.198529	0	4.3066e-12	3.55537e-11
BmBeta	Bomo_Chr18	10835807	0.460784	0.933333	1.84181e-30	5.2717e-29
BmBeta	Bomo_Chr18	10835811	0.519608	0.966667	3.72658e-29	9.80882e-28
BmBeta	Bomo_Chr18	10835813	0.279412	0.0333333	2.83693e-13	2.61405e-12
BmBeta	Bomo_Chr18	10835818	0.460784	0.933333	1.84181e-30	5.2717e-29
BmBeta	Bomo_Chr18	10835828	0.231707	0.0238095	2.71806e-11	2.06881e-10
BmBeta	Bomo_Chr18	10835832	0.213235	0	5.23151e-13	4.70195e-12
BmBeta	Bomo_Chr18	10835850	0.0121951	0	0.108099	0.163853
BmBeta	Bomo_Chr18	10835853	0.22549	0	8.72496e-14	8.42192e-13
BmBeta	Bomo_Chr18	10835854	0.213235	0	5.23151e-13	4.70195e-12
BmBeta	Bomo_Chr18	10835861	0.213235	0	5.23151e-13	4.70195e-12
BmBeta	Bomo_Chr18	10835890	0.234146	0.0238095	1.9165e-11	1.47774e-10
BmBeta	Bomo_Chr18	10835893	0.234146	0.0238095	1.9165e-11	1.47774e-10
BmBeta	Bomo_Chr18	10835944	0.463415	0.0238095	6.61637e-29	1.71537e-27
BmBeta	Bomo_Chr18	10835950	0.0121951	0	0.108099	0.163853
BmBeta	Bomo_Chr18	10835968	0.0121951	0	0.108099	0.163853
BmBeta	Bomo_Chr18	10835982	0.234146	0.0238095	1.9165e-11	1.47774e-10
BmBeta	Bomo_Chr18	10835989	0.741463	0.980952	1.49545e-13	1.41391e-12
BmBeta	Bomo_Chr18	10836003	0.670732	0.957143	1.31837e-15	1.48479e-14
BmBeta	Bomo_Chr18	10836010	0.436585	0.933333	4.86985e-33	1.68259e-31
BmBeta	Bomo_Chr18	10836011	0.436585	0.933333	4.86985e-33	1.68259e-31
BmBeta	Bomo_Chr18	10836018	0.670732	0.957143	1.31837e-15	1.48479e-14
BmBeta	Bomo_Chr18	10836039	0.0146341	0	0.078139	0.125276
BmBeta	Bomo_Chr18	10836046	0.743902	0.990476	1.478e-14	1.52565e-13
BmBeta	Bomo_Chr18	10836055	0.0731707	0.0333333	0.0475049	0.0838307
BmBeta	Bomo_Chr18	10836065	0.202439	0	2.45361e-12	2.07342e-11
BmBeta	Bomo_Chr18	10836067	0.214634	0.0142857	2.52906e-11	1.92862e-10
BmBeta	Bomo_Chr18	10836068	0.756098	0.990476	9.3422e-14	8.99013e-13
BmBeta	Bomo_Chr18	10836077	0.670732	0.957143	1.31837e-15	1.48479e-14
BmBeta	Bomo_Chr18	10836082	0.436585	0.933333	4.86985e-33	1.68259e-31
BmBeta	Bomo_Chr18	10836084	0.436585	0.933333	4.86985e-33	1.68259e-31
BmBeta	Bomo_Chr18	10836091	0.234146	0.0238095	1.9165e-11	1.47774e-10
BmBeta	Bomo_Chr18	10836140	0.0146341	0	0.078139	0.125276
BmBeta	Bomo_Chr18	10836146	0.234146	0.0238095	1.9165e-11	1.47774e-10
BmBeta	Bomo_Chr18	10836180	0.231707	0.0240385	3.49482e-11	2.63408e-10
BmBeta	Bomo_Chr18	10836182	0.231707	0.0240385	3.49482e-11	2.63408e-10
BmBeta	Bomo_Chr18	10836188	0.436585	0.933333	4.86985e-33	1.68259e-31
BmBeta	Bomo_Chr18	10836190	0.436585	0.933333	4.86985e-33	1.68259e-31
BmBeta	Bomo_Chr18	10836191	0.217073	0.0144231	2.26687e-11	1.73846e-10
BmBeta	Bomo_Chr18	10836201	0.00243902	0	0.473834	0.519154
BmBeta	Bomo_Chr18	10836211	0.0121951	0	0.108099	0.163853
BmBeta	Bomo_Chr18	10836215	0.668293	0.957143	8.87174e-16	1.01397e-14
BmBeta	Bomo_Chr18	10836216	0.231707	0.0238095	2.71806e-11	2.06881e-10
BmBeta	Bomo_Chr18	10836218	0.0121951	0	0.108099	0.163853
BmBeta	Bomo_Chr18	10836236	0.0146341	0	0.078139	0.125276
BmBeta	Bomo_Chr18	10836237	0.436585	0.933333	4.86985e-33	1.68259e-31
BmBeta	Bomo_Chr18	10836248	0.0121951	0	0.108099	0.163853
BmBeta	Bomo_Chr18	10836277	0.0122549	0	0.107234	0.163853
BmBeta	Bomo_Chr18	10836281	0.00490196	0	0.309513	0.377667
BmBeta	Bomo_Chr18	10836289	0.675824	0.990099	1.88985e-18	2.66051e-17
BmBeta	Bomo_Chr18	10836299	0.703297	0.990099	1.4433e-16	1.74845e-15
BmBeta	Bomo_Chr18	10836307	0.690608	0.990099	2.03632e-17	2.66085e-16
BmBeta	Bomo_Chr18	10836313	0.65528	0.990099	1.1874e-19	1.81523e-18
BmBeta	Bomo_Chr18	10836346	0.0157068	0.00990099	0.565871	0.593974
BmBeta	Bomo_Chr18	10836353	0.335526	0.428571	0.472287	0.519154
BmBeta	Bomo_Chr18	10836361	0.164062	0.444444	0.00291121	0.00747765
BmBeta	Bomo_Chr18	10836371	0.441406	0.3	0.218772	0.288
BmBeta	Bomo_Chr18	10836375	0.414062	0.3	0.317088	0.383108
BmBeta	Bomo_Chr18	10836378	0.578125	0.8	0.0516418	0.0899909
BmBeta	Bomo_Chr18	10836380	0.136719	0.5	2.27895e-05	8.7988e-05
BmBeta	Bomo_Chr18	10836401	0.219512	0.0238095	1.5281e-10	1.08661e-09
BmBeta	Bomo_Chr18	10836466	0.217073	0.0142857	1.78697e-11	1.38198e-10
BmBeta	Bomo_Chr18	10836508	0.0121951	0	0.108099	0.163853
BmBeta	Bomo_Chr18	10836535	0.214634	0.0047619	1.74364e-12	1.49809e-11
BmBeta	Bomo_Chr18	10836607	0.443902	0.933333	2.96165e-32	9.6433e-31
BmBeta	Bomo_Chr18	10836612	0.0146341	0.00952381	0.593612	0.620711
BmBeta	Bomo_Chr18	10836630	0.721951	0.980952	7.53902e-15	7.95458e-14
BmBeta	Bomo_Chr18	10836648	0.436585	0.933333	4.86985e-33	1.68259e-31
BmBeta	Bomo_Chr18	10836696	0.0146341	0	0.0795665	0.127159
BmBeta	Bomo_Chr18	10836710	0.65122	0.947115	9.28707e-16	1.0588e-14
BmBeta	Bomo_Chr18	10836715	0.0536585	0.0336538	0.266481	0.343952
BmBeta	Bomo_Chr18	10836731	0.219512	0.932692	2.0391e-63	2.60269e-60
BmBeta	Bomo_Chr18	10836733	0.00243902	0	0.475946	0.519154
BmBeta	Bomo_Chr18	10836735	0.0097561	0	0.151003	0.214069
BmBeta	Bomo_Chr18	10836741	0.0146341	0.00952381	0.593612	0.620711
BmBeta	Bomo_Chr18	10836749	0.656098	0.947619	1.39525e-15	1.56916e-14
BmBeta	Bomo_Chr18	10836762	0.517073	0.97619	9.38545e-31	2.74979e-29
BmBeta	Bomo_Chr18	10836764	0.226829	0.0142857	4.39722e-12	3.62102e-11
BmBeta	Bomo_Chr18	10836776	0.00243902	0	0.473834	0.519154
BmBeta	Bomo_Chr18	10836778	0.741463	0.990476	1.01795e-14	1.06361e-13
BmBeta	Bomo_Chr18	10836779	0.0116959	0	0.117482	0.176482
BmBeta	Bomo_Chr18	10836780	0.00289017	0	0.437724	0.508908
BmBeta	Bomo_Chr18	10836795	0.00289017	0	0.437724	0.508908
BmBeta	Bomo_Chr18	10836860	0.677515	0.990385	1.12897e-18	1.61779e-17
BmBeta	Bomo_Chr18	10836870	0.00591716	0	0.26638	0.343832
BmBeta	Bomo_Chr18	10836878	0.558537	0.980952	1.44456e-27	3.47038e-26
BmBeta	Bomo_Chr18	10836907	0.168293	0.00952381	4.21461e-09	2.58522e-08
BmBeta	Bomo_Chr18	10836918	0.174877	0.00952381	1.75652e-09	1.12516e-08
BmBeta	Bomo_Chr18	10836933	0.17734	0.00952381	1.25783e-09	8.17796e-09
BmBeta	Bomo_Chr18	10836948	0.0536585	0.0333333	0.256656	0.33383
BmBeta	Bomo_Chr18	10836955	0.514634	0.97619	5.45068e-31	1.62178e-29
BmBeta	Bomo_Chr18	10836959	0.514634	0.97619	5.45068e-31	1.62178e-29
BmBeta	Bomo_Chr18	10836968	0.514634	0.97619	5.45068e-31	1.62178e-29
BmBeta	Bomo_Chr18	10836974	0.241463	0.0142857	5.16045e-13	4.64093e-12
BmBeta	Bomo_Chr18	10836978	0.241463	0.0142857	5.16045e-13	4.64093e-12
BmBeta	Bomo_Chr18	10836979	0.241463	0.0142857	5.16045e-13	4.64093e-12
BmBeta	Bomo_Chr18	10836984	0.241463	0.0142857	5.16045e-13	4.64093e-12
BmBeta	Bomo_Chr18	10836988	0.241463	0.0142857	5.16045e-13	4.64093e-12
BmBeta	Bomo_Chr18	10836994	0.0146341	0	0.078139	0.125276
BmBeta	Bomo_Chr18	10837003	0.241463	0.0142857	5.16045e-13	4.64093e-12
BmBeta	Bomo_Chr18	10837005	0.241463	0.0142857	5.16045e-13	4.64093e-12
BmBeta	Bomo_Chr18	10837011	0.241463	0.0142857	5.16045e-13	4.64093e-12
BmBeta	Bomo_Chr18	10837016	0.241463	0.0142857	5.16045e-13	4.64093e-12
BmBeta	Bomo_Chr18	10837021	0.241463	0.0142857	5.16045e-13	4.64093e-12
BmBeta	Bomo_Chr18	10837028	0.241463	0.0142857	5.16045e-13	4.64093e-12
BmBeta	Bomo_Chr18	10837031	0.241463	0.0142857	5.16045e-13	4.64093e-12
BmBeta	Bomo_Chr18	10837036	0.490244	0.966667	4.75053e-32	1.52417e-30
BmBeta	Bomo_Chr18	10837041	0.0146341	0	0.078139	0.125276
BmBeta	Bomo_Chr18	10837056	0.0097561	0	0.151003	0.214069
BmBeta	Bomo_Chr18	10837083	0.239024	0.0142857	7.39979e-13	6.5683e-12
BmBeta	Bomo_Chr18	10837088	0.0146341	0.00952381	0.593612	0.620711
BmBeta	Bomo_Chr18	10837089	0.731707	0.980952	3.39714e-14	3.38949e-13
BmBeta	Bomo_Chr18	10837096	0.214634	0.0144231	3.19872e-11	2.41794e-10
BmBeta	Bomo_Chr18	10837100	0.0146341	0.00961538	0.601979	0.628773
BmBeta	Bomo_Chr18	10837101	0.0146341	0.00961538	0.601979	0.628773
BmBeta	Bomo_Chr18	10837103	0.541463	0.97619	1.87058e-28	4.75864e-27
BmBeta	Bomo_Chr18	10837109	0.517073	0.966667	2.02034e-29	5.4116e-28
BmBeta	Bomo_Chr18	10837114	0.517073	0.966667	2.02034e-29	5.4116e-28
BmBeta	Bomo_Chr18	10837134	0.215686	0.0144231	2.78393e-11	2.11493e-10
BmBeta	Bomo_Chr18	10837146	0.0243902	0	0.0225103	0.0440428
BmBeta	Bomo_Chr18	10837188	0.514634	0.966667	1.18095e-29	3.21408e-28
BmBeta	Bomo_Chr18	10837195	0.519512	0.966667	3.44741e-29	9.09851e-28
BmBeta	Bomo_Chr18	10837210	0.214634	0.0142857	2.52906e-11	1.92862e-10
BmBeta	Bomo_Chr18	10837237	0.490244	0.966667	4.75053e-32	1.52417e-30
BmBeta	Bomo_Chr18	10837269	0.731707	0.980952	3.39714e-14	3.38949e-13
BmBeta	Bomo_Chr18	10837287	0.214634	0.0142857	2.52906e-11	1.92862e-10
BmBeta	Bomo_Chr18	10837297	0.214634	0.0142857	2.52906e-11	1.92862e-10
BmBeta	Bomo_Chr18	10837299	0.214634	0.0142857	2.52906e-11	1.92862e-10
BmBeta	Bomo_Chr18	10837302	0.214634	0.0142857	2.52906e-11	1.92862e-10
BmBeta	Bomo_Chr18	10837304	0.0146341	0.00952381	0.593612	0.620711
BmBeta	Bomo_Chr18	10837307	0.0146341	0	0.078139	0.125276
BmBeta	Bomo_Chr18	10837350	0.214634	0.0142857	2.52906e-11	1.92862e-10
BmBeta	Bomo_Chr18	10837353	0.0341463	0	0.00675727	0.0157439
BmBeta	Bomo_Chr18	10837365	0.0268293	0	0.0166214	0.0338105
BmBeta	Bomo_Chr18	10837368	0.214634	0.0142857	2.52906e-11	1.92862e-10
BmBeta	Bomo_Chr18	10837380	0.0317073	0	0.00910998	0.0202961
BmBeta	Bomo_Chr18	10837425	0.0414634	0.00952381	0.028977	0.0553712
BmBeta	Bomo_Chr18	10837463	0.00243902	0	0.473834	0.519154
BmBeta	Bomo_Chr18	10837464	0.0146341	0	0.078139	0.125276
BmBeta	Bomo_Chr18	10837473	0.52439	0.980952	9.90608e-31	2.89654e-29
BmBeta	Bomo_Chr18	10837552	0.00295858	0	0.432346	0.503339
BmBeta	Bomo_Chr18	10837569	0.00292398	0	0.435053	0.506271
BmBeta	Bomo_Chr18	10837583	0.00882353	0	0.17432	0.241951
BmBeta	Bomo_Chr18	10837637	0.0727273	0.0339806	0.0615798	0.103319
BmBeta	Bomo_Chr18	10837694	0.647929	0.980583	2.32278e-19	3.46963e-18
BmBeta	Bomo_Chr18	10837697	0.630178	0.970874	1.97532e-19	2.96774e-18
BmBeta	Bomo_Chr18	10837698	0.0205882	0	0.0381965	0.0702885
BmBeta	Bomo_Chr18	10837701	0.0177515	0.00970874	0.449704	0.519154
BmBeta	Bomo_Chr18	10837731	0.0177515	0.00970874	0.449704	0.519154
BmBeta	Bomo_Chr18	10837791	0.679878	0.990385	1.88456e-18	2.65391e-17
BmBeta	Bomo_Chr18	10837818	0.00606061	0	0.260648	0.337081
BmBeta	Bomo_Chr18	10837829	0.682927	0.990385	3.0757e-18	4.26851e-17
BmBeta	Bomo_Chr18	10837882	0.676647	0.990385	1.03295e-18	1.48286e-17
BmBeta	Bomo_Chr18	10837893	0.00598802	0	0.263529	0.340447
BmBeta	Bomo_Chr18	10837906	0.0060241	0	0.264395	0.341486
BmBeta	Bomo_Chr18	10837916	0.612121	0.956311	6.31367e-19	9.18638e-18
BmBeta	Bomo_Chr18	10837925	0.612121	0.956311	6.31367e-19	9.18638e-18
BmBeta	Bomo_Chr18	10837958	0.00898204	0	0.172551	0.239678
BmBeta	Bomo_Chr18	10837999	0.684848	0.990385	4.07842e-18	5.62114e-17
BmBeta	Bomo_Chr18	10838016	0.676647	0.990385	1.03295e-18	1.48286e-17
BmBeta	Bomo_Chr18	10838048	0.0176471	0.00961538	0.446821	0.518424
BmBeta	Bomo_Chr18	10838094	0.684848	0.990385	4.07842e-18	5.62114e-17
BmBeta	Bomo_Chr18	10838109	0.00909091	0	0.167909	0.233828
BmBeta	Bomo_Chr18	10838110	0.0181818	0.00961538	0.424024	0.494488
BmBeta	Bomo_Chr18	10838149	0.680723	0.990291	2.94056e-18	4.08483e-17
BmBeta	Bomo_Chr18	10838196	0.0147059	0.00961538	0.597682	0.62467
BmBeta	Bomo_Chr18	10838212	0.207317	0.0144231	8.91976e-11	6.47521e-10
BmBeta	Bomo_Chr18	10838235	0.490244	0.870192	4.05494e-20	6.37264e-19
BmBeta	Bomo_Chr18	10838236	0.0195122	0	0.0425859	0.0759673
BmBeta	Bomo_Chr18	10838237	0.00243902	0	0.475946	0.519154
BmBeta	Bomo_Chr18	10838260	0.192683	0.0144231	6.70917e-10	4.49717e-09
BmBeta	Bomo_Chr18	10838281	0.182927	0.819048	6.34993e-53	1.33471e-50
BmBeta	Bomo_Chr18	10838317	0.00487805	0	0.310698	0.377667
BmBeta	Bomo_Chr18	10838362	0.165854	0.0142857	2.03428e-08	1.1567e-07
BmBeta	Bomo_Chr18	10838377	0.00243902	0	0.473834	0.519154
BmBeta	Bomo_Chr18	10838386	0.319512	0.942857	4.8604e-49	7.08709e-47
BmBeta	Bomo_Chr18	10838419	0.239024	0.0333333	1.0285e-10	7.42712e-10
BmBeta	Bomo_Chr18	10838428	0.309756	0.157143	3.95526e-05	0.000147123
BmBeta	Bomo_Chr18	10838432	0.1	0.147619	0.0798522	0.127523
BmBeta	Bomo_Chr18	10838457	0.0512195	0.0333333	0.310095	0.377667
BmBeta	Bomo_Chr18	10838612	0.666667	0.990385	2.13663e-19	3.19917e-18
BmBeta	Bomo_Chr18	10838628	0.0783133	0.0384615	0.0635433	0.10619
BmBeta	Bomo_Chr18	10838656	0.666667	0.990385	2.13663e-19	3.19917e-18
BmBeta	Bomo_Chr18	10838658	0.670732	0.990385	4.278e-19	6.27585e-18
BmBeta	Bomo_Chr18	10838674	0.666667	0.990385	2.13663e-19	3.19917e-18
BmBeta	Bomo_Chr18	10838686	0.664634	0.990291	2.30292e-19	3.44113e-18
BmBeta	Bomo_Chr18	10838696	0.0181818	0.00990099	0.446274	0.51785
BmBeta	Bomo_Chr18	10838702	0.666667	0.990196	4.95826e-19	7.25139e-18
BmBeta	Bomo_Chr18	10838723	0.658065	0.990099	2.24476e-19	3.35651e-18
BmBeta	Bomo_Chr18	10838782	0.662722	0.990291	1.45869e-19	2.21459e-18
BmBeta	Bomo_Chr18	10838796	0.651163	0.990291	1.94663e-20	3.13136e-19
BmBeta	Bomo_Chr18	10838797	0.567251	0.946602	2.59855e-21	4.40957e-20
BmBeta	Bomo_Chr18	10838809	0.00892857	0	0.173839	0.241322
BmBeta	Bomo_Chr18	10838821	0.260479	0	1.26715e-15	1.42911e-14
BmBeta	Bomo_Chr18	10838830	0.643678	0.990291	5.14243e-21	8.57277e-20
BmBeta	Bomo_Chr18	10838851	0.625698	0.990385	1.23874e-22	2.29871e-21
BmBeta	Bomo_Chr18	10838890	0.0177515	0	0.0533367	0.0926768
BmBeta	Bomo_Chr18	10838896	0.0111111	0	0.127106	0.188765
BmBeta	Bomo_Chr18	10838904	0.00271739	0	0.451773	0.519154
BmBeta	Bomo_Chr18	10838912	0.0144509	0	0.0815789	0.13008
BmBeta	Bomo_Chr18	10838915	0.0136612	0	0.0904414	0.142831
BmBeta	Bomo_Chr18	10838916	0.00273224	0	0.450538	0.519154
BmBeta	Bomo_Chr18	10838925	0.612022	0.990385	9.06796e-24	1.78464e-22
BmBeta	Bomo_Chr18	10838931	0.00819672	0	0.190483	0.262577
BmBeta	Bomo_Chr18	10838935	0.00274725	0	0.449295	0.519154
BmBeta	Bomo_Chr18	10838960	0.659884	0.990291	8.37795e-20	1.29289e-18
BmBeta	Bomo_Chr18	10839064	0.598802	0.956731	3.75353e-20	5.91478e-19
BmBeta	Bomo_Chr18	10839332	0.219512	0.933333	6.93278e-64	1.00095e-60
BmBeta	Bomo_Chr18	10839336	0.399497	0.0142857	1.68286e-24	3.44436e-23
BmBeta	Bomo_Chr18	10839339	0.00243902	0	0.473834	0.519154
BmBeta	Bomo_Chr18	10839347	0.00731707	0	0.214015	0.282956
BmBeta	Bomo_Chr18	10839412	0.00314465	0	0.425002	0.495569
BmBeta	Bomo_Chr18	10839496	0.516667	0.887255	7.30448e-19	1.05947e-17
BmBeta	Bomo_Chr18	10839497	0.0137363	0	0.0926861	0.145963
BmBeta	Bomo_Chr18	10839751	0.165517	0.146067	0.575567	0.603591
BmBeta	Bomo_Chr18	10839781	0.472222	0.90625	1.84362e-16	2.2073e-15
BmBeta	Bomo_Chr18	10839790	0.011976	0	0.114902	0.172883
BmBeta	Bomo_Chr18	10839794	0.00299401	0	0.431825	0.50278
BmBeta	Bomo_Chr18	10839815	0.00297619	0	0.4332	0.504267
BmBeta	Bomo_Chr18	10839844	0.495	0.942308	6.19606e-28	1.52514e-26
BmBeta	Bomo_Chr18	10839851	0.672727	0.990291	8.3465e-19	1.20427e-17
BmBeta	Bomo_Chr18	10839863	0.2625	0.9375	3.44333e-56	9.84601e-54
BmBeta	Bomo_Chr18	10839881	0.0555556	0.0333333	0.22264	0.292637
BmBeta	Bomo_Chr18	10839882	0.00253807	0	0.464981	0.519154
BmBeta	Bomo_Chr18	10839890	0.0025	0	0.468352	0.519154
BmBeta	Bomo_Chr18	10839922	0.0536585	0.0333333	0.256656	0.33383
BmBeta	Bomo_Chr18	10839924	0.195122	0	6.93371e-12	5.58495e-11
BmBeta	Bomo_Chr18	10839930	0.7425	0.990476	1.27236e-14	1.31926e-13
BmBeta	Bomo_Chr18	10839933	0.27561	0.971429	1.79831e-60	7.87957e-58
BmBeta	Bomo_Chr18	10839956	0.0146341	0	0.078139	0.125276
BmBeta	Bomo_Chr18	10839973	0.00487805	0	0.310698	0.377667
BmBeta	Bomo_Chr18	10839997	0.00731707	0	0.214015	0.282956
BmBeta	Bomo_Chr18	10840003	0.00731707	0	0.214015	0.282956
BmBeta	Bomo_Chr18	10840024	0.44878	0.0238095	1.45233e-27	3.4881e-26
BmBeta	Bomo_Chr18	10840035	0.00243902	0	0.473834	0.519154
BmBeta	Bomo_Chr18	10840039	0.00243902	0	0.473834	0.519154
BmBeta	Bomo_Chr18	10840072	0.0186335	0	0.0487883	0.0854242
BmBeta	Bomo_Chr18	10840078	0.118497	0.740741	3.59284e-26	8.04742e-25
BmBeta	Bomo_Chr18	10840109	0.123494	0.76	3.77565e-25	8.03783e-24
BmBeta	Bomo_Chr18	10840114	0.120482	0.730769	2.67232e-24	5.41791e-23
BmBeta	Bomo_Chr18	10840189	0.0234899	0.0869565	0.00565644	0.0135133
BmBeta	Bomo_Chr18	10840192	0.261719	0.423913	0.000356682	0.00111521
BmBeta	Bomo_Chr18	10840201	0.0102564	0.005	0.509688	0.546443
BmBeta	Bomo_Chr18	10840328	0.0125628	0.0106383	0.841348	0.854875
BmBeta	Bomo_Chr18	10840336	0.00251256	0	0.498525	0.539745
BmBeta	Bomo_Chr18	10840344	0.00777202	0.00617284	0.840947	0.85461
BmBeta	Bomo_Chr18	10840463	0.00735294	0.0357143	0.0305224	0.0572346
BmBeta	Bomo_Chr18	10840602	0.00243902	0	0.473834	0.519154
BmBeta	Bomo_Chr18	10840617	0.32439	0.966667	4.04685e-52	8.00922e-50
BmBeta	Bomo_Chr18	10840620	0.753659	0.990476	6.47884e-14	6.30774e-13
BmBeta	Bomo_Chr18	10840668	0.214634	0.0142857	2.52906e-11	1.92862e-10
BmBeta	Bomo_Chr18	10840676	0.00243902	0	0.473834	0.519154
BmBeta	Bomo_Chr18	10840713	0.239024	0.938095	3.95138e-61	1.92266e-58
BmBeta	Bomo_Chr18	10840727	0.00243902	0	0.473834	0.519154
BmBeta	Bomo_Chr18	10840732	0.241463	0.0238095	6.6629e-12	5.37617e-11
BmBeta	Bomo_Chr18	10840733	0.753659	0.990476	6.47884e-14	6.30774e-13
BmBeta	Bomo_Chr18	10840739	0.682927	0.957143	9.30792e-15	9.75902e-14
BmBeta	Bomo_Chr18	10840745	0.231707	0.0190476	7.8416e-12	6.2852e-11
BmBeta	Bomo_Chr18	10840752	0.204878	0	1.73131e-12	1.48876e-11
BmBeta	Bomo_Chr18	10840757	0.202439	0.00952381	3.85267e-11	2.88749e-10
BmBeta	Bomo_Chr18	10840761	0.00487805	0	0.310698	0.377667
BmBeta	Bomo_Chr18	10840769	0.221951	0.0190476	3.17697e-11	2.40212e-10
BmBeta	Bomo_Chr18	10840770	0.45122	0.938095	4.01457e-32	1.29275e-30
BmBeta	Bomo_Chr18	10840781	0.221951	0.0190476	3.17697e-11	2.40212e-10
BmBeta	Bomo_Chr18	10840788	0.204878	0.00952381	2.73083e-11	2.07673e-10
BmBeta	Bomo_Chr18	10840813	0.0121951	0	0.108099	0.163853
BmBeta	Bomo_Chr18	10840816	0.2	0.0190476	6.85558e-10	4.59251e-09
BmBeta	Bomo_Chr18	10840860	0.576923	0.956311	1.116e-21	1.9459e-20
BmBeta	Bomo_Chr18	10840870	0.0149701	0	0.0776859	0.125276
BmBeta	Bomo_Chr18	10840893	0.598802	0.956311	5.91248e-20	9.19406e-19
BmBeta	Bomo_Chr18	10840895	0.0149701	0	0.0776859	0.125276
BmBeta	Bomo_Chr18	10840898	0.598802	0.956311	5.91248e-20	9.19406e-19
BmBeta	Bomo_Chr18	10840926	0.0149701	0	0.0776859	0.125276
BmBeta	Bomo_Chr18	10840938	0.598802	0.956311	5.91248e-20	9.19406e-19
BmBeta	Bomo_Chr18	10840951	0.562874	0.956311	9.50493e-23	1.77692e-21
BmBeta	Bomo_Chr18	10840965	0.0147929	0	0.0809437	0.129121
BmBeta	Bomo_Chr18	10840973	0.00887574	0	0.177227	0.245653
BmBeta	Bomo_Chr18	10840980	0.307692	0.955882	6.38406e-49	9.27806e-47
BmBeta	Bomo_Chr18	10840994	0.0147059	0	0.0818473	0.130489
BmBeta	Bomo_Chr18	10840997	0.60119	0.955882	1.34469e-19	2.0461e-18
BmBeta	Bomo_Chr18	10841005	0.00591716	0	0.268688	0.346207
BmBeta	Bomo_Chr18	10841019	0.0147059	0	0.0803695	0.128289
BmBeta	Bomo_Chr18	10841041	0.177852	0	1.56733e-10	1.114e-09
BmBeta	Bomo_Chr18	10841343	0.118644	0.00480769	9.4914e-07	4.40374e-06
BmBeta	Bomo_Chr18	10841359	0.0147059	0	0.0774073	0.125276
BmBeta	Bomo_Chr18	10841378	0.00243902	0	0.473834	0.519154
BmBeta	Bomo_Chr18	10841418	0.753659	0.990476	6.47884e-14	6.30774e-13
BmBeta	Bomo_Chr18	10841420	0.25122	0.0238095	1.59704e-12	1.37723e-11
BmBeta	Bomo_Chr18	10841424	0.246341	0.0240385	4.28438e-12	3.53901e-11
BmBeta	Bomo_Chr18	10841436	0.246341	0.0238095	3.27148e-12	2.73154e-11
BmBeta	Bomo_Chr18	10841448	0.187805	0	1.93871e-11	1.49251e-10
BmBeta	Bomo_Chr18	10841451	0.00487805	0	0.310698	0.377667
BmBeta	Bomo_Chr18	10841453	0.219512	0.933333	6.93278e-64	1.00095e-60
BmBeta	Bomo_Chr18	10841460	0.0121951	0	0.108099	0.163853
BmBeta	Bomo_Chr18	10841463	0.0585366	0.0333333	0.172961	0.240202
BmBeta	Bomo_Chr18	10841504	0.387805	0.927184	3.08836e-37	1.46628e-35
BmBeta	Bomo_Chr18	10841510	0.313776	0.0490196	1.76284e-13	1.65959e-12
BmBeta	Bomo_Chr18	10841515	0.00757576	0	0.210436	0.282956
BmBeta	Bomo_Chr18	10841522	0.418782	0.927184	2.25057e-33	8.02144e-32
BmBeta	Bomo_Chr18	10841523	0.0127551	0	0.105255	0.163853
BmBeta	Bomo_Chr18	10841524	0.418782	0.927184	2.25057e-33	8.02144e-32
BmBeta	Bomo_Chr18	10841530	0.282759	0.0333333	7.02825e-07	3.31185e-06
BmBeta	Bomo_Chr18	10841531	0.254464	0.852273	6.71652e-22	1.18697e-20
BmBeta	Bomo_Chr18	10841821	0.0621891	0.0336538	0.134007	0.198275
BmBeta	Bomo_Chr18	10841859	0.137363	0	6.29206e-08	3.36418e-07
BmBeta	Bomo_Chr18	10841860	0.160221	0.875	1.1723e-46	1.30196e-44
BmBeta	Bomo_Chr18	10841862	0.607955	0.909836	6.04321e-10	4.06687e-09
BmBeta	Bomo_Chr18	10841864	0.0078125	0	0.224324	0.294736
BmBeta	Bomo_Chr18	10841871	0.161017	0.875	4.44168e-46	4.64589e-44
BmBeta	Bomo_Chr18	10841872	0.00268817	0	0.481478	0.524052
BmBeta	Bomo_Chr18	10841879	0.310976	0.868421	7.29582e-25	1.52371e-23
BmBeta	Bomo_Chr18	10841880	0.217391	0.0222222	2.58318e-09	1.62805e-08
BmBeta	Bomo_Chr18	10841882	0.125	0	8.25676e-07	3.85957e-06
BmBeta	Bomo_Chr18	10841891	0.481203	0.894231	3.28993e-13	3.01192e-12
BmBeta	Bomo_Chr18	10841892	0.154494	0.839623	9.262e-41	5.81407e-39
BmBeta	Bomo_Chr18	10841900	0.573077	0.959184	3.04035e-12	2.54822e-11
BmBeta	Bomo_Chr18	10841907	0.139881	0	1.66832e-08	9.60456e-08
BmBeta	Bomo_Chr18	10842182	0.163158	0.851852	4.6168e-42	3.27644e-40
BmBeta	Bomo_Chr18	10842183	0.163158	0.851852	4.6168e-42	3.27644e-40
BmBeta	Bomo_Chr18	10842196	0.441463	0.0142857	3.08488e-28	7.72281e-27
BmBeta	Bomo_Chr18	10842197	0.361257	0.857143	2.40711e-20	3.83705e-19
BmBeta	Bomo_Chr18	10842198	0.0268293	0.00952381	0.154632	0.218113
BmBeta	Bomo_Chr18	10842215	0.667539	0.901786	1.18202e-06	5.4265e-06
BmBeta	Bomo_Chr18	10842218	0.667539	0.901786	1.18202e-06	5.4265e-06
BmBeta	Bomo_Chr18	10842221	0.241463	0.0142857	5.16045e-13	4.64093e-12
BmBeta	Bomo_Chr18	10842225	0.638743	0.883929	7.30957e-07	3.43889e-06
BmBeta	Bomo_Chr18	10842231	0.436585	0.0142857	8.459e-28	2.06255e-26
BmBeta	Bomo_Chr18	10842261	0.0243902	0.0047619	0.0797451	0.127388
BmBeta	Bomo_Chr18	10842297	0.753659	0.990476	6.47884e-14	6.30774e-13
BmBeta	Bomo_Chr18	10842303	0.0146341	0	0.078139	0.125276
BmBeta	Bomo_Chr18	10842333	0.0146341	0	0.078139	0.125276
BmBeta	Bomo_Chr18	10842348	0.185567	0.880597	4.07217e-47	4.7565e-45
BmBeta	Bomo_Chr18	10842355	0.170103	0.880597	7.82138e-50	1.24339e-47
BmBeta	Bomo_Chr18	10842357	0.0146341	0	0.0825068	0.131301
BmBeta	Bomo_Chr18	10842358	0.0121951	0	0.11868	0.178066
BmBeta	Bomo_Chr18	10842360	0.0149254	0	0.0994366	0.155988
BmBeta	Bomo_Chr18	10842361	0.170103	0.880597	7.82138e-50	1.24339e-47
BmBeta	Bomo_Chr18	10842363	0.170103	0.880597	7.82138e-50	1.24339e-47
BmBeta	Bomo_Chr18	10842374	0.0585366	0.0339806	0.188419	0.259907
BmBeta	Bomo_Chr18	10842385	0.185567	0.880597	4.07217e-47	4.7565e-45
BmBeta	Bomo_Chr18	10842386	0.0154639	0	0.14766	0.214069
BmBeta	Bomo_Chr18	10842387	0.170103	0.880597	7.82138e-50	1.24339e-47
BmBeta	Bomo_Chr18	10842390	0.518041	0.0746269	1.92231e-19	2.88908e-18
BmBeta	Bomo_Chr18	10842424	0.0123153	0	0.118728	0.178132
BmBeta	Bomo_Chr18	10842440	0.512438	0.0549451	2.76765e-26	6.24039e-25
BmBeta	Bomo_Chr18	10842450	0.00246305	0	0.489044	0.531172
BmBeta	Bomo_Chr18	10842456	0.206897	0.928571	1.14955e-62	6.67001e-60
BmBeta	Bomo_Chr18	10842461	0.0121951	0	0.122458	0.182179
BmBeta	Bomo_Chr18	10842463	0.731527	0.979592	2.79324e-13	2.57568e-12
BmBeta	Bomo_Chr18	10842477	0.00247525	0	0.508867	0.546443
BmBeta	Bomo_Chr18	10842478	0.52451	0.0555556	3.7462e-27	8.77477e-26
BmBeta	Bomo_Chr18	10842482	0.731527	0.968085	1.1476e-11	9.03622e-11
BmBeta	Bomo_Chr18	10842505	0.0163043	0	0.177758	0.246284
BmBeta	Bomo_Chr18	10842607	0.546196	0.116279	6.16281e-13	5.51198e-12
BmBeta	Bomo_Chr18	10842609	0.543243	0.111111	1.59909e-13	1.51077e-12
BmBeta	Bomo_Chr18	10842631	0.556452	0.0943396	3.45192e-17	4.4304e-16
BmBeta	Bomo_Chr18	10842643	0.0136612	0	0.275732	0.354382
BmBeta	Bomo_Chr18	10842656	0.0861111	0.263158	0.000638628	0.00190081
BmBeta	Bomo_Chr18	10842659	0.0111732	0	0.512522	0.546443
BmBeta	Bomo_Chr18	10842662	0.494413	0.1	2.02302e-06	9.00621e-06
BmBeta	Bomo_Chr18	10842686	0.00588235	0	0.601995	0.628782
BmBeta	Bomo_Chr18	10842693	0.00892857	0	0.55866	0.586916
BmBeta	Bomo_Chr18	10842710	0.0240964	0.272727	6.84316e-09	4.1181e-08
BmBeta	Bomo_Chr18	10842715	0.680723	0.8	0.263714	0.340671
BmBeta	Bomo_Chr18	10842735	0.0121212	0	0.544249	0.572931
BmBeta	Bomo_Chr18	10842781	0.0787879	0.444444	3.61764e-07	1.76887e-06
BmBeta	Bomo_Chr18	10842791	0.00925926	0	0.681769	0.705123
BmBeta	Bomo_Chr18	10842930	0.00909091	0	0.639004	0.663614
BmBeta	Bomo_Chr18	10842933	0.10303	0.454545	1.38567e-06	6.30617e-06
BmBeta	Bomo_Chr18	10842950	0.00909091	0	0.668476	0.692603
BmBeta	Bomo_Chr18	10842997	0.563253	0.363636	0.068318	0.113412
BmBeta	Bomo_Chr18	10843005	0.0150602	0.0909091	0.0133358	0.0280718
BmBeta	Bomo_Chr18	10843006	0.25	0.0454545	0.0289631	0.0553712
BmBeta	Bomo_Chr18	10843009	0.0421687	0.0909091	0.28654	0.366971
BmBeta	Bomo_Chr18	10843016	0.0783133	0.416667	1.09996e-07	5.7278e-07
BmBeta	Bomo_Chr18	10843024	0.0120482	0	0.588659	0.616506
BmBeta	Bomo_Chr18	10843040	0.0783133	0.307692	0.00012212	0.000416304
BmBeta	Bomo_Chr18	10843066	0.120482	0.416667	5.5094e-05	0.000200586
BmBeta	Bomo_Chr18	10843075	0.0150602	0.1	0.00823061	0.0188667
BmBeta	Bomo_Chr18	10843076	0.0240964	0.1	0.0472238	0.0835737
BmBeta	Bomo_Chr18	10843088	0.108434	0.555556	4.54471e-08	2.47057e-07
BmBeta	Bomo_Chr18	10843090	0.680723	0.777778	0.387652	0.455327
BmBeta	Bomo_Chr18	10843091	0.0813253	0.444444	5.68914e-07	2.71718e-06
BmBeta	Bomo_Chr18	10843097	0.0120482	0.111111	0.00161316	0.00438294
BmBeta	Bomo_Chr18	10843101	0.0060241	0	0.74122	0.7617
BmBeta	Bomo_Chr18	10843126	0.00609756	0	0.754084	0.77416
BmBeta	Bomo_Chr18	10843151	0.0813253	0.5	5.36931e-08	2.89294e-07
BmBeta	Bomo_Chr18	10843157	0.00609756	0	0.754084	0.77416
BmBeta	Bomo_Chr18	10843165	0.594512	0.25	0.00642973	0.0152347
BmBeta	Bomo_Chr18	10843167	0.676829	0.75	0.540016	0.568686
BmBeta	Bomo_Chr18	10843169	0.0150602	0	0.599989	0.62691
BmBeta	Bomo_Chr18	10843207	0.563253	0.222222	0.00465182	0.0114136
BmBeta	Bomo_Chr18	10843210	0.0210843	0.0555556	0.340539	0.408824
BmBeta	Bomo_Chr18	10843213	0.0783133	0.444444	3.24746e-07	1.59915e-06
BmBeta	Bomo_Chr18	10843219	0.587349	0.277778	0.00974154	0.0215602
BmBeta	Bomo_Chr18	10843225	0.560241	0.222222	0.00505077	0.0121914
BmBeta	Bomo_Chr18	10843239	0.0120482	0.0555556	0.129777	0.192449
BmBeta	Bomo_Chr18	10843244	0.0210843	0.111111	0.0187612	0.0378382
BmBeta	Bomo_Chr18	10843251	0.0271084	0.111111	0.04665	0.0826796
BmBeta	Bomo_Chr18	10843255	0.00903614	0	0.685449	0.70863
BmBeta	Bomo_Chr18	10843260	0.587349	0.333333	0.0337706	0.0626677
BmBeta	Bomo_Chr18	10843267	0.680723	0.777778	0.387652	0.455327
BmBeta	Bomo_Chr18	10843271	0.560241	0.222222	0.00505077	0.0121914
BmBeta	Bomo_Chr18	10843287	0.0210843	0.111111	0.0187612	0.0378382
BmBeta	Bomo_Chr18	10843288	0.0060241	0	0.74122	0.7617
BmBeta	Bomo_Chr18	10843296	0.554217	0.222222	0.00593633	0.0141432
BmBeta	Bomo_Chr18	10843321	0.032967	0.0188679	0.452384	0.519154
BmBeta	Bomo_Chr18	10843382	0.561275	0.0666667	9.00823e-33	3.07983e-31
BmBeta	Bomo_Chr18	10843388	0.00301205	0	0.815623	0.830513
BmBeta	Bomo_Chr18	10843422	0.0634146	0.0380952	0.190001	0.261957
BmBeta	Bomo_Chr18	10843424	0.00243902	0	0.473834	0.519154
BmBeta	Bomo_Chr18	10843437	0.0268293	0.00952381	0.154632	0.218113
BmBeta	Bomo_Chr18	10843463	0.0097561	0	0.151003	0.214069
BmBeta	Bomo_Chr18	10843466	0.0097561	0	0.151003	0.214069
BmBeta	Bomo_Chr18	10843484	0.00243902	0	0.473834	0.519154
BmBeta	Bomo_Chr18	10843499	0.0146341	0	0.078139	0.125276
BmBeta	Bomo_Chr18	10843544	0.156098	0	1.48503e-09	9.58013e-09
BmBeta	Bomo_Chr18	10843550	0.0146341	0.00952381	0.593612	0.620711
BmBeta	Bomo_Chr18	10843562	0.0121951	0	0.108099	0.163853
BmBeta	Bomo_Chr18	10843568	0.0292683	0	0.0122962	0.0260817
BmBeta	Bomo_Chr18	10843594	0.202439	0.00480769	1.25025e-11	9.78101e-11
BmBeta	Bomo_Chr18	10843602	0.00243902	0	0.475946	0.519154
BmBeta	Bomo_Chr18	10843609	0.741463	0.990385	1.36193e-14	1.4098e-13
BmBeta	Bomo_Chr18	10843612	0.0146341	0.00961538	0.601979	0.628773
BmBeta	Bomo_Chr18	10843638	0.0146341	0	0.0795665	0.127159
BmBeta	Bomo_Chr18	10843642	0.0097561	0	0.151003	0.214069
BmBeta	Bomo_Chr18	10843643	0.00243902	0	0.473834	0.519154
BmBeta	Bomo_Chr18	10843652	0.687805	0.980952	3.20332e-17	4.12093e-16
BmBeta	Bomo_Chr18	10843662	0.0121951	0	0.108099	0.163853
BmBeta	Bomo_Chr18	10843673	0.72439	0.980952	1.10085e-14	1.14724e-13
BmBeta	Bomo_Chr18	10843675	0.0097561	0	0.151003	0.214069
BmBeta	Bomo_Chr18	10843681	0.692683	0.980952	7.12226e-17	8.90243e-16
BmBeta	Bomo_Chr18	10843689	0.00487805	0	0.310698	0.377667
BmBeta	Bomo_Chr18	10843698	0.22439	0.933333	5.55838e-63	5.26923e-60
BmBeta	Bomo_Chr18	10843707	0.0170732	0	0.0568726	0.0962274
BmBeta	Bomo_Chr18	10843717	0.0097561	0	0.151003	0.214069
BmBeta	Bomo_Chr18	10843720	0.0146341	0	0.078139	0.125276
BmBeta	Bomo_Chr18	10843730	0.0106383	0	0.158037	0.222365
BmBeta	Bomo_Chr18	10843747	0.0112994	0	0.371545	0.438079
BmBeta	Bomo_Chr18	10843749	0.548023	0.147059	1.36101e-09	8.82533e-09
BmBeta	Bomo_Chr18	10843751	0.69382	0.942857	1.59959e-05	6.32278e-05
BmBeta	Bomo_Chr18	10843768	0.720812	0.975309	1.43808e-11	1.12023e-10
BmBeta	Bomo_Chr18	10843782	0.724747	0.976471	6.52085e-12	5.26492e-11
BmBeta	Bomo_Chr18	10843788	0.721106	0.976471	4.03595e-12	3.34164e-11
BmBeta	Bomo_Chr18	10843789	0.225	0.901163	9.06046e-51	1.6088e-48
BmBeta	Bomo_Chr18	10843797	0.0225	0.010101	0.28828	0.369006
BmBeta	Bomo_Chr18	10843801	0.470588	0.055	1.80666e-24	3.69089e-23
BmBeta	Bomo_Chr18	10843802	0.482843	0.0533981	2.51107e-26	5.67204e-25
BmBeta	Bomo_Chr18	10843828	0.0122549	0	0.112368	0.169386
BmBeta	Bomo_Chr18	10843830	0.0122549	0	0.11414	0.17185
BmBeta	Bomo_Chr18	10843841	0.0124378	0	0.128689	0.190907
BmBeta	Bomo_Chr18	10843842	0.21	0.912791	6.24832e-55	1.52437e-52
BmBeta	Bomo_Chr18	10843848	0.712121	0.976744	9.14742e-13	8.06267e-12
BmBeta	Bomo_Chr18	10843857	0.0122549	0	0.108916	0.164848
BmBeta	Bomo_Chr18	10843865	0.0125	0	0.105421	0.163853
BmBeta	Bomo_Chr18	10843868	0.00245098	0	0.47275	0.519154
BmBeta	Bomo_Chr18	10843874	0.0025	0	0.470476	0.519154
BmBeta	Bomo_Chr18	10843883	0.0025	0	0.468352	0.519154
BmBeta	Bomo_Chr18	10843916	0.0025	0	0.468352	0.519154
BmBeta	Bomo_Chr18	10843923	0.0170732	0.00952381	0.456986	0.519154
BmBeta	Bomo_Chr18	10843956	0.00245098	0	0.47275	0.519154
BmBeta	Bomo_Chr18	10843964	0.00245098	0	0.47275	0.519154
BmBeta	Bomo_Chr18	10843968	0.737745	0.990476	5.82651e-15	6.21168e-14
BmBeta	Bomo_Chr18	10843974	0.00243902	0	0.473834	0.519154
BmBeta	Bomo_Chr18	10843975	0.00243902	0	0.473834	0.519154
BmBeta	Bomo_Chr18	10843976	0.241463	0.0428571	6.7936e-10	4.55169e-09
BmBeta	Bomo_Chr18	10844018	0.0146341	0	0.078139	0.125276
BmBeta	Bomo_Chr18	10844029	0.439024	0.0142857	5.11417e-28	1.26319e-26
BmBeta	Bomo_Chr18	10844072	0.226829	0.933333	1.5569e-62	8.8463e-60
BmBeta	Bomo_Chr18	10844081	0.65122	0.947619	6.2727e-16	7.23282e-15
BmBeta	Bomo_Chr18	10844092	0.67561	0.947619	3.17571e-14	3.17503e-13
BmBeta	Bomo_Chr18	10844093	0.0585366	0.0333333	0.172961	0.240202
BmBeta	Bomo_Chr18	10844094	0.0146341	0	0.078139	0.125276
BmBeta	Bomo_Chr18	10844108	0.0146341	0	0.078139	0.125276
BmBeta	Bomo_Chr18	10844114	0.426829	0.942857	2.0023e-35	8.36946e-34
BmBeta	Bomo_Chr18	10844123	0.178049	0.00952381	1.12754e-09	7.3531e-09
BmBeta	Bomo_Chr18	10844124	0.0585366	0.0333333	0.172961	0.240202
BmBeta	Bomo_Chr18	10844130	0.417073	0.942857	1.58156e-36	7.1651e-35
BmBeta	Bomo_Chr18	10844137	0.417073	0.942857	1.58156e-36	7.1651e-35
BmBeta	Bomo_Chr18	10844139	0.417073	0.942857	1.58156e-36	7.1651e-35
BmBeta	Bomo_Chr18	10844147	0.0097561	0	0.151003	0.214069
BmBeta	Bomo_Chr18	10844149	0.531707	0.985714	1.01576e-30	2.96911e-29
BmBeta	Bomo_Chr18	10844150	0.0585366	0.0333333	0.172961	0.240202
BmBeta	Bomo_Chr18	10844158	0.417073	0.942857	1.58156e-36	7.1651e-35
BmBeta	Bomo_Chr18	10844159	0.458537	0.942857	5.30708e-32	1.70025e-30
BmBeta	Bomo_Chr18	10844169	0.0121951	0	0.108099	0.163853
BmBeta	Bomo_Chr18	10844171	0.517073	0.97619	9.38545e-31	2.74979e-29
BmBeta	Bomo_Chr18	10844176	0.0097561	0	0.151003	0.214069
BmBeta	Bomo_Chr18	10844216	0.226829	0.933333	1.5569e-62	8.8463e-60
BmBeta	Bomo_Chr18	10844219	0.236585	0.933333	8.93028e-61	4.22062e-58
BmBeta	Bomo_Chr18	10844228	0.226829	0.933333	1.5569e-62	8.8463e-60
BmBeta	Bomo_Chr18	10844243	0.214634	0.0047619	1.74364e-12	1.49809e-11
BmBeta	Bomo_Chr18	10844270	0.214634	0.0047619	1.74364e-12	1.49809e-11
BmBeta	Bomo_Chr18	10844276	0.0097561	0	0.151003	0.214069
BmBeta	Bomo_Chr18	10844278	0.22439	0.0047619	4.21901e-13	3.8276e-12
BmBeta	Bomo_Chr18	10844327	0.1	0.0428571	0.0133956	0.028191
BmBeta	Bomo_Chr18	10844348	0.0526316	0.0142857	0.0222302	0.0440428
BmBeta	Bomo_Chr18	10844368	0.2	0.00952381	5.42882e-11	4.01108e-10
BmBeta	Bomo_Chr18	10844371	0.383648	0.980392	1.26757e-42	9.28755e-41
BmBeta	Bomo_Chr18	10844375	0.383648	0.980392	1.26757e-42	9.28755e-41
BmBeta	Bomo_Chr18	10844381	0.0405405	0	0.00373221	0.00931319
BmBeta	Bomo_Chr18	10844382	0	0.0049505	0.209151	0.282956
BmBeta	Bomo_Chr18	10844384	0.0408805	0	0.00361131	0.00913678
BmBeta	Bomo_Chr18	10844385	0.0124224	0	0.111797	0.168589
BmBeta	Bomo_Chr18	10844389	0.336111	0.980198	1.72294e-49	2.65747e-47
BmBeta	Bomo_Chr18	10844424	0.315625	0.970297	5.48463e-49	7.98408e-47
BmBeta	Bomo_Chr18	10844427	0.34375	0.970297	1.70574e-45	1.71491e-43
BmBeta	Bomo_Chr18	10844429	0.01875	0.00990099	0.422788	0.493276
BmBeta	Bomo_Chr18	10844450	0.00276243	0	0.454663	0.519154
BmBeta	Bomo_Chr18	10844454	0.0244565	0	0.0250639	0.0485698
BmBeta	Bomo_Chr18	10844457	0.272973	0.970297	2.68004e-57	8.39979e-55
BmBeta	Bomo_Chr18	10844458	0.368421	0.00990099	9.08939e-22	1.59465e-20
BmBeta	Bomo_Chr18	10844475	0.223684	0	3.48861e-13	3.18786e-12
BmBeta	Bomo_Chr18	10844479	0.264398	0.970297	3.05963e-59	1.19762e-56
BmBeta	Bomo_Chr18	10844485	0.342932	0.980198	2.30333e-49	3.42086e-47
BmBeta	Bomo_Chr18	10844486	0.0104167	0	0.145516	0.213138
BmBeta	Bomo_Chr18	10844503	0.0129534	0	0.104267	0.162905
BmBeta	Bomo_Chr18	10844504	0.015544	0.00990099	0.574844	0.602847
BmBeta	Bomo_Chr18	10844519	0.170157	0	5.00207e-10	3.40446e-09
BmBeta	Bomo_Chr18	10844531	0.268817	0.970297	4.8522e-58	1.73011e-55
BmBeta	Bomo_Chr18	10844537	0.00314465	0	0.42272	0.493239
BmBeta	Bomo_Chr18	10844541	0.00314465	0	0.42272	0.493239
BmBeta	Bomo_Chr18	10844553	0.0239362	0	0.025941	0.0501448
BmBeta	Bomo_Chr18	10844555	0.0304878	0	0.0118134	0.0257459
BmBeta	Bomo_Chr18	10844558	0.0304878	0	0.0118134	0.0257459
BmBeta	Bomo_Chr18	10844583	0.0180723	0.00980392	0.443365	0.514801
BmBeta	Bomo_Chr18	10844584	0.0304878	0	0.0118134	0.0257459
BmBeta	Bomo_Chr18	10844588	0.294944	0.970588	8.72857e-54	1.96106e-51
BmBeta	Bomo_Chr18	10844590	0.294944	0.970588	8.72857e-54	1.96106e-51
BmBeta	Bomo_Chr18	10844598	0.0245399	0	0.0248642	0.0482146
BmBeta	Bomo_Chr18	10844608	0.0245399	0	0.0248642	0.0482146
BmBeta	Bomo_Chr18	10844611	0.502841	0.980198	6.28154e-31	1.86019e-29
BmBeta	Bomo_Chr18	10844614	0.0185185	0	0.0517479	0.0901599
BmBeta	Bomo_Chr18	10844619	0.221264	0.00990099	9.5443e-12	7.57754e-11
BmBeta	Bomo_Chr18	10844645	0.330189	0.970297	4.53139e-47	5.15612e-45
BmBeta	Bomo_Chr18	10844646	0.0188679	0.00990099	0.418081	0.488255
BmBeta	Bomo_Chr18	10844660	0.314465	0.970297	4.78265e-49	6.98528e-47
BmBeta	Bomo_Chr18	10844670	0.314465	0.970297	4.78265e-49	6.98528e-47
BmBeta	Bomo_Chr18	10844674	0.0188679	0.00990099	0.418081	0.488255
BmBeta	Bomo_Chr18	10844685	0.327044	0.970297	1.84567e-47	2.20258e-45
BmBeta	Bomo_Chr18	10844720	0.349057	0.980198	2.69286e-46	2.91355e-44
BmBeta	Bomo_Chr18	10844725	0.0125786	0	0.109559	0.165747
BmBeta	Bomo_Chr18	10844732	0.327044	0.970297	1.84567e-47	2.20258e-45
BmBeta	Bomo_Chr18	10844758	0.345912	0.980392	5.00211e-47	5.63351e-45
BmBeta	Bomo_Chr18	10844759	0.345912	0.980392	5.00211e-47	5.63351e-45
BmBeta	Bomo_Chr18	10844767	0.0125786	0	0.107823	0.163853
BmBeta	Bomo_Chr18	10844778	0.345912	0.980392	5.00211e-47	5.63351e-45
BmBeta	Bomo_Chr18	10844795	0.0283019	0	0.0153584	0.0319983
BmBeta	Bomo_Chr18	10844798	0.345912	0.980392	5.00211e-47	5.63351e-45
BmBeta	Bomo_Chr18	10844810	0.00294118	0	0.438156	0.509364
BmBeta	Bomo_Chr18	10844856	0.345912	0.980392	5.00211e-47	5.63351e-45
BmBeta	Bomo_Chr18	10844868	0.333333	0.980392	1.42804e-48	1.84412e-46
BmBeta	Bomo_Chr18	10844869	0.315476	0.952381	3.36828e-48	4.20777e-46
BmBeta	Bomo_Chr18	10844870	0.0125786	0	0.107823	0.163853
BmBeta	Bomo_Chr18	10844904	0.277202	0.980392	1.86921e-59	7.48287e-57
BmBeta	Bomo_Chr18	10844917	0.00735294	0	0.212892	0.282956
BmBeta	Bomo_Chr18	10844924	0.0269608	0	0.0163543	0.0338105
BmBeta	Bomo_Chr18	10844929	0.130208	0	4.65144e-08	2.52687e-07
BmBeta	Bomo_Chr18	10844933	0.205729	0.0333333	1.14047e-08	6.68768e-08
BmBeta	Bomo_Chr18	10844953	0.0269608	0	0.0163543	0.0338105
BmBeta	Bomo_Chr18	10844965	0.00738916	0	0.211765	0.282956
BmBeta	Bomo_Chr18	10844973	0.104712	0	1.19642e-06	5.4906e-06
BmBeta	Bomo_Chr18	10845057	0.659375	0.990196	1.614e-19	2.43986e-18
BmBeta	Bomo_Chr18	10845063	0.3125	0.970588	9.20238e-50	1.45244e-47
BmBeta	Bomo_Chr18	10845106	0.05625	0	0.000602479	0.00180848
BmBeta	Bomo_Chr18	10845110	0.028125	0	0.016201	0.0336289
BmBeta	Bomo_Chr18	10845119	0.05625	0	0.000602479	0.00180848
BmBeta	Bomo_Chr18	10845146	0.009375	0	0.167554	0.233365
BmBeta	Bomo_Chr18	10845156	0.0375	0	0.00514061	0.0123889
BmBeta	Bomo_Chr18	10845168	0.616352	0.990196	1.21037e-22	2.24796e-21
BmBeta	Bomo_Chr18	10845178	0.242138	0.00980392	4.93562e-13	4.45054e-12
BmBeta	Bomo_Chr18	10845179	0.0220126	0.00980392	0.29576	0.377667
BmBeta	Bomo_Chr18	10845180	0.00943396	0	0.164141	0.229123
BmBeta	Bomo_Chr18	10845184	0.0188679	0	0.0484644	0.0848756
BmBeta	Bomo_Chr18	10845280	0.0175439	0	0.0536131	0.0931313
BmBeta	Bomo_Chr18	10845290	0.239024	0.938095	3.95138e-61	1.92266e-58
BmBeta	Bomo_Chr18	10845296	0.0710059	0.0333333	0.0634658	0.106067
BmBeta	Bomo_Chr18	10845297	0.00292398	0	0.432855	0.503893
BmBeta	Bomo_Chr18	10845337	0.0121951	0	0.108099	0.163853
BmBeta	Bomo_Chr18	10845352	0.0170732	0	0.0568726	0.0962274
BmBeta	Bomo_Chr18	10845358	0.682927	0.957143	9.30792e-15	9.75902e-14
BmBeta	Bomo_Chr18	10845372	0.0121951	0	0.108099	0.163853
BmBeta	Bomo_Chr18	10845418	0.00243902	0	0.473834	0.519154
BmBeta	Bomo_Chr18	10845421	0.0780488	0.0047619	0.000119463	0.000407878
BmBeta	Bomo_Chr18	10845448	0.302469	0.0049505	2.06086e-17	2.6921e-16
BmBeta	Bomo_Chr18	10845887	0.00769231	0	0.215979	0.28498
BmBeta	Bomo_Chr18	10845917	0.00520833	0	0.309033	0.377667
BmBeta	Bomo_Chr18	10845946	0.0128866	0	0.103468	0.161822
[truncated: 1,914 more rows]

## Sheet: InDel (local vs CHN-I)
Gene symbol	Chromosome	Position	Frequency_Local	Frequency_CHN-I	p_Value	adjusted_p_value (FDR)
BmBeta	Bomo_Chr18	10797573	0.0170732	0	0.0568726	0.0962274
BmBeta	Bomo_Chr18	10798057	0.0634146	0	0.000192802	0.000630158
BmBeta	Bomo_Chr18	10798305	0.0585366	0	0.000348907	0.00109218
BmBeta	Bomo_Chr18	10798337	0.00731707	0	0.214015	0.282956
BmBeta	Bomo_Chr18	10798361	0.0634146	0	0.000192802	0.000630158
BmBeta	Bomo_Chr18	10798379	0.0097561	0	0.151003	0.214069
BmBeta	Bomo_Chr18	10798381	0.0121951	0	0.108099	0.163853
BmBeta	Bomo_Chr18	10798383	0.0121951	0	0.108099	0.163853
BmBeta	Bomo_Chr18	10798406	0.0634146	0	0.000192802	0.000630158
BmBeta	Bomo_Chr18	10798431	0.00243902	0	0.473834	0.519154
BmBeta	Bomo_Chr18	10798465	0.143902	0.00952381	1.05568e-07	5.50212e-07
BmBeta	Bomo_Chr18	10798835	0.08	0.0047619	9.50114e-05	0.000331935
BmBeta	Bomo_Chr18	10799052	0.1	0.0380952	0.00685116	0.0159508
BmBeta	Bomo_Chr18	10799154	0.309756	0.0666667	8.24793e-12	6.60547e-11
BmBeta	Bomo_Chr18	10799373	0.241463	0.890476	3.97917e-53	8.58946e-51
BmBeta	Bomo_Chr18	10799416	0.097561	0.0380952	0.00873947	0.0199003
BmBeta	Bomo_Chr18	10799684	0.097561	0.0380952	0.00873947	0.0199003
BmBeta	Bomo_Chr18	10799801	0.097561	0.0380952	0.00873947	0.0199003
BmBeta	Bomo_Chr18	10799858	0.160976	0.890476	1.66047e-68	5.84956e-65
BmBeta	Bomo_Chr18	10799925	0.204878	0.0380952	3.22265e-08	1.78146e-07
BmBeta	Bomo_Chr18	10799930	0.160976	0.890476	1.66047e-68	5.84956e-65
BmBeta	Bomo_Chr18	10800003	0.00243902	0	0.473834	0.519154
BmBeta	Bomo_Chr18	10800004	0.00243902	0	0.473834	0.519154
BmBeta	Bomo_Chr18	10800089	0.00243902	0	0.473834	0.519154
BmBeta	Bomo_Chr18	10800323	0.197561	0.0571429	3.5834e-06	1.54325e-05
BmBeta	Bomo_Chr18	10800331	0.197561	0.0571429	3.5834e-06	1.54325e-05
BmBeta	Bomo_Chr18	10800342	0.197561	0.0571429	3.5834e-06	1.54325e-05
BmBeta	Bomo_Chr18	10800414	0.258537	0.928571	3.18642e-56	9.23129e-54
BmBeta	Bomo_Chr18	10800701	0.00243902	0	0.473834	0.519154
BmBeta	Bomo_Chr18	10800753	0.00243902	0	0.473834	0.519154
BmBeta	Bomo_Chr18	10800761	0.00243902	0	0.473834	0.519154
BmBeta	Bomo_Chr18	10800820	0.0170732	0	0.0568726	0.0962274
BmBeta	Bomo_Chr18	10800919	0.0348101	0	0.00707147	0.0163849
BmBeta	Bomo_Chr18	10800931	0	0.0245098	0.00642661	0.0152281
BmBeta	Bomo_Chr18	10800977	0.00666667	0.010101	0.674339	0.698111
BmBeta	Bomo_Chr18	10801234	0.0284091	0	0.0156291	0.0325292
BmBeta	Bomo_Chr18	10801321	0.0170732	0	0.0580614	0.0979303
BmBeta	Bomo_Chr18	10801526	0.0409836	0	0.00338642	0.00859745
BmBeta	Bomo_Chr18	10801626	0.02	0	0.0430894	0.0767847
BmBeta	Bomo_Chr18	10801634	0.282895	0.330189	0.357951	0.423972
BmBeta	Bomo_Chr18	10801663	0.338235	0.0970874	1.09032e-10	7.85357e-10
BmBeta	Bomo_Chr18	10801667	0.12234	0.038835	0.00089894	0.00258998
BmBeta	Bomo_Chr18	10801691	0.240625	0.193548	0.422224	0.492706
BmBeta	Bomo_Chr18	10801705	0.107843	0.0384615	0.00339793	0.00862244
BmBeta	Bomo_Chr18	10801764	0.0121951	0	0.109788	0.165797
BmBeta	Bomo_Chr18	10801783	0.37561	0.857143	5.06606e-30	1.41105e-28
BmBeta	Bomo_Chr18	10801980	0.219512	0.0571429	2.45601e-07	1.22562e-06
BmBeta	Bomo_Chr18	10801992	0.219512	0.0571429	2.45601e-07	1.22562e-06
BmBeta	Bomo_Chr18	10802325	0.17561	0.890476	2.04836e-65	4.87571e-62
BmBeta	Bomo_Chr18	10802376	0.582927	0.109524	1.40975e-29	3.80969e-28
BmBeta	Bomo_Chr18	10802454	0.00490196	0	0.309513	0.377667
BmBeta	Bomo_Chr18	10802682	0.217073	0.0142857	1.78697e-11	1.38198e-10
BmBeta	Bomo_Chr18	10802841	0.153659	0.890476	4.15416e-70	2.15212e-66
BmBeta	Bomo_Chr18	10802855	0.0219512	0	0.0305575	0.0572346
BmBeta	Bomo_Chr18	10803067	0.104878	0.0380952	0.00417911	0.0103367
BmBeta	Bomo_Chr18	10803070	0.202439	0.0571429	1.99964e-06	8.91211e-06
BmBeta	Bomo_Chr18	10803463	0.00731707	0	0.214015	0.282956
BmBeta	Bomo_Chr18	10803666	0.115196	0.00952381	4.12235e-06	1.76183e-05
BmBeta	Bomo_Chr18	10804330	0.00490196	0	0.309513	0.377667
BmBeta	Bomo_Chr18	10804820	0.153659	0.890476	4.15416e-70	2.15212e-66
BmBeta	Bomo_Chr18	10804869	0.343902	0.932692	8.10564e-44	6.87076e-42
BmBeta	Bomo_Chr18	10805035	0.0195122	0	0.0416069	0.074497
BmBeta	Bomo_Chr18	10805194	0.00487805	0	0.310698	0.377667
BmBeta	Bomo_Chr18	10805255	0.00487805	0	0.310698	0.377667
BmBeta	Bomo_Chr18	10805322	0.0219512	0	0.0305575	0.0572346
BmBeta	Bomo_Chr18	10805332	0.00487805	0	0.310698	0.377667
BmBeta	Bomo_Chr18	10805746	0	0.00480769	0.161009	0.226257
BmBeta	Bomo_Chr18	10806096	0.173684	0.899038	1.05071e-64	2.10312e-61
BmBeta	Bomo_Chr18	10806603	0.342697	0.0594059	5.12802e-14	5.03377e-13
BmBeta	Bomo_Chr18	10806604	0.333333	0.0594059	1.82736e-13	1.71923e-12
BmBeta	Bomo_Chr18	10806609	0.308081	0.0576923	1.95887e-12	1.67414e-11
BmBeta	Bomo_Chr18	10806696	0.2	0.0428571	1.66858e-07	8.52347e-07
BmBeta	Bomo_Chr18	10807143	0.00731707	0	0.214015	0.282956
BmBeta	Bomo_Chr18	10807146	0.00731707	0	0.214015	0.282956
BmBeta	Bomo_Chr18	10807247	0.243902	0.0047619	2.32169e-14	2.3582e-13
BmBeta	Bomo_Chr18	10807407	0.314634	0.947619	1.70816e-50	2.95558e-48
BmBeta	Bomo_Chr18	10807429	0.00735294	0	0.212892	0.282956
BmBeta	Bomo_Chr18	10807482	0.00243902	0	0.473834	0.519154
BmBeta	Bomo_Chr18	10807484	0.00322581	0	0.831451	0.845584
BmBeta	Bomo_Chr18	10807486	0.00324675	0	0.830912	0.845062
BmBeta	Bomo_Chr18	10807600	0.154321	0.0769231	0.285697	0.366019
BmBeta	Bomo_Chr18	10807617	0.0541872	0.0679612	0.493763	0.535458
BmBeta	Bomo_Chr18	10807688	0.0632184	0.1875	0.000897427	0.0025874
BmBeta	Bomo_Chr18	10807707	0.003125	0	0.744105	0.764496
BmBeta	Bomo_Chr18	10807723	0.152632	0.0117647	9.72912e-07	4.51023e-06
BmBeta	Bomo_Chr18	10807778	0.145729	0.00961538	1.00145e-07	5.23746e-07
BmBeta	Bomo_Chr18	10807850	0.37931	0.0432692	4.47299e-19	6.55584e-18
BmBeta	Bomo_Chr18	10808044	0.0097561	0	0.151003	0.214069
BmBeta	Bomo_Chr18	10808380	0.360976	0.761905	3.40212e-21	5.74331e-20
BmBeta	Bomo_Chr18	10808460	0.0097561	0	0.151003	0.214069
BmBeta	Bomo_Chr18	10808532	0.129268	0	5.08592e-08	2.75018e-07
BmBeta	Bomo_Chr18	10808720	0.0463415	0	0.00153229	0.00417636
BmBeta	Bomo_Chr18	10808732	0.0439024	0	0.00206013	0.00544287
BmBeta	Bomo_Chr18	10808837	0.110294	0.00961538	8.53616e-06	3.49995e-05
BmBeta	Bomo_Chr18	10808845	0.00490196	0	0.31416	0.379977
BmBeta	Bomo_Chr18	10809141	0.365497	0.934343	5.66436e-38	2.872e-36
BmBeta	Bomo_Chr18	10809254	0.0236686	0	0.0283744	0.0543643
BmBeta	Bomo_Chr18	10809275	0.252809	0.935	8.83874e-54	1.98076e-51
BmBeta	Bomo_Chr18	10809292	0.0147929	0	0.0839701	0.13348
BmBeta	Bomo_Chr18	10809342	0.349112	0.065	1.16857e-13	1.11636e-12
BmBeta	Bomo_Chr18	10809356	0.0828402	0	2.90704e-05	0.000110633
BmBeta	Bomo_Chr18	10809574	0.267327	0.0619048	1.27611e-09	8.2919e-09
BmBeta	Bomo_Chr18	10809731	0.170792	0.857143	1.13279e-60	4.98831e-58
BmBeta	Bomo_Chr18	10809788	0.0049505	0	0.307124	0.377667
BmBeta	Bomo_Chr18	10809792	0.168317	0.866667	1.13699e-62	6.67001e-60
BmBeta	Bomo_Chr18	10809813	0.175743	0.866667	3.63006e-61	1.78605e-58
BmBeta	Bomo_Chr18	10809835	0.130208	0.818182	2.45702e-53	5.32986e-51
BmBeta	Bomo_Chr18	10809947	0.760101	0.990385	2.39978e-13	2.2351e-12
BmBeta	Bomo_Chr18	10809989	0.0693069	0	9.41826e-05	0.000329157
BmBeta	Bomo_Chr18	10810046	0.0837438	0.0380952	0.0331188	0.0615088
BmBeta	Bomo_Chr18	10810064	0.7575	1	7.15841e-15	7.56477e-14
BmBeta	Bomo_Chr18	10810124	0.0420792	0	0.00269604	0.00700835
BmBeta	Bomo_Chr18	10810550	0.740331	0.995192	3.84402e-15	4.15598e-14
BmBeta	Bomo_Chr18	10810639	0.0931373	0.0380952	0.0135425	0.0284667
BmBeta	Bomo_Chr18	10810799	0.214634	0.0571429	4.51029e-07	2.17865e-06
BmBeta	Bomo_Chr18	10810930	0.00487805	0	0.310698	0.377667
BmBeta	Bomo_Chr18	10811016	0.0668317	0	0.000127377	0.000433136
BmBeta	Bomo_Chr18	10811140	0.194581	0.0142857	4.26236e-10	2.91588e-09
BmBeta	Bomo_Chr18	10811489	0.00247525	0	0.470564	0.519154
BmBeta	Bomo_Chr18	10811905	0.0658537	0	0.000143248	0.00047966
BmBeta	Bomo_Chr18	10811952	0.204878	0.890476	1.19956e-59	4.82405e-57
BmBeta	Bomo_Chr18	10812189	0.565854	0.109524	8.42452e-28	2.05642e-26
BmBeta	Bomo_Chr18	10812381	0.0392157	0	0.00364206	0.0092027
BmBeta	Bomo_Chr18	10812580	0.0560976	0.0047619	0.00171219	0.00462431
BmBeta	Bomo_Chr18	10812628	0.229268	0.0571429	7.13458e-08	3.78889e-07
BmBeta	Bomo_Chr18	10812718	0.00510204	0.0047619	0.954955	0.960199
BmBeta	Bomo_Chr18	10812884	0.0833333	0.0380952	0.0343088	0.0636223
BmBeta	Bomo_Chr18	10813163	0.0390244	0	0.00389354	0.00968638
BmBeta	Bomo_Chr18	10813175	0.0390244	0	0.00389354	0.00968638
BmBeta	Bomo_Chr18	10813272	0.0829268	0.0380952	0.0355276	0.0657219
BmBeta	Bomo_Chr18	10813411	0.0707317	0	7.89815e-05	0.000278942
BmBeta	Bomo_Chr18	10813415	0.0390244	0	0.00372709	0.00930092
BmBeta	Bomo_Chr18	10813522	0.187805	0.0571429	1.12614e-05	4.54415e-05
BmBeta	Bomo_Chr18	10813708	0.0268293	0	0.0166214	0.0338105
BmBeta	Bomo_Chr18	10813914	0.0146341	0	0.078139	0.125276
BmBeta	Bomo_Chr18	10813916	0.139024	0.00952381	1.98551e-07	1.00266e-06
BmBeta	Bomo_Chr18	10814035	0.139706	0.0571429	0.00202321	0.00540728
BmBeta	Bomo_Chr18	10814142	0.141463	0.047619	0.000401647	0.00124568
BmBeta	Bomo_Chr18	10814153	0.00980392	0	0.150001	0.214069
BmBeta	Bomo_Chr18	10814453	0.0097561	0	0.151003	0.214069
BmBeta	Bomo_Chr18	10814527	0.102439	0	1.55774e-06	7.03152e-06
BmBeta	Bomo_Chr18	10814552	0.102439	0.00952381	2.0054e-05	7.78497e-05
BmBeta	Bomo_Chr18	10814596	0.0829268	0.0047619	6.57555e-05	0.00023621
BmBeta	Bomo_Chr18	10814628	0.102439	0	1.55774e-06	7.03152e-06
BmBeta	Bomo_Chr18	10814700	0.0682927	0.0190476	0.00871616	0.0198886
BmBeta	Bomo_Chr18	10814911	0.0634146	0.0047619	0.000707395	0.00208455
BmBeta	Bomo_Chr18	10815586	0.136585	0.052381	0.00139263	0.00385534
BmBeta	Bomo_Chr18	10815590	0.136585	0.052381	0.00139263	0.00385534
BmBeta	Bomo_Chr18	10815597	0.258537	0.895238	4.94237e-51	8.97483e-49
BmBeta	Bomo_Chr18	10815599	0.258537	0.895238	4.94237e-51	8.97483e-49
BmBeta	Bomo_Chr18	10815638	0.392683	0.907767	4.73396e-34	1.743e-32
BmBeta	Bomo_Chr18	10815689	0.253659	0.884615	6.16361e-50	9.95207e-48
BmBeta	Bomo_Chr18	10815767	0.0146341	0.00952381	0.593612	0.620711
BmBeta	Bomo_Chr18	10816015	0.414634	0.938095	3.91077e-36	1.71783e-34
BmBeta	Bomo_Chr18	10816063	0.404878	0.9375	6.34061e-37	2.95619e-35
BmBeta	Bomo_Chr18	10816173	0.0131579	0	0.104994	0.163853
BmBeta	Bomo_Chr18	10816223	0.167883	0.824324	1.81396e-27	4.33298e-26
BmBeta	Bomo_Chr18	10816267	0.30625	0.948454	1.17085e-45	1.18391e-43
BmBeta	Bomo_Chr18	10816291	0.0110497	0	0.135724	0.200637
BmBeta	Bomo_Chr18	10816295	0.0682927	0.0333333	0.0742538	0.122455
BmBeta	Bomo_Chr18	10816303	0.0097561	0.00952381	0.977692	0.979606
BmBeta	Bomo_Chr18	10816415	0.0634146	0.0047619	0.000707395	0.00208455
BmBeta	Bomo_Chr18	10816685	0.24878	0.890476	6.63031e-52	1.30053e-49
BmBeta	Bomo_Chr18	10817034	0.00243902	0	0.473834	0.519154
BmBeta	Bomo_Chr18	10817281	0.0097561	0	0.151003	0.214069
BmBeta	Bomo_Chr18	10817622	0.00243902	0	0.473834	0.519154
BmBeta	Bomo_Chr18	10817629	0.526829	0.990476	6.98105e-32	2.2188e-30
BmBeta	Bomo_Chr18	10817632	0.526829	0.990476	6.98105e-32	2.2188e-30
BmBeta	Bomo_Chr18	10817670	0.0634146	0	0.000192802	0.000630158
BmBeta	Bomo_Chr18	10818264	0.00872093	0.01	0.905153	0.914121
BmBeta	Bomo_Chr18	10818556	0.0373563	0	0.00699813	0.016265
BmBeta	Bomo_Chr18	10818575	0.00289017	0.0107527	0.248153	0.323684
BmBeta	Bomo_Chr18	10818639	0.00724638	0.0196078	0.29715	0.377667
BmBeta	Bomo_Chr18	10818899	0.358537	0.92381	6.93005e-41	4.36901e-39
BmBeta	Bomo_Chr18	10818941	0.358537	0.927885	3.33148e-41	2.14479e-39
BmBeta	Bomo_Chr18	10819009	0.0451613	0.113636	0.059296	0.0997623
BmBeta	Bomo_Chr18	10819139	0.0536585	0.0333333	0.256656	0.33383
BmBeta	Bomo_Chr18	10819149	0.121951	0.0333333	0.000301137	0.000955796
BmBeta	Bomo_Chr18	10819309	0.0243902	0.00952381	0.203505	0.27716
BmBeta	Bomo_Chr18	10819678	0.0179487	0	0.0542432	0.0941145
BmBeta	Bomo_Chr18	10819878	0.121762	0	1.5688e-07	8.03058e-07
BmBeta	Bomo_Chr18	10820042	0.0560976	0.0333333	0.211242	0.282956
BmBeta	Bomo_Chr18	10820045	0.0560976	0.0333333	0.211242	0.282956
BmBeta	Bomo_Chr18	10820387	0.0097561	0	0.151003	0.214069
BmBeta	Bomo_Chr18	10820411	0.0317073	0	0.00910998	0.0202961
BmBeta	Bomo_Chr18	10820436	0.00245098	0	0.47275	0.519154
BmBeta	Bomo_Chr18	10820441	0.00243902	0	0.473834	0.519154
BmBeta	Bomo_Chr18	10820446	0.102439	0.00952381	2.0054e-05	7.78497e-05
BmBeta	Bomo_Chr18	10820464	0.00243902	0	0.473834	0.519154
BmBeta	Bomo_Chr18	10820467	0.0536585	0.0333333	0.256656	0.33383
BmBeta	Bomo_Chr18	10820545	0.229268	0.0333333	4.03527e-10	2.76654e-09
BmBeta	Bomo_Chr18	10820686	0.253659	0.00952381	2.14284e-14	2.18378e-13
BmBeta	Bomo_Chr18	10820724	0.0756098	0.0333333	0.0377986	0.0695941
BmBeta	Bomo_Chr18	10820936	0.0121951	0	0.108099	0.163853
BmBeta	Bomo_Chr18	10820975	0.0536585	0.0333333	0.256656	0.33383
BmBeta	Bomo_Chr18	10821136	0	0.0047619	0.161992	0.226389
BmBeta	Bomo_Chr18	10821247	0.0365854	0	0.00501667	0.0121107
BmBeta	Bomo_Chr18	10821306	0.0536585	0.0333333	0.256656	0.33383
BmBeta	Bomo_Chr18	10821351	0.0121951	0	0.108099	0.163853
BmBeta	Bomo_Chr18	10821367	0.00243902	0	0.473834	0.519154
BmBeta	Bomo_Chr18	10821399	0.0121951	0	0.108099	0.163853
BmBeta	Bomo_Chr18	10821638	0.0121951	0	0.108099	0.163853
BmBeta	Bomo_Chr18	10821806	0.0268817	0.0192308	0.564763	0.592847
BmBeta	Bomo_Chr18	10821845	0.0131579	0	0.101675	0.159247
BmBeta	Bomo_Chr18	10822037	0.0582192	0	0.0004832	0.00147482
BmBeta	Bomo_Chr18	10822086	0.0368098	0.00970874	0.0571453	0.0966683
BmBeta	Bomo_Chr18	10822205	0.0564972	0	0.000481741	0.00147057
BmBeta	Bomo_Chr18	10822255	0.00252525	0	0.466112	0.519154
BmBeta	Bomo_Chr18	10822314	0.0555556	0	0.000502551	0.00153075
BmBeta	Bomo_Chr18	10822394	0.00777202	0	0.204606	0.278522
BmBeta	Bomo_Chr18	10822443	0.0052356	0	0.300557	0.377667
BmBeta	Bomo_Chr18	10822444	0.0052356	0	0.300557	0.377667
BmBeta	Bomo_Chr18	10823701	0.0238095	0	0.559238	0.587397
BmBeta	Bomo_Chr18	10823852	0.00243902	0	0.473834	0.519154
BmBeta	Bomo_Chr18	10824090	0.0248756	0	0.0369121	0.0680801
BmBeta	Bomo_Chr18	10824135	0.00268817	0	0.483869	0.526329
BmBeta	Bomo_Chr18	10824234	0.0351759	0	0.00596435	0.0142035
BmBeta	Bomo_Chr18	10824281	0.0147059	0.00961538	0.597682	0.62467
BmBeta	Bomo_Chr18	10824354	0.0545455	0.05	0.906734	0.915581
BmBeta	Bomo_Chr18	10824627	0.0146341	0	0.078139	0.125276
BmBeta	Bomo_Chr18	10824742	0.0147059	0	0.0774073	0.125276
BmBeta	Bomo_Chr18	10825071	0.337209	0.0240385	6.78558e-18	9.1518e-17
BmBeta	Bomo_Chr18	10825266	0.00980392	0	0.150001	0.214069
BmBeta	Bomo_Chr18	10825415	0.738693	0.982353	1.03794e-11	8.20724e-11
BmBeta	Bomo_Chr18	10825419	0.663366	0.936782	4.39129e-12	3.61681e-11
BmBeta	Bomo_Chr18	10825801	0.00591716	0.0909091	0.000228656	0.000738898
BmBeta	Bomo_Chr18	10829384	0.0236686	0.416667	1.63612e-26	3.72242e-25
BmBeta	Bomo_Chr18	10832170	0.0025	0	0.468352	0.519154
BmBeta	Bomo_Chr18	10832177	0.0225	0	0.0285299	0.0546408
BmBeta	Bomo_Chr18	10832246	0.175	0.380952	1.99577e-08	1.1362e-07
BmBeta	Bomo_Chr18	10832342	0.00252525	0	0.466112	0.519154
BmBeta	Bomo_Chr18	10832771	0.00540541	0	0.412009	0.481522
BmBeta	Bomo_Chr18	10833586	0.00584795	0	0.684927	0.708123
BmBeta	Bomo_Chr18	10833636	0.224719	0	0.00193292	0.00518437
BmBeta	Bomo_Chr18	10835463	0.0536585	0.0333333	0.256656	0.33383
BmBeta	Bomo_Chr18	10835464	0.0536585	0.0333333	0.256656	0.33383
BmBeta	Bomo_Chr18	10835679	0.00490196	0	0.309513	0.377667
BmBeta	Bomo_Chr18	10835693	0.00584795	0	0.266915	0.344462
BmBeta	Bomo_Chr18	10835721	0.217073	0	2.97328e-13	2.73449e-12
BmBeta	Bomo_Chr18	10835725	0.217073	0	2.97328e-13	2.73449e-12
BmBeta	Bomo_Chr18	10835765	0.0536585	0.0333333	0.256656	0.33383
BmBeta	Bomo_Chr18	10835789	0.234146	0.933333	3.27905e-61	1.64085e-58
BmBeta	Bomo_Chr18	10836017	0.00487805	0	0.310698	0.377667
BmBeta	Bomo_Chr18	10836020	0.0731707	0.0333333	0.0475049	0.0838307
BmBeta	Bomo_Chr18	10836022	0.234146	0.0238095	1.9165e-11	1.47774e-10
BmBeta	Bomo_Chr18	10836026	0.234146	0.0238095	1.9165e-11	1.47774e-10
BmBeta	Bomo_Chr18	10836032	0.00243902	0	0.473834	0.519154
BmBeta	Bomo_Chr18	10836092	0.234146	0.0238095	1.9165e-11	1.47774e-10
BmBeta	Bomo_Chr18	10836098	0.00243902	0	0.473834	0.519154
BmBeta	Bomo_Chr18	10836109	0.00243902	0	0.473834	0.519154
BmBeta	Bomo_Chr18	10836195	0.234146	0.0240385	2.4717e-11	1.88881e-10
BmBeta	Bomo_Chr18	10836200	0.668293	0.956731	1.28851e-15	1.45227e-14
BmBeta	Bomo_Chr18	10836257	0.436585	0.933333	4.86985e-33	1.68259e-31
BmBeta	Bomo_Chr18	10836383	0.38189	0.25	0.240085	0.31367
BmBeta	Bomo_Chr18	10836390	0.0195122	0.0047619	0.146139	0.213688
BmBeta	Bomo_Chr18	10836598	0.00243902	0	0.473834	0.519154
BmBeta	Bomo_Chr18	10836621	0.0146341	0	0.078139	0.125276
BmBeta	Bomo_Chr18	10836767	0.0097561	0	0.151003	0.214069
BmBeta	Bomo_Chr18	10836820	0.00246305	0	0.471661	0.519154
BmBeta	Bomo_Chr18	10837104	0.492683	0.966667	8.34872e-32	2.63636e-30
BmBeta	Bomo_Chr18	10837198	0.00243902	0	0.473834	0.519154
BmBeta	Bomo_Chr18	10837211	0.00243902	0	0.473834	0.519154
BmBeta	Bomo_Chr18	10837239	0.00243902	0	0.473834	0.519154
BmBeta	Bomo_Chr18	10837252	0.0268293	0	0.0166214	0.0338105
BmBeta	Bomo_Chr18	10837270	0.00243902	0	0.473834	0.519154
BmBeta	Bomo_Chr18	10837467	0.0121951	0	0.108099	0.163853
BmBeta	Bomo_Chr18	10837530	0.00292398	0	0.435053	0.506271
BmBeta	Bomo_Chr18	10837612	0.0727273	0.0336538	0.0582266	0.0981863
BmBeta	Bomo_Chr18	10837913	0.0714286	0.0339806	0.0683966	0.113527
BmBeta	Bomo_Chr18	10837936	0.0212121	0	0.035364	0.0654521
BmBeta	Bomo_Chr18	10838176	0.684848	0.990291	5.81849e-18	7.9276e-17
BmBeta	Bomo_Chr18	10838437	0.0121951	0	0.108099	0.163853
BmBeta	Bomo_Chr18	10838438	0.00243902	0	0.473834	0.519154
BmBeta	Bomo_Chr18	10838440	0.0146341	0	0.078139	0.125276
BmBeta	Bomo_Chr18	10838465	0.0338983	0	0.00727136	0.0168136
BmBeta	Bomo_Chr18	10838512	0.0030303	0	0.426814	0.497597
BmBeta	Bomo_Chr18	10838614	0.060241	0.0288462	0.0972386	0.152771
BmBeta	Bomo_Chr18	10838638	0.0181818	0.00961538	0.424024	0.494488
BmBeta	Bomo_Chr18	10838752	0.655844	0.99	2.39444e-19	3.57486e-18
BmBeta	Bomo_Chr18	10838921	0.612022	0.990385	9.06796e-24	1.78464e-22
BmBeta	Bomo_Chr18	10839437	0.00909091	0	0.174159	0.241746
BmBeta	Bomo_Chr18	10839911	0.226829	0.938095	2.49803e-63	3.14291e-60
BmBeta	Bomo_Chr18	10840105	0.0529412	0	0.00362793	0.00917593
BmBeta	Bomo_Chr18	10840724	0.241463	0.0238095	6.6629e-12	5.37617e-11
BmBeta	Bomo_Chr18	10840804	0.00243902	0	0.473834	0.519154
BmBeta	Bomo_Chr18	10840864	0.0149701	0	0.0776859	0.125276
BmBeta	Bomo_Chr18	10840872	0.014881	0	0.07858	0.1259
BmBeta	Bomo_Chr18	10840907	0.0149701	0	0.0776859	0.125276
BmBeta	Bomo_Chr18	10840911	0.661677	0.990291	1.29995e-19	1.97905e-18
BmBeta	Bomo_Chr18	10840954	0.0149701	0	0.0791364	0.126693
BmBeta	Bomo_Chr18	10840957	0.0149701	0	0.0791364	0.126693
BmBeta	Bomo_Chr18	10840999	0.576923	0.955882	1.81624e-21	3.11566e-20
BmBeta	Bomo_Chr18	10841272	0.066092	0.0145631	0.00557874	0.0133367
BmBeta	Bomo_Chr18	10841298	0.0914286	0.0144231	0.000286066	0.000911345
BmBeta	Bomo_Chr18	10841491	0.0121951	0	0.111506	0.168178
BmBeta	Bomo_Chr18	10841498	0.0146341	0	0.0810222	0.129228
BmBeta	Bomo_Chr18	10841810	0.566901	0.5	0.706597	0.728876
BmBeta	Bomo_Chr18	10841824	0.0621891	0.0336538	0.134007	0.198275
BmBeta	Bomo_Chr18	10842191	0.148515	0.466019	1.88657e-17	2.47176e-16
BmBeta	Bomo_Chr18	10842380	0.170103	0.880597	7.82138e-50	1.24339e-47
BmBeta	Bomo_Chr18	10842389	0.0154639	0	0.14766	0.214069
BmBeta	Bomo_Chr18	10842421	0.00248756	0	0.500672	0.541856
BmBeta	Bomo_Chr18	10842422	0.00248756	0	0.500672	0.541856
BmBeta	Bomo_Chr18	10842432	0.00248756	0	0.498329	0.539566
BmBeta	Bomo_Chr18	10842439	0.208955	0.915789	5.79708e-59	2.23927e-56
BmBeta	Bomo_Chr18	10842441	0.208955	0.925532	4.39251e-60	1.85987e-57
BmBeta	Bomo_Chr18	10842465	0.00246305	0	0.505147	0.546364
BmBeta	Bomo_Chr18	10842498	0.5175	0.0705128	3.03721e-22	5.5278e-21
BmBeta	Bomo_Chr18	10842544	0.0246479	0	0.400781	0.469434
BmBeta	Bomo_Chr18	10842621	0.673797	0.955556	2.31713e-13	2.16041e-12
BmBeta	Bomo_Chr18	10842666	0.0653409	0.71875	3.16194e-38	1.63905e-36
BmBeta	Bomo_Chr18	10842703	0.0150602	0	0.498497	0.539722
BmBeta	Bomo_Chr18	10842704	0.00903614	0	0.626436	0.651791
BmBeta	Bomo_Chr18	10842709	0.00909091	0	0.599985	0.62691
BmBeta	Bomo_Chr18	10842965	0.0149701	0	0.581577	0.609538
BmBeta	Bomo_Chr18	10843224	0.0120482	0.222222	6.2056e-09	3.74706e-08
BmBeta	Bomo_Chr18	10843301	0.0242424	0.111111	0.0316928	0.0591247
BmBeta	Bomo_Chr18	10843406	0.0243902	0.00961538	0.208462	0.282956
BmBeta	Bomo_Chr18	10843583	0.0585366	0.0333333	0.172961	0.240202
BmBeta	Bomo_Chr18	10843587	0.0121951	0	0.109788	0.165797
BmBeta	Bomo_Chr18	10843737	0.0184049	0	0.297709	0.377667
BmBeta	Bomo_Chr18	10843739	0.0168539	0	0.19575	0.268204
BmBeta	Bomo_Chr18	10843741	0.0106952	0	0.280483	0.360083
BmBeta	Bomo_Chr18	10843757	0.091954	0.75	2.06179e-35	8.59366e-34
BmBeta	Bomo_Chr18	10843846	0.0126263	0	0.125811	0.186934
BmBeta	Bomo_Chr18	10843899	0.00497512	0	0.305922	0.377667
BmBeta	Bomo_Chr18	10843919	0.0025	0	0.468352	0.519154
BmBeta	Bomo_Chr18	10843930	0.0174129	0.00952381	0.441452	0.512796
BmBeta	Bomo_Chr18	10843935	0.22549	0.933333	1.15116e-62	6.67001e-60
BmBeta	Bomo_Chr18	10843939	0.0170732	0	0.0568726	0.0962274
BmBeta	Bomo_Chr18	10843941	0.00245098	0	0.47275	0.519154
BmBeta	Bomo_Chr18	10843948	0.00245098	0	0.47275	0.519154
BmBeta	Bomo_Chr18	10844383	0	0.0049505	0.179089	0.248011
BmBeta	Bomo_Chr18	10844499	0.0129534	0	0.104267	0.162905
BmBeta	Bomo_Chr18	10844513	0.274611	0.980198	1.90661e-59	7.59805e-57
BmBeta	Bomo_Chr18	10844529	0.00268817	0	0.460797	0.519154
BmBeta	Bomo_Chr18	10844559	0.0304878	0	0.0118134	0.0257459
BmBeta	Bomo_Chr18	10844560	0.0304878	0	0.0118134	0.0257459
BmBeta	Bomo_Chr18	10844562	0.026455	0	0.0191127	0.0384996
BmBeta	Bomo_Chr18	10844577	0.0304878	0	0.0118134	0.0257459
BmBeta	Bomo_Chr18	10844578	0.0304878	0	0.0118134	0.0257459
BmBeta	Bomo_Chr18	10844581	0.0181818	0.00980392	0.438722	0.509981
BmBeta	Bomo_Chr18	10844607	0.0245399	0	0.0248642	0.0482146
BmBeta	Bomo_Chr18	10844699	0.0283019	0	0.0158659	0.0329908
BmBeta	Bomo_Chr18	10844711	0.327044	0.970297	1.84567e-47	2.20258e-45
BmBeta	Bomo_Chr18	10844986	0.125683	0.0285714	9.06289e-05	0.000317354
BmBeta	Bomo_Chr18	10845064	0.05625	0	0.000566425	0.0017059
BmBeta	Bomo_Chr18	10845873	0.00995025	0.00990099	0.995405	0.995631
BmBeta	Bomo_Chr18	10845927	0	0.00505051	0.162281	0.226746
BmBeta	Bomo_Chr18	10845930	0	0.00505051	0.162281	0.226746
BmBeta	Bomo_Chr18	10846165	0.00409836	0.222222	6.69686e-11	4.91704e-10
BmBeta	Bomo_Chr18	10846200	0.190244	0.0192308	3.18323e-09	1.98745e-08
BmBeta	Bomo_Chr18	10846203	0.521951	0.971154	2.32575e-29	6.20325e-28
BmBeta	Bomo_Chr18	10846523	0.0201005	0	0.0395558	0.0725473
BmBeta	Bomo_Chr18	10846524	0.0201005	0	0.0395558	0.0725473
BmBeta	Bomo_Chr18	10846869	0.198529	0.0047619	1.74981e-11	1.35491e-10
BmBeta	Bomo_Chr18	10846939	0.0365854	0.00952381	0.0508381	0.0886799
BmBeta	Bomo_Chr18	10847010	0.00980392	0	0.150001	0.214069
BmBeta	Bomo_Chr18	10847013	0.00735294	0	0.212892	0.282956
BmBeta	Bomo_Chr18	10847036	0.460784	0.9375	8.47734e-31	2.49702e-29
BmBeta	Bomo_Chr18	10847061	0.0269608	0.00961538	0.156639	0.220588
BmBeta	Bomo_Chr18	10847108	0.0049505	0	0.309436	0.377667
BmBeta	Bomo_Chr18	10847126	0.0153846	0.0107527	0.656926	0.681206
BmBeta	Bomo_Chr18	10847394	0.0195122	0.0192308	0.980888	0.982639
BmBeta	Bomo_Chr18	10847414	0.17561	0.00961538	1.89979e-09	1.21313e-08
BmBeta	Bomo_Chr18	10847426	0.0343137	0.00961538	0.0683686	0.113485
BmBeta	Bomo_Chr18	10847688	0.0170732	0.00952381	0.456986	0.519154
BmBeta	Bomo_Chr18	10847691	0.0170732	0.00952381	0.456986	0.519154
BmBeta	Bomo_Chr18	10847692	0.0170732	0.00952381	0.456986	0.519154
BmBeta	Bomo_Chr18	10847851	0.0609756	0.0333333	0.140929	0.207492
BmBeta	Bomo_Chr18	10847860	0.192683	0.0190476	1.86556e-09	1.19301e-08
BmBeta	Bomo_Chr18	10847863	0.00243902	0	0.473834	0.519154
BmBeta	Bomo_Chr18	10847921	0.0539216	0.0333333	0.251672	0.327841
BmBeta	Bomo_Chr18	10847923	0.441176	0.952381	3.82657e-35	1.54663e-33
BmBeta	Bomo_Chr18	10847934	0.0539216	0.0333333	0.251672	0.327841
BmBeta	Bomo_Chr18	10847940	0.0539216	0.0333333	0.251672	0.327841
BmBeta	Bomo_Chr18	10847952	0.0539216	0.0333333	0.251672	0.327841
BmBeta	Bomo_Chr18	10847959	0.0539216	0.0333333	0.251672	0.327841
BmBeta	Bomo_Chr18	10847960	0.0539216	0.0333333	0.251672	0.327841
BmBeta	Bomo_Chr18	10847966	0.00487805	0.0047619	0.984263	0.985628
BmBeta	Bomo_Chr18	10847972	0.00515464	0.00490196	0.967178	0.971236
BmBeta	Bomo_Chr18	10848041	0.190244	0.00952381	2.11492e-10	1.48559e-09
BmBeta	Bomo_Chr18	10848258	0.258537	0.0428571	6.19258e-11	4.55971e-10
BmBeta	Bomo_Chr18	10848349	0.00243902	0	0.473834	0.519154
BmBeta	Bomo_Chr18	10848356	0.0463415	0.0238095	0.168675	0.234704
BmBeta	Bomo_Chr18	10848362	0.0268293	0	0.0166214	0.0338105
BmBeta	Bomo_Chr18	10848409	0.0414634	0.00952381	0.028977	0.0553712
BmBeta	Bomo_Chr18	10848511	0.473171	0.942308	3.27071e-30	9.18835e-29
BmBeta	Bomo_Chr18	10848514	0.473171	0.942308	3.27071e-30	9.18835e-29
BmBeta	Bomo_Chr18	10848763	0	0.0047619	0.163018	0.227675
BmBeta	Bomo_Chr18	10848799	0.00735294	0.0047619	0.703614	0.725994
BmBeta	Bomo_Chr18	10848800	0.00735294	0.0047619	0.703614	0.725994
BmBeta	Bomo_Chr18	10849204	0.215686	0.92233	5.94879e-62	3.13722e-59
BmBeta	Bomo_Chr18	10849516	0.138728	0.00952381	2.43027e-07	1.21467e-06
BmBeta	Bomo_Chr18	10849518	0.138728	0.00952381	2.43027e-07	1.21467e-06
BmBeta	Bomo_Chr18	10849543	0.0346821	0	0.00636518	0.015089
BmBeta	Bomo_Chr18	10849546	0.0292683	0	0.0122962	0.0260817
BmBeta	Bomo_Chr18	10849922	0.531707	0.957143	9.04635e-27	2.08566e-25
BmBeta	Bomo_Chr18	10850185	0.274854	0.485714	8.62715e-06	3.53511e-05
BmBeta	Bomo_Chr18	10850230	0.00990099	0	0.149931	0.214069
BmBeta	Bomo_Chr18	10850249	0.0685279	0	0.000120686	0.000411544
BmBeta	Bomo_Chr18	10850275	0.479532	0.9	7.43627e-15	7.84993e-14
BmBeta	Bomo_Chr18	10850325	0.460591	0.928571	7.97991e-30	2.19968e-28
BmBeta	Bomo_Chr18	10850365	0.207921	0.0428571	6.22451e-08	3.32887e-07
BmBeta	Bomo_Chr18	10850616	0	0.00480769	0.159987	0.224897
BmBeta	Bomo_Chr18	10850617	0	0.0047619	0.161992	0.226389
BmBeta	Bomo_Chr18	10850663	0.0634146	0.00952381	0.00222638	0.00585486
BmBeta	Bomo_Chr18	10850848	0.363415	0.047619	1.56467e-17	2.06197e-16
BmBeta	Bomo_Chr18	10850953	0.365854	0.047619	1.03033e-17	1.37489e-16
BmBeta	Bomo_Chr18	10850969	0.363415	0.047619	1.56467e-17	2.06197e-16
BmBeta	Bomo_Chr18	10851018	0.0689655	0.0285714	0.0374304	0.0689752
BmBeta	Bomo_Chr18	10851019	0.287805	0.00952381	1.03652e-16	1.27753e-15
BmBeta	Bomo_Chr18	10851095	0.0121951	0	0.108099	0.163853
BmBeta	Bomo_Chr18	10851105	0.0853659	0.0333333	0.0146885	0.0307086
BmBeta	Bomo_Chr18	10851156	0.395122	0.047619	5.88332e-20	9.15459e-19
BmBeta	Bomo_Chr18	10851160	0.170732	0	2.05156e-10	1.44304e-09
BmBeta	Bomo_Chr18	10851221	0.317073	0.0142857	3.5454e-18	4.90106e-17
BmBeta	Bomo_Chr18	10851281	0.0121951	0	0.108099	0.163853
BmBeta	Bomo_Chr18	10851367	0.753659	0.990476	6.47884e-14	6.30774e-13
BmBeta	Bomo_Chr18	10851549	0.0512195	0	0.000847968	0.00245444
BmBeta	Bomo_Chr18	10851603	0.0661765	0.00952381	0.00160905	0.00437472
BmBeta	Bomo_Chr18	10851824	0.0512195	0	0.000847968	0.00245444
BmBeta	Bomo_Chr18	10851909	0.0121951	0	0.108099	0.163853
BmBeta	Bomo_Chr18	10851985	0.0803109	0.00970874	0.00036177	0.00112992
BmBeta	Bomo_Chr18	10852096	0.0365854	0	0.00501667	0.0121107
BmBeta	Bomo_Chr18	10852105	0.0390244	0	0.00372709	0.00930092
BmBeta	Bomo_Chr18	10852219	0.00243902	0	0.473834	0.519154
BmBeta	Bomo_Chr18	10852470	0.229268	0.00952381	8.16455e-13	7.2202e-12
BmBeta	Bomo_Chr18	10852471	0.229268	0.00952381	8.16455e-13	7.2202e-12
BmBeta	Bomo_Chr18	10853412	0.00243902	0	0.473834	0.519154
BmBeta	Bomo_Chr18	10853440	0.0121951	0	0.108099	0.163853
BmBeta	Bomo_Chr18	10853447	0.0414634	0	0.00277046	0.00713545
BmBeta	Bomo_Chr18	10853518	0.00243902	0	0.473834	0.519154
BmBeta	Bomo_Chr18	10853562	0.0414634	0	0.00277046	0.00713545
BmBeta	Bomo_Chr18	10853736	0.0219512	0	0.0305575	0.0572346
BmBeta	Bomo_Chr18	10853759	0.0317073	0	0.00910998	0.0202961
BmBeta	Bomo_Chr18	10853915	0.0097561	0	0.151003	0.214069
BmBeta	Bomo_Chr18	10853935	0.544118	0.990476	3.18634e-30	8.95989e-29
BmBeta	Bomo_Chr18	10853939	0.541463	0.990476	1.71269e-30	4.91812e-29
BmBeta	Bomo_Chr18	10853943	0.541463	0.990476	1.71269e-30	4.91812e-29
BmBeta	Bomo_Chr18	10854378	0.0270936	0	0.0160892	0.0334109
BmBeta	Bomo_Chr18	10854450	0.0147059	0	0.0832593	0.132439
BmBeta	Bomo_Chr18	10854478	0.115196	0	3.10645e-07	1.53391e-06
BmBeta	Bomo_Chr18	10854644	0.0121951	0	0.108099	0.163853
BmBeta	Bomo_Chr18	10854748	0.0097561	0	0.152959	0.216201
BmBeta	Bomo_Chr18	10855145	0.0195122	0	0.0416069	0.074497
BmBeta	Bomo_Chr18	10855206	0.0195122	0	0.0416069	0.074497
BmBeta	Bomo_Chr18	10855357	0.0414634	0	0.00277046	0.00713545
BmBeta	Bomo_Chr18	10855363	0.497561	0.990476	8.79432e-35	3.41803e-33
BmBeta	Bomo_Chr18	10855416	0.497561	0.990476	8.79432e-35	3.41803e-33
BmBeta	Bomo_Chr18	10855678	0.0121951	0	0.109788	0.165797
BmBeta	Bomo_Chr18	10855687	0.0195122	0	0.0425859	0.0759673
BmBeta	Bomo_Chr18	10855724	0.0195122	0	0.0425859	0.0759673
BmBeta	Bomo_Chr18	10856127	0.0121951	0	0.108099	0.163853
BmBeta	Bomo_Chr18	10856150	0.0121951	0	0.108099	0.163853
BmBeta	Bomo_Chr18	10856154	0.0121951	0	0.108099	0.163853
BmBeta	Bomo_Chr18	10856196	0.0221675	0	0.0297411	0.0567052
BmBeta	Bomo_Chr18	10856393	0.00243902	0	0.473834	0.519154
BmBeta	Bomo_Chr18	10856412	0.00243902	0	0.473834	0.519154
BmBeta	Bomo_Chr18	10856449	0.00245098	0	0.47275	0.519154
BmBeta	Bomo_Chr18	10856509	0.00245098	0	0.47275	0.519154
BmBeta	Bomo_Chr18	10856565	0.0122549	0	0.107234	0.163853
BmBeta	Bomo_Chr18	10856864	0.0147059	0	0.0774073	0.125276
BmBeta	Bomo_Chr18	10856945	0.00247525	0	0.470564	0.519154
BmBeta	Bomo_Chr18	10857084	0.0326633	0	0.00810937	0.0186077
BmBeta	Bomo_Chr18	10857348	0.0243902	0	0.0225103	0.0440428
BmBeta	Bomo_Chr18	10857918	0.5	0.990476	1.55676e-34	5.97149e-33
BmBeta	Bomo_Chr18	10857969	0.197561	0.00952381	7.64058e-11	5.57186e-10
BmBeta	Bomo_Chr18	10858048	0.0097561	0	0.151003	0.214069
BmBeta	Bomo_Chr18	10858165	0.00985222	0	0.148997	0.214069
BmBeta	Bomo_Chr18	10858167	0.0243902	0	0.0225103	0.0440428
BmBeta	Bomo_Chr18	10858187	0.497561	0.990476	8.79432e-35	3.41803e-33
BmBeta	Bomo_Chr18	10858297	0.209756	0.00952381	1.367e-11	1.06674e-10
BmBeta	Bomo_Chr18	10858475	0.197561	0.00952381	7.64058e-11	5.57186e-10
BmBeta	Bomo_Chr18	10858653	0.00243902	0	0.473834	0.519154
BmBeta	Bomo_Chr18	10858699	0.0243902	0	0.0225103	0.0440428
BmBeta	Bomo_Chr18	10858704	0.0243902	0	0.0225103	0.0440428
BmBeta	Bomo_Chr18	10858900	0.00284091	0	0.51629	0.546443
BmBeta	Bomo_Chr18	10859392	0.0489691	0.0865385	0.070025	0.116038
BmBeta	Bomo_Chr18	10859479	0.0292683	0	0.0122962	0.0260817
BmBeta	Bomo_Chr18	10859484	0.0292683	0	0.0122962	0.0260817
BmBeta	Bomo_Chr18	10859498	0.0292683	0	0.0122962	0.0260817
BmBeta	Bomo_Chr18	10859640	0.5	0.990476	1.55676e-34	5.97149e-33
BmBeta	Bomo_Chr18	10859729	0.0487805	0	0.00113986	0.00321121
BmBeta	Bomo_Chr18	10859866	0.00243902	0	0.473834	0.519154
BmBeta	Bomo_Chr18	10859912	0.00243902	0	0.473834	0.519154
BmBeta	Bomo_Chr18	10860660	0.57561	0.985714	1.0126e-26	2.32606e-25
BmBeta	Bomo_Chr18	10860815	0.719512	1	2.53081e-17	3.28119e-16
BmBeta	Bomo_Chr18	10860844	0.0097561	0	0.151003	0.214069
BmBeta	Bomo_Chr18	10860849	0.207317	0.00952381	1.93329e-11	1.48965e-10
BmBeta	Bomo_Chr18	10860930	0.197561	0.00952381	7.64058e-11	5.57186e-10
BmBeta	Bomo_Chr18	10861153	0.00487805	0	0.310698	0.377667
BmBeta	Bomo_Chr18	10861160	0.00487805	0	0.310698	0.377667
BmBeta	Bomo_Chr18	10861166	0.00487805	0	0.310698	0.377667
BmBeta	Bomo_Chr18	10861194	0.0243902	0	0.0225103	0.0440428
BmBeta	Bomo_Chr18	10861198	0.00243902	0	0.473834	0.519154
BmBeta	Bomo_Chr18	10861205	0.00243902	0	0.473834	0.519154
BmBeta	Bomo_Chr18	10861206	0.00243902	0	0.473834	0.519154
BmBeta	Bomo_Chr18	10861212	0.00243902	0	0.473834	0.519154
BmBeta	Bomo_Chr18	10861226	0.00243902	0	0.473834	0.519154
BmBeta	Bomo_Chr18	10861248	0.00243902	0	0.475946	0.519154
BmBeta	Bomo_Chr18	10861252	0.00245098	0	0.474865	0.519154
BmBeta	Bomo_Chr18	10861283	0.0147059	0	0.0788274	0.126235
BmBeta	Bomo_Chr18	10861485	0.336585	0.0952381	6.72608e-11	4.93438e-10
BmBeta	Bomo_Chr18	10861491	0.0146341	0	0.078139	0.125276
BmBeta	Bomo_Chr18	10861505	0.00243902	0	0.473834	0.519154
BmBeta	Bomo_Chr18	10861538	0.436585	0.904762	2.6006e-29	6.90495e-28
BmBeta	Bomo_Chr18	10861591	0.0097561	0	0.151003	0.214069
BmBeta	Bomo_Chr18	10861733	0.765854	1	2.39319e-14	2.42432e-13
BmBeta	Bomo_Chr18	10861765	0.0097561	0	0.151003	0.214069
BmBeta	Bomo_Chr18	10861821	0.00487805	0	0.310698	0.377667
BmBeta	Bomo_Chr18	10861952	0.00243902	0	0.473834	0.519154
BmBeta	Bomo_Chr18	10861953	0.00243902	0	0.473834	0.519154
BmBeta	Bomo_Chr18	10862192	0.336585	0.0952381	6.72608e-11	4.93438e-10
BmBeta	Bomo_Chr18	10862226	0.0121951	0	0.108099	0.163853
BmBeta	Bomo_Chr18	10862276	0.0121951	0	0.108099	0.163853
BmBeta	Bomo_Chr18	10862279	0.00487805	0	0.310698	0.377667
BmBeta	Bomo_Chr18	10862281	0.00487805	0	0.310698	0.377667
BmBeta	Bomo_Chr18	10862321	0.00497512	0	0.308234	0.377667
BmBeta	Bomo_Chr18	10862330	0.00636943	0	0.265364	0.342597
BmBeta	Bomo_Chr18	10862374	0.00507614	0.0204082	0.080409	0.128348
BmBeta	Bomo_Chr18	10862632	0.336585	0.0952381	6.72608e-11	4.93438e-10
BmBeta	Bomo_Chr18	10862638	0.00731707	0	0.214015	0.282956
BmBeta	Bomo_Chr18	10862868	0.0239726	0	0.322308	0.388456
BmBeta	Bomo_Chr18	10862929	0.00243902	0	0.473834	0.519154
BmBeta	Bomo_Chr18	10863106	0.00243902	0	0.473834	0.519154
BmBeta	Bomo_Chr18	10863387	0.4	0.904762	2.84905e-33	1.00649e-31
BmBeta	Bomo_Chr18	10863391	0.0219512	0	0.0313567	0.0585287
BmBeta	Bomo_Chr18	10863478	0.00243902	0	0.475946	0.519154
BmBeta	Bomo_Chr18	10863481	0.392157	0.903846	8.86324e-34	3.2216e-32
BmBeta	Bomo_Chr18	10863551	0.00487805	0	0.310698	0.377667
BmBeta	Bomo_Chr18	10863591	0.00487805	0	0.310698	0.377667
BmBeta	Bomo_Chr18	10863630	0.00243902	0	0.473834	0.519154
BmBeta	Bomo_Chr18	10863650	0.0243902	0	0.0225103	0.0440428
BmBeta	Bomo_Chr18	10863660	0.402439	0.904762	5.36486e-33	1.84638e-31
BmBeta	Bomo_Chr18	10863871	0.378049	0.0952381	1.31667e-13	1.25227e-12
BmBeta	Bomo_Chr18	10863876	0.00243902	0	0.473834	0.519154
BmBeta	Bomo_Chr18	10863877	0.00243902	0	0.473834	0.519154
BmBeta	Bomo_Chr18	10863967	0.0097561	0	0.151003	0.214069
BmBeta	Bomo_Chr18	10864045	0.407317	0.0952381	1.11911e-15	1.26995e-14
BmBeta	Bomo_Chr18	10864307	0.0097561	0	0.151003	0.214069
BmBeta	Bomo_Chr18	10864314	0.0146341	0	0.078139	0.125276
BmBeta	Bomo_Chr18	10864319	0.0146341	0	0.078139	0.125276
BmBeta	Bomo_Chr18	10864347	0.0097561	0	0.151003	0.214069
BmBeta	Bomo_Chr18	10864638	0.778049	1	1.45673e-13	1.37819e-12
BmBeta	Bomo_Chr18	10864793	0.0146341	0	0.078139	0.125276
BmBeta	Bomo_Chr18	10864849	0.00487805	0	0.310698	0.377667
BmBeta	Bomo_Chr18	10864874	0.00243902	0	0.473834	0.519154
BmBeta	Bomo_Chr18	10865299	0.0121951	0	0.109788	0.165797
BmBeta	Bomo_Chr18	10865308	0.00243902	0	0.475946	0.519154
BmBeta	Bomo_Chr18	10865391	0.304878	0.0619048	5.85074e-12	4.74388e-11
BmBeta	Bomo_Chr18	10865456	0.00243902	0	0.473834	0.519154
BmBeta	Bomo_Chr18	10865611	0.0130208	0	0.0983933	0.15447
BmBeta	Bomo_Chr18	10865641	0.0025	0	0.470476	0.519154
BmBeta	Bomo_Chr18	10865679	0.147959	0.0240385	2.44893e-06	1.07932e-05
BmBeta	Bomo_Chr18	10865715	0.0268293	0	0.0166214	0.0338105
BmBeta	Bomo_Chr18	10865848	0.287805	0.0619048	6.97725e-11	5.10673e-10
BmBeta	Bomo_Chr18	10865995	0.0097561	0	0.152959	0.216201
BmBeta	Bomo_Chr18	10866116	0.00243902	0	0.475946	0.519154
BmBeta	Bomo_Chr18	10866120	0.0365854	0	0.00522734	0.0125769
BmBeta	Bomo_Chr18	10866200	0.0097561	0	0.151003	0.214069
BmBeta	Bomo_Chr18	10866210	0.785366	1	4.23976e-13	3.84473e-12
BmBeta	Bomo_Chr18	10866230	0.0121951	0	0.108099	0.163853
BmBeta	Bomo_Chr18	10866854	0.00243902	0	0.473834	0.519154
BmBeta	Bomo_Chr18	10867203	0.00753769	0	0.21159	0.282956
BmBeta	Bomo_Chr18	10867322	0.00735294	0.00485437	0.716331	0.737863
BmBeta	Bomo_Chr18	10867396	0	0.015873	0.0609125	0.102271
BmBeta	Bomo_Chr18	10870697	0.32439	0.0721154	3.81066e-12	3.16314e-11
BmBeta	Bomo_Chr18	10870740	0.443902	0.908654	7.52317e-29	1.94246e-27
BmBeta	Bomo_Chr18	10870906	0.0268293	0	0.0166214	0.0338105
BmBeta	Bomo_Chr18	10871063	0.0268293	0	0.0166214	0.0338105
BmBeta	Bomo_Chr18	10871818	0.00282486	0	0.44737	0.519013
BmBeta	Bomo_Chr18	10871833	0.0147783	0	0.0766769	0.125276
BmBeta	Bomo_Chr18	10871834	0.0191083	0	0.0492504	0.0861887
BmBeta	Bomo_Chr18	10871989	0.00243902	0	0.475946	0.519154
BmBeta	Bomo_Chr18	10871994	0.00243902	0	0.475946	0.519154
BmBeta	Bomo_Chr18	10872039	0.290244	0.0619048	4.92246e-11	3.65321e-10
BmBeta	Bomo_Chr18	10872128	0.0268293	0	0.0166214	0.0338105
BmBeta	Bomo_Chr18	10872138	0.00243902	0	0.473834	0.519154
BmBeta	Bomo_Chr18	10872190	0.00243902	0	0.473834	0.519154
BmBeta	Bomo_Chr18	10872291	0.258537	0.052381	5.33492e-10	3.61731e-09
BmBeta	Bomo_Chr18	10872326	0.339024	0.904762	1.05209e-40	6.58557e-39
BmBeta	Bomo_Chr18	10872421	0.131707	0.0333333	9.92993e-05	0.000345829
BmBeta	Bomo_Chr18	10872434	0.00731707	0	0.214015	0.282956
BmBeta	Bomo_Chr18	10872449	0.0121951	0	0.108099	0.163853
BmBeta	Bomo_Chr18	10872467	0.256098	0.052381	7.47285e-10	4.9863e-09
BmBeta	Bomo_Chr18	10872504	0.131707	0.0333333	9.92993e-05	0.000345829
BmBeta	Bomo_Chr18	10872507	0.131707	0.0333333	9.92993e-05	0.000345829
BmBeta	Bomo_Chr18	10872517	0.0121951	0	0.108099	0.163853
BmBeta	Bomo_Chr18	10872580	0.00243902	0	0.473834	0.519154
BmBeta	Bomo_Chr18	10873025	0.0609756	0.00952381	0.00296924	0.00760684
BmBeta	Bomo_Chr18	10873100	0.539024	0.947619	7.02271e-25	1.46842e-23
BmBeta	Bomo_Chr18	10873149	0.114634	0.0336538	0.000755275	0.00221733
BmBeta	Bomo_Chr18	10873163	0.256098	0.052381	7.47285e-10	4.9863e-09
BmBeta	Bomo_Chr18	10873175	0.256098	0.052381	7.47285e-10	4.9863e-09
BmBeta	Bomo_Chr18	10873360	0.160976	0.0428571	1.96685e-05	7.65592e-05
BmBeta	Bomo_Chr18	10873717	0.365854	0.942857	9.80186e-43	7.30338e-41
BmBeta	Bomo_Chr18	10873721	0.365854	0.942857	9.80186e-43	7.30338e-41
BmBeta	Bomo_Chr18	10873802	0.00731707	0	0.214015	0.282956
BmBeta	Bomo_Chr18	10874029	0.0170732	0	0.0568726	0.0962274
BmBeta	Bomo_Chr18	10874033	0.221951	0.0142857	8.88727e-12	7.07088e-11
BmBeta	Bomo_Chr18	10874239	0.221951	0.0142857	8.88727e-12	7.07088e-11
BmBeta	Bomo_Chr18	10874357	0.37561	0.942857	1.70343e-41	1.12041e-39
BmBeta	Bomo_Chr18	10874408	0.0097561	0	0.151003	0.214069
BmBeta	Bomo_Chr18	10874413	0.221951	0.0142857	8.88727e-12	7.07088e-11
BmBeta	Bomo_Chr18	10874416	0.221951	0.0142857	8.88727e-12	7.07088e-11
BmBeta	Bomo_Chr18	10874429	0.00243902	0	0.473834	0.519154
BmBeta	Bomo_Chr18	10874451	0.00243902	0	0.473834	0.519154
BmBeta	Bomo_Chr18	10874463	0.0829268	0.00952381	0.000216674	0.00070198
BmBeta	Bomo_Chr18	10874478	0.37561	0.942857	1.70343e-41	1.12041e-39
BmBeta	Bomo_Chr18	10874671	0.221951	0.0142857	8.88727e-12	7.07088e-11
BmBeta	Bomo_Chr18	10874911	0.00837989	0	0.20577	0.279943
BmBeta	Bomo_Chr18	10874915	0.0338983	0.178947	6.75378e-09	4.06626e-08
BmBeta	Bomo_Chr18	10874921	0.0376344	0.345361	3.31488e-23	6.36461e-22
BmBeta	Bomo_Chr18	10874953	0.0175	0.0194175	0.866987	0.878347
BmBeta	Bomo_Chr18	10874979	0.00757576	0	0.210436	0.282956
BmBeta	Bomo_Chr18	10875014	0.0126263	0	0.107038	0.163853
BmBeta	Bomo_Chr18	10875618	0.365854	0.92381	5.87967e-40	3.5492e-38
BmBeta	Bomo_Chr18	10875639	0.203431	0.0142857	1.2376e-10	8.87809e-10
BmBeta	Bomo_Chr18	10875641	0.204878	0.0142857	1.00197e-10	7.24147e-10
BmBeta	Bomo_Chr18	10875763	0.114634	0.0333333	0.000679514	0.00201236
BmBeta	Bomo_Chr18	10875833	0.00731707	0	0.214015	0.282956
BmBeta	Bomo_Chr18	10876820	0.0243902	0	0.0225103	0.0440428
BmBeta	Bomo_Chr18	10876823	0.0243902	0	0.0225103	0.0440428
BmBeta	Bomo_Chr18	10876853	0.373171	0.942857	8.39439e-42	5.86748e-40
BmBeta	Bomo_Chr18	10876872	0.00243902	0	0.473834	0.519154
BmBeta	Bomo_Chr18	10876914	0.00243902	0	0.473834	0.519154
BmBeta	Bomo_Chr18	10877549	0.0463415	0.00952381	0.0164646	0.0338105
BmBeta	Bomo_Chr18	10877557	0.229268	0.0142857	3.08699e-12	2.58383e-11
BmBeta	Bomo_Chr18	10877606	0.00731707	0	0.214015	0.282956
BmBeta	Bomo_Chr18	10877627	0.0853659	0.00952381	0.000161377	0.000536608
BmBeta	Bomo_Chr18	10877646	0.0463415	0.00952381	0.0164646	0.0338105
BmBeta	Bomo_Chr18	10877799	0.00492611	0	0.308321	0.377667
BmBeta	Bomo_Chr18	10877908	0.00243902	0	0.473834	0.519154
BmBeta	Bomo_Chr18	10877961	0.0097561	0	0.151003	0.214069
BmBeta	Bomo_Chr18	10878071	0.127907	0.0336538	0.000210791	0.00068623
BmBeta	Bomo_Chr18	10878080	0.0146199	0	0.0798065	0.127457
BmBeta	Bomo_Chr18	10878110	0.0125786	0	0.109559	0.165747
BmBeta	Bomo_Chr18	10878395	0	0.0105263	0.0973119	0.152878
BmBeta	Bomo_Chr18	10879181	0.00729927	0	0.221395	0.291165
BmBeta	Bomo_Chr18	10879200	0	0.00485437	0.205205	0.279256
BmBeta	Bomo_Chr18	10879324	0.0178571	0	0.0600086	0.100842
BmBeta	Bomo_Chr18	10879645	0.03125	0	0.0121293	0.0260817
BmBeta	Bomo_Chr18	10879773	0.0203252	0	0.0436454	0.0776843
BmBeta	Bomo_Chr18	10880515	0.00826446	0	0.751877	0.772003
BmBeta	Bomo_Chr18	10880570	0.448187	0.0897436	1.90016e-15	2.1154e-14
BmBeta	Bomo_Chr18	10880613	0.0289855	0.125	0.0400591	0.0734001
BmBeta	Bomo_Chr18	10880633	0.0196078	0.00952381	0.346677	0.415505
BmBeta	Bomo_Chr18	10880653	0.0302013	0.0681818	0.201218	0.274775
BmBeta	Bomo_Chr18	10880800	0.00243902	0	0.473834	0.519154
BmBeta	Bomo_Chr18	10880801	0.00243902	0	0.473834	0.519154
BmBeta	Bomo_Chr18	10880951	0.0268293	0	0.0166214	0.0338105
BmBeta	Bomo_Chr18	10881012	0.00243902	0	0.473834	0.519154
BmBeta	Bomo_Chr18	10881159	0.0106383	0	0.139335	0.205389
BmBeta	Bomo_Chr18	10881229	0.230392	0.0142857	2.64983e-12	2.23302e-11
BmBeta	Bomo_Chr18	10881322	0.00487805	0	0.310698	0.377667
BmBeta	Bomo_Chr18	10881328	0.00243902	0	0.473834	0.519154
BmBeta	Bomo_Chr18	10881347	0.35122	0.0480769	1.82933e-16	2.1905e-15
BmBeta	Bomo_Chr18	10881421	0.236585	0.0144231	1.37692e-12	1.19463e-11
BmBeta	Bomo_Chr18	10881500	0.00492611	0	0.310634	0.377667
BmBeta	Bomo_Chr18	10881580	0.0170732	0	0.0568726	0.0962274
BmBeta	Bomo_Chr18	10881627	0.107317	0.0333333	0.00150788	0.00414418
BmBeta	Bomo_Chr18	10881643	0.0121951	0	0.108099	0.163853
BmBeta	Bomo_Chr18	10881648	0.0560976	0.00952381	0.00527016	0.0126519
BmBeta	Bomo_Chr18	10881662	0.0560976	0.00952381	0.00527016	0.0126519
BmBeta	Bomo_Chr18	10881747	0.653659	0.966667	5.98904e-18	8.1436e-17
BmBeta	Bomo_Chr18	10881766	0.00731707	0	0.214015	0.282956
BmBeta	Bomo_Chr18	10881819	0.335897	0.191176	0.000210845	0.000686381
BmBeta	Bomo_Chr18	10881837	0.356383	0.224138	0.00189481	0.00508991
BmBeta	Bomo_Chr18	10881882	0.0097561	0	0.151003	0.214069
BmBeta	Bomo_Chr18	10881949	0.0487805	0.00952381	0.0123973	0.0262564
BmBeta	Bomo_Chr18	10882009	0.00243902	0	0.473834	0.519154
BmBeta	Bomo_Chr18	10882010	0.00487805	0	0.310698	0.377667
BmBeta	Bomo_Chr18	10882011	0.0027027	0	0.502579	0.54374
BmBeta	Bomo_Chr18	10882211	0.0940594	0.0333333	0.00616198	0.0146377
BmBeta	Bomo_Chr18	10882217	0.0368421	0.00490196	0.0200075	0.040177
BmBeta	Bomo_Chr18	10882258	0.0122549	0	0.107234	0.163853
BmBeta	Bomo_Chr18	10882408	0.00980392	0	0.150001	0.214069
BmBeta	Bomo_Chr18	10882431	0.00245098	0	0.47275	0.519154
BmBeta	Bomo_Chr18	10882475	0.110294	0.0336538	0.00121346	0.00339856
BmBeta	Bomo_Chr18	10882555	0.00245098	0	0.474865	0.519154
BmBeta	Bomo_Chr18	10882558	0.00246305	0	0.473778	0.519154
BmBeta	Bomo_Chr18	10882832	0.666667	0.966667	5.47215e-17	6.88483e-16
BmBeta	Bomo_Chr18	10882884	0.107317	0.0333333	0.00150788	0.00414418
BmBeta	Bomo_Chr18	10882885	0.0195122	0	0.0416069	0.074497
BmBeta	Bomo_Chr18	10882904	0.0097561	0	0.151003	0.214069
BmBeta	Bomo_Chr18	10883034	0.0097561	0	0.151003	0.214069
BmBeta	Bomo_Chr18	10883041	0.229268	0.0142857	3.08699e-12	2.58383e-11
BmBeta	Bomo_Chr18	10883085	0.00243902	0	0.473834	0.519154
BmBeta	Bomo_Chr18	10883166	0.0097561	0	0.151003	0.214069
BmBeta	Bomo_Chr18	10883219	0.0121951	0	0.108099	0.163853
BmBeta	Bomo_Chr18	10883221	0.107317	0.0333333	0.00150788	0.00414418
BmBeta	Bomo_Chr18	10883223	0.0121951	0	0.108099	0.163853
BmBeta	Bomo_Chr18	10883225	0.107317	0.0333333	0.00150788	0.00414418
BmBeta	Bomo_Chr18	10883312	0.00243902	0	0.473834	0.519154
BmBeta	Bomo_Chr18	10883375	0.0097561	0	0.151003	0.214069
BmBeta	Bomo_Chr18	10883431	0.0097561	0	0.151003	0.214069
BmBeta	Bomo_Chr18	10883439	0.0097561	0	0.151003	0.214069
BmBeta	Bomo_Chr18	10883580	0.109756	0.0333333	0.00115828	0.00325686
BmBeta	Bomo_Chr18	10883748	0.221951	0.0142857	8.88727e-12	7.07088e-11
BmBeta	Bomo_Chr18	10883754	0.221951	0.0142857	8.88727e-12	7.07088e-11
BmBeta	Bomo_Chr18	10883762	0.221951	0.0142857	8.88727e-12	7.07088e-11
BmBeta	Bomo_Chr18	10884015	0.221951	0.0142857	8.88727e-12	7.07088e-11
BmBeta	Bomo_Chr18	10884265	0.00243902	0	0.473834	0.519154
BmBeta	Bomo_Chr18	10884464	0.00243902	0	0.473834	0.519154
BmBeta	Bomo_Chr18	10884468	0	0.0047619	0.161992	0.226389
BmBeta	Bomo_Chr18	10884596	0.00243902	0	0.475946	0.519154
BmBeta	Bomo_Chr18	10884656	0.0170732	0	0.0568726	0.0962274
BmBeta	Bomo_Chr18	10884695	0.00243902	0	0.473834	0.519154
BmBeta	Bomo_Chr18	10884852	0.480488	0.97619	2.04019e-34	7.71826e-33
BmBeta	Bomo_Chr18	10885046	0.00243902	0	0.473834	0.519154
BmBeta	Bomo_Chr18	10885055	0.00243902	0	0.473834	0.519154
BmBeta	Bomo_Chr18	10885240	0.0268293	0	0.0166214	0.0338105
BmBeta	Bomo_Chr18	10885434	0.107317	0.0333333	0.00150788	0.00414418
BmBeta	Bomo_Chr18	10885436	0.363415	0.942857	4.75123e-43	3.6355e-41
BmBeta	Bomo_Chr18	10885528	0	0.0047619	0.161992	0.226389
BmBeta	Bomo_Chr18	10885532	0	0.0047619	0.161992	0.226389
BmBeta	Bomo_Chr18	10885538	0	0.0142857	0.0152651	0.0318226
BmBeta	Bomo_Chr18	10885544	0	0.0142857	0.0152651	0.0318226
BmBeta	Bomo_Chr18	10885549	0	0.0142857	0.0152651	0.0318226
BmBeta	Bomo_Chr18	10885556	0	0.0190476	0.0050534	0.0121951
BmBeta	Bomo_Chr18	10885565	0	0.0238095	0.00170641	0.00461676
BmBeta	Bomo_Chr18	10885574	0	0.0238095	0.00170641	0.00461676
BmBeta	Bomo_Chr18	10885577	0	0.0238095	0.00170641	0.00461676
BmBeta	Bomo_Chr18	10885703	0.0560976	0.00952381	0.00527016	0.0126519
BmBeta	Bomo_Chr18	10885742	0.00243902	0	0.473834	0.519154
BmBeta	Bomo_Chr18	10885754	0.00243902	0	0.473834	0.519154
BmBeta	Bomo_Chr18	10885765	0.0097561	0	0.151003	0.214069
BmBeta	Bomo_Chr18	10885773	0.0097561	0	0.151003	0.214069
BmBeta	Bomo_Chr18	10886755	0.0170732	0	0.0580614	0.0979303
BmBeta	Bomo_Chr18	10886904	0	0.02	0.0190495	0.0383818
BmBeta	Bomo_Chr18	10886939	0.00757576	0	0.696073	0.718938
BmBeta	Bomo_Chr18	10887032	0.105392	0.0336538	0.00204749	0.00544287
BmBeta	Bomo_Chr18	10887176	0.00243902	0	0.473834	0.519154
BmBeta	Bomo_Chr18	10887211	0.00243902	0	0.473834	0.519154
BmBeta	Bomo_Chr18	10887213	0.00243902	0	0.473834	0.519154
BmBeta	Bomo_Chr18	10887323	0.107317	0.0333333	0.00150788	0.00414418
BmBeta	Bomo_Chr18	10887395	0.0097561	0	0.151003	0.214069
BmBeta	Bomo_Chr18	10887472	0.00271739	0	0.50925	0.546443
BmBeta	Bomo_Chr18	10887522	0.00243902	0	0.473834	0.519154
BmBeta	Bomo_Chr18	10887525	0.00243902	0	0.473834	0.519154
BmBeta	Bomo_Chr18	10887724	0.107317	0.0336538	0.00166205	0.00450922
BmBeta	Bomo_Chr18	10887788	0.107317	0.0336538	0.00166205	0.00450922
BmBeta	Bomo_Chr18	10887826	0.365854	0.942308	2.27052e-42	1.64582e-40
BmBeta	Bomo_Chr18	10887955	0.356098	0.942308	1.24213e-43	1.02719e-41
BmBeta	Bomo_Chr18	10887998	0.00243902	0	0.473834	0.519154
BmBeta	Bomo_Chr18	10888042	0.107317	0.0336538	0.00166205	0.00450922
BmBeta	Bomo_Chr18	10888047	0.107317	0.0336538	0.00166205	0.00450922
BmBeta	Bomo_Chr18	10888053	0.352941	0.942308	5.46669e-44	4.69256e-42
BmBeta	Bomo_Chr18	10888063	0.00243902	0	0.475946	0.519154
BmBeta	Bomo_Chr18	10888168	0.226601	0.0144231	5.95533e-12	4.82735e-11
BmBeta	Bomo_Chr18	10888178	0.329268	0.0480769	6.45107e-15	6.84043e-14
BmBeta	Bomo_Chr18	10888192	0.00243902	0	0.473834	0.519154
BmBeta	Bomo_Chr18	10888201	0.00243902	0	0.473834	0.519154
BmBeta	Bomo_Chr18	10888254	0.0097561	0	0.151003	0.214069
BmBeta	Bomo_Chr18	10888301	0.0097561	0	0.159001	0.223672
BmBeta	Bomo_Chr18	10888384	0.328431	0.930693	1.13208e-44	1.06863e-42
BmBeta	Bomo_Chr18	10888573	0.363415	0.942308	1.10509e-42	8.15811e-41
BmBeta	Bomo_Chr18	10888645	0.0097561	0	0.151003	0.214069
BmBeta	Bomo_Chr18	10888689	0.00243902	0	0.473834	0.519154
BmBeta	Bomo_Chr18	10888734	0.0097561	0	0.151003	0.214069
BmBeta	Bomo_Chr18	10888812	0.00243902	0	0.473834	0.519154
BmBeta	Bomo_Chr18	10888862	0.00248756	0	0.469462	0.519154
BmBeta	Bomo_Chr18	10888877	0.00731707	0	0.214015	0.282956
BmBeta	Bomo_Chr18	10889046	0.0097561	0	0.152959	0.216201
BmBeta	Bomo_Chr18	10889083	0.00243902	0	0.475946	0.519154
BmBeta	Bomo_Chr18	10889223	0.00487805	0	0.310698	0.377667
BmBeta	Bomo_Chr18	10889224	0.00243902	0	0.473834	0.519154
BmBeta	Bomo_Chr18	10889256	0.0634146	0.00952381	0.00222638	0.00585486
BmBeta	Bomo_Chr18	10889273	0.0560976	0.00961538	0.00558071	0.0133378
BmBeta	Bomo_Chr18	10889343	0.365854	0.942857	9.80186e-43	7.30338e-41
BmBeta	Bomo_Chr18	10889485	0.365854	0.942857	9.80186e-43	7.30338e-41

## Sheet: SV (local vs CHN-I)
Gene symbol	Chromosome	Position	Type	Length	Frequency_Local	Frequency_CHN-I	p_Value	adjusted_p_value (FDR)
BmBeta	Bomo_Chr18	10803698	DEL	-519	0.35	0.0447761	0.274989	0.620188
BmBeta	Bomo_Chr18	10805417	INS	4748	0.00625	0	NA	NA
BmBeta	Bomo_Chr18	10807880	INS	253	0.0625	0	NA	NA
BmBeta	Bomo_Chr18	10809165	INS	70	0.06875	0	NA	NA
BmBeta	Bomo_Chr18	10808792	INS	892	0.0875	0	NA	NA
BmBeta	Bomo_Chr18	10810746	INS	1304	0.24375	0.0149254	0.595735	0.986212
BmBeta	Bomo_Chr18	10812257	DEL	-50	0.1625	0	NA	NA
BmBeta	Bomo_Chr18	10803699	DEL	-317	0.53125	0.955224	1.46773e-08	1.03719e-07
BmBeta	Bomo_Chr18	10805420	INS	1003	0.1	0.80597	2.19597e-07	1.10844e-06
BmBeta	Bomo_Chr18	10822828	DEL	-580	0.3	0.0149254	0.535789	0.986212
BmBeta	Bomo_Chr18	10822838	INS	2328	0.1	0	NA	NA
BmBeta	Bomo_Chr18	10824247	INS	1435	0.26875	0	NA	NA
BmBeta	Bomo_Chr18	10825877	DEL	-7607	0.675	0.0447761	0.0232254	0.0665375
BmBeta	Bomo_Chr18	10836335	INS	223	0.11875	0.0149254	0.749762	0.986212
BmBeta	Bomo_Chr18	10841900	DEL	-115	0.6875	0.895522	0.00237445	0.00867901
BmBeta	Bomo_Chr18	10805977	DEL	-57	0.16875	0.895522	2.56692e-11	6.42582e-10
BmBeta	Bomo_Chr18	10851945	INS	140	0.23125	0.0597015	0.427186	0.872475
BmBeta	Bomo_Chr18	10809680	INS	463	0.1875	0.880597	9.96276e-11	1.76009e-09
BmBeta	Bomo_Chr18	10815701	INS	73	0.7625	1	1.45647e-05	6.17544e-05
BmBeta	Bomo_Chr18	10857604	DEL	-172	0.89375	1	0.0056023	0.0191563
BmBeta	Bomo_Chr18	10818306	DEL	-428	0.63125	0.985075	1.03331e-07	5.7648e-07
BmBeta	Bomo_Chr18	10858908	DEL	-255	0.24375	0.507463	0.019677	0.0579379
BmBeta	Bomo_Chr18	10822838	DEL	-479	0.31875	0.880597	1.40977e-09	1.3585e-08
BmBeta	Bomo_Chr18	10860499	DEL	-95	0.89375	1	0.0056023	0.0191563
BmBeta	Bomo_Chr18	10862336	INS	279	0.4	0.0447761	0.216331	0.52116
BmBeta	Bomo_Chr18	10864705	INS	6474	0.2125	0.0298507	0.532083	0.986212
BmBeta	Bomo_Chr18	10866961	DEL	-3665	0.175	0.0298507	0.593443	0.986212
BmBeta	Bomo_Chr18	10871566	DEL	-202	0.65625	0.686567	0.716299	0.986212
BmBeta	Bomo_Chr18	10874828	DEL	-625	0.71875	0.761194	0.569042	0.986212
BmBeta	Bomo_Chr18	10878111	DEL	-2307	0.2125	0.0149254	0.630688	0.986212
BmBeta	Bomo_Chr18	10884018	DEL	-59	0.28125	0.0149254	0.55544	0.986212
BmBeta	Bomo_Chr18	10885806	DEL	-583	0.8875	0.985075	0.0166947	0.050561
BmBeta	Bomo_Chr18	10799845	INS	1810	0.00625	0	NA	NA
BmBeta	Bomo_Chr18	10879548	DEL	-570	0.0125	0.0149254	0.986212	0.986212
BmBeta	Bomo_Chr18	10855804	INS	260	0.0375	0	NA	NA
BmBeta	Bomo_Chr18	10858777	INS	471	0.0375	0	NA	NA
BmBeta	Bomo_Chr18	10800833	INS	632	0.00625	0	NA	NA
BmBeta	Bomo_Chr18	10837822	DEL	-179	0.00625	0	NA	NA
BmBeta	Bomo_Chr18	10842796	DEL	-154	0.01875	0	NA	NA
BmBeta	Bomo_Chr18	10852462	INS	1937	0.0125	0	NA	NA
BmBeta	Bomo_Chr18	10801076	DEL/INV	-214	0.00625	0	NA	NA
BmBeta	Bomo_Chr18	10800828	INS	1008	0.00625	0	NA	NA
BmBeta	Bomo_Chr18	10803699	INS	6122	0.00625	0	NA	NA
BmBeta	Bomo_Chr18	10801021	INS	348	0.03125	0	NA	NA
BmBeta	Bomo_Chr18	10799841	INS	4672	0.00625	0	NA	NA
BmBeta	Bomo_Chr18	10840129	DEL	-409	0.0375	0	NA	NA
BmBeta	Bomo_Chr18	10803704	INS	2735	0.0125	0.0298507	0.904073	0.986212
BmBeta	Bomo_Chr18	10824247	INS	1309	0.00625	0	NA	NA
BmBeta	Bomo_Chr18	10842747	DEL	-432	0.14375	0.358209	0.0910209	0.241205
BmBeta	Bomo_Chr18	10822838	INS	3912	0	0.0149254	NA	NA
BmBeta	Bomo_Chr18	10805449	INS	819	0.00625	0	NA	NA
BmBeta	Bomo_Chr18	10798604	INS	279	0.00625	0	NA	NA
BmBeta	Bomo_Chr18	10814033	DEL	-157	0.00625	0	NA	NA
BmBeta	Bomo_Chr18	10800827	INS	1164	0.0125	0	NA	NA
BmBeta	Bomo_Chr18	10847436	INV	181	0.00625	0	NA	NA
BmBeta	Bomo_Chr18	10800834	INS	1863	0.08125	0.0149254	0.809992	0.986212
BmBeta	Bomo_Chr18	10872622	DEL	-235	0.025	0	NA	NA
BmBeta	Bomo_Chr18	10875389	INS	457	0.0625	0	NA	NA
BmBeta	Bomo_Chr18	10878130	DEL	-2343	0.13125	0.0298507	0.675926	0.986212
BmBeta	Bomo_Chr18	10888872	INS	3474	0.0375	0	NA	NA
BmBeta	Bomo_Chr18	10888105	INS	1140	0.00625	0	NA	NA
BmBeta	Bomo_Chr18	10822839	INS	999	0	0.0597015	NA	NA
BmBeta	Bomo_Chr18	10824247	INS	2575	0.00625	0	NA	NA
BmBeta	Bomo_Chr18	10836313	INS	493	0.0375	0	NA	NA
BmBeta	Bomo_Chr18	10864705	INS	6401	0.05	0	NA	NA
BmBeta	Bomo_Chr18	10878129	DEL	-216	0.04375	0.0149254	0.890752	0.986212
BmBeta	Bomo_Chr18	10800827	INS	1283	0.16875	0.0298507	0.60439	0.986212
BmBeta	Bomo_Chr18	10822838	INS	3768	0.10625	0.626866	0.000287769	0.00108941
BmBeta	Bomo_Chr18	10805416	DEL	-263	0.6	0.134328	0.00712157	0.0235902
BmBeta	Bomo_Chr18	10806123	INS	99	0.36875	0.104478	0.163068	0.421589
BmBeta	Bomo_Chr18	10824360	DEL	-123	0.475	0.895522	2.71463e-07	1.25109e-06
BmBeta	Bomo_Chr18	10837486	DEL	-4679	0.18125	0	NA	NA
BmBeta	Bomo_Chr18	10840859	INS	204	0.16875	0	NA	NA
BmBeta	Bomo_Chr18	10844366	INS	358	0.29375	0.0149254	0.542308	0.986212
BmBeta	Bomo_Chr18	10844636	DEL	-260	0.10625	0.0149254	0.768524	0.986212
BmBeta	Bomo_Chr18	10844987	DEL	-143	0.30625	0.0298507	0.401012	0.850146
BmBeta	Bomo_Chr18	10846001	INS	316	0.06875	0.0149254	0.833553	0.986212
BmBeta	Bomo_Chr18	10824993	INS	217	0.1875	0.776119	2.3023e-07	1.10929e-06
BmBeta	Bomo_Chr18	10849224	INS	161	0.05	0	NA	NA
BmBeta	Bomo_Chr18	10857954	INS	66	0.40625	0.0149254	0.428006	0.872475
BmBeta	Bomo_Chr18	10859230	DEL	-128	0.64375	0.462687	0.0709867	0.192938
BmBeta	Bomo_Chr18	10825875	DEL	-7688	0.19375	0.940299	1.52599e-13	1.61755e-11
BmBeta	Bomo_Chr18	10836325	INS	417	0.4	0.820896	3.12598e-06	1.38064e-05
BmBeta	Bomo_Chr18	10839581	DEL	-177	0.48125	0.910448	9.8672e-08	5.7648e-07
BmBeta	Bomo_Chr18	10842514	DEL	-72	0.21875	0.895522	2.84012e-11	6.42582e-10
BmBeta	Bomo_Chr18	10846174	INS	274	0.525	0.955224	1.06255e-08	8.04503e-08
BmBeta	Bomo_Chr18	10881371	INS	217	0.35	0.597015	0.0165281	0.050561
BmBeta	Bomo_Chr18	10847146	INS	157	0.5375	0.940299	9.24292e-08	5.76324e-07
BmBeta	Bomo_Chr18	10849237	INS	306	0.35	0.940299	1.06602e-11	5.64988e-10
BmBeta	Bomo_Chr18	10840124	INS	999	0.00625	0	NA	NA
BmBeta	Bomo_Chr18	10856449	DEL	-378	0.0125	0	NA	NA
BmBeta	Bomo_Chr18	10857587	INS	257	0.01875	0	NA	NA
BmBeta	Bomo_Chr18	10800827	INS	1361	0.05	0.0149254	0.874702	0.986212
BmBeta	Bomo_Chr18	10801127	INS	210	0.0125	0.0149254	0.986212	0.986212
BmBeta	Bomo_Chr18	10822828	DEL	-387	0.00625	0.0149254	0.952207	0.986212
BmBeta	Bomo_Chr18	10842689	INS	855	0.00625	0	NA	NA
BmBeta	Bomo_Chr18	10846082	INS	333	0.2125	0.0149254	0.630688	0.986212
BmBeta	Bomo_Chr18	10847042	INS	480	0.0125	0.0149254	0.986212	0.986212
BmBeta	Bomo_Chr18	10850574	INS	172	0.08125	0.0149254	0.809992	0.986212
BmBeta	Bomo_Chr18	10839580	INS	6964	0	0.0149254	NA	NA
BmBeta	Bomo_Chr18	10841495	DEL	-1924	0	0.0149254	NA	NA
BmBeta	Bomo_Chr18	10822838	INS	3071	0.00625	0	NA	NA
BmBeta	Bomo_Chr18	10846176	INS	306	0.00625	0	NA	NA
BmBeta	Bomo_Chr18	10824995	INS	999	0.00625	0.0298507	0.895445	0.986212
BmBeta	Bomo_Chr18	10822826	INS	2571	0.00625	0	NA	NA
BmBeta	Bomo_Chr18	10807484	INS	2171	0.00625	0	NA	NA
BmBeta	Bomo_Chr18	10846170	INS	296	0.00625	0	NA	NA
BmBeta	Bomo_Chr18	10877828	DEL	-1270	0.0125	0	NA	NA
BmBeta	Bomo_Chr18	10800833	INS	808	0.075	0	NA	NA
BmBeta	Bomo_Chr18	10812249	DEL	-189	0.0875	0	NA	NA
BmBeta	Bomo_Chr18	10821306	INS	88	0.05	0.0298507	0.903135	0.986212
BmBeta	Bomo_Chr18	10838571	INS	3660	0.025	0.0298507	0.972241	0.986212
BmBeta	Bomo_Chr18	10849224	INS	226	0.06875	0.0298507	0.83473	0.986212
BmBeta	Bomo_Chr18	10824362	INS	1541	0.00625	0	NA	NA
BmBeta	Bomo_Chr18	10879527	DEL	-274	0.00625	0	NA	NA
BmBeta	Bomo_Chr18	10884500	INS	5587	0.00625	0.0149254	0.952207	0.986212
BmBeta	Bomo_Chr18	10822077	DEL	-1331	0.00625	0	NA	NA
BmBeta	Bomo_Chr18	10797924	INS	3834	0.03125	0	NA	NA
BmBeta	Bomo_Chr18	10804500	INS	250	0.1875	0.0298507	0.572219	0.986212
BmBeta	Bomo_Chr18	10806281	INS	430	0.05625	0	NA	NA
BmBeta	Bomo_Chr18	10821726	INS	204	0.25625	0	NA	NA
BmBeta	Bomo_Chr18	10800827	INS	1306	0.0125	0.0149254	0.986212	0.986212
BmBeta	Bomo_Chr18	10801151	INS	119	0.04375	0	NA	NA
BmBeta	Bomo_Chr18	10808799	INS	838	0.325	0.104478	0.23146	0.545218
BmBeta	Bomo_Chr18	10811579	DEL	-57	0.28125	0.0746269	0.318018	0.687958
BmBeta	Bomo_Chr18	10822514	INS	334	0.0625	0.0298507	0.855805	0.986212
BmBeta	Bomo_Chr18	10838571	INS	2626	0.05625	0.0298507	0.878505	0.986212
BmBeta	Bomo_Chr18	10839395	INS	422	0.0625	0.0298507	0.855805	0.986212
BmBeta	Bomo_Chr18	10841491	DEL	-349	0.06875	0.223881	0.284279	0.627782
BmBeta	Bomo_Chr18	10847031	INS	284	0.01875	0	NA	NA
BmBeta	Bomo_Chr18	10854161	DEL	-202	0.64375	0.985075	1.98236e-07	1.05065e-06
BmBeta	Bomo_Chr18	10849937	DEL	-150	0.11875	0.0149254	0.749762	0.986212
BmBeta	Bomo_Chr18	10798422	INS	4604	0.00625	0	NA	NA
BmBeta	Bomo_Chr18	10817695	DEL	-1067	0.00625	0	NA	NA
BmBeta	Bomo_Chr18	10859783	INS	1300	0.03125	0	NA	NA
BmBeta	Bomo_Chr18	10837618	DEL	-2906	0.0125	0	NA	NA
BmBeta	Bomo_Chr18	10841900	DEL	-266	0.00625	0	NA	NA
BmBeta	Bomo_Chr18	10864705	INS	6394	0.00625	0	NA	NA
BmBeta	Bomo_Chr18	10800328	INS	5151	0.00625	0	NA	NA
BmBeta	Bomo_Chr18	10809562	DEL	-590	0.03125	0	NA	NA
BmBeta	Bomo_Chr18	10879548	DEL	-502	0	0.0298507	NA	NA
BmBeta	Bomo_Chr18	10822514	INS	334	0	0.0149254	NA	NA
BmBeta	Bomo_Chr18	10844382	INS	203	0	0.0149254	NA	NA
BmBeta	Bomo_Chr18	10821700	INS	323	0	0.0149254	NA	NA
BmBeta	Bomo_Chr18	10864705	INS	6285	0	0.0149254	NA	NA
BmBeta	Bomo_Chr18	10821700	DEL	-1708	0.00625	0.0298507	0.895445	0.986212
BmBeta	Bomo_Chr18	10800089	DEL	-51	0.00625	0	NA	NA
BmBeta	Bomo_Chr18	10860297	INS	1177	0.00625	0	NA	NA
BmBeta	Bomo_Chr18	10804530	DEL	-217	0.00625	0	NA	NA
BmBeta	Bomo_Chr18	10806180	INS	135	0.00625	0	NA	NA
BmBeta	Bomo_Chr18	10810100	INS	333	0.00625	0	NA	NA
BmBeta	Bomo_Chr18	10812874	INS	1014	0.00625	0	NA	NA
BmBeta	Bomo_Chr18	10826247	DEL	-6870	0.00625	0	NA	NA
BmBeta	Bomo_Chr18	10800206	INS	10229	0.0125	0	NA	NA
BmBeta	Bomo_Chr18	10808793	INS	1910	0.00625	0	NA	NA
BmBeta	Bomo_Chr18	10864705	INS	6468	0.00625	0	NA	NA
BmBeta	Bomo_Chr18	10806080	INS	4327	0.00625	0	NA	NA
BmBeta	Bomo_Chr18	10849224	INS	138	0.0125	0	NA	NA
BmBeta	Bomo_Chr18	10862366	INS	337	0.00625	0	NA	NA
BmBeta	Bomo_Chr18	10809192	DEL	-211	0.10625	0.0149254	0.768524	0.986212
BmBeta	Bomo_Chr18	10811298	DEL	-266	0.0875	0.0149254	0.799019	0.986212
BmBeta	Bomo_Chr18	10822826	INS	2603	0.1375	0	NA	NA
BmBeta	Bomo_Chr18	10824089	INS	1876	0.1125	0	NA	NA
BmBeta	Bomo_Chr18	10837502	INS	52	0.1875	0	NA	NA
BmBeta	Bomo_Chr18	10822077	INS	2745	0.00625	0	NA	NA
BmBeta	Bomo_Chr18	10855426	INS	491	0.00625	0	NA	NA
BmBeta	Bomo_Chr18	10820413	INS	57	0.0125	0	NA	NA
BmBeta	Bomo_Chr18	10837615	DEL	-239	0.0125	0	NA	NA
BmBeta	Bomo_Chr18	10861266	INS	2377	0.00625	0	NA	NA
BmBeta	Bomo_Chr18	10844378	INS	999	0.00625	0	NA	NA
BmBeta	Bomo_Chr18	10805420	INS	423	0.00625	0	NA	NA
BmBeta	Bomo_Chr18	10806283	INS	951	0.0125	0	NA	NA
BmBeta	Bomo_Chr18	10866331	INS	2896	0.00625	0	NA	NA
BmBeta	Bomo_Chr18	10841936	INS	239	0.00625	0	NA	NA
BmBeta	Bomo_Chr18	10862341	INS	339	0.00625	0	NA	NA
BmBeta	Bomo_Chr18	10824247	INS	1424	0.00625	0	NA	NA
BmBeta	Bomo_Chr18	10855789	DEL	-328	0.00625	0	NA	NA
BmBeta	Bomo_Chr18	10825043	DEL	-126	0.01875	0	NA	NA
BmBeta	Bomo_Chr18	10878130	INV	1804	0.00625	0	NA	NA
BmBeta	Bomo_Chr18	10878129	INS	5889	0.00625	0	NA	NA
BmBeta	Bomo_Chr18	10878129	INS	5075	0.00625	0	NA	NA
BmBeta	Bomo_Chr18	10879169	INV	765	0.00625	0	NA	NA
BmBeta	Bomo_Chr18	10858596	INS	2851	0.00625	0	NA	NA
BmBeta	Bomo_Chr18	10804340	DEL	-157	0.00625	0	NA	NA
BmBeta	Bomo_Chr18	10825886	DEL	-12862	0.00625	0	NA	NA
BmBeta	Bomo_Chr18	10849224	INS	224	0.00625	0	NA	NA
BmBeta	Bomo_Chr18	10882193	DEL	-528	0.00625	0	NA	NA
BmBeta	Bomo_Chr18	10842747	DEL	-666	0.01875	0.134328	0.572407	0.986212
BmBeta	Bomo_Chr18	10864705	INS	6571	0.01875	0	NA	NA
BmBeta	Bomo_Chr18	10866961	DEL	-30425	0.00625	0	NA	NA
BmBeta	Bomo_Chr18	10844383	INS	2411	0.00625	0	NA	NA
BmBeta	Bomo_Chr18	10809182	INS	289	0.00625	0	NA	NA
BmBeta	Bomo_Chr18	10864705	INS	6169	0.00625	0	NA	NA
BmBeta	Bomo_Chr18	10838571	INS	2279	0.00625	0	NA	NA
BmBeta	Bomo_Chr18	10824078	INS	893	0.0875	0	NA	NA
BmBeta	Bomo_Chr18	10840124	INS	1199	0.21875	0	NA	NA
BmBeta	Bomo_Chr18	10849414	INS	128	0.1625	0	NA	NA
BmBeta	Bomo_Chr18	10864705	INS	6322	0.00625	0	NA	NA
BmBeta	Bomo_Chr18	10822515	DEL	-850	0.00625	0	NA	NA
BmBeta	Bomo_Chr18	10798214	INS	7149	0.0125	0	NA	NA
BmBeta	Bomo_Chr18	10825012	INS	1395	0.00625	0	NA	NA
BmBeta	Bomo_Chr18	10867587	INS	4483	0.01875	0	NA	NA
BmBeta	Bomo_Chr18	10882558	INS	5474	0.01875	0	NA	NA
BmBeta	Bomo_Chr18	10797929	INS	4337	0.00625	0	NA	NA
BmBeta	Bomo_Chr18	10856910	DEL	-287	0.00625	0	NA	NA
BmBeta	Bomo_Chr18	10800828	INS	1112	0.0125	0	NA	NA
BmBeta	Bomo_Chr18	10800835	INS	1218	0.00625	0	NA	NA
BmBeta	Bomo_Chr18	10807776	INS	448	0.00625	0	NA	NA
BmBeta	Bomo_Chr18	10804498	INS	1006	0.00625	0	NA	NA
BmBeta	Bomo_Chr18	10861267	INS	1266	0.00625	0	NA	NA
BmBeta	Bomo_Chr18	10800835	INS	1380	0.0375	0	NA	NA
BmBeta	Bomo_Chr18	10866960	INV	3667	0.01875	0	NA	NA
BmBeta	Bomo_Chr18	10855805	DEL	-168	0.575	0.985075	5.14944e-09	4.19878e-08
BmBeta	Bomo_Chr18	10858082	INS	333	0.5375	0.985075	6.66195e-10	7.06167e-09
BmBeta	Bomo_Chr18	10859381	DEL	-51	0.48125	0.985075	3.03105e-11	6.42582e-10
BmBeta	Bomo_Chr18	10862373	INS	459	0.43125	0.940299	4.57515e-10	5.38851e-09
BmBeta	Bomo_Chr18	10865394	INS	55	0.4125	0.910448	3.99244e-09	3.52666e-08
BmBeta	Bomo_Chr18	10866053	INS	126	0.4875	0.925373	3.32441e-08	2.20242e-07
BmBeta	Bomo_Chr18	10866962	DEL	-3671	0.7125	0.970149	2.75652e-05	0.000112381
BmBeta	Bomo_Chr18	10877832	DEL	-2642	0.39375	0.925373	3.79929e-10	5.03406e-09
BmBeta	Bomo_Chr18	10887476	INS	341	0.35625	0.910448	3.431e-10	5.03406e-09
BmBeta	Bomo_Chr18	10888297	INS	52	0.325	0.701493	0.000183014	0.000718501
BmBeta	Bomo_Chr18	10842747	DEL	-523	0.0125	0.0746269	0.748504	0.986212
BmBeta	Bomo_Chr18	10877823	INS	440	0.16875	0.328358	0.193457	0.476893
BmBeta	Bomo_Chr18	10808792	INS	466	0.00625	0	NA	NA
BmBeta	Bomo_Chr18	10851616	INS	215	0.01875	0	NA	NA
BmBeta	Bomo_Chr18	10864782	INS	1407	0.00625	0	NA	NA
BmBeta	Bomo_Chr18	10871547	INS	544	0.01875	0	NA	NA
BmBeta	Bomo_Chr18	10808814	INS	963	0.00625	0	NA	NA
BmBeta	Bomo_Chr18	10825043	DEL	-285	0.00625	0	NA	NA
BmBeta	Bomo_Chr18	10842600	INS	182	0.0125	0	NA	NA
BmBeta	Bomo_Chr18	10841550	DEL	-628	0.00625	0	NA	NA
BmBeta	Bomo_Chr18	10864057	INS	1390	0.00625	0	NA	NA
BmBeta	Bomo_Chr18	10877805	INS	220	0.00625	0	NA	NA
BmBeta	Bomo_Chr18	10878398	INS	6769	0.00625	0	NA	NA
BmBeta	Bomo_Chr18	10881777	INS	5412	0.00625	0	NA	NA
BmBeta	Bomo_Chr18	10864705	INS	6396	0.00625	0	NA	NA
BmBeta	Bomo_Chr18	10805457	INS	4386	0.00625	0	NA	NA
BmBeta	Bomo_Chr18	10837615	DEL	-397	0.00625	0	NA	NA
BmBeta	Bomo_Chr18	10812450	INS	1621	0.00625	0	NA	NA
BmBeta	Bomo_Chr18	10849429	INS	457	0.04375	0	NA	NA
BmBeta	Bomo_Chr18	10836325	INS	379	0	0.0149254	NA	NA
BmBeta	Bomo_Chr18	10843013	DEL	-287	0	0.0149254	NA	NA
BmBeta	Bomo_Chr18	10797922	INS	748	0.01875	0	NA	NA
BmBeta	Bomo_Chr18	10797924	INS	753	0.05	0	NA	NA
BmBeta	Bomo_Chr18	10844366	INS	397	0	0.0149254	NA	NA
BmBeta	Bomo_Chr18	10857049	INS	2540	0.00625	0	NA	NA
BmBeta	Bomo_Chr18	10885596	INS	5904	0	0.0149254	NA	NA
BmBeta	Bomo_Chr18	10822838	DEL	-1249	0	0.0149254	NA	NA
BmBeta	Bomo_Chr18	10881372	INS	215	0	0.0149254	NA	NA
BmBeta	Bomo_Chr18	10824247	INS	1574	0.00625	0	NA	NA
BmBeta	Bomo_Chr18	10824246	DEL	-9240	0.03125	0	NA	NA
BmBeta	Bomo_Chr18	10844704	INS	50	0	0.0149254	NA	NA
BmBeta	Bomo_Chr18	10862373	INS	427	0	0.0149254	NA	NA
BmBeta	Bomo_Chr18	10822838	INS	3706	0	0.0149254	NA	NA
BmBeta	Bomo_Chr18	10797428	DEL	-67	0.06875	0	NA	NA
BmBeta	Bomo_Chr18	10797759	INS	290	0.06875	0	NA	NA
BmBeta	Bomo_Chr18	10798210	INS	1262	0.0625	0	NA	NA
BmBeta	Bomo_Chr18	10798491	DEL	-433	0.11875	0	NA	NA
BmBeta	Bomo_Chr18	10800830	INS	734	0.05625	0.0149254	0.859992	0.986212
BmBeta	Bomo_Chr18	10806593	INS	944	0.16875	0.0298507	0.60439	0.986212
BmBeta	Bomo_Chr18	10806283	INS	1651	0.0875	0	NA	NA
BmBeta	Bomo_Chr18	10810100	INS	231	0.1125	0.0149254	0.75901	0.986212
BmBeta	Bomo_Chr18	10824247	INS	2109	0.00625	0	NA	NA
BmBeta	Bomo_Chr18	10837483	DEL	-138	0.10625	0	NA	NA
BmBeta	Bomo_Chr18	10839372	DEL	-467	0.1	0	NA	NA
BmBeta	Bomo_Chr18	10840123	DEL	-229	0.19375	0	NA	NA
BmBeta	Bomo_Chr18	10855640	INS	641	0.00625	0	NA	NA
BmBeta	Bomo_Chr18	10857050	INS	2501	0.025	0	NA	NA
BmBeta	Bomo_Chr18	10858148	INS	222	0.01875	0	NA	NA
BmBeta	Bomo_Chr18	10878397	DEL	-2076	0.1625	0.0298507	0.61558	0.986212
BmBeta	Bomo_Chr18	10808793	INS	499	0.00625	0	NA	NA
BmBeta	Bomo_Chr18	10838571	INS	2020	0.00625	0	NA	NA
BmBeta	Bomo_Chr18	10885807	INS	2493	0.00625	0	NA	NA
BmBeta	Bomo_Chr18	10886382	DEL	-206	0.00625	0	NA	NA
BmBeta	Bomo_Chr18	10824247	INS	2316	0.00625	0	NA	NA
BmBeta	Bomo_Chr18	10840123	INS	1507	0	0.0149254	NA	NA
BmBeta	Bomo_Chr18	10798214	INS	1560	0.01875	0.0149254	0.980012	0.986212
BmBeta	Bomo_Chr18	10808792	INS	1820	0.15	0	NA	NA
BmBeta	Bomo_Chr18	10822833	DEL	-10651	0.3	0.343284	0.713065	0.986212
BmBeta	Bomo_Chr18	10824246	INS	2185	0.06875	0	NA	NA
BmBeta	Bomo_Chr18	10852146	INS	263	0.0375	0	NA	NA
BmBeta	Bomo_Chr18	10855790	INS	614	0.00625	0	NA	NA
BmBeta	Bomo_Chr18	10844382	INS	165	0.00625	0	NA	NA
BmBeta	Bomo_Chr18	10864705	INS	6403	0.00625	0	NA	NA
BmBeta	Bomo_Chr18	10822838	INS	3686	0	0.0149254	NA	NA
BmBeta	Bomo_Chr18	10812566	DEL	-201	0.10625	0.0149254	0.768524	0.986212
BmBeta	Bomo_Chr18	10836313	INS	404	0.00625	0	NA	NA
BmBeta	Bomo_Chr18	10851942	INS	417	0.075	0	NA	NA
BmBeta	Bomo_Chr18	10822833	INS	3772	0	0.0149254	NA	NA
BmBeta	Bomo_Chr18	10853933	INS	66	0.0125	0.0149254	0.986212	0.986212
BmBeta	Bomo_Chr18	10840124	INS	749	0.04375	0	NA	NA
BmBeta	Bomo_Chr18	10849318	INS	298	0.00625	0.0149254	0.952207	0.986212
BmBeta	Bomo_Chr18	10803699	INS	6226	0.03125	0	NA	NA
BmBeta	Bomo_Chr18	10805417	INS	4840	0.08125	0	NA	NA
BmBeta	Bomo_Chr18	10808793	INS	1595	0.04375	0	NA	NA
BmBeta	Bomo_Chr18	10822077	INS	2716	0.025	0	NA	NA
BmBeta	Bomo_Chr18	10822077	DEL	-1331	0.04375	0	NA	NA
BmBeta	Bomo_Chr18	10822077	DEL	-11407	0.025	0	NA	NA
BmBeta	Bomo_Chr18	10877972	DEL	-748	0.00625	0.0149254	0.952207	0.986212
BmBeta	Bomo_Chr18	10861947	INS	2848	0.01875	0	NA	NA
BmBeta	Bomo_Chr18	10855858	INS	78	0.075	0	NA	NA
BmBeta	Bomo_Chr18	10800827	INS	1457	0.00625	0	NA	NA
BmBeta	Bomo_Chr18	10805420	INS	1580	0.00625	0	NA	NA
BmBeta	Bomo_Chr18	10841550	DEL	-165	0	0.0746269	NA	NA
BmBeta	Bomo_Chr18	10800827	INS	1479	0.00625	0	NA	NA
BmBeta	Bomo_Chr18	10808792	INS	645	0.00625	0	NA	NA
BmBeta	Bomo_Chr18	10810971	DEL	-301	0.03125	0	NA	NA
BmBeta	Bomo_Chr18	10821848	DEL	-210	0.35625	0.0447761	0.267218	0.615764
BmBeta	Bomo_Chr18	10837918	INS	71	0.00625	0	NA	NA
BmBeta	Bomo_Chr18	10842510	INS	128	0.2625	0	NA	NA
BmBeta	Bomo_Chr18	10864782	INS	315	0.0125	0	NA	NA
BmBeta	Bomo_Chr18	10805420	INS	1356	0.00625	0.0298507	0.895445	0.986212
BmBeta	Bomo_Chr18	10800827	INS	1318	0.00625	0	NA	NA
BmBeta	Bomo_Chr18	10806595	INS	1694	0.00625	0	NA	NA
BmBeta	Bomo_Chr18	10841290	INS	143	0.01875	0	NA	NA
BmBeta	Bomo_Chr18	10856291	INS	467	0.00625	0	NA	NA
BmBeta	Bomo_Chr18	10825298	INS	1400	0.00625	0.0149254	0.952207	0.986212
BmBeta	Bomo_Chr18	10836387	INS	245	0.04375	0.0895522	0.73822	0.986212
BmBeta	Bomo_Chr18	10842747	DEL	-341	0.0375	0.298507	0.18811	0.474755
BmBeta	Bomo_Chr18	10824362	INS	1581	0.00625	0	NA	NA
BmBeta	Bomo_Chr18	10840868	INS	347	0.0125	0	NA	NA
BmBeta	Bomo_Chr18	10842899	INS	226	0.0125	0	NA	NA
BmBeta	Bomo_Chr18	10843018	DEL	-355	0	0.0597015	NA	NA
BmBeta	Bomo_Chr18	10803698	INS	13462	0.00625	0	NA	NA
BmBeta	Bomo_Chr18	10839581	DEL	-771	0.00625	0	NA	NA
BmBeta	Bomo_Chr18	10822834	INS	2340	0.00625	0	NA	NA
BmBeta	Bomo_Chr18	10845993	INS	262	0.00625	0	NA	NA
BmBeta	Bomo_Chr18	10805420	INS	910	0.0125	0.0597015	0.790362	0.986212
BmBeta	Bomo_Chr18	10824085	INS	375	0.10625	0.447761	0.0162466	0.050561
BmBeta	Bomo_Chr18	10841491	DEL	-224	0.4875	0.671642	0.0477809	0.133284
