# Supplementary material for: Characterization of Spectrin Family Genes and Their Evolutionary Roles in Domestication and Breeding of the Silkworm Bombyx mori
Source: Insects. 2025 May 24;16(6):556. doi: 10.3390/insects16060556 (PMC12193018; doi:10.3390/insects16060556)
Supplement: Supplementary file 1 [file insects-16-00556-s001.zip › Table S4.xlsx]

## Sheet: Sheet1
Haplotype group	Number of haplotype	Presentation of the 28 SVs
Local haplotype group	Hap_1	0000000000110000000001100001
	Hap_2	1001010001011100111000011011
	Hap_3	1001011101010101111001100011
	Hap_5	0000101010110110000001111000
	Hap_6	0000000001010100000000000000
	Hap_7	1001010001011100011000011011
	Hap_8	0000101000010000111000011010
	Hap_9	0000101000010000101000011010
	Hap_10	0000000000000000111000011011
	Hap_11	0000101000000110000001111000
	Hap_14	0000101000010110000001100100
	Hap_15	0000101000010010000001111000
	Hap_16	0000000000010110001001011001
	Hap_17	1001010001011100101000011011
	Hap_18	1001010101011100100010011001
	Hap_20	0000101000011100101001100100
	Hap_21	1001010001011110000000011101
	Hap_22	0000000101010000100010011011
	Hap_23	0000010001001010111011011111
	Hap_24	0000000001011000101000011010
	Hap_25	0000101000010110100001111100
	Hap_26	0000101100000100101010001011
	Hap_27	0000101100000100100001100100
	Hap_28	0000101100010100100011100000
	Hap_29	0000111000010010000001111001
	Hap_30	0000111000110010000001111001
	Hap_31	0000101000000110000001100000
	Hap_32	1001010001011110100001111101
	Hap_33	1001000000000110100101110001
	Hap_34	1001010001011010000000011001
	Hap_35	1001010001011000111000000011
	Hap_36	0000000100010100100010011110
	Hap_37	0000101000000010000001100001
	Hap_38	0000101000010110000001100001
	Hap_39	1001000000011000111000011010
	Hap_40	1001010001011100000000011001
	Hap_41	0000010000010010000000011001
	Hap_42	1001010001011100111000000011
	Hap_43	0100000001000000000010011000
	Hap_44	0000000000000010000011111000
	Hap_45	1001101000001010000001010000
	Hap_46	0000000000000010000001010000
	Hap_47	0000101000010000010111111010
	Hap_48	0000000001010000100000010010
	Hap_49	0000111000110000111001111111
	Hap_50	0000000001010100000000011000
	Hap_51	0000101000110110000001111000
	Hap_52	0000000101010000100010011110
	Hap_53	1001010001011000111000011111
	Hap_54	0000101000010000000011011000
	Hap_56	0001011001010011111111111011
	Hap_57	0000001000000010111111111011
	Hap_58	1000010001010100111001000011
	Hap_59	0000000000000000111001011001
	Hap_61	0000011000011100000011111001
	Hap_62	1001000000011000111000011110
	Hap_63	1000011001001000111000011011
	Hap_65	1001010001011000111010010011
	Hap_66	1001010001011100111010010011
	Hap_68	0000101000010110000001110000
	Hap_72	0000101000010110000001111000
	Hap_73	0000101000010110000001111100
	Hap_92	1001010001011100000010011001
	Hap_93	0000101000000100000001110000
CHN-I haplotype group	Hap_4	1111111111111111111111111111
	Hap_12	0010101011100011111011111110
	Hap_13	0000111011011110011111111011
	Hap_19	1001111111111111111111111111
	Hap_55	1101111011111111101111111111
	Hap_60	0000101100010111111111111110
	Hap_64	1101111111111111111111111111
	Hap_67	0010101000110011111111111110
	Hap_69	0000101001011110011111111110
	Hap_70	1111111011111111111111111111
	Hap_71	0111111111111111111111111111
	Hap_74	0000101001011111010011111110
	Hap_75	0111111111111111100011111111
	Hap_76	0110111011000101011001111111
	Hap_77	0000111001010111011111111011
	Hap_78	1011111111111111111111111111
	Hap_79	1111111111111111111111111011
	Hap_80	1101111011111011111111111111
	Hap_81	0001111111111111101111111111
	Hap_82	1111111011111111111111111011
	Hap_83	1001101100011111111111111110
	Hap_84	1111111111111011111111111111
	Hap_85	1111111111111111101111111111
	Hap_86	0011111111111111101111111111
	Hap_87	1111111011111011111111111111
	Hap_88	0111111011111111111111111111
	Hap_89	0011111011111111111111111111
	Hap_90	1111101111111111111111111111
	Hap_91	0111111111111111101111111111
Note: The digits "1" and "0" in the third column indicate the presence or absence of a structural variation, respectively. The digits from the 1st to the 28th position represent 28 structural variations, ordered consistently with their arrangement in the figure 7D and F.
