# Supplementary material for: Characterization of Spectrin Family Genes and Their Evolutionary Roles in Domestication and Breeding of the Silkworm Bombyx mori
Source: Insects. 2025 May 24;16(6):556. doi: 10.3390/insects16060556 (PMC12193018; doi:10.3390/insects16060556)
Supplement: Supplementary file 1 [file insects-16-00556-s001.zip › Table S5.xlsx]

## Sheet: CSW
CHR	SNP ID	Base Position	A1	TEST	NMISS	BETA	STAT	P value
18	bomsnp28071192	10797548	T	ADD	123	0.001031	0.164	0.87
18	bomsnp28071205	10797592	T	ADD	123	-0.007419	-0.8642	0.3893
18	bomsnp28071206	10797595	A	ADD	123	-0.007419	-0.8642	0.3893
18	bomsnp28071207	10797607	A	ADD	123	-0.0009146	-0.09801	0.9221
18	bomsnp28071211	10797622	C	ADD	123	0.005815	0.9217	0.3586
18	bomsnp28071226	10797780	G	ADD	117	0.006331	0.9775	0.3305
18	bomsnp28071231	10797866	C	ADD	123	-0.01331	-1.367	0.1744
18	bomsnp28071234	10797879	A	ADD	123	0.005335	0.868	0.3872
18	bomsnp28071238	10797902	C	ADD	122	0.006556	1.107	0.2708
18	bomsnp28071239	10797904	C	ADD	122	0.002095	0.3577	0.7212
18	bomsnp28071243	10797914	T	ADD	121	0.001389	0.2364	0.8135
18	bomsnp28071245	10797916	G	ADD	121	0.002623	0.4448	0.6573
18	bomsnp28071247	10798002	T	ADD	123	-0.0009146	-0.09801	0.9221
18	bomsnp28071249	10798016	T	ADD	123	-0.00106	-0.0906	0.928
18	bomsnp28071253	10798029	G	ADD	123	0.01104	1.796	0.07511
18	bomsnp28071256	10798077	A	ADD	123	-0.004766	-0.813	0.4179
18	bomsnp28071257	10798085	C	ADD	123	-0.0009146	-0.09801	0.9221
18	bomsnp28071262	10798145	C	ADD	123	0.001121	0.1835	0.8547
18	bomsnp28071265	10798158	A	ADD	122	0.002715	0.3515	0.7258
18	bomsnp28071267	10798165	C	ADD	122	-0.01304	-1.582	0.1163
18	bomsnp28071268	10798169	T	ADD	122	-0.005453	-0.9279	0.3554
18	bomsnp28071270	10798176	G	ADD	122	-0.005453	-0.9279	0.3554
18	bomsnp28071273	10798189	A	ADD	122	-0.01318	-1.566	0.12
18	bomsnp28071276	10798215	G	ADD	123	-0.002083	-0.2349	0.8147
18	bomsnp28071277	10798220	G	ADD	123	0.003096	0.4013	0.6889
18	bomsnp28071279	10798237	A	ADD	123	-0.003692	-0.3785	0.7057
18	bomsnp28071280	10798239	T	ADD	123	-0.00297	-0.2341	0.8153
18	bomsnp28071281	10798240	T	ADD	123	-0.01499	-1.412	0.1606
18	bomsnp28071286	10798276	T	ADD	123	-0.006423	-0.6261	0.5324
18	bomsnp28071287	10798277	A	ADD	123	-0.0152	-1.452	0.1491
18	bomsnp28071288	10798280	A	ADD	123	0.003901	0.4603	0.6462
18	bomsnp28071292	10798296	G	ADD	123	-0.003122	-0.5627	0.5747
18	bomsnp28071304	10798390	C	ADD	123	0.003096	0.4013	0.6889
18	bomsnp28071307	10798422	G	ADD	123	-0.009554	-1.517	0.1321
18	bomsnp28071319	10798778	T	ADD	121	0.001156	0.1881	0.8511
18	bomsnp28071321	10798795	T	ADD	121	0.001156	0.1881	0.8511
18	bomsnp28071328	10798847	A	ADD	121	0.01022	0.8948	0.3728
18	bomsnp28071335	10798901	A	ADD	119	0.008749	0.691	0.491
18	bomsnp28071336	10798909	T	ADD	117	-0.009528	-0.8018	0.4244
18	bomsnp28071338	10798913	C	ADD	117	-0.017	-1.801	0.07439
18	bomsnp28071339	10798917	G	ADD	117	0.0003974	0.03448	0.9726
18	bomsnp28071348	10799010	C	ADD	123	0.002571	0.4165	0.6778
18	bomsnp28071351	10799055	C	ADD	123	-0.0009146	-0.09801	0.9221
18	bomsnp28071352	10799057	C	ADD	123	-0.0009146	-0.09801	0.9221
18	bomsnp28071357	10799096	T	ADD	123	-0.0129	-1.548	0.1243
18	bomsnp28071360	10799138	T	ADD	123	-0.0129	-1.548	0.1243
18	bomsnp28071363	10799161	C	ADD	123	-0.0009146	-0.09801	0.9221
18	bomsnp28071377	10799205	T	ADD	123	-0.0009146	-0.09801	0.9221
18	bomsnp28071385	10799237	A	ADD	123	0.01209	1.844	0.06778
18	bomsnp28071386	10799249	T	ADD	123	0.001568	0.2732	0.7852
18	bomsnp28071388	10799259	G	ADD	123	0.007582	1.211	0.2283
18	bomsnp28071400	10799369	G	ADD	123	0.009617	1.622	0.1076
18	bomsnp28071404	10799399	C	ADD	123	0.002741	0.4233	0.6729
18	bomsnp28071407	10799412	T	ADD	123	0.001152	0.1238	0.9017
18	bomsnp28071413	10799452	T	ADD	123	0.009711	1.524	0.1302
18	bomsnp28071416	10799464	C	ADD	123	-0.004676	-0.4551	0.6499
18	bomsnp28071425	10799543	T	ADD	123	0.005551	0.911	0.3642
18	bomsnp28071433	10799644	T	ADD	123	-0.00661	-1.085	0.2801
18	bomsnp28071437	10799679	C	ADD	123	0.001673	0.2554	0.7989
18	bomsnp28071443	10799705	A	ADD	123	-0.0129	-1.548	0.1243
18	bomsnp28071453	10799778	A	ADD	123	-0.003354	-0.5965	0.552
18	bomsnp28071454	10799790	A	ADD	123	-0.0129	-1.548	0.1243
18	bomsnp28071455	10799811	G	ADD	123	0.004054	0.5211	0.6033
18	bomsnp28071456	10799816	A	ADD	122	0.003905	0.4994	0.6185
18	bomsnp28071458	10799819	G	ADD	122	0.005144	0.7883	0.4321
18	bomsnp28071461	10799861	T	ADD	121	0.004925	0.628	0.5313
18	bomsnp28071463	10799883	T	ADD	122	-0.004766	-0.4647	0.643
18	bomsnp28071467	10799931	C	ADD	123	-0.01079	-1.579	0.117
18	bomsnp28071468	10799934	G	ADD	123	-0.01079	-1.579	0.117
18	bomsnp28071470	10799951	G	ADD	123	0.006551	1.005	0.3168
18	bomsnp28071472	10799953	A	ADD	123	0.0002156	0.03526	0.9719
18	bomsnp28071473	10799955	C	ADD	123	-0.01079	-1.579	0.117
18	bomsnp28071481	10800166	C	ADD	123	-0.0129	-1.548	0.1243
18	bomsnp28071483	10800188	A	ADD	123	-0.004676	-0.4551	0.6499
18	bomsnp28071492	10800258	G	ADD	123	-0.001372	-0.2149	0.8302
18	bomsnp28071495	10800304	C	ADD	123	-0.0002068	-0.03302	0.9737
18	bomsnp28071498	10800317	T	ADD	123	0.00448	0.7019	0.4841
18	bomsnp28071501	10800346	G	ADD	123	-0.0129	-1.548	0.1243
18	bomsnp28071503	10800357	T	ADD	123	0.001673	0.2554	0.7989
18	bomsnp28071504	10800364	A	ADD	123	-0.0129	-1.548	0.1243
18	bomsnp28071506	10800367	C	ADD	123	0.001673	0.2554	0.7989
18	bomsnp28071517	10800398	A	ADD	123	0.004054	0.5211	0.6033
18	bomsnp28071518	10800404	T	ADD	123	0.001673	0.2554	0.7989
18	bomsnp28071519	10800405	G	ADD	123	0.001673	0.2554	0.7989
18	bomsnp28071522	10800412	A	ADD	123	0.005551	0.911	0.3642
18	bomsnp28071527	10800476	G	ADD	123	0.004054	0.5211	0.6033
18	bomsnp28071528	10800481	A	ADD	123	0.004054	0.5211	0.6033
18	bomsnp28071529	10800488	A	ADD	122	-0.01312	-1.578	0.1172
18	bomsnp28071530	10800498	T	ADD	123	-0.0129	-1.548	0.1243
18	bomsnp28071531	10800499	T	ADD	123	-0.003354	-0.5965	0.552
18	bomsnp28071535	10800518	G	ADD	123	0.004054	0.5211	0.6033
18	bomsnp28071537	10800533	A	ADD	123	0.001673	0.2554	0.7989
18	bomsnp28071538	10800538	T	ADD	123	-0.002792	-0.3045	0.7613
18	bomsnp28071539	10800542	A	ADD	123	-0.0129	-1.548	0.1243
18	bomsnp28071541	10800554	G	ADD	123	0.001673	0.2554	0.7989
18	bomsnp28071544	10800704	G	ADD	123	-0.01293	-1.618	0.1083
18	bomsnp28071555	10800798	A	ADD	119	0.004003	0.6279	0.5313
18	bomsnp28071556	10800803	C	ADD	118	-0.002889	-0.5004	0.6178
18	bomsnp28071558	10800813	G	ADD	123	-0.01202	-1.425	0.1567
18	bomsnp28071608	10801285	A	ADD	121	-0.004133	-0.7444	0.4582
18	bomsnp28071609	10801326	G	ADD	119	-0.0009883	-0.1738	0.8623
18	bomsnp28071611	10801358	A	ADD	123	0.006775	1.184	0.2388
18	bomsnp28071616	10801406	G	ADD	123	0.001365	0.1987	0.8429
18	bomsnp28071618	10801409	T	ADD	123	-0.01079	-1.579	0.117
18	bomsnp28071619	10801418	T	ADD	123	-0.00636	-1.088	0.2789
18	bomsnp28071641	10801674	G	ADD	122	0.00627	0.9631	0.3375
18	bomsnp28071647	10801723	C	ADD	118	-0.01329	-1.642	0.1034
18	bomsnp28071648	10801729	G	ADD	118	0.008058	1.436	0.1538
18	bomsnp28071654	10801797	T	ADD	122	-8.234e-05	-0.01496	0.9881
18	bomsnp28071657	10801807	G	ADD	122	-0.00822	-1.269	0.2071
18	bomsnp28071662	10801828	C	ADD	122	-0.01447	-1.85	0.0669
18	bomsnp28071664	10801892	C	ADD	122	-0.01312	-1.578	0.1172
18	bomsnp28071665	10801902	G	ADD	122	0.005198	0.4785	0.6332
18	bomsnp28071666	10801904	C	ADD	122	-0.0002882	-0.03454	0.9725
18	bomsnp28071668	10801911	A	ADD	122	0.00627	0.9631	0.3375
18	bomsnp28071675	10801952	T	ADD	123	-0.0007684	-0.1364	0.8918
18	bomsnp28071680	10801981	T	ADD	123	0.004212	0.6877	0.493
18	bomsnp28071685	10802031	C	ADD	123	-0.01245	-1.708	0.09028
18	bomsnp28071701	10802268	G	ADD	123	-0.001395	-0.168	0.8669
18	bomsnp28071703	10802294	G	ADD	123	0.000585	0.09466	0.9247
18	bomsnp28071704	10802308	A	ADD	123	0.006551	1.005	0.3168
18	bomsnp28071706	10802327	C	ADD	123	-0.0009506	-0.1664	0.8682
18	bomsnp28071715	10802357	G	ADD	123	0.003462	0.5092	0.6116
18	bomsnp28071717	10802367	G	ADD	123	0.001886	0.2895	0.7727
18	bomsnp28071718	10802370	A	ADD	123	-0.003695	-0.6647	0.5076
18	bomsnp28071721	10802394	A	ADD	123	-0.001395	-0.168	0.8669
18	bomsnp28071722	10802395	A	ADD	123	-0.001155	-0.1804	0.8572
18	bomsnp28071726	10802486	C	ADD	123	0.001886	0.2895	0.7727
18	bomsnp28071729	10802525	A	ADD	122	-0.003873	-0.706	0.4816
18	bomsnp28071733	10802556	A	ADD	123	-0.005027	-0.7463	0.457
18	bomsnp28071736	10802590	A	ADD	123	-0.0009506	-0.1664	0.8682
18	bomsnp28071749	10802770	A	ADD	123	-0.0003203	-0.05693	0.9547
18	bomsnp28071752	10802845	C	ADD	123	-0.001155	-0.1804	0.8572
18	bomsnp28071753	10802846	A	ADD	123	-0.001395	-0.168	0.8669
18	bomsnp28071755	10802880	T	ADD	123	-0.002329	-0.4115	0.6815
18	bomsnp28071759	10803020	G	ADD	123	-0.01051	-1.386	0.1685
18	bomsnp28071761	10803026	A	ADD	123	-0.01051	-1.386	0.1685
18	bomsnp28071765	10803062	T	ADD	123	-0.003428	-0.5539	0.5807
18	bomsnp28071777	10803129	C	ADD	123	-0.001561	-0.2653	0.7913
18	bomsnp28071791	10803292	A	ADD	123	0.001886	0.2895	0.7727
18	bomsnp28071792	10803347	G	ADD	123	0.002978	0.4869	0.6272
18	bomsnp28071795	10803449	A	ADD	123	0.005297	0.8194	0.4142
18	bomsnp28071813	10803674	T	ADD	122	-0.001631	-0.246	0.8061
18	bomsnp28071814	10803678	C	ADD	122	0.0001914	0.02531	0.9799
18	bomsnp28071821	10804274	C	ADD	123	0.001269	0.1714	0.8642
18	bomsnp28071835	10804374	T	ADD	122	-0.000402	-0.05755	0.9542
18	bomsnp28071838	10804393	T	ADD	122	0.001762	0.231	0.8177
18	bomsnp28071839	10804394	A	ADD	122	-0.000402	-0.05755	0.9542
18	bomsnp28071846	10804437	T	ADD	123	0.0006181	0.1085	0.9138
18	bomsnp28071853	10804509	C	ADD	123	-0.001872	-0.242	0.8092
18	bomsnp28071855	10804517	A	ADD	123	-0.001872	-0.242	0.8092
18	bomsnp28071856	10804523	T	ADD	123	0.001821	0.3143	0.7538
18	bomsnp28071863	10804639	A	ADD	123	-0.0003072	-0.04391	0.9651
18	bomsnp28071869	10804707	C	ADD	123	0.001816	0.2378	0.8125
18	bomsnp28071875	10804782	T	ADD	123	0.0003899	0.068	0.9459
18	bomsnp28071878	10804794	C	ADD	123	-0.0001945	-0.03258	0.9741
18	bomsnp28071882	10804832	T	ADD	123	2.821e-05	0.004812	0.9962
18	bomsnp28071885	10804859	G	ADD	122	0.000234	0.03946	0.9686
18	bomsnp28071887	10804863	C	ADD	122	-0.0008013	-0.1376	0.8908
18	bomsnp28071890	10804928	G	ADD	123	0.001152	0.172	0.8637
18	bomsnp28071891	10804933	A	ADD	123	0.0008821	0.148	0.8826
18	bomsnp28071894	10804952	A	ADD	123	0.0002923	0.04946	0.9606
18	bomsnp28071901	10804985	C	ADD	123	0.001816	0.2378	0.8125
18	bomsnp28071906	10805049	C	ADD	123	0.0002278	0.03294	0.9738
18	bomsnp28071926	10805274	C	ADD	123	0.001152	0.172	0.8637
18	bomsnp28071927	10805276	T	ADD	123	-0.0001941	-0.02772	0.9779
18	bomsnp28071941	10805698	A	ADD	123	0.0009002	0.1545	0.8775
18	bomsnp28071944	10805838	C	ADD	123	-0.001395	-0.168	0.8669
18	bomsnp28071945	10805843	A	ADD	123	-0.001395	-0.168	0.8669
18	bomsnp28071947	10805847	G	ADD	123	-0.001395	-0.168	0.8669
18	bomsnp28071949	10805878	A	ADD	122	0.0007645	0.1271	0.8991
18	bomsnp28071951	10805884	A	ADD	122	0.0007645	0.1271	0.8991
18	bomsnp28071958	10805946	G	ADD	122	-0.003002	-0.2536	0.8003
18	bomsnp28071959	10805948	G	ADD	122	0.001322	0.218	0.8278
18	bomsnp28071965	10805961	G	ADD	123	-0.002248	-0.3062	0.76
18	bomsnp28071975	10806058	T	ADD	123	0.001659	0.2752	0.7836
18	bomsnp28071976	10806059	T	ADD	123	0.001659	0.2752	0.7836
18	bomsnp28071980	10806072	C	ADD	123	-0.0001941	-0.02772	0.9779
18	bomsnp28071992	10806156	T	ADD	123	-0.0001941	-0.02772	0.9779
18	bomsnp28072010	10806335	G	ADD	123	-0.003136	-0.3958	0.6929
18	bomsnp28072012	10806341	C	ADD	123	2.036e-05	0.003332	0.9973
18	bomsnp28072029	10806440	G	ADD	123	-0.0001941	-0.02772	0.9779
18	bomsnp28072046	10806555	G	ADD	123	0.001816	0.2378	0.8125
18	bomsnp28072049	10806606	T	ADD	117	0.0001934	0.03123	0.9751
18	bomsnp28072058	10806635	G	ADD	123	-0.0002072	-0.02796	0.9777
18	bomsnp28072062	10806654	A	ADD	123	0.001269	0.1714	0.8642
18	bomsnp28072064	10806658	G	ADD	123	-5.448e-05	-0.009026	0.9928
18	bomsnp28072065	10806664	A	ADD	123	-5.448e-05	-0.009026	0.9928
18	bomsnp28072070	10806680	C	ADD	123	0.001074	0.1784	0.8587
18	bomsnp28072072	10806708	G	ADD	123	0.000484	0.07978	0.9366
18	bomsnp28072075	10806716	T	ADD	123	-0.0005288	-0.06971	0.9445
18	bomsnp28072078	10806734	A	ADD	123	-0.0003072	-0.04391	0.9651
18	bomsnp28072081	10806747	A	ADD	123	0.0009782	0.163	0.8708
18	bomsnp28072088	10806776	T	ADD	123	0.001816	0.2378	0.8125
18	bomsnp28072092	10806798	C	ADD	123	-0.006165	-1.116	0.2667
18	bomsnp28072107	10806890	A	ADD	123	-0.005887	-0.8726	0.3847
18	bomsnp28072120	10807068	A	ADD	123	1.17e-05	0.001159	0.9991
18	bomsnp28072125	10807094	T	ADD	123	0.001816	0.2378	0.8125
18	bomsnp28072126	10807099	T	ADD	123	0.001409	0.1929	0.8473
18	bomsnp28072127	10807120	G	ADD	123	-0.002725	-0.435	0.6644
18	bomsnp28072134	10807167	G	ADD	123	-0.002725	-0.435	0.6644
18	bomsnp28072149	10807297	C	ADD	123	-0.005045	-0.5753	0.5662
18	bomsnp28072160	10807387	G	ADD	123	-0.007874	-1.288	0.2001
18	bomsnp28072161	10807388	C	ADD	123	-0.007874	-1.288	0.2001
18	bomsnp28072162	10807391	G	ADD	122	-0.005848	-0.9103	0.3645
18	bomsnp28072164	10807394	G	ADD	123	-0.007874	-1.288	0.2001
18	bomsnp28072167	10807405	A	ADD	122	0.002828	0.4145	0.6792
18	bomsnp28072175	10807457	C	ADD	122	-0.009493	-1.285	0.2014
18	bomsnp28072176	10807460	A	ADD	122	-0.008683	-0.9117	0.3638
18	bomsnp28072182	10807528	G	ADD	121	0.002606	0.3157	0.7528
18	bomsnp28072183	10807530	A	ADD	121	-0.00875	-0.9142	0.3625
18	bomsnp28072186	10807623	T	ADD	120	-0.004811	-0.7976	0.4268
18	bomsnp28072192	10807653	A	ADD	121	-0.004789	-0.7957	0.4278
18	bomsnp28072206	10807752	T	ADD	121	-0.008247	-1.076	0.2844
18	bomsnp28072213	10807766	C	ADD	121	-0.008019	-0.994	0.3223
18	bomsnp28072221	10807800	T	ADD	123	-0.001268	-0.1755	0.861
18	bomsnp28072224	10807817	A	ADD	123	-0.001268	-0.1755	0.861
18	bomsnp28072228	10807824	G	ADD	123	-0.009517	-1.187	0.2378
18	bomsnp28072229	10807828	A	ADD	123	-0.001268	-0.1755	0.861
18	bomsnp28072233	10807834	T	ADD	123	-0.008924	-1.381	0.1699
18	bomsnp28072237	10807894	G	ADD	123	-0.005993	-0.9536	0.3423
18	bomsnp28072246	10808040	A	ADD	123	-0.01034	-1.101	0.273
18	bomsnp28072250	10808101	T	ADD	123	-0.01129	-1.175	0.2425
18	bomsnp28072255	10808164	G	ADD	123	-0.005431	-0.8034	0.4234
18	bomsnp28072257	10808176	G	ADD	123	-0.003074	-0.5319	0.5958
18	bomsnp28072260	10808216	C	ADD	123	-0.003074	-0.5319	0.5958
18	bomsnp28072274	10808334	G	ADD	123	0.001816	0.2378	0.8125
18	bomsnp28072276	10808340	T	ADD	123	-0.004884	-0.8507	0.3967
18	bomsnp28072279	10808366	T	ADD	123	0.002177	0.259	0.7961
18	bomsnp28072281	10808378	T	ADD	123	-0.007113	-0.7796	0.4372
18	bomsnp28072283	10808395	G	ADD	122	-0.005672	-0.6645	0.5077
18	bomsnp28072294	10808522	G	ADD	123	-0.003775	-0.5949	0.553
18	bomsnp28072301	10808569	C	ADD	123	-0.005287	-0.6692	0.5047
18	bomsnp28072305	10808613	A	ADD	123	-0.003597	-0.3489	0.7278
18	bomsnp28072309	10808652	G	ADD	123	-0.003074	-0.5319	0.5958
18	bomsnp28072310	10808655	G	ADD	123	-0.0053	-0.6885	0.4925
18	bomsnp28072311	10808669	C	ADD	123	-0.002219	-0.3588	0.7204
18	bomsnp28072313	10808681	T	ADD	123	0.0003592	0.04702	0.9626
18	bomsnp28072341	10809111	C	ADD	123	0.006901	1.219	0.2253
18	bomsnp28072398	10809508	G	ADD	123	-0.008263	-0.894	0.3732
18	bomsnp28072403	10809525	A	ADD	123	-0.008923	-0.906	0.3668
18	bomsnp28072407	10809537	G	ADD	123	0.008511	1.455	0.1484
18	bomsnp28072418	10809568	T	ADD	123	-0.008895	-1.335	0.1844
18	bomsnp28072420	10809593	C	ADD	121	0.009695	0.8945	0.3729
18	bomsnp28072421	10809596	A	ADD	121	0.009695	0.8945	0.3729
18	bomsnp28072424	10809599	C	ADD	121	0.009695	0.8945	0.3729
18	bomsnp28072436	10809692	G	ADD	123	-0.001752	-0.2894	0.7728
18	bomsnp28072439	10809696	G	ADD	123	-0.01065	-1.659	0.09971
18	bomsnp28072440	10809709	A	ADD	123	-0.01065	-1.659	0.09971
18	bomsnp28072441	10809715	T	ADD	123	0.0007712	0.1123	0.9108
18	bomsnp28072442	10809716	C	ADD	123	-0.001752	-0.2894	0.7728
18	bomsnp28072444	10809738	A	ADD	122	0.004991	0.6298	0.5301
18	bomsnp28072446	10809756	A	ADD	123	-0.01115	-1.777	0.07816
18	bomsnp28072450	10809782	C	ADD	123	-0.01119	-1.762	0.0806
18	bomsnp28072451	10809785	A	ADD	123	-0.01115	-1.777	0.07816
18	bomsnp28072453	10809803	C	ADD	123	-0.01115	-1.777	0.07816
18	bomsnp28072455	10809810	C	ADD	122	0.0001469	0.0226	0.982
18	bomsnp28072459	10809833	T	ADD	120	-0.01017	-1.616	0.1088
18	bomsnp28072464	10809876	T	ADD	123	0.003569	0.5571	0.5785
18	bomsnp28072476	10809922	A	ADD	123	0.006099	0.9506	0.3437
18	bomsnp28072478	10809938	A	ADD	123	0.006099	0.9506	0.3437
18	bomsnp28072484	10809971	G	ADD	120	-0.000885	-0.1149	0.9088
18	bomsnp28072486	10809977	T	ADD	122	0.005786	0.898	0.371
18	bomsnp28072495	10810022	A	ADD	121	-0.009304	-1.003	0.3181
18	bomsnp28072497	10810051	G	ADD	123	0.008753	1.296	0.1974
18	bomsnp28072498	10810055	T	ADD	123	-0.009253	-1.372	0.1727
18	bomsnp28072499	10810056	A	ADD	121	0.01098	1.041	0.3002
18	bomsnp28072500	10810057	A	ADD	121	0.002487	0.2924	0.7705
18	bomsnp28072501	10810076	T	ADD	121	-0.009443	-1.39	0.1674
18	bomsnp28072507	10810155	G	ADD	123	0.004471	0.72	0.4729
18	bomsnp28072516	10810190	C	ADD	123	0.007584	1.24	0.2174
18	bomsnp28072519	10810200	A	ADD	123	-0.009253	-1.372	0.1727
18	bomsnp28072520	10810205	A	ADD	123	0.01128	1.079	0.2828
18	bomsnp28072522	10810257	A	ADD	123	-2.578e-05	-0.00354	0.9972
18	bomsnp28072523	10810269	C	ADD	123	0.004989	0.7924	0.4297
18	bomsnp28072526	10810296	G	ADD	123	0.008569	1.524	0.1303
18	bomsnp28072537	10810395	C	ADD	123	0.002883	0.5108	0.6104
18	bomsnp28072538	10810415	C	ADD	123	0.004382	0.7554	0.4515
18	bomsnp28072542	10810439	T	ADD	123	0.003696	0.6481	0.5182
18	bomsnp28072545	10810451	G	ADD	123	0.003696	0.6481	0.5182
18	bomsnp28072588	10810760	T	ADD	123	0.004758	0.8186	0.4147
18	bomsnp28072591	10810764	A	ADD	123	0.009526	1.5	0.1362
18	bomsnp28072594	10810797	G	ADD	123	0.0007712	0.1123	0.9108
18	bomsnp28072602	10810847	A	ADD	123	0.008753	1.296	0.1974
18	bomsnp28072603	10810864	A	ADD	123	0.008753	1.296	0.1974
18	bomsnp28072605	10810869	C	ADD	123	0.008753	1.296	0.1974
18	bomsnp28072607	10810877	A	ADD	123	0.008753	1.296	0.1974
18	bomsnp28072608	10810880	A	ADD	123	0.01758	1.823	0.07086
18	bomsnp28072609	10810886	A	ADD	123	0.008753	1.296	0.1974
18	bomsnp28072614	10810924	C	ADD	123	0.009526	1.5	0.1362
18	bomsnp28072620	10810944	G	ADD	123	0.008753	1.296	0.1974
18	bomsnp28072627	10810962	G	ADD	123	0.008753	1.296	0.1974
18	bomsnp28072628	10810964	A	ADD	123	0.008753	1.296	0.1974
18	bomsnp28072634	10810989	A	ADD	123	0.008753	1.296	0.1974
18	bomsnp28072635	10810999	C	ADD	123	0.01063	1.784	0.07696
18	bomsnp28072636	10811000	G	ADD	123	0.01063	1.784	0.07696
18	bomsnp28072637	10811004	A	ADD	123	0.008753	1.296	0.1974
18	bomsnp28072641	10811013	A	ADD	123	0.008753	1.296	0.1974
18	bomsnp28072642	10811018	C	ADD	123	0.008753	1.296	0.1974
18	bomsnp28072644	10811076	T	ADD	123	0.008753	1.296	0.1974
18	bomsnp28072647	10811094	A	ADD	123	0.008753	1.296	0.1974
18	bomsnp28072648	10811109	A	ADD	123	0.008753	1.296	0.1974
18	bomsnp28072654	10811139	A	ADD	123	0.000173	0.02764	0.978
18	bomsnp28072655	10811154	T	ADD	123	0.008753	1.296	0.1974
18	bomsnp28072660	10811175	G	ADD	123	0.008753	1.296	0.1974
18	bomsnp28072673	10811229	C	ADD	123	0.004382	0.7554	0.4515
18	bomsnp28072676	10811251	A	ADD	123	0.008753	1.296	0.1974
18	bomsnp28072683	10811767	C	ADD	123	0.01128	1.079	0.2828
18	bomsnp28072690	10811830	A	ADD	123	-0.009253	-1.372	0.1727
18	bomsnp28072693	10811858	C	ADD	123	0.0007712	0.1123	0.9108
18	bomsnp28072694	10811862	T	ADD	123	0.009526	1.5	0.1362
18	bomsnp28072699	10811873	A	ADD	123	0.01128	1.079	0.2828
18	bomsnp28072704	10811904	C	ADD	123	0.0007712	0.1123	0.9108
18	bomsnp28072706	10811913	T	ADD	123	0.008753	1.296	0.1974
18	bomsnp28072708	10811915	T	ADD	123	0.0007712	0.1123	0.9108
18	bomsnp28072719	10811982	C	ADD	123	0.0007712	0.1123	0.9108
18	bomsnp28072720	10811985	T	ADD	123	0.009509	1.066	0.2887
18	bomsnp28072722	10812017	T	ADD	123	0.004707	0.5318	0.5959
18	bomsnp28072733	10812219	C	ADD	123	-0.009253	-1.372	0.1727
18	bomsnp28072737	10812384	A	ADD	123	-0.005694	-0.6715	0.5032
18	bomsnp28072740	10812433	T	ADD	119	0.008244	1.201	0.2323
18	bomsnp28072741	10812439	T	ADD	122	0.002284	0.3109	0.7564
18	bomsnp28072742	10812444	C	ADD	122	-0.008716	-1.305	0.1943
18	bomsnp28072745	10812557	T	ADD	123	0.001816	0.2378	0.8125
18	bomsnp28072746	10812574	A	ADD	123	0.006562	1.081	0.2819
18	bomsnp28072747	10812575	G	ADD	123	0.006562	1.081	0.2819
18	bomsnp28072749	10812597	A	ADD	123	0.006562	1.081	0.2819
18	bomsnp28072751	10812603	G	ADD	123	0.006562	1.081	0.2819
18	bomsnp28072763	10812847	T	ADD	123	0.003828	0.442	0.6593
18	bomsnp28072765	10812854	A	ADD	123	-0.003505	-0.445	0.6572
18	bomsnp28072768	10812880	G	ADD	123	-0.003505	-0.445	0.6572
18	bomsnp28072785	10813082	A	ADD	123	0.006099	0.9506	0.3437
18	bomsnp28072793	10813201	A	ADD	122	0.001192	0.1859	0.8528
18	bomsnp28072801	10813221	G	ADD	122	0.006248	0.8403	0.4025
18	bomsnp28072805	10813234	T	ADD	123	0.009422	1.617	0.1087
18	bomsnp28072806	10813253	A	ADD	122	0.009175	1.346	0.1811
18	bomsnp28072810	10813307	T	ADD	122	0.01119	1.066	0.2886
18	bomsnp28072814	10813388	G	ADD	123	0.009185	1.109	0.2696
18	bomsnp28072817	10813408	T	ADD	123	-0.002781	-0.2027	0.8397
18	bomsnp28072819	10813447	C	ADD	123	0.005973	1.012	0.3138
18	bomsnp28072821	10813462	A	ADD	123	-0.009253	-1.372	0.1727
18	bomsnp28072826	10813509	C	ADD	123	0.01073	1.869	0.06418
18	bomsnp28072827	10813556	A	ADD	123	-0.009253	-1.372	0.1727
18	bomsnp28072829	10813604	T	ADD	123	0.01128	1.079	0.2828
18	bomsnp28072831	10813611	G	ADD	123	0.008753	1.296	0.1974
18	bomsnp28072834	10813631	A	ADD	123	0.008753	1.296	0.1974
18	bomsnp28072839	10813738	G	ADD	123	0.008423	1.343	0.1819
18	bomsnp28072842	10813760	T	ADD	123	0.007578	1.117	0.2662
18	bomsnp28072843	10813762	A	ADD	123	0.006479	1.114	0.2678
18	bomsnp28072848	10813849	G	ADD	123	0.001816	0.2378	0.8125
18	bomsnp28072849	10813866	T	ADD	123	0.007578	1.117	0.2662
18	bomsnp28072850	10813876	T	ADD	123	0.01157	1.927	0.05643
18	bomsnp28072852	10813894	T	ADD	123	0.01063	1.784	0.07696
18	bomsnp28072857	10813915	T	ADD	123	0.01	1.715	0.08902
18	bomsnp28072858	10813929	T	ADD	123	0.01063	1.784	0.07696
18	bomsnp28072865	10813980	T	ADD	123	0.007578	1.117	0.2662
18	bomsnp28072868	10814012	A	ADD	122	0.01101	1.921	0.05725
18	bomsnp28072883	10814169	A	ADD	123	0.01831	1.995	0.04841
18	bomsnp28072884	10814178	A	ADD	122	0.01379	1.414	0.1601
18	bomsnp28072888	10814208	T	ADD	123	0.003513	0.5671	0.5717
18	bomsnp28072892	10814228	A	ADD	123	-0.00284	-0.2855	0.7758
18	bomsnp28072894	10814235	T	ADD	123	-0.00284	-0.2855	0.7758
18	bomsnp28072895	10814242	C	ADD	123	-0.00284	-0.2855	0.7758
18	bomsnp28072898	10814256	A	ADD	123	-0.00284	-0.2855	0.7758
18	bomsnp28072903	10814317	A	ADD	123	-0.004349	-0.412	0.6811
18	bomsnp28072910	10814365	G	ADD	123	-0.0104	-0.9726	0.3328
18	bomsnp28072911	10814412	A	ADD	123	0.003816	0.638	0.5247
18	bomsnp28072917	10814510	A	ADD	123	0.003966	0.4864	0.6276
18	bomsnp28072920	10814543	A	ADD	123	0.01736	1.859	0.06556
18	bomsnp28072929	10814646	A	ADD	123	2.172e-05	0.002051	0.9984
18	bomsnp28072931	10814653	A	ADD	123	-0.0009897	-0.1617	0.8718
18	bomsnp28072932	10814656	G	ADD	123	0.001511	0.2563	0.7982
18	bomsnp28072936	10814667	G	ADD	123	0.006939	0.9963	0.3212
18	bomsnp28072938	10814673	T	ADD	123	-0.009846	-1.4	0.1641
18	bomsnp28072940	10814690	G	ADD	123	-0.004731	-0.7725	0.4414
18	bomsnp28072948	10814813	T	ADD	123	0.005305	0.7946	0.4285
18	bomsnp28072953	10814849	G	ADD	123	0.007281	0.8483	0.398
18	bomsnp28072956	10814903	C	ADD	123	0.007281	0.8483	0.398
18	bomsnp28072973	10815183	C	ADD	123	-0.01528	-0.957	0.3405
18	bomsnp28072980	10815270	T	ADD	123	8.548e-05	0.0131	0.9896
18	bomsnp28072981	10815277	A	ADD	123	-0.01528	-0.957	0.3405
18	bomsnp28072984	10815323	C	ADD	123	-0.005455	-0.7621	0.4475
18	bomsnp28072986	10815335	A	ADD	123	-0.003347	-0.4519	0.6522
18	bomsnp28072987	10815339	A	ADD	123	0.0006661	0.1136	0.9097
18	bomsnp28072991	10815348	T	ADD	122	-0.01528	-0.9588	0.3396
18	bomsnp28072994	10815380	T	ADD	123	-0.005863	-0.9967	0.321
18	bomsnp28072999	10815411	T	ADD	123	-0.003347	-0.4519	0.6522
18	bomsnp28073000	10815413	T	ADD	123	-0.00562	-0.7761	0.4393
18	bomsnp28073002	10815452	A	ADD	123	-0.00562	-0.7761	0.4393
18	bomsnp28073016	10815625	T	ADD	123	-0.00182	-0.2309	0.8178
18	bomsnp28073017	10815631	A	ADD	123	8.548e-05	0.0131	0.9896
18	bomsnp28073019	10815634	T	ADD	122	-0.0005693	-0.08712	0.9307
18	bomsnp28073020	10815635	G	ADD	122	-0.00224	-0.2845	0.7765
18	bomsnp28073021	10815641	A	ADD	122	-0.00664	-0.9755	0.3313
18	bomsnp28073022	10815642	A	ADD	122	-0.003245	-0.5527	0.5816
18	bomsnp28073023	10815645	C	ADD	122	-0.003024	-0.5205	0.6037
18	bomsnp28073025	10815651	C	ADD	122	-0.0005693	-0.08712	0.9307
18	bomsnp28073026	10815660	C	ADD	122	-0.00224	-0.2845	0.7765
18	bomsnp28073027	10815665	C	ADD	122	0.003296	0.5501	0.5833
18	bomsnp28073028	10815666	G	ADD	122	-0.0004231	-0.04361	0.9653
18	bomsnp28073029	10815671	G	ADD	122	-0.003245	-0.5527	0.5816
18	bomsnp28073030	10815674	A	ADD	122	-0.0004231	-0.04361	0.9653
18	bomsnp28073032	10815720	G	ADD	117	-0.00313	-0.2676	0.7895
18	bomsnp28073034	10815726	T	ADD	123	-0.0002304	-0.02371	0.9811
18	bomsnp28073035	10815727	G	ADD	122	-0.0152	-0.9487	0.3447
18	bomsnp28073040	10815781	A	ADD	123	-0.01528	-0.957	0.3405
18	bomsnp28073041	10815786	G	ADD	123	8.548e-05	0.0131	0.9896
18	bomsnp28073045	10815812	T	ADD	123	-0.01528	-0.957	0.3405
18	bomsnp28073047	10815822	T	ADD	123	-0.01528	-0.957	0.3405
18	bomsnp28073054	10815852	A	ADD	123	-0.00182	-0.2309	0.8178
18	bomsnp28073057	10815856	T	ADD	123	-0.00182	-0.2309	0.8178
18	bomsnp28073065	10815887	A	ADD	123	0.004717	0.8156	0.4164
18	bomsnp28073070	10815929	G	ADD	123	8.548e-05	0.0131	0.9896
18	bomsnp28073077	10815958	G	ADD	123	0.007342	1.22	0.2249
18	bomsnp28073094	10816009	C	ADD	123	0.004717	0.8156	0.4164
18	bomsnp28073095	10816020	T	ADD	123	0.0008333	0.0931	0.926
18	bomsnp28073097	10816027	T	ADD	122	-0.01528	-0.9588	0.3396
18	bomsnp28073101	10816053	T	ADD	122	-0.01528	-0.9588	0.3396
18	bomsnp28073125	10816314	A	ADD	121	0.003498	0.4217	0.674
18	bomsnp28073140	10816369	T	ADD	123	-0.006476	-0.9498	0.3442
18	bomsnp28073146	10816392	G	ADD	123	-0.006476	-0.9498	0.3442
18	bomsnp28073149	10816408	A	ADD	123	-0.01528	-0.957	0.3405
18	bomsnp28073151	10816429	G	ADD	123	-0.0002304	-0.02371	0.9811
18	bomsnp28073155	10816446	A	ADD	123	0.004511	0.4537	0.6509
18	bomsnp28073157	10816449	A	ADD	123	-0.01528	-0.957	0.3405
18	bomsnp28073176	10816541	A	ADD	123	-0.005087	-0.8485	0.3979
18	bomsnp28073177	10816550	C	ADD	123	8.548e-05	0.0131	0.9896
18	bomsnp28073180	10816586	G	ADD	123	-0.01528	-0.957	0.3405
18	bomsnp28073186	10816657	A	ADD	123	0.009012	1.454	0.1485
18	bomsnp28073190	10816694	G	ADD	123	-0.01528	-0.957	0.3405
18	bomsnp28073192	10816701	C	ADD	123	0.006185	1.033	0.3036
18	bomsnp28073194	10816714	A	ADD	122	-0.004823	-0.85	0.3971
18	bomsnp28073198	10816722	G	ADD	122	0.002899	0.4653	0.6426
18	bomsnp28073199	10816724	A	ADD	122	0.0006607	0.09898	0.9213
18	bomsnp28073208	10816870	T	ADD	123	-0.01528	-0.957	0.3405
18	bomsnp28073210	10816885	T	ADD	123	-0.009516	-1.383	0.1694
18	bomsnp28073212	10816894	A	ADD	123	-0.009516	-1.383	0.1694
18	bomsnp28073213	10816903	T	ADD	123	-0.006476	-0.9498	0.3442
18	bomsnp28073215	10816909	A	ADD	123	-0.009516	-1.383	0.1694
18	bomsnp28073231	10817023	A	ADD	123	-0.007621	-1.243	0.2163
18	bomsnp28073241	10817103	G	ADD	123	-0.006834	-1.178	0.2412
18	bomsnp28073245	10817148	A	ADD	123	0.00905	1.467	0.145
18	bomsnp28073247	10817155	T	ADD	123	0.00905	1.467	0.145
18	bomsnp28073252	10817188	A	ADD	122	0.008746	1.418	0.1588
18	bomsnp28073256	10817206	A	ADD	122	0.00398	0.68	0.4978
18	bomsnp28073266	10817305	A	ADD	123	0.01007	1.697	0.09242
18	bomsnp28073271	10817335	T	ADD	123	0.004269	0.6343	0.5271
18	bomsnp28073276	10817398	A	ADD	123	0.007774	1.363	0.1754
18	bomsnp28073278	10817427	A	ADD	123	0.003641	0.379	0.7054
18	bomsnp28073284	10817458	A	ADD	123	0.002184	0.3296	0.7423
18	bomsnp28073295	10817613	A	ADD	123	0.00768	1.208	0.2296
18	bomsnp28073303	10818132	C	ADD	123	0.003641	0.379	0.7054
18	bomsnp28073309	10818184	C	ADD	123	0.003371	0.3923	0.6955
18	bomsnp28073311	10818202	G	ADD	123	0.003371	0.3923	0.6955
18	bomsnp28073312	10818203	T	ADD	123	0.01018	1.712	0.08952
18	bomsnp28073318	10818240	G	ADD	123	0.002559	0.3399	0.7345
18	bomsnp28073335	10818819	T	ADD	122	0.00423	0.5032	0.6158
18	bomsnp28073341	10818864	G	ADD	123	0.01331	2.431	0.01656
18	bomsnp28073343	10818875	C	ADD	120	0.01331	2.398	0.01809
18	bomsnp28073344	10818878	G	ADD	120	0.01331	2.398	0.01809
18	bomsnp28073347	10818885	T	ADD	123	0.011	1.744	0.08383
18	bomsnp28073348	10818891	A	ADD	123	0.003641	0.379	0.7054
18	bomsnp28073349	10818892	C	ADD	120	0.00547	0.897	0.3716
18	bomsnp28073354	10818959	G	ADD	119	0.0124	2.204	0.02957
18	bomsnp28073357	10818971	C	ADD	119	0.00426	0.6908	0.4911
18	bomsnp28073376	10819058	G	ADD	123	0.01271	1.631	0.1057
18	bomsnp28073384	10819105	C	ADD	121	0.0005236	0.07953	0.9367
18	bomsnp28073390	10819143	A	ADD	121	0.002	0.3382	0.7359
18	bomsnp28073393	10819170	T	ADD	123	0.01134	1.633	0.1051
18	bomsnp28073395	10819173	A	ADD	123	0.01134	1.633	0.1051
18	bomsnp28073397	10819188	A	ADD	123	0.003641	0.379	0.7054
18	bomsnp28073399	10819193	T	ADD	123	0.003371	0.3923	0.6955
18	bomsnp28073402	10819214	T	ADD	123	0.01157	1.995	0.04839
18	bomsnp28073403	10819215	C	ADD	117	0.01508	2.049	0.04281
18	bomsnp28073408	10819245	C	ADD	123	0.01018	1.712	0.08952
18	bomsnp28073409	10819246	T	ADD	123	0.0004293	0.07043	0.944
18	bomsnp28073412	10819281	A	ADD	123	0.01134	1.633	0.1051
18	bomsnp28073413	10819282	G	ADD	123	0.01134	1.633	0.1051
18	bomsnp28073416	10819292	C	ADD	123	0.01134	1.633	0.1051
18	bomsnp28073418	10819301	A	ADD	123	0.01028	1.683	0.09512
18	bomsnp28073426	10819363	C	ADD	123	0.009906	1.569	0.1193
18	bomsnp28073427	10819364	G	ADD	123	0.01028	1.683	0.09512
18	bomsnp28073431	10819386	G	ADD	123	0.01069	1.561	0.1211
18	bomsnp28073433	10819406	T	ADD	123	0.006114	0.9941	0.3222
18	bomsnp28073437	10819423	T	ADD	123	0.003641	0.379	0.7054
18	bomsnp28073442	10819434	A	ADD	123	0.003335	0.464	0.6435
18	bomsnp28073445	10819469	T	ADD	123	0.004668	0.774	0.4405
18	bomsnp28073452	10819529	G	ADD	123	-0.003922	-0.5253	0.6004
18	bomsnp28073453	10819531	A	ADD	123	-0.003922	-0.5253	0.6004
18	bomsnp28073454	10819534	G	ADD	123	0.002147	0.2319	0.8171
18	bomsnp28073462	10819567	C	ADD	123	-0.003332	-0.338	0.736
18	bomsnp28073463	10819577	A	ADD	123	-4.382e-05	-0.004459	0.9965
18	bomsnp28073466	10819582	A	ADD	123	0.01188	1.383	0.1692
18	bomsnp28073468	10819592	C	ADD	123	0.003641	0.379	0.7054
18	bomsnp28073470	10819598	G	ADD	123	0.00245	0.3089	0.7579
18	bomsnp28073474	10819613	T	ADD	123	0.01281	1.551	0.1237
18	bomsnp28073478	10819626	T	ADD	123	0.01354	1.702	0.09136
18	bomsnp28073480	10819631	T	ADD	123	0.01354	1.702	0.09136
18	bomsnp28073481	10819632	G	ADD	123	0.01354	1.702	0.09136
18	bomsnp28073511	10819813	T	ADD	119	-0.008101	-0.9627	0.3378
18	bomsnp28073512	10819814	A	ADD	119	-0.008101	-0.9627	0.3378
18	bomsnp28073514	10819828	T	ADD	119	0.004075	0.5357	0.5932
18	bomsnp28073515	10819829	T	ADD	117	0.0002744	0.04322	0.9656
18	bomsnp28073517	10819845	A	ADD	119	0.003061	0.312	0.7556
18	bomsnp28073520	10819858	A	ADD	119	0.002413	0.3424	0.7327
18	bomsnp28073523	10819870	C	ADD	119	0.002881	0.3993	0.6904
18	bomsnp28073525	10819876	C	ADD	118	0.004018	0.596	0.5524
18	bomsnp28073535	10820013	A	ADD	123	0.003918	0.6689	0.5049
18	bomsnp28073537	10820016	A	ADD	123	0.002769	0.3458	0.7301
18	bomsnp28073541	10820083	A	ADD	123	0.01914	2.141	0.03435
18	bomsnp28073543	10820092	A	ADD	123	-4.382e-05	-0.004459	0.9965
18	bomsnp28073567	10820397	A	ADD	123	0.0004994	0.08459	0.9327
18	bomsnp28073572	10820466	A	ADD	122	0.0004928	0.05213	0.9585
18	bomsnp28073574	10820496	T	ADD	122	0.005115	0.8981	0.371
18	bomsnp28073575	10820497	G	ADD	123	0.00245	0.3089	0.7579
18	bomsnp28073577	10820503	G	ADD	122	0.005115	0.8981	0.371
18	bomsnp28073585	10820591	C	ADD	123	0.003791	0.5602	0.5764
18	bomsnp28073587	10820593	A	ADD	123	0.006949	1.182	0.2395
18	bomsnp28073591	10820606	C	ADD	123	0.005084	0.9032	0.3683
18	bomsnp28073596	10820626	A	ADD	123	0.003233	0.382	0.7032
18	bomsnp28073599	10820648	G	ADD	123	-0.009128	-0.8984	0.3708
18	bomsnp28073604	10820699	A	ADD	123	0.005276	0.9021	0.3689
18	bomsnp28073605	10820706	T	ADD	123	0.006949	1.182	0.2395
18	bomsnp28073623	10820795	T	ADD	123	0.007218	0.7127	0.4775
18	bomsnp28073630	10820885	T	ADD	123	0.006949	1.182	0.2395
18	bomsnp28073640	10820950	T	ADD	123	0.006949	1.182	0.2395
18	bomsnp28073648	10820997	C	ADD	123	0.003791	0.5602	0.5764
18	bomsnp28073650	10821002	T	ADD	123	0.008252	1.432	0.1548
18	bomsnp28073660	10821073	G	ADD	123	-0.00411	-0.5282	0.5983
18	bomsnp28073672	10821102	T	ADD	123	0.003791	0.5602	0.5764
18	bomsnp28073673	10821106	T	ADD	123	-4.382e-05	-0.004459	0.9965
18	bomsnp28073678	10821154	T	ADD	122	0.008483	1.355	0.1779
18	bomsnp28073701	10821257	C	ADD	123	-4.382e-05	-0.004459	0.9965
18	bomsnp28073706	10821279	A	ADD	123	0.003233	0.382	0.7032
18	bomsnp28073708	10821283	C	ADD	123	0.002084	0.3051	0.7608
18	bomsnp28073711	10821297	T	ADD	123	4.035e-06	0.0005352	0.9996
18	bomsnp28073714	10821325	G	ADD	123	0.006949	1.182	0.2395
18	bomsnp28073720	10821347	A	ADD	123	-4.382e-05	-0.004459	0.9965
18	bomsnp28073721	10821348	A	ADD	123	-4.382e-05	-0.004459	0.9965
18	bomsnp28073722	10821349	A	ADD	123	0.003355	0.5253	0.6004
18	bomsnp28073724	10821391	T	ADD	123	0.00535	0.827	0.4099
18	bomsnp28073726	10821397	G	ADD	123	-4.382e-05	-0.004459	0.9965
18	bomsnp28073733	10821502	G	ADD	123	0.00169	0.2845	0.7765
18	bomsnp28073734	10821508	A	ADD	123	0.003791	0.5602	0.5764
18	bomsnp28073735	10821511	C	ADD	123	0.01307	1.83	0.06985
18	bomsnp28073739	10821535	C	ADD	123	-4.382e-05	-0.004459	0.9965
18	bomsnp28073747	10821652	G	ADD	123	-0.006246	-0.8822	0.3795
18	bomsnp28073748	10821655	C	ADD	123	0.003413	0.5963	0.5521
18	bomsnp28073749	10821657	T	ADD	123	-0.008337	-0.9779	0.3301
18	bomsnp28073801	10822246	T	ADD	118	0.004054	0.5613	0.5757
18	bomsnp28073806	10822282	A	ADD	117	0.003611	0.5539	0.5808
18	bomsnp28073809	10822294	A	ADD	118	-0.01196	-1.167	0.2456
18	bomsnp28073837	10822596	C	ADD	123	0.009571	1.17	0.2442
18	bomsnp28073865	10823776	C	ADD	118	0.002543	0.3882	0.6986
18	bomsnp28073867	10823782	A	ADD	118	0.004144	0.6563	0.513
18	bomsnp28073872	10823822	A	ADD	117	0.008652	1.357	0.1776
18	bomsnp28073877	10823836	G	ADD	122	0.01167	2.036	0.04402
18	bomsnp28073878	10823839	A	ADD	123	-0.000167	-0.02501	0.9801
18	bomsnp28073890	10824036	A	ADD	120	0.0006657	0.06846	0.9455
18	bomsnp28073895	10824070	C	ADD	120	-1.211e-05	-0.001221	0.999
18	bomsnp28073906	10824188	A	ADD	123	0.01332	2.403	0.01783
18	bomsnp28073926	10824513	T	ADD	117	0.001032	0.1534	0.8784
18	bomsnp28073930	10824535	A	ADD	123	0.01347	1.955	0.05299
18	bomsnp28073931	10824536	T	ADD	123	-0.001777	-0.2757	0.7833
18	bomsnp28073932	10824537	G	ADD	123	0.01347	1.955	0.05299
18	bomsnp28073935	10824544	A	ADD	117	0.001858	0.2788	0.7809
18	bomsnp28073960	10824699	A	ADD	123	-0.01171	-1.521	0.131
18	bomsnp28073961	10824703	T	ADD	123	0.0006834	0.1042	0.9172
18	bomsnp28073964	10824730	T	ADD	123	-0.0007143	-0.1128	0.9104
18	bomsnp28073967	10824753	A	ADD	123	-0.0007143	-0.1128	0.9104
18	bomsnp28073974	10824816	T	ADD	123	-0.00152	-0.2564	0.7981
18	bomsnp28073977	10824846	C	ADD	123	0.007481	1.34	0.1828
18	bomsnp28073980	10824879	A	ADD	123	-4.382e-05	-0.004459	0.9965
18	bomsnp28073981	10824891	A	ADD	123	-0.01171	-1.521	0.131
18	bomsnp28073983	10824900	G	ADD	123	-0.005531	-0.8938	0.3733
18	bomsnp28073984	10824906	G	ADD	123	0.006037	0.899	0.3705
18	bomsnp28073990	10824954	T	ADD	123	-0.002807	-0.4364	0.6634
18	bomsnp28073992	10824963	A	ADD	123	-0.01171	-1.521	0.131
18	bomsnp28074020	10825243	A	ADD	122	0.003976	0.6605	0.5103
18	bomsnp28074021	10825257	A	ADD	123	0.003435	0.5306	0.5967
18	bomsnp28074022	10825270	A	ADD	122	0.01103	1.765	0.08021
18	bomsnp28074032	10825331	G	ADD	120	-0.002709	-0.4003	0.6897
18	bomsnp28074035	10825339	A	ADD	120	-0.0007364	-0.07402	0.9411
18	bomsnp28074036	10825342	G	ADD	119	0.01029	1.65	0.1017
18	bomsnp28074040	10825359	A	ADD	120	-0.01363	-1.841	0.06824
18	bomsnp28074048	10825389	T	ADD	117	-0.004274	-0.4633	0.6441
18	bomsnp28074050	10825399	A	ADD	120	0.01233	1.765	0.08016
18	bomsnp28074052	10825402	A	ADD	119	-0.01403	-1.86	0.06545
18	bomsnp28074056	10825414	G	ADD	118	-0.01432	-1.902	0.05977
18	bomsnp28074061	10825441	A	ADD	122	-0.003916	-0.4329	0.6659
18	bomsnp28074064	10825447	G	ADD	122	0.02354	2.27	0.02503
18	bomsnp28074066	10825449	A	ADD	122	-0.01226	-1.666	0.09847
18	bomsnp28074068	10825459	T	ADD	122	-0.01226	-1.666	0.09847
18	bomsnp28074070	10825469	T	ADD	121	0.00875	1.306	0.1942
18	bomsnp28074071	10825472	A	ADD	122	-0.01303	-1.771	0.07911
18	bomsnp28074072	10825474	C	ADD	122	-0.01307	-1.79	0.07611
18	bomsnp28074074	10825478	G	ADD	122	-0.002019	-0.3129	0.7549
18	bomsnp28074075	10825479	A	ADD	122	-0.01307	-1.79	0.07611
18	bomsnp28074078	10825489	A	ADD	122	-0.01307	-1.79	0.07611
18	bomsnp28074079	10825497	A	ADD	122	0.02021	2.311	0.02258
18	bomsnp28074080	10825504	G	ADD	122	-0.003916	-0.4329	0.6659
18	bomsnp28074081	10825505	C	ADD	122	-0.003916	-0.4329	0.6659
18	bomsnp28074082	10825506	T	ADD	122	-0.01307	-1.79	0.07611
18	bomsnp28074083	10825507	A	ADD	122	0.02354	2.27	0.02503
18	bomsnp28074087	10825526	T	ADD	122	0.02512	2.986	0.003453
18	bomsnp28074088	10825534	T	ADD	123	-0.001928	-0.2984	0.766
18	bomsnp28074089	10825538	G	ADD	123	-0.001928	-0.2984	0.766
18	bomsnp28074092	10825556	G	ADD	123	-0.001928	-0.2984	0.766
18	bomsnp28074099	10825670	A	ADD	123	-0.01171	-1.521	0.131
18	bomsnp28074100	10825682	G	ADD	123	-0.01171	-1.521	0.131
18	bomsnp28074102	10825698	C	ADD	123	-0.01171	-1.521	0.131
18	bomsnp28074103	10825734	T	ADD	123	0.004263	0.7061	0.4815
18	bomsnp28074121	10831938	G	ADD	121	-0.004374	-0.3439	0.7316
18	bomsnp28074141	10833675	G	ADD	123	0.02498	2.029	0.0447
18	bomsnp28074143	10833687	A	ADD	123	-0.01171	-1.521	0.131
18	bomsnp28074145	10833717	T	ADD	123	0.02498	2.029	0.0447
18	bomsnp28074146	10833720	A	ADD	123	0.02498	2.029	0.0447
18	bomsnp28074149	10833774	A	ADD	123	0.02498	2.029	0.0447
18	bomsnp28074151	10833843	C	ADD	123	0.002019	0.2641	0.7922
18	bomsnp28074153	10833867	A	ADD	123	0.002019	0.2641	0.7922
18	bomsnp28074155	10833876	T	ADD	123	0.002019	0.2641	0.7922
18	bomsnp28074157	10833920	A	ADD	123	-0.01171	-1.521	0.131
18	bomsnp28074158	10833924	G	ADD	123	0.02498	2.029	0.0447
18	bomsnp28074159	10833925	T	ADD	123	0.02498	2.029	0.0447
18	bomsnp28074161	10833930	T	ADD	123	0.02498	2.029	0.0447
18	bomsnp28074163	10833950	T	ADD	123	0.002019	0.2641	0.7922
18	bomsnp28074165	10833953	T	ADD	123	-0.001777	-0.2757	0.7833
18	bomsnp28074167	10833967	G	ADD	123	-4.382e-05	-0.004459	0.9965
18	bomsnp28074168	10833980	C	ADD	123	0.02498	2.029	0.0447
18	bomsnp28074173	10834102	A	ADD	123	0.001657	0.2408	0.8101
18	bomsnp28074181	10834201	A	ADD	123	-0.01171	-1.521	0.131
18	bomsnp28074184	10834243	A	ADD	123	0.02498	2.029	0.0447
18	bomsnp28074185	10834252	T	ADD	123	0.002019	0.2641	0.7922
18	bomsnp28074189	10834372	G	ADD	123	-0.001777	-0.2757	0.7833
18	bomsnp28074192	10834513	T	ADD	123	-0.006228	-0.8382	0.4036
18	bomsnp28074195	10834558	G	ADD	123	0.02498	2.029	0.0447
18	bomsnp28074203	10834621	G	ADD	123	0.002019	0.2641	0.7922
18	bomsnp28074204	10834639	C	ADD	123	0.01188	1.383	0.1692
18	bomsnp28074205	10834666	G	ADD	123	-4.382e-05	-0.004459	0.9965
18	bomsnp28074209	10834714	A	ADD	123	-0.001777	-0.2757	0.7833
18	bomsnp28074210	10834717	G	ADD	123	0.007547	1.348	0.1804
18	bomsnp28074211	10834723	T	ADD	123	-0.01171	-1.521	0.131
18	bomsnp28074213	10834734	A	ADD	123	-0.01171	-1.521	0.131
18	bomsnp28074215	10834759	C	ADD	123	-0.008504	-1.332	0.1854
18	bomsnp28074216	10834774	G	ADD	123	-0.002546	-0.3463	0.7297
18	bomsnp28074217	10834786	T	ADD	123	-0.01171	-1.521	0.131
18	bomsnp28074219	10834798	A	ADD	123	0.008701	1.309	0.193
18	bomsnp28074232	10835014	C	ADD	123	-0.007743	-1.277	0.2041
18	bomsnp28074233	10835038	A	ADD	123	0.01038	1.803	0.07392
18	bomsnp28074234	10835047	A	ADD	123	0.02498	2.029	0.0447
18	bomsnp28074235	10835059	G	ADD	123	-4.382e-05	-0.004459	0.9965
18	bomsnp28074239	10835110	A	ADD	123	0.02498	2.029	0.0447
18	bomsnp28074242	10835137	A	ADD	123	-0.001777	-0.2757	0.7833
18	bomsnp28074248	10835188	C	ADD	123	-4.382e-05	-0.004459	0.9965
18	bomsnp28074250	10835199	G	ADD	123	0.003788	0.649	0.5176
18	bomsnp28074251	10835200	T	ADD	123	0.003788	0.649	0.5176
18	bomsnp28074253	10835204	A	ADD	123	0.0028	0.4823	0.6305
18	bomsnp28074255	10835215	C	ADD	123	0.003788	0.649	0.5176
18	bomsnp28074257	10835225	T	ADD	123	0.003788	0.649	0.5176
18	bomsnp28074259	10835248	G	ADD	123	-4.382e-05	-0.004459	0.9965
18	bomsnp28074260	10835266	C	ADD	123	-4.382e-05	-0.004459	0.9965
18	bomsnp28074261	10835275	A	ADD	123	-0.001002	-0.1714	0.8642
18	bomsnp28074262	10835292	A	ADD	123	0.02498	2.029	0.0447
18	bomsnp28074266	10835343	A	ADD	123	-0.001777	-0.2757	0.7833
18	bomsnp28074272	10835437	C	ADD	123	0.008701	1.309	0.193
18	bomsnp28074274	10835440	A	ADD	123	0.005501	0.9447	0.3467
18	bomsnp28074276	10835447	C	ADD	123	-4.382e-05	-0.004459	0.9965
18	bomsnp28074277	10835448	A	ADD	123	0.02498	2.029	0.0447
18	bomsnp28074278	10835450	T	ADD	123	-4.382e-05	-0.004459	0.9965
18	bomsnp28074279	10835458	T	ADD	123	-4.382e-05	-0.004459	0.9965
18	bomsnp28074283	10835481	A	ADD	123	-0.007248	-1.111	0.2689
18	bomsnp28074289	10835522	G	ADD	123	-4.382e-05	-0.004459	0.9965
18	bomsnp28074292	10835558	G	ADD	123	-0.00452	-0.6892	0.492
18	bomsnp28074297	10835600	T	ADD	123	-0.01171	-1.521	0.131
18	bomsnp28074298	10835634	C	ADD	123	-4.382e-05	-0.004459	0.9965
18	bomsnp28074306	10835726	A	ADD	123	-0.004634	-0.7039	0.4829
18	bomsnp28074312	10835762	A	ADD	123	-0.001792	-0.2499	0.8031
18	bomsnp28074313	10835763	T	ADD	123	-4.382e-05	-0.004459	0.9965
18	bomsnp28074316	10835799	T	ADD	123	0.004657	0.8135	0.4176
18	bomsnp28074317	10835804	T	ADD	123	-0.002754	-0.4116	0.6814
18	bomsnp28074318	10835807	C	ADD	123	0.004657	0.8135	0.4176
18	bomsnp28074319	10835811	G	ADD	123	0.005501	0.9447	0.3467
18	bomsnp28074320	10835813	C	ADD	123	-0.004042	-0.6586	0.5114
18	bomsnp28074321	10835818	A	ADD	123	0.004657	0.8135	0.4176
18	bomsnp28074323	10835828	A	ADD	123	6.841e-05	0.01108	0.9912
18	bomsnp28074324	10835832	T	ADD	123	-0.004634	-0.7039	0.4829
18	bomsnp28074327	10835853	T	ADD	123	-0.004634	-0.7039	0.4829
18	bomsnp28074328	10835854	T	ADD	123	-0.004634	-0.7039	0.4829
18	bomsnp28074329	10835861	C	ADD	123	-0.004634	-0.7039	0.4829
18	bomsnp28074330	10835890	A	ADD	123	6.841e-05	0.01108	0.9912
18	bomsnp28074331	10835893	T	ADD	123	6.841e-05	0.01108	0.9912
18	bomsnp28074334	10835944	A	ADD	123	-0.00452	-0.6892	0.492
18	bomsnp28074339	10835982	A	ADD	123	6.841e-05	0.01108	0.9912
18	bomsnp28074340	10835989	A	ADD	123	0.02028	2.07	0.0407
18	bomsnp28074342	10836003	T	ADD	123	0.01677	2.287	0.02402
18	bomsnp28074344	10836010	A	ADD	123	0.01015	1.768	0.0796
18	bomsnp28074345	10836011	G	ADD	123	0.01015	1.768	0.0796
18	bomsnp28074347	10836018	T	ADD	123	0.01677	2.287	0.02402
18	bomsnp28074349	10836046	T	ADD	123	0.02498	2.029	0.0447
18	bomsnp28074351	10836055	A	ADD	123	0.01026	1.202	0.2317
18	bomsnp28074353	10836065	G	ADD	123	-0.002754	-0.4116	0.6814
18	bomsnp28074354	10836067	C	ADD	123	-0.001777	-0.2757	0.7833
18	bomsnp28074355	10836068	C	ADD	123	0.02498	2.029	0.0447
18	bomsnp28074357	10836077	A	ADD	123	0.01677	2.287	0.02402
18	bomsnp28074359	10836082	C	ADD	123	0.01015	1.768	0.0796
18	bomsnp28074360	10836084	T	ADD	123	0.01015	1.768	0.0796
18	bomsnp28074363	10836091	G	ADD	123	6.841e-05	0.01108	0.9912
18	bomsnp28074368	10836146	A	ADD	123	6.841e-05	0.01108	0.9912
18	bomsnp28074375	10836180	T	ADD	122	-3.756e-05	-0.006093	0.9951
18	bomsnp28074376	10836182	T	ADD	122	-3.756e-05	-0.006093	0.9951
18	bomsnp28074378	10836188	C	ADD	123	0.01015	1.768	0.0796
18	bomsnp28074380	10836190	G	ADD	123	0.01015	1.768	0.0796
18	bomsnp28074381	10836191	A	ADD	122	-0.001821	-0.2831	0.7776
18	bomsnp28074387	10836215	A	ADD	123	0.01677	2.287	0.02402
18	bomsnp28074388	10836216	T	ADD	123	6.841e-05	0.01108	0.9912
18	bomsnp28074391	10836237	C	ADD	123	0.01015	1.768	0.0796
18	bomsnp28074414	10836401	C	ADD	123	-0.002147	-0.3404	0.7342
18	bomsnp28074420	10836466	C	ADD	123	-0.001777	-0.2757	0.7833
18	bomsnp28074427	10836535	G	ADD	123	-0.003815	-0.5786	0.564
18	bomsnp28074431	10836607	C	ADD	123	0.01054	1.862	0.06512
18	bomsnp28074434	10836630	T	ADD	123	0.02523	3.059	0.002756
18	bomsnp28074439	10836648	A	ADD	123	0.01015	1.768	0.0796
18	bomsnp28074449	10836710	A	ADD	122	0.01614	2.378	0.01906
18	bomsnp28074450	10836715	A	ADD	122	-0.0002468	-0.02515	0.98
18	bomsnp28074456	10836731	A	ADD	122	-0.01102	-1.428	0.156
18	bomsnp28074462	10836749	A	ADD	123	0.01657	2.444	0.01602
18	bomsnp28074463	10836762	C	ADD	123	0.0102	1.697	0.09242
18	bomsnp28074465	10836764	A	ADD	123	-0.001777	-0.2757	0.7833
18	bomsnp28074468	10836778	C	ADD	123	0.03304	3.398	0.0009277
18	bomsnp28074488	10836878	A	ADD	123	0.008854	1.485	0.1402
18	bomsnp28074490	10836907	C	ADD	123	-0.005002	-0.7621	0.4475
18	bomsnp28074492	10836918	G	ADD	123	-0.00434	-0.6661	0.5066
18	bomsnp28074493	10836933	G	ADD	123	-0.003085	-0.477	0.6343
18	bomsnp28074494	10836948	A	ADD	123	-4.382e-05	-0.004459	0.9965
18	bomsnp28074496	10836955	C	ADD	123	0.0102	1.697	0.09242
18	bomsnp28074498	10836959	T	ADD	123	0.0102	1.697	0.09242
18	bomsnp28074499	10836968	G	ADD	123	0.0102	1.697	0.09242
18	bomsnp28074501	10836974	C	ADD	123	0.004852	0.7525	0.4532
18	bomsnp28074502	10836978	G	ADD	123	0.004852	0.7525	0.4532
18	bomsnp28074503	10836979	A	ADD	123	0.004852	0.7525	0.4532
18	bomsnp28074504	10836984	G	ADD	123	0.004852	0.7525	0.4532
18	bomsnp28074506	10836988	G	ADD	123	0.004852	0.7525	0.4532
18	bomsnp28074508	10837003	A	ADD	123	0.004852	0.7525	0.4532
18	bomsnp28074509	10837005	G	ADD	123	0.004852	0.7525	0.4532
18	bomsnp28074510	10837011	C	ADD	123	0.004852	0.7525	0.4532
18	bomsnp28074512	10837016	T	ADD	123	0.004852	0.7525	0.4532
18	bomsnp28074513	10837021	T	ADD	123	0.004852	0.7525	0.4532
18	bomsnp28074514	10837028	C	ADD	123	0.004852	0.7525	0.4532
18	bomsnp28074515	10837031	C	ADD	123	0.004852	0.7525	0.4532
18	bomsnp28074516	10837036	G	ADD	123	0.01055	1.806	0.0735
18	bomsnp28074522	10837083	T	ADD	123	0.004852	0.7525	0.4532
18	bomsnp28074524	10837089	A	ADD	123	0.0179	1.843	0.0678
18	bomsnp28074527	10837096	T	ADD	122	-0.001821	-0.2831	0.7776
18	bomsnp28074531	10837103	T	ADD	123	0.004263	0.7061	0.4815
18	bomsnp28074532	10837109	T	ADD	123	0.004927	0.8382	0.4036
18	bomsnp28074533	10837114	A	ADD	123	0.004927	0.8382	0.4036
18	bomsnp28074536	10837134	T	ADD	122	-0.001749	-0.2703	0.7874
18	bomsnp28074540	10837188	T	ADD	123	0.004927	0.8382	0.4036
18	bomsnp28074541	10837195	A	ADD	123	0.004927	0.8382	0.4036
18	bomsnp28074542	10837210	A	ADD	123	-0.001777	-0.2757	0.7833
18	bomsnp28074543	10837237	T	ADD	123	0.01055	1.806	0.0735
18	bomsnp28074545	10837269	G	ADD	123	0.0179	1.843	0.0678
18	bomsnp28074546	10837287	T	ADD	123	-0.001777	-0.2757	0.7833
18	bomsnp28074548	10837297	G	ADD	123	-0.001777	-0.2757	0.7833
18	bomsnp28074549	10837299	A	ADD	123	-0.001777	-0.2757	0.7833
18	bomsnp28074550	10837302	T	ADD	123	-0.001777	-0.2757	0.7833
18	bomsnp28074554	10837350	A	ADD	123	-0.001777	-0.2757	0.7833
18	bomsnp28074557	10837368	T	ADD	123	-0.001777	-0.2757	0.7833
18	bomsnp28074564	10837473	A	ADD	123	0.007668	1.266	0.2079
18	bomsnp28074613	10838212	A	ADD	122	-0.001781	-0.2759	0.7831
18	bomsnp28074617	10838235	T	ADD	122	0.001318	0.2293	0.819
18	bomsnp28074620	10838260	T	ADD	122	-0.006039	-0.9382	0.3501
18	bomsnp28074623	10838281	A	ADD	123	-0.01373	-1.836	0.06896
18	bomsnp28074629	10838362	T	ADD	123	-0.008551	-1.286	0.2011
18	bomsnp28074631	10838386	G	ADD	123	-0.001309	-0.2084	0.8353
18	bomsnp28074633	10838419	A	ADD	123	-0.006557	-1.031	0.3046
18	bomsnp28074634	10838428	A	ADD	123	0.004683	0.7762	0.4392
18	bomsnp28074636	10838432	G	ADD	123	0.005317	0.4909	0.6244
18	bomsnp28074687	10839332	A	ADD	123	-0.01171	-1.521	0.131
18	bomsnp28074688	10839336	A	ADD	120	-0.0001228	-0.01815	0.9856
18	bomsnp28074711	10839844	T	ADD	119	0.009883	1.708	0.09047
18	bomsnp28074714	10839863	A	ADD	119	0.01046	1.57	0.1192
18	bomsnp28074716	10839881	C	ADD	120	-0.0004213	-0.04239	0.9663
18	bomsnp28074722	10839922	T	ADD	123	-4.382e-05	-0.004459	0.9965
18	bomsnp28074723	10839924	C	ADD	123	-0.002754	-0.4116	0.6814
18	bomsnp28074725	10839930	T	ADD	121	0.02477	1.993	0.04865
18	bomsnp28074726	10839933	T	ADD	123	0.008586	1.304	0.1948
18	bomsnp28074735	10840024	G	ADD	123	-0.003144	-0.4986	0.619
18	bomsnp28074758	10840617	A	ADD	123	0.003793	0.6182	0.5376
18	bomsnp28074759	10840620	A	ADD	123	0.02498	2.029	0.0447
18	bomsnp28074761	10840668	A	ADD	123	-0.001777	-0.2757	0.7833
18	bomsnp28074765	10840713	A	ADD	123	-0.0124	-1.743	0.08401
18	bomsnp28074768	10840732	A	ADD	123	0.003151	0.5132	0.6088
18	bomsnp28074769	10840733	C	ADD	123	0.02498	2.029	0.0447
18	bomsnp28074771	10840739	T	ADD	123	0.01791	2.445	0.01596
18	bomsnp28074772	10840745	A	ADD	123	0.003639	0.5938	0.5538
18	bomsnp28074774	10840752	C	ADD	123	-0.007253	-1.09	0.2778
18	bomsnp28074775	10840757	G	ADD	123	-0.001228	-0.1905	0.8493
18	bomsnp28074777	10840769	G	ADD	123	0.003195	0.5185	0.6051
18	bomsnp28074778	10840770	C	ADD	123	0.01365	2.441	0.01615
18	bomsnp28074782	10840781	T	ADD	123	0.004301	0.7004	0.4851
18	bomsnp28074785	10840788	A	ADD	123	0.00288	0.4462	0.6562
18	bomsnp28074788	10840816	A	ADD	123	0.001857	0.3053	0.7607
18	bomsnp28074825	10841418	T	ADD	123	0.02498	2.029	0.0447
18	bomsnp28074826	10841420	A	ADD	123	-0.0006741	-0.1085	0.9138
18	bomsnp28074827	10841424	A	ADD	122	-0.000783	-0.1263	0.8997
18	bomsnp28074828	10841436	T	ADD	123	-0.0006741	-0.1085	0.9138
18	bomsnp28074829	10841448	T	ADD	123	-0.006694	-0.9825	0.3279
18	bomsnp28074831	10841453	A	ADD	123	-0.01171	-1.521	0.131
18	bomsnp28074834	10841463	T	ADD	123	-4.382e-05	-0.004459	0.9965
18	bomsnp28074836	10841504	T	ADD	122	0.01048	1.852	0.06657
18	bomsnp28074837	10841510	G	ADD	117	0.006653	1.111	0.2691
18	bomsnp28074840	10841522	C	ADD	119	0.01245	2.198	0.02996
18	bomsnp28074842	10841524	T	ADD	119	0.01245	2.198	0.02996
18	bomsnp28074845	10841821	G	ADD	122	-0.0003737	-0.0379	0.9698
18	bomsnp28074864	10842196	A	ADD	123	-0.00537	-0.8594	0.3919
18	bomsnp28074870	10842221	T	ADD	123	0.001599	0.2493	0.8036
18	bomsnp28074872	10842231	A	ADD	123	-0.004937	-0.7827	0.4354
18	bomsnp28074876	10842297	A	ADD	123	0.02498	2.029	0.0447
18	bomsnp28074889	10842374	G	ADD	123	-4.382e-05	-0.004459	0.9965
18	bomsnp28074896	10842440	C	ADD	117	-0.00835	-1.348	0.1803
18	bomsnp28074898	10842456	G	ADD	120	-0.01216	-1.614	0.1093
18	bomsnp28074900	10842463	T	ADD	120	0.01856	1.998	0.04811
18	bomsnp28074902	10842478	G	ADD	118	0.0006387	0.0903	0.9282
18	bomsnp28074906	10842482	C	ADD	119	0.02193	2.627	0.009804
18	bomsnp28074987	10843382	T	ADD	123	0.003671	0.5383	0.5914
18	bomsnp28074989	10843422	A	ADD	123	-4.382e-05	-0.004459	0.9965
18	bomsnp28075003	10843544	A	ADD	123	-0.003749	-0.5229	0.602
18	bomsnp28075008	10843594	T	ADD	122	-0.00841	-1.209	0.2293
18	bomsnp28075012	10843609	A	ADD	122	0.03248	3.338	0.001135
18	bomsnp28075021	10843652	A	ADD	123	0.02609	3.716	0.0003117
18	bomsnp28075026	10843673	T	ADD	123	0.02698	3.268	0.001424
18	bomsnp28075029	10843681	T	ADD	123	0.02195	2.997	0.003331
18	bomsnp28075033	10843698	T	ADD	123	-0.01206	-1.593	0.1139
18	bomsnp28075048	10843782	A	ADD	117	0.03126	3.839	0.0002056
18	bomsnp28075049	10843788	G	ADD	118	0.03306	4.301	3.657e-05
18	bomsnp28075050	10843789	T	ADD	118	-0.01277	-1.916	0.05797
18	bomsnp28075053	10843801	G	ADD	122	-0.007442	-1.189	0.2369
18	bomsnp28075054	10843802	A	ADD	122	-0.007442	-1.189	0.2369
18	bomsnp28075063	10843842	G	ADD	119	-0.0128	-1.794	0.07551
18	bomsnp28075064	10843848	A	ADD	118	0.03175	3.902	0.0001635
18	bomsnp28075075	10843968	T	ADD	122	0.03373	3.521	0.0006151
18	bomsnp28075079	10843976	C	ADD	123	-0.002668	-0.4387	0.6617
18	bomsnp28075082	10844029	C	ADD	123	-0.006717	-1.029	0.3055
18	bomsnp28075085	10844072	G	ADD	123	-0.01206	-1.593	0.1139
18	bomsnp28075087	10844081	T	ADD	123	0.01049	1.537	0.1271
18	bomsnp28075089	10844092	G	ADD	123	0.0103	1.388	0.1677
18	bomsnp28075090	10844093	A	ADD	123	-4.382e-05	-0.004459	0.9965
18	bomsnp28075094	10844114	T	ADD	123	0.0005997	0.1033	0.9179
18	bomsnp28075095	10844123	G	ADD	123	-0.002397	-0.3544	0.7237
18	bomsnp28075096	10844124	T	ADD	123	-4.382e-05	-0.004459	0.9965
18	bomsnp28075097	10844130	A	ADD	123	0.003323	0.5754	0.5661
18	bomsnp28075099	10844137	G	ADD	123	0.003323	0.5754	0.5661
18	bomsnp28075100	10844139	A	ADD	123	0.003323	0.5754	0.5661
18	bomsnp28075102	10844149	G	ADD	123	0.001425	0.2327	0.8164
18	bomsnp28075103	10844150	G	ADD	123	-4.382e-05	-0.004459	0.9965
18	bomsnp28075104	10844158	T	ADD	123	0.003323	0.5754	0.5661
18	bomsnp28075105	10844159	G	ADD	123	0.002752	0.4758	0.6351
18	bomsnp28075109	10844171	T	ADD	123	0.002977	0.4962	0.6207
18	bomsnp28075114	10844216	A	ADD	123	-0.01206	-1.593	0.1139
18	bomsnp28075115	10844219	C	ADD	123	-0.006725	-0.9178	0.3606
18	bomsnp28075118	10844228	A	ADD	123	-0.01206	-1.593	0.1139
18	bomsnp28075120	10844243	T	ADD	123	-0.0004822	-0.07202	0.9427
18	bomsnp28075123	10844270	G	ADD	123	-0.0004822	-0.07202	0.9427
18	bomsnp28075125	10844278	G	ADD	123	0.003065	0.4664	0.6418
18	bomsnp28075131	10844327	A	ADD	123	0.01232	1.599	0.1126
18	bomsnp28075133	10844368	T	ADD	123	-0.004734	-0.7199	0.473
18	bomsnp28075210	10844904	C	ADD	117	0.00995	1.326	0.1874
18	bomsnp28075214	10844929	T	ADD	118	0.001071	0.1406	0.8885
18	bomsnp28075215	10844933	A	ADD	118	0.0007981	0.1225	0.9027
18	bomsnp28075219	10844973	T	ADD	118	-0.00698	-0.8691	0.3867
18	bomsnp28075243	10845290	A	ADD	123	-0.012	-1.667	0.09817
18	bomsnp28075253	10845358	G	ADD	123	0.01185	1.488	0.1394
18	bomsnp28075278	10845949	C	ADD	117	-0.003295	-0.5013	0.6172
18	bomsnp28075292	10846199	T	ADD	122	0.02439	2.943	0.003927
18	bomsnp28075294	10846208	A	ADD	123	0.007209	1.239	0.2177
18	bomsnp28075297	10846216	G	ADD	123	0.0002554	0.04177	0.9668
18	bomsnp28075301	10846226	C	ADD	123	0.02001	2.525	0.0129
18	bomsnp28075316	10846456	A	ADD	123	-4.382e-05	-0.004459	0.9965
18	bomsnp28075317	10846457	C	ADD	123	0.02507	2.204	0.02946
18	bomsnp28075319	10846464	C	ADD	123	0.01849	2.605	0.01039
18	bomsnp28075320	10846479	T	ADD	120	-0.001436	-0.2157	0.8296
18	bomsnp28075322	10846515	T	ADD	121	-0.008954	-1.274	0.2053
18	bomsnp28075323	10846552	C	ADD	122	0.003486	0.5085	0.6121
18	bomsnp28075325	10846563	G	ADD	123	-0.007058	-1.003	0.318
18	bomsnp28075345	10846680	C	ADD	120	0.0003973	0.06523	0.9481
18	bomsnp28075351	10846703	A	ADD	120	-0.008209	-1.179	0.2409
18	bomsnp28075352	10846715	A	ADD	120	-0.008209	-1.179	0.2409
18	bomsnp28075359	10846836	T	ADD	121	-0.001584	-0.2352	0.8145
18	bomsnp28075365	10846892	T	ADD	123	-0.008217	-1.166	0.2458
18	bomsnp28075373	10846932	T	ADD	123	0.02507	2.204	0.02946
18	bomsnp28075382	10846979	A	ADD	123	0.002127	0.2283	0.8198
18	bomsnp28075386	10846991	A	ADD	122	-0.000364	-0.05993	0.9523
18	bomsnp28075394	10847027	A	ADD	121	0.006442	1.124	0.2636
18	bomsnp28075406	10847104	G	ADD	120	0.006296	1.129	0.2611
18	bomsnp28075407	10847107	T	ADD	120	0.006296	1.129	0.2611
18	bomsnp28075408	10847121	T	ADD	120	0.02706	2.739	0.007146
18	bomsnp28075411	10847169	C	ADD	121	-0.01169	-1.71	0.08996
18	bomsnp28075412	10847178	G	ADD	123	0.005555	0.9034	0.3682
18	bomsnp28075424	10847404	G	ADD	122	-0.001903	-0.283	0.7777
18	bomsnp28075427	10847415	A	ADD	122	-0.001903	-0.283	0.7777
18	bomsnp28075428	10847418	C	ADD	122	-0.001903	-0.283	0.7777
18	bomsnp28075430	10847431	T	ADD	121	-0.001346	-0.1984	0.8431
18	bomsnp28075431	10847451	T	ADD	118	-0.002693	-0.3931	0.695
18	bomsnp28075438	10847502	G	ADD	119	-0.0009589	-0.1395	0.8893
18	bomsnp28075440	10847525	A	ADD	118	-0.002693	-0.3931	0.695
18	bomsnp28075443	10847564	G	ADD	119	0.01347	1.768	0.07978
18	bomsnp28075446	10847582	A	ADD	119	0.001792	0.255	0.7992
18	bomsnp28075447	10847589	T	ADD	119	0.01347	1.768	0.07978
18	bomsnp28075448	10847590	T	ADD	119	-0.00165	-0.246	0.8061
18	bomsnp28075450	10847604	C	ADD	120	0.001168	0.1679	0.8669
18	bomsnp28075453	10847622	T	ADD	119	-0.01117	-1.762	0.08078
18	bomsnp28075455	10847652	A	ADD	120	-0.004106	-0.6302	0.5298
18	bomsnp28075461	10847690	T	ADD	123	0.01177	1.743	0.08391
18	bomsnp28075482	10847795	C	ADD	123	-0.008007	-1.206	0.2301
18	bomsnp28075484	10847803	G	ADD	123	-0.002397	-0.3544	0.7237
18	bomsnp28075486	10847805	T	ADD	123	0.0351	3.561	0.0005355
18	bomsnp28075488	10847816	C	ADD	123	0.008817	1.074	0.285
18	bomsnp28075492	10847832	G	ADD	123	-0.0003155	-0.04951	0.9606
18	bomsnp28075496	10847840	A	ADD	123	-0.0003155	-0.04951	0.9606
18	bomsnp28075497	10847841	A	ADD	123	0.00729	1.274	0.2051
18	bomsnp28075498	10847842	T	ADD	123	0.00729	1.274	0.2051
18	bomsnp28075499	10847846	A	ADD	123	-4.382e-05	-0.004459	0.9965
18	bomsnp28075504	10847889	C	ADD	123	-0.0003155	-0.04951	0.9606
18	bomsnp28075505	10847890	T	ADD	123	-0.008217	-1.166	0.2458
18	bomsnp28075507	10847894	A	ADD	123	-4.382e-05	-0.004459	0.9965
18	bomsnp28075508	10847910	T	ADD	123	-0.0003155	-0.04951	0.9606
18	bomsnp28075509	10847912	G	ADD	123	0.00738	1.305	0.1944
18	bomsnp28075512	10847920	T	ADD	123	-0.006621	-0.8522	0.3958
18	bomsnp28075516	10847950	A	ADD	123	-0.001161	-0.1963	0.8447
18	bomsnp28075517	10847962	G	ADD	117	0.005143	0.7857	0.4337
18	bomsnp28075520	10847978	C	ADD	117	0.005143	0.7857	0.4337
18	bomsnp28075523	10848037	G	ADD	123	-0.002397	-0.3544	0.7237
18	bomsnp28075532	10848093	C	ADD	123	0.004959	0.8444	0.4002
18	bomsnp28075533	10848097	A	ADD	123	0.004959	0.8444	0.4002
18	bomsnp28075539	10848137	G	ADD	123	0.02458	3.326	0.001178
18	bomsnp28075543	10848158	C	ADD	123	0.006647	0.9343	0.3521
18	bomsnp28075544	10848166	A	ADD	123	0.02203	2.224	0.02805
18	bomsnp28075545	10848173	A	ADD	123	0.01715	2.737	0.007158
18	bomsnp28075550	10848227	C	ADD	123	-0.0001568	-0.02607	0.9792
18	bomsnp28075556	10848281	C	ADD	123	-0.01062	-1.573	0.1185
18	bomsnp28075558	10848291	G	ADD	123	-0.001999	-0.3249	0.7458
18	bomsnp28075560	10848296	G	ADD	123	-0.001999	-0.3249	0.7458
18	bomsnp28075561	10848332	G	ADD	123	-4.382e-05	-0.004459	0.9965
18	bomsnp28075563	10848340	A	ADD	123	0.01179	2.094	0.03842
18	bomsnp28075575	10848390	T	ADD	119	0.005695	0.8793	0.3811
18	bomsnp28075579	10848405	A	ADD	122	0.002665	0.3702	0.7119
18	bomsnp28075581	10848408	C	ADD	117	-0.004563	-0.65	0.517
18	bomsnp28075584	10848425	G	ADD	123	0.006647	0.9343	0.3521
18	bomsnp28075586	10848434	C	ADD	117	-0.004563	-0.65	0.517
18	bomsnp28075587	10848437	T	ADD	117	0.01418	1.672	0.0973
18	bomsnp28075588	10848441	T	ADD	117	0.01418	1.672	0.0973
18	bomsnp28075591	10848481	C	ADD	123	0.01297	2.255	0.026
18	bomsnp28075614	10848897	G	ADD	123	-0.01071	-1.355	0.1782
18	bomsnp28075626	10848941	A	ADD	123	-0.0116	-1.585	0.1158
18	bomsnp28075631	10849008	A	ADD	123	0.00234	0.373	0.7098
18	bomsnp28075633	10849047	G	ADD	123	0.00234	0.373	0.7098
18	bomsnp28075634	10849050	T	ADD	123	0.00311	0.4317	0.6668
18	bomsnp28075636	10849065	T	ADD	123	0.009597	1.515	0.1324
18	bomsnp28075640	10849140	A	ADD	123	0.00311	0.4317	0.6668
18	bomsnp28075641	10849161	A	ADD	123	-0.0116	-1.585	0.1158
18	bomsnp28075648	10849214	C	ADD	120	0.008638	1.419	0.1586
18	bomsnp28075667	10849572	T	ADD	123	0.01739	2.411	0.01745
18	bomsnp28075674	10849620	A	ADD	123	0.005351	0.7493	0.4552
18	bomsnp28075675	10849626	A	ADD	123	-0.00539	-0.8126	0.4181
18	bomsnp28075677	10849674	G	ADD	123	-0.002101	-0.3352	0.7381
18	bomsnp28075679	10849680	C	ADD	123	-0.008883	-1.307	0.1936
18	bomsnp28075680	10849683	T	ADD	123	-0.008883	-1.307	0.1936
18	bomsnp28075685	10849728	T	ADD	123	-0.0116	-1.585	0.1158
18	bomsnp28075690	10849758	A	ADD	123	0.008294	0.9984	0.3201
18	bomsnp28075691	10849764	A	ADD	123	0.002389	0.4003	0.6897
18	bomsnp28075692	10849770	C	ADD	123	0.002389	0.4003	0.6897
18	bomsnp28075694	10849809	C	ADD	123	0.002647	0.4585	0.6474
18	bomsnp28075700	10849868	G	ADD	123	-0.009209	-1.305	0.1946
18	bomsnp28075701	10849870	T	ADD	122	-0.01179	-1.603	0.1117
18	bomsnp28075702	10849878	T	ADD	123	-0.009209	-1.305	0.1946
18	bomsnp28075732	10850303	G	ADD	122	0.003342	0.5065	0.6135
18	bomsnp28075734	10850313	C	ADD	123	0.006179	0.7925	0.4297
18	bomsnp28075736	10850321	C	ADD	121	-0.002622	-0.4356	0.6639
18	bomsnp28075737	10850327	A	ADD	122	0.006208	0.7932	0.4293
18	bomsnp28075739	10850350	C	ADD	123	-0.0009507	-0.1298	0.8969
18	bomsnp28075740	10850362	G	ADD	120	0.007763	1.094	0.2763
18	bomsnp28075741	10850364	C	ADD	121	-0.004496	-0.5233	0.6018
18	bomsnp28075742	10850369	C	ADD	123	0.004239	0.6995	0.4856
18	bomsnp28075744	10850373	A	ADD	123	0.006179	0.7925	0.4297
18	bomsnp28075749	10850449	G	ADD	123	0.004682	0.6103	0.5429
18	bomsnp28075752	10850470	A	ADD	123	-0.002971	-0.4758	0.6351
18	bomsnp28075753	10850473	C	ADD	123	0.01229	1.153	0.2514
18	bomsnp28075757	10850539	A	ADD	123	-0.004908	-0.8284	0.4091
18	bomsnp28075758	10850545	T	ADD	123	0.01229	1.153	0.2514
18	bomsnp28075760	10850563	A	ADD	123	0.01229	1.153	0.2514
18	bomsnp28075767	10850610	T	ADD	122	-0.006704	-0.9755	0.3313
18	bomsnp28075769	10850661	A	ADD	123	0.008166	1.243	0.2164
18	bomsnp28075773	10850681	A	ADD	123	-0.004045	-0.5762	0.5656
18	bomsnp28075776	10850691	A	ADD	123	-0.0116	-1.585	0.1158
18	bomsnp28075778	10850694	C	ADD	122	0.004816	0.8219	0.4128
18	bomsnp28075780	10850703	T	ADD	122	-0.0006888	-0.119	0.9055
18	bomsnp28075782	10850706	A	ADD	123	0.00204	0.3216	0.7483
18	bomsnp28075783	10850715	C	ADD	123	0.00204	0.3216	0.7483
18	bomsnp28075793	10850826	C	ADD	123	-0.0005384	-0.0929	0.9261
18	bomsnp28075794	10850833	A	ADD	123	0.003562	0.5847	0.5599
18	bomsnp28075802	10850899	C	ADD	123	-0.004202	-0.4934	0.6227
18	bomsnp28075803	10850903	G	ADD	123	-0.0116	-1.585	0.1158
18	bomsnp28075804	10850904	A	ADD	123	0.003562	0.5847	0.5599
18	bomsnp28075815	10850944	T	ADD	123	-0.002237	-0.3762	0.7074
18	bomsnp28075823	10850995	C	ADD	123	-0.0005384	-0.0929	0.9261
18	bomsnp28075826	10851009	T	ADD	123	0.004824	0.816	0.4161
18	bomsnp28075830	10851041	A	ADD	117	0.0003522	0.05588	0.9555
18	bomsnp28075839	10851085	A	ADD	123	0.003562	0.5847	0.5599
18	bomsnp28075841	10851097	G	ADD	123	0.003562	0.5847	0.5599
18	bomsnp28075844	10851143	A	ADD	123	0.007191	1.215	0.227
18	bomsnp28075850	10851178	A	ADD	123	-0.005344	-0.7286	0.4677
18	bomsnp28075854	10851233	A	ADD	123	0.003562	0.5847	0.5599
18	bomsnp28075855	10851236	T	ADD	123	0.003562	0.5847	0.5599
18	bomsnp28075856	10851247	G	ADD	123	0.001515	0.2041	0.8386
18	bomsnp28075857	10851252	T	ADD	123	0.003562	0.5847	0.5599
18	bomsnp28075860	10851271	C	ADD	123	-0.004202	-0.4934	0.6227
18	bomsnp28075861	10851283	A	ADD	123	-0.001189	-0.1899	0.8497
18	bomsnp28075863	10851305	A	ADD	123	-0.001189	-0.1899	0.8497
18	bomsnp28075866	10851311	C	ADD	123	0.009045	1.476	0.1426
18	bomsnp28075868	10851313	A	ADD	123	0.007123	1.184	0.2387
18	bomsnp28075869	10851315	G	ADD	123	0.001515	0.2041	0.8386
18	bomsnp28075872	10851342	C	ADD	123	0.005586	0.9294	0.3546
18	bomsnp28075873	10851343	A	ADD	123	0.008697	1.349	0.1798
18	bomsnp28075877	10851382	A	ADD	123	0.005924	1	0.3193
18	bomsnp28075881	10851407	T	ADD	123	0.001515	0.2041	0.8386
18	bomsnp28075888	10851441	A	ADD	123	0.006412	1.048	0.2969
18	bomsnp28075890	10851451	G	ADD	123	0.005193	0.8618	0.3906
18	bomsnp28075897	10851547	T	ADD	123	0.003446	0.5293	0.5976
18	bomsnp28075898	10851550	T	ADD	123	0.001943	0.3103	0.7569
18	bomsnp28075902	10851564	G	ADD	121	-0.01125	-1.569	0.1193
18	bomsnp28075907	10851589	A	ADD	121	0.01393	2.031	0.04454
18	bomsnp28075913	10851669	T	ADD	122	0.002837	0.3866	0.6998
18	bomsnp28075914	10851677	T	ADD	123	-4.382e-05	-0.004459	0.9965
18	bomsnp28075915	10851678	C	ADD	122	0.005818	0.7562	0.4511
18	bomsnp28075916	10851680	G	ADD	123	0.004777	0.6198	0.5366
18	bomsnp28075917	10851688	A	ADD	122	0.01154	1.082	0.2816
18	bomsnp28075918	10851692	T	ADD	122	-0.01097	-1.496	0.1375
18	bomsnp28075919	10851694	A	ADD	123	0.004777	0.6198	0.5366
18	bomsnp28075920	10851696	A	ADD	123	0.01081	1.523	0.1306
18	bomsnp28075921	10851697	C	ADD	122	-0.01097	-1.496	0.1375
18	bomsnp28075923	10851704	T	ADD	123	0.004777	0.6198	0.5366
18	bomsnp28075924	10851710	A	ADD	123	-0.0009914	-0.1672	0.8675
18	bomsnp28075927	10851726	C	ADD	123	0.004284	0.7204	0.4727
18	bomsnp28075928	10851730	T	ADD	123	0.004284	0.7204	0.4727
18	bomsnp28075931	10851745	A	ADD	123	0.004284	0.7204	0.4727
18	bomsnp28075934	10851769	A	ADD	123	0.009182	1.535	0.1275
18	bomsnp28075936	10851781	G	ADD	123	0.00501	0.8566	0.3934
18	bomsnp28075937	10851782	T	ADD	123	-0.001014	-0.1591	0.8738
18	bomsnp28075940	10851807	C	ADD	123	0.008022	0.8397	0.4028
18	bomsnp28075944	10851818	G	ADD	123	0.001421	0.2445	0.8073
18	bomsnp28075945	10851827	C	ADD	123	-0.003208	-0.3912	0.6964
18	bomsnp28075955	10851897	T	ADD	123	0.0002168	0.03555	0.9717
18	bomsnp28075978	10852067	A	ADD	123	0.007843	1.263	0.2091
18	bomsnp28075979	10852074	C	ADD	123	0.003293	0.3736	0.7094
18	bomsnp28075980	10852078	G	ADD	123	0.01173	2.045	0.04311
18	bomsnp28075983	10852084	A	ADD	123	0.007069	1.05	0.296
18	bomsnp28075997	10852184	A	ADD	123	0.009691	1.492	0.1383
18	bomsnp28075998	10852185	T	ADD	123	0.009691	1.492	0.1383
18	bomsnp28076002	10852204	A	ADD	123	0.003533	0.5878	0.5578
18	bomsnp28076004	10852211	C	ADD	123	-0.0116	-1.585	0.1158
18	bomsnp28076005	10852227	T	ADD	123	-0.0004372	-0.05454	0.9566
18	bomsnp28076011	10852401	G	ADD	123	0.003199	0.518	0.6054
18	bomsnp28076012	10852402	C	ADD	123	-0.0004372	-0.05454	0.9566
18	bomsnp28076013	10852407	A	ADD	123	0.01229	1.153	0.2514
18	bomsnp28076015	10852418	T	ADD	123	0.002599	0.4184	0.6765
18	bomsnp28076016	10852424	A	ADD	123	0.00408	0.624	0.5338
18	bomsnp28076017	10852427	T	ADD	123	0.00631	0.944	0.3471
18	bomsnp28076023	10852460	T	ADD	123	0.008935	1.241	0.2171
18	bomsnp28076025	10852465	C	ADD	123	0.007148	1.127	0.2619
18	bomsnp28076026	10852467	G	ADD	123	0.007148	1.127	0.2619
18	bomsnp28076029	10852521	C	ADD	123	0.0004841	0.05471	0.9565
18	bomsnp28076037	10852662	C	ADD	123	-0.0116	-1.585	0.1158
18	bomsnp28076048	10852840	T	ADD	123	-0.001635	-0.2146	0.8305
18	bomsnp28076049	10852842	A	ADD	123	0.00663	1.14	0.2564
18	bomsnp28076050	10852860	G	ADD	123	0.005586	0.8439	0.4005
18	bomsnp28076052	10852864	C	ADD	123	0.005586	0.8439	0.4005
18	bomsnp28076054	10852868	A	ADD	123	-0.002624	-0.2786	0.7811
18	bomsnp28076056	10852874	A	ADD	123	-0.002624	-0.2786	0.7811
18	bomsnp28076061	10852958	A	ADD	123	-0.003742	-0.4129	0.6804
18	bomsnp28076063	10852962	T	ADD	123	0.006647	0.9343	0.3521
18	bomsnp28076073	10853098	C	ADD	123	-0.003909	-0.6673	0.5059
18	bomsnp28076084	10853291	C	ADD	123	-0.005565	-0.9544	0.3419
18	bomsnp28076094	10853427	A	ADD	123	0.002588	0.3975	0.6917
18	bomsnp28076100	10853491	A	ADD	123	-0.002564	-0.4349	0.6644
18	bomsnp28076102	10853534	T	ADD	123	0.00619	1.042	0.2997
18	bomsnp28076108	10853577	T	ADD	123	-0.0001865	-0.03191	0.9746
18	bomsnp28076130	10853822	C	ADD	123	0.004551	0.7763	0.4392
18	bomsnp28076137	10853879	T	ADD	122	0.005302	0.8801	0.3807
18	bomsnp28076146	10853998	C	ADD	123	0.005444	0.9097	0.3649
18	bomsnp28076148	10854030	G	ADD	123	0.005515	0.9194	0.3598
18	bomsnp28076159	10854123	T	ADD	123	0.005444	0.9097	0.3649
18	bomsnp28076187	10854582	G	ADD	123	0.004072	0.7064	0.4813
18	bomsnp28076189	10854598	A	ADD	123	0.004776	0.8304	0.408
18	bomsnp28076197	10854661	T	ADD	123	0.005444	0.9097	0.3649
18	bomsnp28076203	10854671	G	ADD	123	0.005828	1.015	0.3123
18	bomsnp28076231	10854836	C	ADD	122	0.003763	0.6671	0.506
18	bomsnp28076233	10854847	G	ADD	122	0.003763	0.6671	0.506
18	bomsnp28076235	10854867	A	ADD	123	0.005155	0.8762	0.3827
18	bomsnp28076270	10855294	A	ADD	123	0.004903	0.8736	0.3841
18	bomsnp28076275	10855315	T	ADD	123	0.001693	0.2963	0.7675
18	bomsnp28076286	10855362	A	ADD	123	-0.000143	-0.02522	0.9799
18	bomsnp28076287	10855368	T	ADD	123	-0.006528	-0.607	0.545
18	bomsnp28076300	10855506	G	ADD	123	0.00183	0.3131	0.7548
18	bomsnp28076308	10855564	A	ADD	123	0.000412	0.03916	0.9688
18	bomsnp28076313	10855594	A	ADD	123	0.001833	0.3053	0.7607
18	bomsnp28076319	10855690	G	ADD	122	0.0005409	0.09372	0.9255
18	bomsnp28076324	10855731	T	ADD	122	0.0005344	0.09519	0.9243
18	bomsnp28076333	10855776	G	ADD	122	0.0004508	0.07963	0.9367
18	bomsnp28076339	10856026	G	ADD	121	2.644e-05	0.004771	0.9962
18	bomsnp28076348	10856112	C	ADD	121	0.001272	0.2213	0.8252
18	bomsnp28076351	10856121	C	ADD	123	0.0006647	0.113	0.9102
18	bomsnp28076356	10856162	G	ADD	121	0.001466	0.2408	0.8102
18	bomsnp28076359	10856211	A	ADD	121	0.001376	0.2265	0.8212
18	bomsnp28076360	10856215	T	ADD	121	0.001376	0.2265	0.8212
18	bomsnp28076372	10856282	C	ADD	121	0.004528	0.7584	0.4498
18	bomsnp28076374	10856287	G	ADD	121	0.004998	0.8172	0.4155
18	bomsnp28076376	10856289	T	ADD	121	0.004998	0.8172	0.4155
18	bomsnp28076377	10856294	G	ADD	122	0.004245	0.7177	0.4744
18	bomsnp28076387	10856338	A	ADD	123	0.001752	0.2926	0.7703
18	bomsnp28076388	10856345	C	ADD	123	0.003311	0.5464	0.5858
18	bomsnp28076390	10856349	G	ADD	123	0.002254	0.38	0.7046
18	bomsnp28076395	10856365	C	ADD	123	0.00319	0.5444	0.5872
18	bomsnp28076407	10856456	T	ADD	122	0.004624	0.7895	0.4314
18	bomsnp28076414	10856517	C	ADD	122	0.001254	0.2128	0.8319
18	bomsnp28076420	10856587	T	ADD	122	-0.0001645	-0.02511	0.98
18	bomsnp28076426	10856676	A	ADD	122	0.001163	0.2043	0.8385
18	bomsnp28076428	10856683	T	ADD	122	0.00175	0.2768	0.7824
18	bomsnp28076429	10856708	G	ADD	122	0.0008965	0.154	0.8779
18	bomsnp28076444	10856792	A	ADD	122	0.002056	0.3358	0.7376
18	bomsnp28076457	10856921	C	ADD	120	0.00233	0.3711	0.7112
18	bomsnp28076462	10856977	T	ADD	120	-0.003743	-0.4006	0.6895
18	bomsnp28076469	10857137	G	ADD	121	2.793e-05	0.002662	0.9979
18	bomsnp28076473	10857183	T	ADD	120	0.0007809	0.07556	0.9399
18	bomsnp28076516	10857499	A	ADD	122	0.001395	0.2246	0.8227
18	bomsnp28076518	10857503	T	ADD	122	0.002065	0.3508	0.7264
18	bomsnp28076519	10857516	T	ADD	122	-0.0008493	-0.1349	0.8929
18	bomsnp28076527	10857855	T	ADD	123	0.0009899	0.1753	0.8612
18	bomsnp28076532	10857895	T	ADD	123	-0.0004527	-0.07844	0.9376
18	bomsnp28076547	10858129	C	ADD	123	0.0008629	0.1331	0.8944
18	bomsnp28076555	10858144	G	ADD	123	0.0001021	0.01782	0.9858
18	bomsnp28076572	10858246	G	ADD	123	-0.0002983	-0.04527	0.964
18	bomsnp28076573	10858247	C	ADD	123	-0.0002983	-0.04527	0.964
18	bomsnp28076582	10858319	T	ADD	123	0.003211	0.3325	0.7401
18	bomsnp28076583	10858326	A	ADD	123	0.0001021	0.01782	0.9858
18	bomsnp28076588	10858367	C	ADD	122	-0.001867	-0.3024	0.7629
18	bomsnp28076601	10858500	A	ADD	123	0.0008629	0.1331	0.8944
18	bomsnp28076602	10858503	A	ADD	123	0.0008629	0.1331	0.8944
18	bomsnp28076607	10858512	G	ADD	123	0.0008629	0.1331	0.8944
18	bomsnp28076623	10858584	G	ADD	123	0.0009749	0.1717	0.864
18	bomsnp28076641	10858688	G	ADD	123	0.0008629	0.1331	0.8944
18	bomsnp28076643	10858698	G	ADD	123	0.002455	0.2326	0.8165
18	bomsnp28076658	10858761	T	ADD	121	0.0003189	0.057	0.9546
18	bomsnp28076667	10858837	A	ADD	123	0.0008629	0.1331	0.8944
18	bomsnp28076675	10858880	T	ADD	123	0.003401	0.565	0.5731
18	bomsnp28076688	10859535	A	ADD	123	0.0008629	0.1331	0.8944
18	bomsnp28076694	10859607	T	ADD	123	0.0006835	0.1201	0.9046
18	bomsnp28076696	10859617	A	ADD	123	-0.0003368	-0.05567	0.9557
18	bomsnp28076697	10859642	A	ADD	123	-0.0003368	-0.05567	0.9557
18	bomsnp28076702	10859698	C	ADD	123	0.0001021	0.01782	0.9858
18	bomsnp28076712	10859764	G	ADD	123	0.0009045	0.1555	0.8767
18	bomsnp28076714	10859781	C	ADD	123	-0.005543	-0.6518	0.5158
18	bomsnp28076715	10859783	A	ADD	123	-0.005543	-0.6518	0.5158
18	bomsnp28076725	10859893	C	ADD	123	0.002449	0.4227	0.6733
18	bomsnp28076732	10859958	G	ADD	123	-0.000261	-0.04151	0.967
18	bomsnp28076733	10859960	T	ADD	123	0.005553	0.5297	0.5973
18	bomsnp28076743	10859989	G	ADD	123	0.0004585	0.05082	0.9596
18	bomsnp28076762	10860106	C	ADD	123	0.0001021	0.01782	0.9858
18	bomsnp28076786	10860305	G	ADD	123	0.001207	0.2148	0.8303
18	bomsnp28076788	10860314	G	ADD	122	0.0022	0.3645	0.7162
18	bomsnp28076800	10860380	G	ADD	122	0.002751	0.358	0.721
18	bomsnp28076811	10860441	G	ADD	122	0.002336	0.4097	0.6828
18	bomsnp28076817	10860605	A	ADD	122	0.0007998	0.1235	0.9019
18	bomsnp28076842	10860824	C	ADD	123	-0.001917	-0.3072	0.7592
18	bomsnp28076844	10860829	T	ADD	123	-0.0009896	-0.1558	0.8764
18	bomsnp28076854	10860878	C	ADD	123	0.0008629	0.1331	0.8944
18	bomsnp28076855	10860914	T	ADD	123	0.002455	0.2326	0.8165
18	bomsnp28076856	10860917	G	ADD	123	0.0001021	0.01782	0.9858
18	bomsnp28076882	10861132	G	ADD	123	0.0006995	0.06455	0.9486
18	bomsnp28076886	10861141	A	ADD	123	0.001907	0.3289	0.7428
18	bomsnp28076889	10861147	T	ADD	123	0.001907	0.3289	0.7428
18	bomsnp28076891	10861183	C	ADD	123	0.001907	0.3289	0.7428
18	bomsnp28076894	10861221	C	ADD	123	0.001907	0.3289	0.7428
18	bomsnp28076896	10861228	A	ADD	123	0.001907	0.3289	0.7428
18	bomsnp28076897	10861250	A	ADD	122	0.001436	0.2474	0.8051
18	bomsnp28076903	10861307	A	ADD	122	0.0004759	0.04838	0.9615
18	bomsnp28076906	10861340	A	ADD	122	0.002921	0.5224	0.6024
18	bomsnp28076907	10861354	A	ADD	122	0.002921	0.5224	0.6024
18	bomsnp28076910	10861372	A	ADD	122	0.002777	0.4761	0.6349
18	bomsnp28076920	10861406	G	ADD	123	0.001713	0.3004	0.7644
18	bomsnp28076934	10861532	G	ADD	123	0.001718	0.2972	0.7669
18	bomsnp28076945	10861587	T	ADD	123	0.001713	0.3004	0.7644
18	bomsnp28076951	10861596	A	ADD	123	0.002306	0.4136	0.6799
18	bomsnp28076959	10861629	A	ADD	123	0.001713	0.3004	0.7644
18	bomsnp28076960	10861633	A	ADD	123	0.002722	0.4672	0.6412
18	bomsnp28076965	10861655	A	ADD	123	0.001713	0.3004	0.7644
18	bomsnp28076970	10861687	A	ADD	123	0.001713	0.3004	0.7644
18	bomsnp28076975	10861752	G	ADD	123	0.0006818	0.1198	0.9048
18	bomsnp28076976	10861753	G	ADD	123	0.0006995	0.06455	0.9486
18	bomsnp28076986	10861810	T	ADD	123	0.002306	0.4136	0.6799
18	bomsnp28076988	10861818	A	ADD	123	0.002354	0.2143	0.8307
18	bomsnp28076996	10861844	A	ADD	123	0.0006818	0.1198	0.9048
18	bomsnp28077000	10861897	A	ADD	123	-0.003022	-0.262	0.7938
18	bomsnp28077001	10861909	C	ADD	123	0.002722	0.4672	0.6412
18	bomsnp28077003	10861917	G	ADD	123	0.002722	0.4672	0.6412
18	bomsnp28077013	10861991	G	ADD	123	0.003225	0.5764	0.5655
18	bomsnp28077047	10862418	C	ADD	123	0.00105	0.1904	0.8493
18	bomsnp28077054	10862489	T	ADD	123	0.006126	0.6013	0.5488
18	bomsnp28077062	10862549	G	ADD	123	0.002297	0.3985	0.691
18	bomsnp28077077	10862612	G	ADD	123	-0.004613	-0.5651	0.5731
18	bomsnp28077090	10862670	G	ADD	123	0.001173	0.2074	0.8361
18	bomsnp28077093	10862721	T	ADD	123	0.0003086	0.05223	0.9584
18	bomsnp28077094	10862726	G	ADD	123	0.00144	0.2608	0.7947
18	bomsnp28077097	10862746	G	ADD	123	0.000694	0.1276	0.8987
18	bomsnp28077107	10862776	T	ADD	122	0.007239	0.9258	0.3565
18	bomsnp28077120	10862935	T	ADD	123	5.785e-05	0.01009	0.992
18	bomsnp28077124	10862973	G	ADD	123	0.002131	0.3795	0.705
18	bomsnp28077133	10863037	C	ADD	123	-0.0002766	-0.05059	0.9597
18	bomsnp28077134	10863042	T	ADD	123	-3.84e-05	-0.00706	0.9944
18	bomsnp28077137	10863047	A	ADD	123	0.002306	0.4136	0.6799
18	bomsnp28077140	10863064	A	ADD	123	-0.0008856	-0.1629	0.8709
18	bomsnp28077149	10863124	C	ADD	123	0.0006818	0.1198	0.9048
18	bomsnp28077155	10863169	A	ADD	123	0.002306	0.4136	0.6799
18	bomsnp28077161	10863300	G	ADD	123	0.002551	0.4436	0.6582
18	bomsnp28077171	10863361	A	ADD	122	0.001024	0.1803	0.8572
18	bomsnp28077172	10863363	C	ADD	122	-0.002987	-0.288	0.7739
18	bomsnp28077178	10863404	A	ADD	121	0.0005574	0.09811	0.922
18	bomsnp28077179	10863407	T	ADD	122	0.0009182	0.1629	0.8709
18	bomsnp28077182	10863424	T	ADD	122	0.0006709	0.1187	0.9058
18	bomsnp28077187	10863441	A	ADD	122	0.0006709	0.1187	0.9058
18	bomsnp28077189	10863470	G	ADD	122	0.0002148	0.03772	0.97
18	bomsnp28077194	10863576	C	ADD	123	0.004171	0.7181	0.4741
18	bomsnp28077200	10863610	A	ADD	123	0.0003057	0.05373	0.9572
18	bomsnp28077218	10863686	G	ADD	123	0.002169	0.3788	0.7055
18	bomsnp28077219	10863687	A	ADD	123	0.002306	0.4136	0.6799
18	bomsnp28077251	10863942	A	ADD	123	-0.0003508	-0.06376	0.9493
18	bomsnp28077285	10864249	A	ADD	123	0.0006379	0.1121	0.9109
18	bomsnp28077289	10864257	A	ADD	123	-0.00221	-0.3957	0.6931
18	bomsnp28077294	10864286	C	ADD	123	0.005173	0.8982	0.3709
18	bomsnp28077307	10864333	A	ADD	123	0.002927	0.3544	0.7237
18	bomsnp28077317	10864462	A	ADD	123	0.01051	1.06	0.2913
18	bomsnp28077318	10864469	T	ADD	123	0.003481	0.6183	0.5375
18	bomsnp28077325	10864563	G	ADD	123	0.003481	0.6183	0.5375
18	bomsnp28077327	10864622	G	ADD	123	0.002927	0.3544	0.7237
18	bomsnp28077329	10864644	A	ADD	123	0.002927	0.3544	0.7237
18	bomsnp28077330	10864651	A	ADD	123	0.01718	1.529	0.1291
18	bomsnp28077331	10864652	G	ADD	123	0.01718	1.529	0.1291
18	bomsnp28077335	10864685	T	ADD	123	0.002927	0.3544	0.7237
18	bomsnp28077342	10864743	A	ADD	123	0.01718	1.529	0.1291
18	bomsnp28077352	10864776	A	ADD	122	0.005209	0.9158	0.3617
18	bomsnp28077353	10864778	C	ADD	122	0.0008517	0.1514	0.8799
18	bomsnp28077356	10864808	A	ADD	123	0.004083	0.7231	0.4711
18	bomsnp28077357	10864814	T	ADD	123	0.002182	0.3815	0.7035
18	bomsnp28077362	10864880	C	ADD	123	0.004083	0.7231	0.4711
18	bomsnp28077379	10865055	A	ADD	123	-0.003322	-0.4633	0.644
18	bomsnp28077384	10865095	G	ADD	123	0.002182	0.3815	0.7035
18	bomsnp28077389	10865137	G	ADD	123	0.002431	0.4088	0.6835
18	bomsnp28077390	10865139	T	ADD	123	0.0008695	0.1264	0.8996
18	bomsnp28077393	10865164	C	ADD	123	-0.00136	-0.2252	0.8222
18	bomsnp28077399	10865263	C	ADD	123	0.002431	0.4088	0.6835
18	bomsnp28077400	10865281	G	ADD	123	0.002431	0.4088	0.6835
18	bomsnp28077401	10865289	C	ADD	123	0.002431	0.4088	0.6835
18	bomsnp28077418	10865381	G	ADD	123	0.001263	0.2133	0.8315
18	bomsnp28077423	10865420	C	ADD	123	0.003491	0.5973	0.5514
18	bomsnp28077425	10865431	A	ADD	123	0.002372	0.2224	0.8244
18	bomsnp28077430	10865472	C	ADD	123	0.002987	0.4925	0.6233
18	bomsnp28077436	10865501	C	ADD	123	0.002987	0.4925	0.6233
18	bomsnp28077437	10865503	G	ADD	123	0.002987	0.4925	0.6233
18	bomsnp28077443	10865519	A	ADD	123	0.002464	0.4069	0.6848
18	bomsnp28077448	10865589	G	ADD	120	0.001544	0.2582	0.7967
18	bomsnp28077450	10865604	G	ADD	120	0.001544	0.2582	0.7967
18	bomsnp28077466	10865730	C	ADD	123	0.002431	0.4088	0.6835
18	bomsnp28077473	10865782	G	ADD	123	-0.00136	-0.2252	0.8222
18	bomsnp28077474	10865787	A	ADD	123	0.001263	0.2133	0.8315
18	bomsnp28077475	10865793	A	ADD	123	0.001263	0.2133	0.8315
18	bomsnp28077476	10865795	G	ADD	123	0.001263	0.2133	0.8315
18	bomsnp28077478	10865807	C	ADD	123	0.001263	0.2133	0.8315
18	bomsnp28077479	10865811	A	ADD	123	0.001263	0.2133	0.8315
18	bomsnp28077482	10865820	A	ADD	123	-0.00136	-0.2252	0.8222
18	bomsnp28077485	10865832	C	ADD	123	-0.00136	-0.2252	0.8222
18	bomsnp28077495	10865948	C	ADD	123	0.002431	0.4088	0.6835
18	bomsnp28077501	10866093	A	ADD	123	0.002431	0.4088	0.6835
18	bomsnp28077510	10866159	T	ADD	122	0.002095	0.3524	0.7252
18	bomsnp28077513	10866165	T	ADD	122	0.002095	0.3524	0.7252
18	bomsnp28077534	10866325	G	ADD	122	-0.0003651	-0.05969	0.9525
18	bomsnp28077538	10866359	T	ADD	123	0.0003004	0.04831	0.9616
18	bomsnp28077553	10866440	G	ADD	123	-0.00136	-0.2252	0.8222
18	bomsnp28077563	10866554	T	ADD	123	0.0003004	0.04831	0.9616
18	bomsnp28077564	10866560	G	ADD	123	0.0003004	0.04831	0.9616
18	bomsnp28077570	10866599	C	ADD	123	-0.001589	-0.1404	0.8886
18	bomsnp28077574	10866629	T	ADD	123	0.0003004	0.04831	0.9616
18	bomsnp28077591	10866682	G	ADD	122	0.002095	0.3524	0.7252
18	bomsnp28077594	10866714	C	ADD	122	-0.002267	-0.2005	0.8414
18	bomsnp28077603	10866782	G	ADD	123	-0.001589	-0.1404	0.8886
18	bomsnp28077617	10866900	G	ADD	123	0.002431	0.4088	0.6835
18	bomsnp28077624	10866930	A	ADD	123	0.002431	0.4088	0.6835
18	bomsnp28077632	10867372	T	ADD	119	-0.01202	-1.638	0.1041
18	bomsnp28077637	10870668	A	ADD	122	0.003545	0.6575	0.5122
18	bomsnp28077638	10870669	A	ADD	122	0.003545	0.6575	0.5122
18	bomsnp28077640	10870671	C	ADD	122	0.003545	0.6575	0.5122
18	bomsnp28077652	10870713	T	ADD	121	0.003546	0.6516	0.516
18	bomsnp28077653	10870733	G	ADD	121	0.003546	0.6516	0.516
18	bomsnp28077658	10870781	C	ADD	123	0.002431	0.4088	0.6835
18	bomsnp28077661	10870797	T	ADD	123	0.002431	0.4088	0.6835
18	bomsnp28077665	10870813	C	ADD	123	-0.0001714	-0.0282	0.9775
18	bomsnp28077667	10870828	G	ADD	123	0.002431	0.4088	0.6835
18	bomsnp28077671	10870862	T	ADD	123	-0.0001714	-0.0282	0.9775
18	bomsnp28077672	10870866	A	ADD	123	0.002431	0.4088	0.6835
18	bomsnp28077674	10870883	T	ADD	123	0.002431	0.4088	0.6835
18	bomsnp28077686	10870971	C	ADD	123	0.002431	0.4088	0.6835
18	bomsnp28077692	10871029	T	ADD	123	0.004293	0.7	0.4853
18	bomsnp28077702	10871151	A	ADD	123	-0.001589	-0.1404	0.8886
18	bomsnp28077705	10871165	G	ADD	123	-0.001589	-0.1404	0.8886
18	bomsnp28077716	10871324	T	ADD	122	9.567e-05	0.01541	0.9877
18	bomsnp28077720	10871333	C	ADD	122	0.002095	0.3524	0.7252
18	bomsnp28077734	10871398	A	ADD	121	0.004174	0.7133	0.4771
18	bomsnp28077759	10871490	A	ADD	123	0.001831	0.3073	0.7592
18	bomsnp28077782	10871907	T	ADD	123	0.001058	0.1776	0.8593
18	bomsnp28077784	10871919	C	ADD	123	-0.001074	-0.1775	0.8594
18	bomsnp28077785	10871921	T	ADD	123	-0.001074	-0.1775	0.8594
18	bomsnp28077793	10872002	T	ADD	122	9.567e-05	0.01541	0.9877
18	bomsnp28077796	10872009	T	ADD	122	0.002095	0.3524	0.7252
18	bomsnp28077799	10872020	A	ADD	122	-0.003551	-0.496	0.6208
18	bomsnp28077802	10872026	T	ADD	123	-0.00136	-0.2252	0.8222
18	bomsnp28077805	10872042	A	ADD	123	0.002431	0.4088	0.6835
18	bomsnp28077806	10872044	A	ADD	123	-0.00136	-0.2252	0.8222
18	bomsnp28077818	10872143	T	ADD	123	0.0008695	0.1264	0.8996
18	bomsnp28077820	10872148	A	ADD	123	-0.001589	-0.1404	0.8886
18	bomsnp28077824	10872166	A	ADD	123	0.008055	1.29	0.1995
18	bomsnp28077828	10872180	T	ADD	123	0.008055	1.29	0.1995
18	bomsnp28077833	10872201	T	ADD	123	0.01565	1.496	0.1372
18	bomsnp28077835	10872219	C	ADD	123	0.0008695	0.1264	0.8996
18	bomsnp28077836	10872224	G	ADD	123	0.002431	0.4088	0.6835
18	bomsnp28077837	10872226	A	ADD	123	0.001263	0.2133	0.8315
18	bomsnp28077838	10872260	T	ADD	123	-0.004335	-0.674	0.5017
18	bomsnp28077841	10872306	G	ADD	123	0.003769	0.6213	0.5356
18	bomsnp28077849	10872380	C	ADD	123	-0.00123	-0.1811	0.8566
18	bomsnp28077852	10872396	A	ADD	123	-0.00123	-0.1811	0.8566
18	bomsnp28077853	10872401	G	ADD	123	-0.0002241	-0.03558	0.9717
18	bomsnp28077854	10872411	A	ADD	123	0.01681	1.891	0.06112
18	bomsnp28077855	10872428	T	ADD	123	0.006254	1.065	0.2889
18	bomsnp28077863	10872462	T	ADD	123	-0.00302	-0.5436	0.5878
18	bomsnp28077869	10872522	A	ADD	123	-0.003521	-0.5481	0.5846
18	bomsnp28077872	10872542	G	ADD	123	-3.984e-05	-0.00593	0.9953
18	bomsnp28077876	10872564	T	ADD	123	0.002528	0.4369	0.663
18	bomsnp28077911	10872911	A	ADD	123	-0.003521	-0.5481	0.5846
18	bomsnp28077916	10872950	T	ADD	123	0.00399	0.5443	0.5873
18	bomsnp28077929	10873093	G	ADD	123	0.00399	0.5443	0.5873
18	bomsnp28077932	10873117	T	ADD	123	0.01294	1.305	0.1943
18	bomsnp28077935	10873134	G	ADD	123	0.00484	0.7888	0.4318
18	bomsnp28077940	10873169	G	ADD	123	-0.003521	-0.5481	0.5846
18	bomsnp28077942	10873171	C	ADD	123	-0.002303	-0.3555	0.7229
18	bomsnp28077943	10873173	G	ADD	123	-0.003521	-0.5481	0.5846
18	bomsnp28077954	10873230	T	ADD	123	0.00399	0.5443	0.5873
18	bomsnp28077957	10873235	C	ADD	123	0.007416	1.283	0.2019
18	bomsnp28077979	10873412	A	ADD	123	0.003649	0.6057	0.5459
18	bomsnp28077980	10873414	A	ADD	123	-0.004569	-0.4102	0.6824
18	bomsnp28077988	10873475	A	ADD	123	0.006254	1.065	0.2889
18	bomsnp28077990	10873488	G	ADD	123	0.008494	1.426	0.1564
18	bomsnp28077995	10873520	G	ADD	123	0.002401	0.4189	0.676
18	bomsnp28077998	10873538	A	ADD	123	0.002948	0.482	0.6307
18	bomsnp28077999	10873539	C	ADD	123	0.003643	0.5981	0.5509
18	bomsnp28078002	10873593	C	ADD	123	-0.003454	-0.5978	0.5511
18	bomsnp28078003	10873595	T	ADD	123	-0.003728	-0.6486	0.5179
18	bomsnp28078008	10873646	A	ADD	122	-0.00423	-0.7358	0.4633
18	bomsnp28078009	10873662	C	ADD	122	-0.003925	-0.6021	0.5483
18	bomsnp28078010	10873677	T	ADD	122	0.004367	0.7687	0.4436
18	bomsnp28078011	10873678	G	ADD	122	0.001317	0.2277	0.8202
18	bomsnp28078017	10873715	A	ADD	123	0.004627	0.7961	0.4276
18	bomsnp28078019	10873727	G	ADD	123	0.004627	0.7961	0.4276
18	bomsnp28078022	10873749	C	ADD	123	0.01385	1.418	0.1588
18	bomsnp28078023	10873758	C	ADD	123	0.00399	0.5443	0.5873
18	bomsnp28078033	10873852	G	ADD	123	0.01565	1.496	0.1372
18	bomsnp28078036	10873882	A	ADD	123	0.004627	0.7961	0.4276
18	bomsnp28078041	10873909	T	ADD	123	-0.0002296	-0.03855	0.9693
18	bomsnp28078052	10874000	T	ADD	123	-0.002561	-0.368	0.7135
18	bomsnp28078061	10874055	A	ADD	123	-0.004183	-0.6097	0.5433
18	bomsnp28078062	10874068	C	ADD	123	0.001843	0.3063	0.7599
18	bomsnp28078071	10874103	T	ADD	123	0.004558	0.6334	0.5277
18	bomsnp28078079	10874138	C	ADD	123	-0.002235	-0.312	0.7556
18	bomsnp28078087	10874224	A	ADD	123	-0.002235	-0.312	0.7556
18	bomsnp28078088	10874225	T	ADD	123	-0.002235	-0.312	0.7556
18	bomsnp28078090	10874228	T	ADD	123	-0.002235	-0.312	0.7556
18	bomsnp28078094	10874242	C	ADD	123	-0.002235	-0.312	0.7556
18	bomsnp28078095	10874247	T	ADD	123	0.01225	1.871	0.06383
18	bomsnp28078102	10874392	G	ADD	123	-0.002235	-0.312	0.7556
18	bomsnp28078103	10874398	A	ADD	123	-0.002235	-0.312	0.7556
18	bomsnp28078107	10874423	T	ADD	123	0.005103	0.8714	0.3853
18	bomsnp28078108	10874428	A	ADD	123	0.006494	0.7536	0.4526
18	bomsnp28078110	10874456	G	ADD	123	-0.002235	-0.312	0.7556
18	bomsnp28078119	10874632	T	ADD	123	-0.002235	-0.312	0.7556
18	bomsnp28078122	10874649	G	ADD	123	0.00399	0.5443	0.5873
18	bomsnp28078123	10874654	T	ADD	123	0.00399	0.5443	0.5873
18	bomsnp28078125	10874664	C	ADD	123	-0.002235	-0.312	0.7556
18	bomsnp28078135	10874760	A	ADD	122	0.004947	0.6612	0.5098
18	bomsnp28078137	10874787	C	ADD	122	0.007006	1.204	0.2311
18	bomsnp28078163	10875617	T	ADD	123	0.0008068	0.09217	0.9267
18	bomsnp28078165	10875629	T	ADD	123	0.005187	0.6924	0.4901
18	bomsnp28078167	10875664	A	ADD	123	0.005187	0.6924	0.4901
18	bomsnp28078175	10875752	A	ADD	123	-0.002235	-0.312	0.7556
18	bomsnp28078182	10875795	G	ADD	123	-0.002235	-0.312	0.7556
18	bomsnp28078183	10875808	A	ADD	123	-0.002235	-0.312	0.7556
18	bomsnp28078186	10875832	T	ADD	123	-0.002235	-0.312	0.7556
18	bomsnp28078191	10875881	T	ADD	123	-0.003352	-0.2918	0.771
18	bomsnp28078200	10875984	A	ADD	123	-0.002235	-0.312	0.7556
18	bomsnp28078201	10875986	A	ADD	123	-0.002093	-0.2937	0.7695
18	bomsnp28078206	10876028	G	ADD	123	-0.002235	-0.312	0.7556
18	bomsnp28078207	10876033	T	ADD	123	-0.002235	-0.312	0.7556
18	bomsnp28078208	10876043	A	ADD	123	0.00687	0.7647	0.446
18	bomsnp28078211	10876051	G	ADD	123	-0.002235	-0.312	0.7556
18	bomsnp28078214	10876118	T	ADD	123	0.005103	0.8714	0.3853
18	bomsnp28078215	10876121	T	ADD	123	0.005187	0.6924	0.4901
18	bomsnp28078216	10876163	C	ADD	123	0.005187	0.6924	0.4901
18	bomsnp28078219	10876191	A	ADD	123	0.005103	0.8714	0.3853
18	bomsnp28078221	10876218	C	ADD	123	0.005103	0.8714	0.3853
18	bomsnp28078249	10876434	T	ADD	123	0.006122	1.059	0.292
18	bomsnp28078250	10876435	T	ADD	123	0.006122	1.059	0.292
18	bomsnp28078253	10876452	G	ADD	123	0.005187	0.6924	0.4901
18	bomsnp28078255	10876476	A	ADD	123	-0.002235	-0.312	0.7556
18	bomsnp28078257	10876493	T	ADD	123	-0.002235	-0.312	0.7556
18	bomsnp28078259	10876507	G	ADD	123	-0.004916	-0.7255	0.4696
18	bomsnp28078261	10876513	T	ADD	123	-0.004916	-0.7255	0.4696
18	bomsnp28078262	10876515	T	ADD	123	-0.004916	-0.7255	0.4696
18	bomsnp28078287	10876858	T	ADD	123	-0.00716	-1.122	0.2643
18	bomsnp28078289	10876880	T	ADD	123	0.004701	0.7955	0.4279
18	bomsnp28078298	10876982	G	ADD	123	0.01225	1.871	0.06383
18	bomsnp28078302	10876992	C	ADD	123	0.01225	1.871	0.06383
18	bomsnp28078306	10877020	G	ADD	123	0.01225	1.871	0.06383
18	bomsnp28078310	10877037	C	ADD	123	0.003513	0.611	0.5424
18	bomsnp28078317	10877063	G	ADD	123	0.009659	1.521	0.131
18	bomsnp28078318	10877066	T	ADD	123	-0.003041	-0.4329	0.6659
18	bomsnp28078319	10877079	G	ADD	123	0.002612	0.4266	0.6705
18	bomsnp28078323	10877094	G	ADD	123	0.01385	1.418	0.1588
18	bomsnp28078324	10877096	G	ADD	123	0.01156	1.239	0.2177
18	bomsnp28078325	10877099	G	ADD	123	0.01385	1.418	0.1588
18	bomsnp28078330	10877120	G	ADD	123	0.00707	1.19	0.2366
18	bomsnp28078332	10877130	A	ADD	123	0.00707	1.19	0.2366
18	bomsnp28078334	10877136	A	ADD	123	0.006249	1.028	0.3062
18	bomsnp28078336	10877141	G	ADD	123	0.006168	0.8715	0.3853
18	bomsnp28078338	10877154	A	ADD	123	-0.003041	-0.4329	0.6659
18	bomsnp28078341	10877201	G	ADD	123	-0.001391	-0.2085	0.8352
18	bomsnp28078342	10877207	G	ADD	123	0.005187	0.6924	0.4901
18	bomsnp28078352	10877335	T	ADD	123	0.01565	1.496	0.1372
18	bomsnp28078356	10877375	G	ADD	123	0.001498	0.2573	0.7974
18	bomsnp28078370	10877536	A	ADD	123	-0.005223	-0.8616	0.3907
18	bomsnp28078371	10877539	T	ADD	123	-0.005223	-0.8616	0.3907
18	bomsnp28078376	10877590	G	ADD	123	0.001498	0.2573	0.7974
18	bomsnp28078380	10877615	C	ADD	123	-0.001391	-0.2085	0.8352
18	bomsnp28078398	10877715	C	ADD	123	0.009208	1.251	0.2134
18	bomsnp28078427	10877895	G	ADD	123	-0.002235	-0.312	0.7556
18	bomsnp28078440	10877946	G	ADD	123	0.004627	0.7961	0.4276
18	bomsnp28078442	10877969	T	ADD	123	0.01836	1.712	0.08946
18	bomsnp28078457	10878035	A	ADD	122	-0.001008	-0.1367	0.8915
18	bomsnp28078499	10880531	A	ADD	123	0.02416	2.607	0.01031
18	bomsnp28078500	10880533	A	ADD	122	0.005148	0.6867	0.4937
18	bomsnp28078509	10880576	C	ADD	123	0.005187	0.6924	0.4901
18	bomsnp28078542	10880817	T	ADD	123	0.006085	0.9327	0.3529
18	bomsnp28078560	10880942	C	ADD	123	0.004512	0.7825	0.4355
18	bomsnp28078562	10880949	C	ADD	123	0.005187	0.6924	0.4901
18	bomsnp28078563	10880957	A	ADD	123	0.001333	0.2219	0.8248
18	bomsnp28078565	10880966	C	ADD	123	0.001333	0.2219	0.8248
18	bomsnp28078566	10880978	G	ADD	123	0.01073	1.095	0.276
18	bomsnp28078567	10880993	T	ADD	123	0.004512	0.7825	0.4355
18	bomsnp28078570	10881048	A	ADD	123	0.004776	0.6394	0.5238
18	bomsnp28078579	10881095	T	ADD	123	0.000486	0.06586	0.9476
18	bomsnp28078611	10881431	T	ADD	122	0.001625	0.2704	0.7874
18	bomsnp28078615	10881456	C	ADD	123	0.003397	0.4352	0.6642
18	bomsnp28078621	10881526	G	ADD	122	0.005195	0.5376	0.5919
18	bomsnp28078623	10881531	G	ADD	123	0.005304	0.5479	0.5848
18	bomsnp28078630	10881589	C	ADD	123	0.007375	0.9086	0.3654
18	bomsnp28078635	10881604	T	ADD	123	0.008163	1.005	0.3168
18	bomsnp28078637	10881618	C	ADD	123	0.007768	0.8502	0.397
18	bomsnp28078641	10881639	C	ADD	123	0.0173	1.619	0.1082
18	bomsnp28078643	10881653	G	ADD	123	0.0173	1.619	0.1082
18	bomsnp28078647	10881678	A	ADD	123	0.003949	0.681	0.4972
18	bomsnp28078648	10881680	T	ADD	123	0.005683	0.9517	0.3432
18	bomsnp28078653	10881690	T	ADD	123	0.005187	0.6924	0.4901
18	bomsnp28078657	10881715	T	ADD	123	0.001207	0.1838	0.8545
18	bomsnp28078658	10881718	A	ADD	123	0.00347	0.4754	0.6354
18	bomsnp28078660	10881723	C	ADD	123	0.00347	0.4754	0.6354
18	bomsnp28078661	10881726	G	ADD	123	0.001207	0.1838	0.8545
18	bomsnp28078664	10881742	A	ADD	123	0.00347	0.4754	0.6354
18	bomsnp28078680	10881904	G	ADD	123	0.002529	0.3449	0.7308
18	bomsnp28078687	10881927	A	ADD	123	0.001867	0.2571	0.7975
18	bomsnp28078700	10881990	A	ADD	123	0.002529	0.3449	0.7308
18	bomsnp28078709	10882027	C	ADD	123	0.002529	0.3449	0.7308
18	bomsnp28078712	10882096	G	ADD	123	0.002529	0.3449	0.7308
18	bomsnp28078717	10882141	T	ADD	123	-0.003352	-0.2918	0.771
18	bomsnp28078719	10882151	A	ADD	123	0.005187	0.6924	0.4901
18	bomsnp28078724	10882170	T	ADD	123	0.002529	0.3449	0.7308
18	bomsnp28078725	10882176	G	ADD	123	0.000152	0.02348	0.9813
18	bomsnp28078726	10882177	T	ADD	123	0.002529	0.3449	0.7308
18	bomsnp28078728	10882181	A	ADD	123	0.002529	0.3449	0.7308
18	bomsnp28078729	10882182	T	ADD	123	0.002529	0.3449	0.7308
18	bomsnp28078731	10882197	T	ADD	123	0.005187	0.6924	0.4901
18	bomsnp28078733	10882206	A	ADD	123	0.005187	0.6924	0.4901
18	bomsnp28078734	10882208	T	ADD	122	0.003678	0.4742	0.6362
18	bomsnp28078745	10882284	C	ADD	123	-0.001189	-0.189	0.8504
18	bomsnp28078753	10882318	G	ADD	122	0.0006863	0.1048	0.9168
18	bomsnp28078759	10882344	T	ADD	122	0.0006863	0.1048	0.9168
18	bomsnp28078779	10882492	T	ADD	121	-0.004475	-0.3881	0.6986
18	bomsnp28078782	10882515	T	ADD	122	0.0001643	0.02562	0.9796
18	bomsnp28078783	10882516	T	ADD	122	0.0001643	0.02562	0.9796
18	bomsnp28078787	10882536	G	ADD	122	0.0001643	0.02562	0.9796
18	bomsnp28078792	10882570	A	ADD	121	-0.004475	-0.3881	0.6986
18	bomsnp28078793	10882571	G	ADD	121	-0.004475	-0.3881	0.6986
18	bomsnp28078799	10882600	A	ADD	122	0.00324	0.4443	0.6576
18	bomsnp28078803	10882617	T	ADD	123	-0.003352	-0.2918	0.771
18	bomsnp28078808	10882636	C	ADD	123	0.001721	0.2612	0.7944
18	bomsnp28078815	10882663	C	ADD	123	-0.003352	-0.2918	0.771
18	bomsnp28078821	10882776	T	ADD	123	0.005187	0.6924	0.4901
18	bomsnp28078824	10882784	A	ADD	123	-0.003352	-0.2918	0.771
18	bomsnp28078844	10882916	T	ADD	123	-0.003352	-0.2918	0.771
18	bomsnp28078845	10882926	A	ADD	123	0.005187	0.6924	0.4901
18	bomsnp28078848	10882972	C	ADD	123	-0.0003316	-0.05147	0.959
18	bomsnp28078849	10882975	C	ADD	123	-0.003352	-0.2918	0.771
18	bomsnp28078853	10883011	C	ADD	123	0.005187	0.6924	0.4901
18	bomsnp28078857	10883047	G	ADD	123	0.005187	0.6924	0.4901
18	bomsnp28078863	10883112	A	ADD	123	0.002529	0.3449	0.7308
18	bomsnp28078865	10883133	G	ADD	123	0.002529	0.3449	0.7308
18	bomsnp28078866	10883134	G	ADD	123	0.002529	0.3449	0.7308
18	bomsnp28078874	10883200	G	ADD	123	0.005187	0.6924	0.4901
18	bomsnp28078875	10883201	T	ADD	123	0.005187	0.6924	0.4901
18	bomsnp28078876	10883243	A	ADD	123	-0.002235	-0.312	0.7556
18	bomsnp28078877	10883244	T	ADD	123	0.002529	0.3449	0.7308
18	bomsnp28078879	10883294	A	ADD	123	0.002529	0.3449	0.7308
18	bomsnp28078881	10883302	A	ADD	123	0.002529	0.3449	0.7308
18	bomsnp28078882	10883307	A	ADD	123	0.002529	0.3449	0.7308
18	bomsnp28078890	10883351	A	ADD	123	0.003949	0.681	0.4972
18	bomsnp28078901	10883482	T	ADD	123	0.002529	0.3449	0.7308
18	bomsnp28078918	10883551	T	ADD	123	0.005187	0.6924	0.4901
18	bomsnp28078925	10883589	A	ADD	123	0.005187	0.6924	0.4901
18	bomsnp28078927	10883596	C	ADD	123	0.004632	0.7262	0.4692
18	bomsnp28078928	10883600	A	ADD	123	0.005187	0.6924	0.4901
18	bomsnp28078930	10883614	C	ADD	123	0.005187	0.6924	0.4901
18	bomsnp28078942	10883751	T	ADD	123	-0.002235	-0.312	0.7556
18	bomsnp28078944	10883759	C	ADD	123	-0.002235	-0.312	0.7556
18	bomsnp28078946	10883761	C	ADD	123	-0.002235	-0.312	0.7556
18	bomsnp28078950	10883791	A	ADD	123	0.005187	0.6924	0.4901
18	bomsnp28078954	10883836	C	ADD	123	0.005187	0.6924	0.4901
18	bomsnp28078956	10883883	C	ADD	123	0.001514	0.255	0.7992
18	bomsnp28078960	10883898	C	ADD	123	0.005187	0.6924	0.4901
18	bomsnp28078962	10883941	C	ADD	123	0.004512	0.7825	0.4355
18	bomsnp28078968	10884082	C	ADD	123	0.001514	0.255	0.7992
18	bomsnp28078969	10884087	T	ADD	123	0.004512	0.7825	0.4355
18	bomsnp28078970	10884100	T	ADD	123	0.001514	0.255	0.7992
18	bomsnp28078980	10884150	T	ADD	123	0.001514	0.255	0.7992
18	bomsnp28078981	10884155	C	ADD	123	0.001514	0.255	0.7992
18	bomsnp28078983	10884183	C	ADD	123	0.001514	0.255	0.7992
18	bomsnp28078986	10884191	A	ADD	123	-0.002235	-0.312	0.7556
18	bomsnp28078988	10884198	G	ADD	123	0.001514	0.255	0.7992
18	bomsnp28078998	10884305	T	ADD	123	0.003311	0.5404	0.59
18	bomsnp28078999	10884318	A	ADD	123	0.001514	0.255	0.7992
18	bomsnp28079001	10884321	C	ADD	123	0.001514	0.255	0.7992
18	bomsnp28079005	10884368	G	ADD	123	0.001514	0.255	0.7992
18	bomsnp28079008	10884388	A	ADD	123	0.007039	1.217	0.2261
18	bomsnp28079012	10884508	A	ADD	123	0.005187	0.6924	0.4901
18	bomsnp28079023	10884640	A	ADD	123	0.004512	0.7825	0.4355
18	bomsnp28079025	10884655	T	ADD	123	0.001514	0.255	0.7992
18	bomsnp28079036	10884700	T	ADD	123	0.005187	0.6924	0.4901
18	bomsnp28079037	10884713	G	ADD	123	0.006291	1.101	0.2732
18	bomsnp28079038	10884720	G	ADD	123	0.004632	0.7262	0.4692
18	bomsnp28079049	10884778	A	ADD	123	0.005187	0.6924	0.4901
18	bomsnp28079058	10884827	G	ADD	123	0.001514	0.255	0.7992
18	bomsnp28079061	10884846	C	ADD	123	0.001514	0.255	0.7992
18	bomsnp28079066	10884859	C	ADD	123	0.003949	0.681	0.4972
18	bomsnp28079082	10884928	A	ADD	123	-0.003352	-0.2918	0.771
18	bomsnp28079087	10884943	A	ADD	123	0.001514	0.255	0.7992
18	bomsnp28079090	10884956	A	ADD	123	-0.002235	-0.312	0.7556
18	bomsnp28079092	10884974	A	ADD	123	0.003311	0.5404	0.59
18	bomsnp28079107	10885114	A	ADD	122	0.001327	0.222	0.8247
18	bomsnp28079113	10885137	T	ADD	122	0.004947	0.6554	0.5135
18	bomsnp28079126	10885188	A	ADD	123	0.004632	0.7262	0.4692
18	bomsnp28079131	10885213	T	ADD	123	0.001514	0.255	0.7992
18	bomsnp28079139	10885335	C	ADD	123	-0.003352	-0.2918	0.771
18	bomsnp28079159	10885460	T	ADD	123	0.005802	0.9531	0.3425
18	bomsnp28079196	10886522	G	ADD	123	0.001514	0.255	0.7992
18	bomsnp28079209	10886591	T	ADD	123	-0.003352	-0.2918	0.771
18	bomsnp28079215	10886628	A	ADD	123	0.003949	0.681	0.4972
18	bomsnp28079222	10886695	A	ADD	123	0.005187	0.6924	0.4901
18	bomsnp28079223	10886726	T	ADD	123	0.005187	0.6924	0.4901
18	bomsnp28079224	10886744	A	ADD	123	0.004512	0.7825	0.4355
18	bomsnp28079225	10886753	C	ADD	122	0.004553	0.7151	0.476
18	bomsnp28079229	10886782	A	ADD	122	0.004947	0.6612	0.5098
18	bomsnp28079230	10886784	A	ADD	122	0.003011	0.4918	0.6238
18	bomsnp28079252	10887078	T	ADD	121	0.004354	0.6786	0.4987
18	bomsnp28079261	10887203	C	ADD	123	0.005187	0.6924	0.4901
18	bomsnp28079268	10887239	A	ADD	123	0.003311	0.5404	0.59
18	bomsnp28079270	10887246	T	ADD	123	0.001514	0.255	0.7992
18	bomsnp28079273	10887257	A	ADD	123	0.004512	0.7825	0.4355
18	bomsnp28079288	10887320	T	ADD	123	0.004512	0.7825	0.4355
18	bomsnp28079302	10887394	T	ADD	123	0.005187	0.6924	0.4901
18	bomsnp28079311	10887435	T	ADD	122	0.004947	0.6612	0.5098
18	bomsnp28079319	10887460	T	ADD	122	0.004567	0.6185	0.5375
18	bomsnp28079345	10887674	A	ADD	123	0.005187	0.6924	0.4901
18	bomsnp28079351	10887711	A	ADD	123	0.004632	0.7262	0.4692
18	bomsnp28079358	10887769	C	ADD	122	0.00123	0.2074	0.8361
18	bomsnp28079359	10887780	A	ADD	122	0.003548	0.6117	0.542
18	bomsnp28079373	10887855	G	ADD	123	0.003949	0.681	0.4972
18	bomsnp28079377	10887863	G	ADD	123	0.003949	0.681	0.4972
18	bomsnp28079379	10887866	T	ADD	123	0.003949	0.681	0.4972
18	bomsnp28079382	10887877	A	ADD	123	0.003949	0.681	0.4972
18	bomsnp28079384	10887889	T	ADD	123	0.002529	0.3449	0.7308
18	bomsnp28079392	10887971	T	ADD	123	0.003471	0.6057	0.5459
18	bomsnp28079393	10887978	A	ADD	123	0.003471	0.6057	0.5459
18	bomsnp28079398	10888010	A	ADD	123	-0.002551	-0.3754	0.7081
18	bomsnp28079401	10888023	A	ADD	123	0.001051	0.1814	0.8564
18	bomsnp28079404	10888027	G	ADD	122	0.003617	0.625	0.5332
18	bomsnp28079405	10888028	C	ADD	122	0.003617	0.625	0.5332
18	bomsnp28079412	10888085	T	ADD	122	0.003548	0.6117	0.542
18	bomsnp28079416	10888223	T	ADD	123	0.005187	0.6924	0.4901
18	bomsnp28079426	10888334	T	ADD	122	0.004116	0.7334	0.4648
18	bomsnp28079427	10888336	A	ADD	122	0.003961	0.6973	0.487
18	bomsnp28079429	10888343	C	ADD	122	0.004928	0.8989	0.3706
18	bomsnp28079431	10888350	T	ADD	122	0.002622	0.4827	0.6302
18	bomsnp28079432	10888351	G	ADD	122	0.004786	0.8748	0.3835
18	bomsnp28079433	10888397	G	ADD	123	0.004957	0.8542	0.3947
18	bomsnp28079434	10888404	A	ADD	123	-0.00251	-0.3597	0.7197
18	bomsnp28079435	10888407	A	ADD	123	0.001791	0.3113	0.7561
18	bomsnp28079437	10888413	A	ADD	123	0.004166	0.7323	0.4655
18	bomsnp28079438	10888416	A	ADD	123	0.004166	0.7323	0.4655
18	bomsnp28079444	10888520	A	ADD	122	0.003548	0.6117	0.542
18	bomsnp28079445	10888521	A	ADD	122	0.003548	0.6117	0.542
18	bomsnp28079453	10888556	T	ADD	122	0.003769	0.5149	0.6076
18	bomsnp28079454	10888569	A	ADD	122	-0.002327	-0.3254	0.7455
18	bomsnp28079456	10888574	A	ADD	122	0.002618	0.4581	0.6477
18	bomsnp28079457	10888575	A	ADD	122	0.003548	0.6117	0.542
18	bomsnp28079460	10888603	T	ADD	123	0.005187	0.6924	0.4901
18	bomsnp28079473	10888708	A	ADD	123	-0.002235	-0.312	0.7556
18	bomsnp28079497	10888972	T	ADD	123	0.008826	0.9686	0.3347
18	bomsnp28079498	10888976	A	ADD	123	0.0004104	0.06878	0.9453
18	bomsnp28079503	10889001	A	ADD	122	0.003548	0.6117	0.542
18	bomsnp28079509	10889038	A	ADD	122	0.003548	0.6117	0.542
18	bomsnp28079519	10889161	A	ADD	123	0.008826	0.9686	0.3347
18	bomsnp28079520	10889163	A	ADD	123	-0.0001616	-0.02688	0.9786
18	bomsnp28079524	10889178	A	ADD	123	0.008826	0.9686	0.3347
18	bomsnp28079526	10889206	C	ADD	123	-0.0006885	-0.1169	0.9071
18	bomsnp28079529	10889236	T	ADD	123	-0.001182	-0.1991	0.8425
18	bomsnp28079532	10889261	G	ADD	123	0.003949	0.681	0.4972
18	bomsnp28079535	10889286	T	ADD	122	0.01529	1.535	0.1276
18	bomsnp28079536	10889289	T	ADD	122	0.01529	1.535	0.1276
18	bomsnp28079537	10889292	G	ADD	122	0.01529	1.535	0.1276
18	bomsnp28079542	10889307	T	ADD	123	0.003949	0.681	0.4972
18	bomsnp28079549	10889327	G	ADD	123	0.003949	0.681	0.4972
18	bomsnp28079550	10889328	T	ADD	123	-0.002235	-0.312	0.7556
18	bomsnp28079552	10889338	G	ADD	123	-0.002814	-0.3942	0.6942
18	bomsnp28079561	10889436	A	ADD	123	-0.002235	-0.312	0.7556
18	bomsnp28079570	10889505	T	ADD	123	0.004512	0.7825	0.4355
18	bomsnp28079573	10889522	T	ADD	123	0.004512	0.7825	0.4355

## Sheet: CW
CHR	SNP ID	Base Position	A1	TEST	NMISS	BETA	STAT	P value
18	bomsnp28071192	10797548	T	ADD	123	-0.01662	-0.7162	0.4753
18	bomsnp28071205	10797592	T	ADD	123	-0.03638	-1.149	0.2531
18	bomsnp28071206	10797595	A	ADD	123	-0.03638	-1.149	0.2531
18	bomsnp28071207	10797607	A	ADD	123	-0.02588	-0.7515	0.4539
18	bomsnp28071211	10797622	C	ADD	123	0.01871	0.801	0.4248
18	bomsnp28071226	10797780	G	ADD	117	0.01764	0.7398	0.461
18	bomsnp28071231	10797866	C	ADD	123	-0.05759	-1.603	0.1115
18	bomsnp28071234	10797879	A	ADD	123	0.01676	0.7366	0.4628
18	bomsnp28071238	10797902	C	ADD	122	0.01454	0.6631	0.5086
18	bomsnp28071239	10797904	C	ADD	122	-0.006114	-0.283	0.7777
18	bomsnp28071243	10797914	T	ADD	121	-0.006986	-0.323	0.7473
18	bomsnp28071245	10797916	G	ADD	121	-0.003786	-0.1743	0.862
18	bomsnp28071247	10798002	T	ADD	123	-0.02588	-0.7515	0.4539
18	bomsnp28071249	10798016	T	ADD	123	-0.0006704	-0.01549	0.9877
18	bomsnp28071253	10798029	G	ADD	123	0.04925	2.179	0.03132
18	bomsnp28071256	10798077	A	ADD	123	-0.02408	-1.113	0.268
18	bomsnp28071257	10798085	C	ADD	123	-0.02588	-0.7515	0.4539
18	bomsnp28071262	10798145	C	ADD	123	-0.007541	-0.3339	0.739
18	bomsnp28071265	10798158	A	ADD	122	0.007532	0.2636	0.7926
18	bomsnp28071267	10798165	C	ADD	122	-0.06179	-2.041	0.04352
18	bomsnp28071268	10798169	T	ADD	122	-0.03741	-1.737	0.08508
18	bomsnp28071270	10798176	G	ADD	122	-0.03741	-1.737	0.08508
18	bomsnp28071273	10798189	A	ADD	122	-0.05825	-1.88	0.06259
18	bomsnp28071276	10798215	G	ADD	123	-0.0284	-0.8685	0.3869
18	bomsnp28071277	10798220	G	ADD	123	0.008935	0.3131	0.7548
18	bomsnp28071279	10798237	A	ADD	123	-0.03755	-1.045	0.2982
18	bomsnp28071280	10798239	T	ADD	123	-0.02549	-0.5438	0.5876
18	bomsnp28071281	10798240	T	ADD	123	-0.06528	-1.668	0.09803
18	bomsnp28071286	10798276	T	ADD	123	-0.04599	-1.218	0.2258
18	bomsnp28071287	10798277	A	ADD	123	-0.08065	-2.104	0.03755
18	bomsnp28071288	10798280	A	ADD	123	0.008151	0.2599	0.7954
18	bomsnp28071292	10798296	G	ADD	123	-0.02722	-1.335	0.1845
18	bomsnp28071304	10798390	C	ADD	123	0.008935	0.3131	0.7548
18	bomsnp28071307	10798422	G	ADD	123	-0.05365	-2.333	0.02138
18	bomsnp28071319	10798778	T	ADD	121	-0.02018	-0.8875	0.3767
18	bomsnp28071321	10798795	T	ADD	121	-0.02018	-0.8875	0.3767
18	bomsnp28071328	10798847	A	ADD	121	-0.01	-0.2351	0.8146
18	bomsnp28071335	10798901	A	ADD	119	0.006466	0.1381	0.8904
18	bomsnp28071336	10798909	T	ADD	117	-0.03616	-0.8218	0.413
18	bomsnp28071338	10798913	C	ADD	117	-0.08444	-2.445	0.01604
18	bomsnp28071339	10798917	G	ADD	117	-0.00786	-0.1854	0.8533
18	bomsnp28071348	10799010	C	ADD	123	-0.0002195	-0.009605	0.9924
18	bomsnp28071351	10799055	C	ADD	123	-0.02588	-0.7515	0.4539
18	bomsnp28071352	10799057	C	ADD	123	-0.02588	-0.7515	0.4539
18	bomsnp28071357	10799096	T	ADD	123	-0.0596	-1.946	0.0541
18	bomsnp28071360	10799138	T	ADD	123	-0.0596	-1.946	0.0541
18	bomsnp28071363	10799161	C	ADD	123	-0.02588	-0.7515	0.4539
18	bomsnp28071377	10799205	T	ADD	123	-0.02588	-0.7515	0.4539
18	bomsnp28071385	10799237	A	ADD	123	0.05457	2.266	0.02531
18	bomsnp28071386	10799249	T	ADD	123	0.006732	0.3171	0.7517
18	bomsnp28071388	10799259	G	ADD	123	0.02978	1.287	0.2006
18	bomsnp28071400	10799369	G	ADD	123	0.02967	1.348	0.1802
18	bomsnp28071404	10799399	C	ADD	123	0.001674	0.06983	0.9445
18	bomsnp28071407	10799412	T	ADD	123	-0.009526	-0.277	0.7823
18	bomsnp28071413	10799452	T	ADD	123	0.03881	1.65	0.1017
18	bomsnp28071416	10799464	C	ADD	123	-0.04171	-1.102	0.2726
18	bomsnp28071425	10799543	T	ADD	123	0.01087	0.4812	0.6313
18	bomsnp28071433	10799644	T	ADD	123	-0.05124	-2.314	0.02242
18	bomsnp28071437	10799679	C	ADD	123	-0.007113	-0.2935	0.7696
18	bomsnp28071443	10799705	A	ADD	123	-0.0596	-1.946	0.0541
18	bomsnp28071453	10799778	A	ADD	123	-0.02362	-1.141	0.2564
18	bomsnp28071454	10799790	A	ADD	123	-0.0596	-1.946	0.0541
18	bomsnp28071455	10799811	G	ADD	123	0.05524	1.948	0.05376
18	bomsnp28071456	10799816	A	ADD	122	0.05357	1.889	0.06145
18	bomsnp28071458	10799819	G	ADD	122	0.02496	1.042	0.2996
18	bomsnp28071461	10799861	T	ADD	121	0.05441	1.9	0.05992
18	bomsnp28071463	10799883	T	ADD	122	-0.04173	-1.098	0.2744
18	bomsnp28071467	10799931	C	ADD	123	-0.05892	-2.362	0.01984
18	bomsnp28071468	10799934	G	ADD	123	-0.05892	-2.362	0.01984
18	bomsnp28071470	10799951	G	ADD	123	0.02755	1.145	0.2547
18	bomsnp28071472	10799953	A	ADD	123	-0.01964	-0.8713	0.3854
18	bomsnp28071473	10799955	C	ADD	123	-0.05892	-2.362	0.01984
18	bomsnp28071481	10800166	C	ADD	123	-0.0596	-1.946	0.0541
18	bomsnp28071483	10800188	A	ADD	123	-0.04171	-1.102	0.2726
18	bomsnp28071492	10800258	G	ADD	123	-0.02245	-0.9545	0.3418
18	bomsnp28071495	10800304	C	ADD	123	-0.02197	-0.952	0.3431
18	bomsnp28071498	10800317	T	ADD	123	0.01867	0.7913	0.4304
18	bomsnp28071501	10800346	G	ADD	123	-0.0596	-1.946	0.0541
18	bomsnp28071503	10800357	T	ADD	123	-0.007113	-0.2935	0.7696
18	bomsnp28071504	10800364	A	ADD	123	-0.0596	-1.946	0.0541
18	bomsnp28071506	10800367	C	ADD	123	-0.007113	-0.2935	0.7696
18	bomsnp28071517	10800398	A	ADD	123	0.05524	1.948	0.05376
18	bomsnp28071518	10800404	T	ADD	123	-0.007113	-0.2935	0.7696
18	bomsnp28071519	10800405	G	ADD	123	-0.007113	-0.2935	0.7696
18	bomsnp28071522	10800412	A	ADD	123	0.01087	0.4812	0.6313
18	bomsnp28071527	10800476	G	ADD	123	0.05524	1.948	0.05376
18	bomsnp28071528	10800481	A	ADD	123	0.05524	1.948	0.05376
18	bomsnp28071529	10800488	A	ADD	122	-0.05968	-1.939	0.05487
18	bomsnp28071530	10800498	T	ADD	123	-0.0596	-1.946	0.0541
18	bomsnp28071531	10800499	T	ADD	123	-0.02362	-1.141	0.2564
18	bomsnp28071535	10800518	G	ADD	123	0.05524	1.948	0.05376
18	bomsnp28071537	10800533	A	ADD	123	-0.007113	-0.2935	0.7696
18	bomsnp28071538	10800538	T	ADD	123	-0.03027	-0.8953	0.3725
18	bomsnp28071539	10800542	A	ADD	123	-0.0596	-1.946	0.0541
18	bomsnp28071541	10800554	G	ADD	123	-0.007113	-0.2935	0.7696
18	bomsnp28071544	10800704	G	ADD	123	-0.05911	-2.012	0.04654
18	bomsnp28071555	10800798	A	ADD	119	-0.001416	-0.0603	0.952
18	bomsnp28071556	10800803	C	ADD	118	-0.02921	-1.387	0.1682
18	bomsnp28071558	10800813	G	ADD	123	-0.05627	-1.814	0.07232
18	bomsnp28071608	10801285	A	ADD	121	-0.02073	-1.005	0.3169
18	bomsnp28071609	10801326	G	ADD	119	-0.00868	-0.4172	0.6773
18	bomsnp28071611	10801358	A	ADD	123	0.02859	1.353	0.1785
18	bomsnp28071616	10801406	G	ADD	123	0.03205	1.27	0.2068
18	bomsnp28071618	10801409	T	ADD	123	-0.05892	-2.362	0.01984
18	bomsnp28071619	10801418	T	ADD	123	-0.04832	-2.272	0.02491
18	bomsnp28071641	10801674	G	ADD	122	0.02752	1.138	0.2576
18	bomsnp28071647	10801723	C	ADD	118	-0.06487	-2.214	0.02882
18	bomsnp28071648	10801729	G	ADD	118	0.02891	1.363	0.1757
18	bomsnp28071654	10801797	T	ADD	122	-0.007691	-0.3757	0.7078
18	bomsnp28071657	10801807	G	ADD	122	-0.04362	-1.822	0.07097
18	bomsnp28071662	10801828	C	ADD	122	-0.06509	-2.251	0.02625
18	bomsnp28071664	10801892	C	ADD	122	-0.05968	-1.939	0.05487
18	bomsnp28071665	10801902	G	ADD	122	0.01668	0.4125	0.6807
18	bomsnp28071666	10801904	C	ADD	122	0.03775	1.224	0.2234
18	bomsnp28071668	10801911	A	ADD	122	0.02752	1.138	0.2576
18	bomsnp28071675	10801952	T	ADD	123	-0.01432	-0.6883	0.4926
18	bomsnp28071680	10801981	T	ADD	123	0.02011	0.8891	0.3758
18	bomsnp28071685	10802031	C	ADD	123	-0.07153	-2.701	0.007933
18	bomsnp28071701	10802268	G	ADD	123	0.03702	1.213	0.2276
18	bomsnp28071703	10802294	G	ADD	123	-0.01086	-0.4753	0.6354
18	bomsnp28071704	10802308	A	ADD	123	0.02755	1.145	0.2547
18	bomsnp28071706	10802327	C	ADD	123	-0.006471	-0.3063	0.7599
18	bomsnp28071715	10802357	G	ADD	123	0.04372	1.759	0.08117
18	bomsnp28071717	10802367	G	ADD	123	-0.00365	-0.1515	0.8798
18	bomsnp28071718	10802370	A	ADD	123	-0.02659	-1.3	0.1961
18	bomsnp28071721	10802394	A	ADD	123	0.03702	1.213	0.2276
18	bomsnp28071722	10802395	A	ADD	123	-0.01932	-0.8181	0.415
18	bomsnp28071726	10802486	C	ADD	123	-0.00365	-0.1515	0.8798
18	bomsnp28071729	10802525	A	ADD	122	-0.02373	-1.167	0.2458
18	bomsnp28071733	10802556	A	ADD	123	-0.005578	-0.2234	0.8236
18	bomsnp28071736	10802590	A	ADD	123	-0.006471	-0.3063	0.7599
18	bomsnp28071749	10802770	A	ADD	123	-3.376e-05	-0.001623	0.9987
18	bomsnp28071752	10802845	C	ADD	123	-0.01932	-0.8181	0.415
18	bomsnp28071753	10802846	A	ADD	123	0.03702	1.213	0.2276
18	bomsnp28071755	10802880	T	ADD	123	-0.01236	-0.5908	0.5558
18	bomsnp28071759	10803020	G	ADD	123	-0.04465	-1.596	0.1131
18	bomsnp28071761	10803026	A	ADD	123	-0.04465	-1.596	0.1131
18	bomsnp28071765	10803062	T	ADD	123	-0.03813	-1.684	0.09488
18	bomsnp28071777	10803129	C	ADD	123	-0.02074	-0.9565	0.3408
18	bomsnp28071791	10803292	A	ADD	123	-0.00365	-0.1515	0.8798
18	bomsnp28071792	10803347	G	ADD	123	0.006413	0.2833	0.7775
18	bomsnp28071795	10803449	A	ADD	123	0.008752	0.3652	0.7156
18	bomsnp28071813	10803674	T	ADD	122	-0.0189	-0.7695	0.4432
18	bomsnp28071814	10803678	C	ADD	122	0.002376	0.08462	0.9327
18	bomsnp28071821	10804274	C	ADD	123	0.001946	0.07109	0.9434
18	bomsnp28071835	10804374	T	ADD	122	-0.003921	-0.1509	0.8803
18	bomsnp28071838	10804393	T	ADD	122	0.001395	0.04915	0.9609
18	bomsnp28071839	10804394	A	ADD	122	-0.003921	-0.1509	0.8803
18	bomsnp28071846	10804437	T	ADD	123	-0.01048	-0.4978	0.6196
18	bomsnp28071853	10804509	C	ADD	123	0.024	0.8414	0.4018
18	bomsnp28071855	10804517	A	ADD	123	0.024	0.8414	0.4018
18	bomsnp28071856	10804523	T	ADD	123	-8.196e-05	-0.003824	0.997
18	bomsnp28071863	10804639	A	ADD	123	-0.003898	-0.1506	0.8805
18	bomsnp28071869	10804707	C	ADD	123	0.001407	0.04981	0.9604
18	bomsnp28071875	10804782	T	ADD	123	-0.009684	-0.457	0.6485
18	bomsnp28071878	10804794	C	ADD	123	-0.01458	-0.6614	0.5097
18	bomsnp28071882	10804832	T	ADD	123	-0.01132	-0.5225	0.6023
18	bomsnp28071885	10804859	G	ADD	122	-0.01744	-0.7922	0.4298
18	bomsnp28071887	10804863	C	ADD	122	-0.01762	-0.8156	0.4164
18	bomsnp28071890	10804928	G	ADD	123	-0.005739	-0.2318	0.8171
18	bomsnp28071891	10804933	A	ADD	123	-0.001972	-0.08945	0.9289
18	bomsnp28071894	10804952	A	ADD	123	-0.008464	-0.3874	0.6991
18	bomsnp28071901	10804985	C	ADD	123	0.001407	0.04981	0.9604
18	bomsnp28071906	10805049	C	ADD	123	-0.002149	-0.08401	0.9332
18	bomsnp28071926	10805274	C	ADD	123	-0.005739	-0.2318	0.8171
18	bomsnp28071927	10805276	T	ADD	123	-9.747e-05	-0.003764	0.997
18	bomsnp28071941	10805698	A	ADD	123	-0.01553	-0.7221	0.4717
18	bomsnp28071944	10805838	C	ADD	123	0.03702	1.213	0.2276
18	bomsnp28071945	10805843	A	ADD	123	0.03702	1.213	0.2276
18	bomsnp28071947	10805847	G	ADD	123	0.03702	1.213	0.2276
18	bomsnp28071949	10805878	A	ADD	122	-0.01398	-0.6254	0.533
18	bomsnp28071951	10805884	A	ADD	122	-0.01398	-0.6254	0.533
18	bomsnp28071958	10805946	G	ADD	122	-0.03714	-0.8453	0.3997
18	bomsnp28071959	10805948	G	ADD	122	-0.01074	-0.4764	0.6347
18	bomsnp28071965	10805961	G	ADD	123	0.01663	0.613	0.5411
18	bomsnp28071975	10806058	T	ADD	123	-0.01114	-0.4997	0.6182
18	bomsnp28071976	10806059	T	ADD	123	-0.01114	-0.4997	0.6182
18	bomsnp28071980	10806072	C	ADD	123	-9.747e-05	-0.003764	0.997
18	bomsnp28071992	10806156	T	ADD	123	-9.747e-05	-0.003764	0.997
18	bomsnp28072010	10806335	G	ADD	123	-0.006968	-0.2377	0.8125
18	bomsnp28072012	10806341	C	ADD	123	-0.02259	-1.004	0.3175
18	bomsnp28072029	10806440	G	ADD	123	-9.747e-05	-0.003764	0.997
18	bomsnp28072046	10806555	G	ADD	123	0.001407	0.04981	0.9604
18	bomsnp28072049	10806606	T	ADD	117	-0.01546	-0.6769	0.4999
18	bomsnp28072058	10806635	G	ADD	123	0.03421	1.256	0.2116
18	bomsnp28072062	10806654	A	ADD	123	0.001946	0.07109	0.9434
18	bomsnp28072064	10806658	G	ADD	123	-0.01482	-0.6652	0.5073
18	bomsnp28072065	10806664	A	ADD	123	-0.01482	-0.6652	0.5073
18	bomsnp28072070	10806680	C	ADD	123	-0.01388	-0.6242	0.5337
18	bomsnp28072072	10806708	G	ADD	123	-0.02096	-0.9378	0.3503
18	bomsnp28072075	10806716	T	ADD	123	0.03289	1.179	0.2407
18	bomsnp28072078	10806734	A	ADD	123	-0.003898	-0.1506	0.8805
18	bomsnp28072081	10806747	A	ADD	123	0.000797	0.0359	0.9714
18	bomsnp28072088	10806776	T	ADD	123	0.001407	0.04981	0.9604
18	bomsnp28072092	10806798	C	ADD	123	-0.04761	-2.373	0.01928
18	bomsnp28072107	10806890	A	ADD	123	-0.04232	-1.712	0.08964
18	bomsnp28072120	10807068	A	ADD	123	0.03305	0.8883	0.3762
18	bomsnp28072125	10807094	T	ADD	123	0.001407	0.04981	0.9604
18	bomsnp28072126	10807099	T	ADD	123	-8.641e-05	-0.003198	0.9975
18	bomsnp28072127	10807120	G	ADD	123	-0.01871	-0.8089	0.4202
18	bomsnp28072134	10807167	G	ADD	123	-0.01871	-0.8089	0.4202
18	bomsnp28072149	10807297	C	ADD	123	-0.03108	-0.9607	0.3387
18	bomsnp28072160	10807387	G	ADD	123	-0.05614	-2.533	0.01263
18	bomsnp28072161	10807388	C	ADD	123	-0.05614	-2.533	0.01263
18	bomsnp28072162	10807391	G	ADD	122	-0.04435	-1.888	0.06149
18	bomsnp28072164	10807394	G	ADD	123	-0.05614	-2.533	0.01263
18	bomsnp28072167	10807405	A	ADD	122	0.004346	0.1721	0.8636
18	bomsnp28072175	10807457	C	ADD	122	-0.06037	-2.241	0.02696
18	bomsnp28072176	10807460	A	ADD	122	-0.04302	-1.225	0.2231
18	bomsnp28072182	10807528	G	ADD	121	0.006583	0.2156	0.8297
18	bomsnp28072183	10807530	A	ADD	121	-0.0437	-1.239	0.2179
18	bomsnp28072186	10807623	T	ADD	120	-0.02902	-1.298	0.1969
18	bomsnp28072192	10807653	A	ADD	121	-0.02895	-1.3	0.1964
18	bomsnp28072206	10807752	T	ADD	121	-0.044	-1.55	0.1238
18	bomsnp28072213	10807766	C	ADD	121	-0.06493	-2.198	0.02992
18	bomsnp28072221	10807800	T	ADD	123	-0.00817	-0.3059	0.7602
18	bomsnp28072224	10807817	A	ADD	123	-0.00817	-0.3059	0.7602
18	bomsnp28072228	10807824	G	ADD	123	-0.04443	-1.503	0.1355
18	bomsnp28072229	10807828	A	ADD	123	-0.00817	-0.3059	0.7602
18	bomsnp28072233	10807834	T	ADD	123	-0.04471	-1.883	0.06212
18	bomsnp28072237	10807894	G	ADD	123	-0.03629	-1.572	0.1187
18	bomsnp28072246	10808040	A	ADD	123	-0.05585	-1.618	0.1084
18	bomsnp28072250	10808101	T	ADD	123	-0.061	-1.728	0.08666
18	bomsnp28072255	10808164	G	ADD	123	-0.03922	-1.581	0.1166
18	bomsnp28072257	10808176	G	ADD	123	-0.02864	-1.348	0.1801
18	bomsnp28072260	10808216	C	ADD	123	-0.02864	-1.348	0.1801
18	bomsnp28072274	10808334	G	ADD	123	0.001407	0.04981	0.9604
18	bomsnp28072276	10808340	T	ADD	123	-0.03413	-1.62	0.1079
18	bomsnp28072279	10808366	T	ADD	123	-0.003051	-0.09813	0.922
18	bomsnp28072281	10808378	T	ADD	123	-0.04025	-1.197	0.2337
18	bomsnp28072283	10808395	G	ADD	122	-0.03111	-0.9816	0.3283
18	bomsnp28072294	10808522	G	ADD	123	-0.03031	-1.299	0.1966
18	bomsnp28072301	10808569	C	ADD	123	-0.03469	-1.192	0.2357
18	bomsnp28072305	10808613	A	ADD	123	-0.03189	-0.8387	0.4034
18	bomsnp28072309	10808652	G	ADD	123	-0.02864	-1.348	0.1801
18	bomsnp28072310	10808655	G	ADD	123	-0.03447	-1.216	0.2265
18	bomsnp28072311	10808669	C	ADD	123	-0.02125	-0.9321	0.3532
18	bomsnp28072313	10808681	T	ADD	123	-0.006471	-0.2291	0.8192
18	bomsnp28072341	10809111	C	ADD	123	0.03883	1.87	0.06395
18	bomsnp28072398	10809508	G	ADD	123	-0.05782	-1.706	0.09057
18	bomsnp28072403	10809525	A	ADD	123	-0.06315	-1.75	0.08275
18	bomsnp28072407	10809537	G	ADD	123	0.05129	2.407	0.01764
18	bomsnp28072418	10809568	T	ADD	123	-0.02855	-1.157	0.2498
18	bomsnp28072420	10809593	C	ADD	121	0.02443	0.6137	0.5406
18	bomsnp28072421	10809596	A	ADD	121	0.02443	0.6137	0.5406
18	bomsnp28072424	10809599	C	ADD	121	0.02443	0.6137	0.5406
18	bomsnp28072436	10809692	G	ADD	123	-0.01669	-0.7471	0.4565
18	bomsnp28072439	10809696	G	ADD	123	-0.0288	-1.206	0.2302
18	bomsnp28072440	10809709	A	ADD	123	-0.0288	-1.206	0.2302
18	bomsnp28072441	10809715	T	ADD	123	-0.00397	-0.1563	0.8761
18	bomsnp28072442	10809716	C	ADD	123	-0.01669	-0.7471	0.4565
18	bomsnp28072444	10809738	A	ADD	122	0.002576	0.0872	0.9307
18	bomsnp28072446	10809756	A	ADD	123	-0.03598	-1.546	0.1249
18	bomsnp28072450	10809782	C	ADD	123	-0.03356	-1.422	0.1576
18	bomsnp28072451	10809785	A	ADD	123	-0.03598	-1.546	0.1249
18	bomsnp28072453	10809803	C	ADD	123	-0.03598	-1.546	0.1249
18	bomsnp28072455	10809810	C	ADD	122	-0.003274	-0.1353	0.8926
18	bomsnp28072459	10809833	T	ADD	120	-0.03231	-1.388	0.1679
18	bomsnp28072464	10809876	T	ADD	123	0.008948	0.3773	0.7066
18	bomsnp28072476	10809922	A	ADD	123	0.04472	1.907	0.05904
18	bomsnp28072478	10809938	A	ADD	123	0.04472	1.907	0.05904
18	bomsnp28072484	10809971	G	ADD	120	-0.03053	-1.075	0.2847
18	bomsnp28072486	10809977	T	ADD	122	0.04425	1.874	0.06339
18	bomsnp28072495	10810022	A	ADD	121	-0.02941	-0.8552	0.3942
18	bomsnp28072497	10810051	G	ADD	123	0.04824	1.949	0.05368
18	bomsnp28072498	10810055	T	ADD	123	-0.03071	-1.229	0.2214
18	bomsnp28072499	10810056	A	ADD	121	0.03739	0.9563	0.3409
18	bomsnp28072500	10810057	A	ADD	121	-0.002459	-0.07811	0.9379
18	bomsnp28072501	10810076	T	ADD	121	-0.03133	-1.243	0.2162
18	bomsnp28072507	10810155	G	ADD	123	0.03777	1.66	0.0996
18	bomsnp28072516	10810190	C	ADD	123	0.02115	0.9326	0.353
18	bomsnp28072519	10810200	A	ADD	123	-0.03071	-1.229	0.2214
18	bomsnp28072520	10810205	A	ADD	123	0.03843	0.9932	0.3226
18	bomsnp28072522	10810257	A	ADD	123	-0.004191	-0.1556	0.8766
18	bomsnp28072523	10810269	C	ADD	123	0.02679	1.154	0.2509
18	bomsnp28072526	10810296	G	ADD	123	0.04331	2.1	0.03788
18	bomsnp28072537	10810395	C	ADD	123	0.002885	0.1381	0.8904
18	bomsnp28072538	10810415	C	ADD	123	0.01418	0.6606	0.5102
18	bomsnp28072542	10810439	T	ADD	123	0.01643	0.7798	0.4371
18	bomsnp28072545	10810451	G	ADD	123	0.01643	0.7798	0.4371
18	bomsnp28072588	10810760	T	ADD	123	0.02185	1.018	0.3108
18	bomsnp28072591	10810764	A	ADD	123	0.03155	1.341	0.1826
18	bomsnp28072594	10810797	G	ADD	123	-0.00397	-0.1563	0.8761
18	bomsnp28072602	10810847	A	ADD	123	0.04824	1.949	0.05368
18	bomsnp28072603	10810864	A	ADD	123	0.04824	1.949	0.05368
18	bomsnp28072605	10810869	C	ADD	123	0.04824	1.949	0.05368
18	bomsnp28072607	10810877	A	ADD	123	0.04824	1.949	0.05368
18	bomsnp28072608	10810880	A	ADD	123	0.06146	1.72	0.08805
18	bomsnp28072609	10810886	A	ADD	123	0.04824	1.949	0.05368
18	bomsnp28072614	10810924	C	ADD	123	0.03155	1.341	0.1826
18	bomsnp28072620	10810944	G	ADD	123	0.04824	1.949	0.05368
18	bomsnp28072627	10810962	G	ADD	123	0.04824	1.949	0.05368
18	bomsnp28072628	10810964	A	ADD	123	0.04824	1.949	0.05368
18	bomsnp28072634	10810989	A	ADD	123	0.04824	1.949	0.05368
18	bomsnp28072635	10810999	C	ADD	123	0.05075	2.324	0.02185
18	bomsnp28072636	10811000	G	ADD	123	0.05075	2.324	0.02185
18	bomsnp28072637	10811004	A	ADD	123	0.04824	1.949	0.05368
18	bomsnp28072641	10811013	A	ADD	123	0.04824	1.949	0.05368
18	bomsnp28072642	10811018	C	ADD	123	0.04824	1.949	0.05368
18	bomsnp28072644	10811076	T	ADD	123	0.04824	1.949	0.05368
18	bomsnp28072647	10811094	A	ADD	123	0.04824	1.949	0.05368
18	bomsnp28072648	10811109	A	ADD	123	0.04824	1.949	0.05368
18	bomsnp28072654	10811139	A	ADD	123	-0.009901	-0.4282	0.6693
18	bomsnp28072655	10811154	T	ADD	123	0.04824	1.949	0.05368
18	bomsnp28072660	10811175	G	ADD	123	0.04824	1.949	0.05368
18	bomsnp28072673	10811229	C	ADD	123	0.01418	0.6606	0.5102
18	bomsnp28072676	10811251	A	ADD	123	0.04824	1.949	0.05368
18	bomsnp28072683	10811767	C	ADD	123	0.03843	0.9932	0.3226
18	bomsnp28072690	10811830	A	ADD	123	-0.03071	-1.229	0.2214
18	bomsnp28072693	10811858	C	ADD	123	-0.00397	-0.1563	0.8761
18	bomsnp28072694	10811862	T	ADD	123	0.03155	1.341	0.1826
18	bomsnp28072699	10811873	A	ADD	123	0.03843	0.9932	0.3226
18	bomsnp28072704	10811904	C	ADD	123	-0.00397	-0.1563	0.8761
18	bomsnp28072706	10811913	T	ADD	123	0.04824	1.949	0.05368
18	bomsnp28072708	10811915	T	ADD	123	-0.00397	-0.1563	0.8761
18	bomsnp28072719	10811982	C	ADD	123	-0.00397	-0.1563	0.8761
18	bomsnp28072720	10811985	T	ADD	123	0.02211	0.668	0.5054
18	bomsnp28072722	10812017	T	ADD	123	0.03009	0.9213	0.3588
18	bomsnp28072733	10812219	C	ADD	123	-0.03071	-1.229	0.2214
18	bomsnp28072737	10812384	A	ADD	123	-0.0346	-1.107	0.2707
18	bomsnp28072740	10812433	T	ADD	119	0.04369	1.761	0.08089
18	bomsnp28072741	10812439	T	ADD	122	0.002065	0.07594	0.9396
18	bomsnp28072742	10812444	C	ADD	122	-0.02877	-1.162	0.2475
18	bomsnp28072745	10812557	T	ADD	123	0.001407	0.04981	0.9604
18	bomsnp28072746	10812574	A	ADD	123	0.01714	0.7616	0.4478
18	bomsnp28072747	10812575	G	ADD	123	0.01714	0.7616	0.4478
18	bomsnp28072749	10812597	A	ADD	123	0.01714	0.7616	0.4478
18	bomsnp28072751	10812603	G	ADD	123	0.01714	0.7616	0.4478
18	bomsnp28072763	10812847	T	ADD	123	-0.01124	-0.3507	0.7264
18	bomsnp28072765	10812854	A	ADD	123	-0.009017	-0.3094	0.7576
18	bomsnp28072768	10812880	G	ADD	123	-0.009017	-0.3094	0.7576
18	bomsnp28072785	10813082	A	ADD	123	0.04472	1.907	0.05904
18	bomsnp28072793	10813201	A	ADD	122	-0.01168	-0.4898	0.6252
18	bomsnp28072801	10813221	G	ADD	122	0.01776	0.641	0.5228
18	bomsnp28072805	10813234	T	ADD	123	0.03953	1.84	0.06836
18	bomsnp28072806	10813253	A	ADD	122	0.04912	1.963	0.052
18	bomsnp28072810	10813307	T	ADD	122	0.03838	0.9875	0.3254
18	bomsnp28072814	10813388	G	ADD	123	0.01002	0.3255	0.7454
18	bomsnp28072817	10813408	T	ADD	123	-0.02039	-0.402	0.6884
18	bomsnp28072819	10813447	C	ADD	123	0.03052	1.403	0.1631
18	bomsnp28072821	10813462	A	ADD	123	-0.03071	-1.229	0.2214
18	bomsnp28072826	10813509	C	ADD	123	0.05472	2.613	0.01016
18	bomsnp28072827	10813556	A	ADD	123	-0.03071	-1.229	0.2214
18	bomsnp28072829	10813604	T	ADD	123	0.03843	0.9932	0.3226
18	bomsnp28072831	10813611	G	ADD	123	0.04824	1.949	0.05368
18	bomsnp28072834	10813631	A	ADD	123	0.04824	1.949	0.05368
18	bomsnp28072839	10813738	G	ADD	123	0.0338	1.459	0.1472
18	bomsnp28072842	10813760	T	ADD	123	0.03896	1.561	0.1213
18	bomsnp28072843	10813762	A	ADD	123	0.02861	1.332	0.1853
18	bomsnp28072848	10813849	G	ADD	123	0.001407	0.04981	0.9604
18	bomsnp28072849	10813866	T	ADD	123	0.03896	1.561	0.1213
18	bomsnp28072850	10813876	T	ADD	123	0.05613	2.556	0.01188
18	bomsnp28072852	10813894	T	ADD	123	0.05075	2.324	0.02185
18	bomsnp28072857	10813915	T	ADD	123	0.04763	2.226	0.0279
18	bomsnp28072858	10813929	T	ADD	123	0.05075	2.324	0.02185
18	bomsnp28072865	10813980	T	ADD	123	0.03896	1.561	0.1213
18	bomsnp28072868	10814012	A	ADD	122	0.05276	2.513	0.01335
18	bomsnp28072883	10814169	A	ADD	123	0.07389	2.183	0.03103
18	bomsnp28072884	10814178	A	ADD	122	0.05863	1.629	0.106
18	bomsnp28072888	10814208	T	ADD	123	0.02399	1.05	0.2957
18	bomsnp28072892	10814228	A	ADD	123	0.01466	0.3987	0.6909
18	bomsnp28072894	10814235	T	ADD	123	0.01466	0.3987	0.6909
18	bomsnp28072895	10814242	C	ADD	123	0.01466	0.3987	0.6909
18	bomsnp28072898	10814256	A	ADD	123	0.01466	0.3987	0.6909
18	bomsnp28072903	10814317	A	ADD	123	0.01325	0.3392	0.7351
18	bomsnp28072910	10814365	G	ADD	123	-0.07186	-1.835	0.06905
18	bomsnp28072911	10814412	A	ADD	123	0.01204	0.544	0.5874
18	bomsnp28072917	10814510	A	ADD	123	0.009475	0.314	0.7541
18	bomsnp28072920	10814543	A	ADD	123	0.0978	2.888	0.004617
18	bomsnp28072929	10814646	A	ADD	123	-0.01015	-0.2591	0.796
18	bomsnp28072931	10814653	A	ADD	123	0.002114	0.09338	0.9258
18	bomsnp28072932	10814656	G	ADD	123	0.01443	0.6626	0.5089
18	bomsnp28072936	10814667	G	ADD	123	0.01049	0.4058	0.6856
18	bomsnp28072938	10814673	T	ADD	123	-0.03988	-1.536	0.1273
18	bomsnp28072940	10814690	G	ADD	123	-0.02057	-0.9088	0.3653
18	bomsnp28072948	10814813	T	ADD	123	0.006149	0.2484	0.8043
18	bomsnp28072953	10814849	G	ADD	123	-0.008135	-0.2555	0.7988
18	bomsnp28072956	10814903	C	ADD	123	-0.008135	-0.2555	0.7988
18	bomsnp28072973	10815183	C	ADD	123	-0.05365	-0.9083	0.3656
18	bomsnp28072980	10815270	T	ADD	123	-0.0179	-0.7437	0.4586
18	bomsnp28072981	10815277	A	ADD	123	-0.05365	-0.9083	0.3656
18	bomsnp28072984	10815323	C	ADD	123	-0.03915	-1.489	0.1392
18	bomsnp28072986	10815335	A	ADD	123	-0.03476	-1.276	0.2043
18	bomsnp28072987	10815339	A	ADD	123	-0.002188	-0.1009	0.9198
18	bomsnp28072991	10815348	T	ADD	122	-0.05365	-0.9044	0.3677
18	bomsnp28072994	10815380	T	ADD	123	-0.03215	-1.485	0.1401
18	bomsnp28072999	10815411	T	ADD	123	-0.03476	-1.276	0.2043
18	bomsnp28073000	10815413	T	ADD	123	-0.02106	-0.7865	0.4332
18	bomsnp28073002	10815452	A	ADD	123	-0.02106	-0.7865	0.4332
18	bomsnp28073016	10815625	T	ADD	123	-0.03287	-1.134	0.2592
18	bomsnp28073017	10815631	A	ADD	123	-0.0179	-0.7437	0.4586
18	bomsnp28073019	10815634	T	ADD	122	-0.01818	-0.7494	0.4551
18	bomsnp28073020	10815635	G	ADD	122	-0.03303	-1.133	0.2594
18	bomsnp28073021	10815641	A	ADD	122	-0.0236	-0.9316	0.3535
18	bomsnp28073022	10815642	A	ADD	122	-0.03897	-1.806	0.07345
18	bomsnp28073023	10815645	C	ADD	122	-0.025	-1.162	0.2476
18	bomsnp28073025	10815651	C	ADD	122	-0.01818	-0.7494	0.4551
18	bomsnp28073026	10815660	C	ADD	122	-0.03303	-1.133	0.2594
18	bomsnp28073027	10815665	C	ADD	122	-0.003158	-0.1415	0.8877
18	bomsnp28073028	10815666	G	ADD	122	-0.03656	-1.017	0.3111
18	bomsnp28073029	10815671	G	ADD	122	-0.03897	-1.806	0.07345
18	bomsnp28073030	10815674	A	ADD	122	-0.03656	-1.017	0.3111
18	bomsnp28073032	10815720	G	ADD	117	0.005543	0.1371	0.8912
18	bomsnp28073034	10815726	T	ADD	123	-0.03651	-1.02	0.3097
18	bomsnp28073035	10815727	G	ADD	122	-0.05277	-0.8948	0.3728
18	bomsnp28073040	10815781	A	ADD	123	-0.05365	-0.9083	0.3656
18	bomsnp28073041	10815786	G	ADD	123	-0.0179	-0.7437	0.4586
18	bomsnp28073045	10815812	T	ADD	123	-0.05365	-0.9083	0.3656
18	bomsnp28073047	10815822	T	ADD	123	-0.05365	-0.9083	0.3656
18	bomsnp28073054	10815852	A	ADD	123	-0.03287	-1.134	0.2592
18	bomsnp28073057	10815856	T	ADD	123	-0.03287	-1.134	0.2592
18	bomsnp28073065	10815887	A	ADD	123	0.002761	0.1287	0.8978
18	bomsnp28073070	10815929	G	ADD	123	-0.0179	-0.7437	0.4586
18	bomsnp28073077	10815958	G	ADD	123	0.006616	0.2955	0.7682
18	bomsnp28073094	10816009	C	ADD	123	0.002761	0.1287	0.8978
18	bomsnp28073095	10816020	T	ADD	123	-0.02934	-0.8893	0.3757
18	bomsnp28073097	10816027	T	ADD	122	-0.05365	-0.9044	0.3677
18	bomsnp28073101	10816053	T	ADD	122	-0.05365	-0.9044	0.3677
18	bomsnp28073125	10816314	A	ADD	121	-0.004135	-0.1346	0.8932
18	bomsnp28073140	10816369	T	ADD	123	-0.02356	-0.9339	0.3523
18	bomsnp28073146	10816392	G	ADD	123	-0.02356	-0.9339	0.3523
18	bomsnp28073149	10816408	A	ADD	123	-0.05365	-0.9083	0.3656
18	bomsnp28073151	10816429	G	ADD	123	-0.03651	-1.02	0.3097
18	bomsnp28073155	10816446	A	ADD	123	0.01687	0.4587	0.6473
18	bomsnp28073157	10816449	A	ADD	123	-0.05365	-0.9083	0.3656
18	bomsnp28073176	10816541	A	ADD	123	-0.03217	-1.459	0.1472
18	bomsnp28073177	10816550	C	ADD	123	-0.0179	-0.7437	0.4586
18	bomsnp28073180	10816586	G	ADD	123	-0.05365	-0.9083	0.3656
18	bomsnp28073186	10816657	A	ADD	123	0.02511	1.091	0.2774
18	bomsnp28073190	10816694	G	ADD	123	-0.05365	-0.9083	0.3656
18	bomsnp28073192	10816701	C	ADD	123	0.01567	0.7061	0.4815
18	bomsnp28073194	10816714	A	ADD	122	-0.02538	-1.206	0.2304
18	bomsnp28073198	10816722	G	ADD	122	-0.005465	-0.2355	0.8142
18	bomsnp28073199	10816724	A	ADD	122	-0.0156	-0.6291	0.5305
18	bomsnp28073208	10816870	T	ADD	123	-0.05365	-0.9083	0.3656
18	bomsnp28073210	10816885	T	ADD	123	-0.03425	-1.345	0.1812
18	bomsnp28073212	10816894	A	ADD	123	-0.03425	-1.345	0.1812
18	bomsnp28073213	10816903	T	ADD	123	-0.02356	-0.9339	0.3523
18	bomsnp28073215	10816909	A	ADD	123	-0.03425	-1.345	0.1812
18	bomsnp28073231	10817023	A	ADD	123	-0.04182	-1.859	0.06552
18	bomsnp28073241	10817103	G	ADD	123	-0.03364	-1.575	0.118
18	bomsnp28073245	10817148	A	ADD	123	0.02898	1.268	0.2075
18	bomsnp28073247	10817155	T	ADD	123	0.02898	1.268	0.2075
18	bomsnp28073252	10817188	A	ADD	122	0.02896	1.26	0.2102
18	bomsnp28073256	10817206	A	ADD	122	0.001068	0.04894	0.9611
18	bomsnp28073266	10817305	A	ADD	123	0.01871	0.8448	0.3999
18	bomsnp28073271	10817335	T	ADD	123	0.009858	0.3956	0.6931
18	bomsnp28073276	10817398	A	ADD	123	0.02792	1.323	0.1883
18	bomsnp28073278	10817427	A	ADD	123	0.006149	0.173	0.863
18	bomsnp28073284	10817458	A	ADD	123	0.01237	0.5052	0.6144
18	bomsnp28073295	10817613	A	ADD	123	0.02819	1.198	0.2333
18	bomsnp28073303	10818132	C	ADD	123	0.006149	0.173	0.863
18	bomsnp28073309	10818184	C	ADD	123	-0.02706	-0.8535	0.3951
18	bomsnp28073311	10818202	G	ADD	123	-0.02706	-0.8535	0.3951
18	bomsnp28073312	10818203	T	ADD	123	0.01736	0.782	0.4358
18	bomsnp28073318	10818240	G	ADD	123	-0.01449	-0.5209	0.6034
18	bomsnp28073335	10818819	T	ADD	122	-0.02493	-0.7919	0.43
18	bomsnp28073341	10818864	G	ADD	123	0.02428	1.177	0.2417
18	bomsnp28073343	10818875	C	ADD	120	0.02218	1.067	0.2884
18	bomsnp28073344	10818878	G	ADD	120	0.02218	1.067	0.2884
18	bomsnp28073347	10818885	T	ADD	123	0.03072	1.31	0.1929
18	bomsnp28073348	10818891	A	ADD	123	0.006149	0.173	0.863
18	bomsnp28073349	10818892	C	ADD	120	-0.002205	-0.09803	0.9221
18	bomsnp28073354	10818959	G	ADD	119	0.02073	0.9798	0.3293
18	bomsnp28073357	10818971	C	ADD	119	-0.004555	-0.1994	0.8423
18	bomsnp28073376	10819058	G	ADD	123	0.02736	0.9418	0.3482
18	bomsnp28073384	10819105	C	ADD	121	-0.0164	-0.6743	0.5015
18	bomsnp28073390	10819143	A	ADD	121	-0.0259	-1.19	0.2367
18	bomsnp28073393	10819170	T	ADD	123	0.03382	1.312	0.1921
18	bomsnp28073395	10819173	A	ADD	123	0.03382	1.312	0.1921
18	bomsnp28073397	10819188	A	ADD	123	0.006149	0.173	0.863
18	bomsnp28073399	10819193	T	ADD	123	-0.02706	-0.8535	0.3951
18	bomsnp28073402	10819214	T	ADD	123	0.02126	0.9788	0.3297
18	bomsnp28073403	10819215	C	ADD	117	0.06116	2.292	0.02378
18	bomsnp28073408	10819245	C	ADD	123	0.01736	0.782	0.4358
18	bomsnp28073409	10819246	T	ADD	123	-0.01015	-0.4508	0.653
18	bomsnp28073412	10819281	A	ADD	123	0.03382	1.312	0.1921
18	bomsnp28073413	10819282	G	ADD	123	0.03382	1.312	0.1921
18	bomsnp28073416	10819292	C	ADD	123	0.03382	1.312	0.1921
18	bomsnp28073418	10819301	A	ADD	123	0.03299	1.456	0.1481
18	bomsnp28073426	10819363	C	ADD	123	0.02512	1.07	0.2869
18	bomsnp28073427	10819364	G	ADD	123	0.03299	1.456	0.1481
18	bomsnp28073431	10819386	G	ADD	123	0.05885	2.353	0.02027
18	bomsnp28073433	10819406	T	ADD	123	0.03559	1.574	0.1181
18	bomsnp28073437	10819423	T	ADD	123	0.006149	0.173	0.863
18	bomsnp28073442	10819434	A	ADD	123	0.0219	0.8253	0.4109
18	bomsnp28073445	10819469	T	ADD	123	0.009803	0.4387	0.6617
18	bomsnp28073452	10819529	G	ADD	123	-0.009991	-0.3616	0.7183
18	bomsnp28073453	10819531	A	ADD	123	-0.009991	-0.3616	0.7183
18	bomsnp28073454	10819534	G	ADD	123	0.03059	0.8958	0.3722
18	bomsnp28073462	10819567	C	ADD	123	-0.02293	-0.6297	0.5302
18	bomsnp28073463	10819577	A	ADD	123	-0.04114	-1.138	0.2575
18	bomsnp28073466	10819582	A	ADD	123	0.02852	0.8936	0.3734
18	bomsnp28073468	10819592	C	ADD	123	0.006149	0.173	0.863
18	bomsnp28073470	10819598	G	ADD	123	0.01115	0.3803	0.7044
18	bomsnp28073474	10819613	T	ADD	123	0.08097	2.704	0.007873
18	bomsnp28073478	10819626	T	ADD	123	0.0841	2.926	0.004126
18	bomsnp28073480	10819631	T	ADD	123	0.0841	2.926	0.004126
18	bomsnp28073481	10819632	G	ADD	123	0.0841	2.926	0.004126
18	bomsnp28073511	10819813	T	ADD	119	-0.02655	-0.8673	0.3876
18	bomsnp28073512	10819814	A	ADD	119	-0.02655	-0.8673	0.3876
18	bomsnp28073514	10819828	T	ADD	119	0.005867	0.2119	0.8326
18	bomsnp28073515	10819829	T	ADD	117	-0.006707	-0.2902	0.7722
18	bomsnp28073517	10819845	A	ADD	119	-0.0007867	-0.02205	0.9824
18	bomsnp28073520	10819858	A	ADD	119	0.0284	1.114	0.2677
18	bomsnp28073523	10819870	C	ADD	119	0.02806	1.074	0.285
18	bomsnp28073525	10819876	C	ADD	118	0.03274	1.343	0.182
18	bomsnp28073535	10820013	A	ADD	123	0.01541	0.7114	0.4782
18	bomsnp28073537	10820016	A	ADD	123	0.02377	0.8045	0.4227
18	bomsnp28073541	10820083	A	ADD	123	0.09232	2.832	0.005454
18	bomsnp28073543	10820092	A	ADD	123	-0.04114	-1.138	0.2575
18	bomsnp28073567	10820397	A	ADD	123	-0.01282	-0.5878	0.5578
18	bomsnp28073572	10820466	A	ADD	122	-0.03816	-1.167	0.2454
18	bomsnp28073574	10820496	T	ADD	122	0.01354	0.6825	0.4963
18	bomsnp28073575	10820497	G	ADD	123	0.01115	0.3803	0.7044
18	bomsnp28073577	10820503	G	ADD	122	0.01354	0.6825	0.4963
18	bomsnp28073585	10820591	C	ADD	123	0.02007	0.8028	0.4237
18	bomsnp28073587	10820593	A	ADD	123	0.02393	1.1	0.2737
18	bomsnp28073591	10820606	C	ADD	123	0.01971	0.9471	0.3455
18	bomsnp28073596	10820626	A	ADD	123	0.02636	0.8441	0.4003
18	bomsnp28073599	10820648	G	ADD	123	-0.03153	-0.8386	0.4034
18	bomsnp28073604	10820699	A	ADD	123	0.01472	0.6795	0.4982
18	bomsnp28073605	10820706	T	ADD	123	0.02393	1.1	0.2737
18	bomsnp28073623	10820795	T	ADD	123	0.04989	1.339	0.1831
18	bomsnp28073630	10820885	T	ADD	123	0.02393	1.1	0.2737
18	bomsnp28073640	10820950	T	ADD	123	0.02393	1.1	0.2737
18	bomsnp28073648	10820997	C	ADD	123	0.02007	0.8028	0.4237
18	bomsnp28073650	10821002	T	ADD	123	0.04183	1.978	0.05028
18	bomsnp28073660	10821073	G	ADD	123	-0.05554	-1.959	0.05249
18	bomsnp28073672	10821102	T	ADD	123	0.02007	0.8028	0.4237
18	bomsnp28073673	10821106	T	ADD	123	-0.04114	-1.138	0.2575
18	bomsnp28073678	10821154	T	ADD	122	0.0517	2.274	0.02479
18	bomsnp28073701	10821257	C	ADD	123	-0.04114	-1.138	0.2575
18	bomsnp28073706	10821279	A	ADD	123	0.02636	0.8441	0.4003
18	bomsnp28073708	10821283	C	ADD	123	-0.002722	-0.1077	0.9144
18	bomsnp28073711	10821297	T	ADD	123	-0.01686	-0.6058	0.5458
18	bomsnp28073714	10821325	G	ADD	123	0.02393	1.1	0.2737
18	bomsnp28073720	10821347	A	ADD	123	-0.04114	-1.138	0.2575
18	bomsnp28073721	10821348	A	ADD	123	-0.04114	-1.138	0.2575
18	bomsnp28073722	10821349	A	ADD	123	0.02238	0.9502	0.344
18	bomsnp28073724	10821391	T	ADD	123	0.02843	1.192	0.2357
18	bomsnp28073726	10821397	G	ADD	123	-0.04114	-1.138	0.2575
18	bomsnp28073733	10821502	G	ADD	123	-0.01533	-0.6989	0.486
18	bomsnp28073734	10821508	A	ADD	123	0.02007	0.8028	0.4237
18	bomsnp28073735	10821511	C	ADD	123	0.03561	1.339	0.1831
18	bomsnp28073739	10821535	C	ADD	123	-0.04114	-1.138	0.2575
18	bomsnp28073747	10821652	G	ADD	123	-0.04861	-1.878	0.06286
18	bomsnp28073748	10821655	C	ADD	123	0.008519	0.4021	0.6883
18	bomsnp28073749	10821657	T	ADD	123	-0.07144	-2.307	0.0228
18	bomsnp28073801	10822246	T	ADD	118	0.02365	0.907	0.3663
18	bomsnp28073806	10822282	A	ADD	117	0.009042	0.3832	0.7023
18	bomsnp28073809	10822294	A	ADD	118	-0.06732	-1.82	0.07142
18	bomsnp28073837	10822596	C	ADD	123	0.05336	1.778	0.07808
18	bomsnp28073865	10823776	C	ADD	118	0.003309	0.1372	0.8911
18	bomsnp28073867	10823782	A	ADD	118	0.01232	0.5297	0.5973
18	bomsnp28073872	10823822	A	ADD	117	0.03458	1.466	0.1453
18	bomsnp28073877	10823836	G	ADD	122	0.0381	1.791	0.07593
18	bomsnp28073878	10823839	A	ADD	123	0.007125	0.2886	0.7734
18	bomsnp28073890	10824036	A	ADD	120	-0.03633	-1.014	0.3128
18	bomsnp28073895	10824070	C	ADD	120	-0.04099	-1.123	0.2639
18	bomsnp28073906	10824188	A	ADD	123	0.03479	1.676	0.09631
18	bomsnp28073926	10824513	T	ADD	117	-0.007425	-0.3033	0.7622
18	bomsnp28073930	10824535	A	ADD	123	0.04145	1.618	0.1084
18	bomsnp28073931	10824536	T	ADD	123	-0.01326	-0.5571	0.5786
18	bomsnp28073932	10824537	G	ADD	123	0.04145	1.618	0.1084
18	bomsnp28073935	10824544	A	ADD	117	-0.005522	-0.2276	0.8204
18	bomsnp28073960	10824699	A	ADD	123	-0.02579	-0.8999	0.37
18	bomsnp28073961	10824703	T	ADD	123	0.01728	0.7139	0.4767
18	bomsnp28073964	10824730	T	ADD	123	-0.00739	-0.3156	0.7529
18	bomsnp28073967	10824753	A	ADD	123	-0.00739	-0.3156	0.7529
18	bomsnp28073974	10824816	T	ADD	123	-0.02621	-1.202	0.2318
18	bomsnp28073977	10824846	C	ADD	123	0.02359	1.14	0.2564
18	bomsnp28073980	10824879	A	ADD	123	-0.04114	-1.138	0.2575
18	bomsnp28073981	10824891	A	ADD	123	-0.02579	-0.8999	0.37
18	bomsnp28073983	10824900	G	ADD	123	-0.03201	-1.405	0.1625
18	bomsnp28073984	10824906	G	ADD	123	0.02245	0.904	0.3678
18	bomsnp28073990	10824954	T	ADD	123	-0.01883	-0.7928	0.4295
18	bomsnp28073992	10824963	A	ADD	123	-0.02579	-0.8999	0.37
18	bomsnp28074020	10825243	A	ADD	122	0.03084	1.393	0.1661
18	bomsnp28074021	10825257	A	ADD	123	0.02436	1.021	0.3095
18	bomsnp28074022	10825270	A	ADD	122	0.04228	1.83	0.06987
18	bomsnp28074032	10825331	G	ADD	120	0.002747	0.1099	0.9127
18	bomsnp28074035	10825339	A	ADD	120	-0.04314	-1.182	0.2396
18	bomsnp28074036	10825342	G	ADD	119	0.04113	1.79	0.0762
18	bomsnp28074040	10825359	A	ADD	120	-0.03318	-1.204	0.2313
18	bomsnp28074048	10825389	T	ADD	117	-0.04568	-1.341	0.1827
18	bomsnp28074050	10825399	A	ADD	120	0.01736	0.6661	0.5067
18	bomsnp28074052	10825402	A	ADD	119	-0.03615	-1.282	0.2024
18	bomsnp28074056	10825414	G	ADD	118	-0.03897	-1.379	0.1705
18	bomsnp28074061	10825441	A	ADD	122	-0.0456	-1.364	0.1752
18	bomsnp28074064	10825447	G	ADD	122	0.06891	1.771	0.07916
18	bomsnp28074066	10825449	A	ADD	122	-0.02859	-1.037	0.3021
18	bomsnp28074068	10825459	T	ADD	122	-0.02859	-1.037	0.3021
18	bomsnp28074070	10825469	T	ADD	121	0.01022	0.41	0.6826
18	bomsnp28074071	10825472	A	ADD	122	-0.03261	-1.183	0.2392
18	bomsnp28074072	10825474	C	ADD	122	-0.03495	-1.277	0.204
18	bomsnp28074074	10825478	G	ADD	122	0.001909	0.07948	0.9368
18	bomsnp28074075	10825479	A	ADD	122	-0.03495	-1.277	0.204
18	bomsnp28074078	10825489	A	ADD	122	-0.03495	-1.277	0.204
18	bomsnp28074079	10825497	A	ADD	122	0.06822	2.088	0.03901
18	bomsnp28074080	10825504	G	ADD	122	-0.0456	-1.364	0.1752
18	bomsnp28074081	10825505	C	ADD	122	-0.0456	-1.364	0.1752
18	bomsnp28074082	10825506	T	ADD	122	-0.03495	-1.277	0.204
18	bomsnp28074083	10825507	A	ADD	122	0.06891	1.771	0.07916
18	bomsnp28074087	10825526	T	ADD	122	0.08143	2.577	0.01122
18	bomsnp28074088	10825534	T	ADD	123	0.00193	0.0807	0.9358
18	bomsnp28074089	10825538	G	ADD	123	0.00193	0.0807	0.9358
18	bomsnp28074092	10825556	G	ADD	123	0.00193	0.0807	0.9358
18	bomsnp28074099	10825670	A	ADD	123	-0.02579	-0.8999	0.37
18	bomsnp28074100	10825682	G	ADD	123	-0.02579	-0.8999	0.37
18	bomsnp28074102	10825698	C	ADD	123	-0.02579	-0.8999	0.37
18	bomsnp28074103	10825734	T	ADD	123	0.003014	0.1347	0.8931
18	bomsnp28074121	10831938	G	ADD	121	-0.0224	-0.4777	0.6337
18	bomsnp28074141	10833675	G	ADD	123	0.06301	1.371	0.1731
18	bomsnp28074143	10833687	A	ADD	123	-0.02579	-0.8999	0.37
18	bomsnp28074145	10833717	T	ADD	123	0.06301	1.371	0.1731
18	bomsnp28074146	10833720	A	ADD	123	0.06301	1.371	0.1731
18	bomsnp28074149	10833774	A	ADD	123	0.06301	1.371	0.1731
18	bomsnp28074151	10833843	C	ADD	123	0.001469	0.05192	0.9587
18	bomsnp28074153	10833867	A	ADD	123	0.001469	0.05192	0.9587
18	bomsnp28074155	10833876	T	ADD	123	0.001469	0.05192	0.9587
18	bomsnp28074157	10833920	A	ADD	123	-0.02579	-0.8999	0.37
18	bomsnp28074158	10833924	G	ADD	123	0.06301	1.371	0.1731
18	bomsnp28074159	10833925	T	ADD	123	0.06301	1.371	0.1731
18	bomsnp28074161	10833930	T	ADD	123	0.06301	1.371	0.1731
18	bomsnp28074163	10833950	T	ADD	123	0.001469	0.05192	0.9587
18	bomsnp28074165	10833953	T	ADD	123	-0.01326	-0.5571	0.5786
18	bomsnp28074167	10833967	G	ADD	123	-0.04114	-1.138	0.2575
18	bomsnp28074168	10833980	C	ADD	123	0.06301	1.371	0.1731
18	bomsnp28074173	10834102	A	ADD	123	0.02138	0.8419	0.4015
18	bomsnp28074181	10834201	A	ADD	123	-0.02579	-0.8999	0.37
18	bomsnp28074184	10834243	A	ADD	123	0.06301	1.371	0.1731
18	bomsnp28074185	10834252	T	ADD	123	0.001469	0.05192	0.9587
18	bomsnp28074189	10834372	G	ADD	123	-0.01326	-0.5571	0.5786
18	bomsnp28074192	10834513	T	ADD	123	-0.007356	-0.2669	0.79
18	bomsnp28074195	10834558	G	ADD	123	0.06301	1.371	0.1731
18	bomsnp28074203	10834621	G	ADD	123	0.001469	0.05192	0.9587
18	bomsnp28074204	10834639	C	ADD	123	0.02852	0.8936	0.3734
18	bomsnp28074205	10834666	G	ADD	123	-0.04114	-1.138	0.2575
18	bomsnp28074209	10834714	A	ADD	123	-0.01326	-0.5571	0.5786
18	bomsnp28074210	10834717	G	ADD	123	0.03732	1.813	0.07244
18	bomsnp28074211	10834723	T	ADD	123	-0.02579	-0.8999	0.37
18	bomsnp28074213	10834734	A	ADD	123	-0.02579	-0.8999	0.37
18	bomsnp28074215	10834759	C	ADD	123	-0.02687	-1.136	0.2584
18	bomsnp28074216	10834774	G	ADD	123	-0.01455	-0.5356	0.5932
18	bomsnp28074217	10834786	T	ADD	123	-0.02579	-0.8999	0.37
18	bomsnp28074219	10834798	A	ADD	123	0.0382	1.559	0.1218
18	bomsnp28074232	10835014	C	ADD	123	-0.03706	-1.661	0.09944
18	bomsnp28074233	10835038	A	ADD	123	0.0153	0.71	0.4791
18	bomsnp28074234	10835047	A	ADD	123	0.06301	1.371	0.1731
18	bomsnp28074235	10835059	G	ADD	123	-0.04114	-1.138	0.2575
18	bomsnp28074239	10835110	A	ADD	123	0.06301	1.371	0.1731
18	bomsnp28074242	10835137	A	ADD	123	-0.01326	-0.5571	0.5786
18	bomsnp28074248	10835188	C	ADD	123	-0.04114	-1.138	0.2575
18	bomsnp28074250	10835199	G	ADD	123	0.02185	1.015	0.3124
18	bomsnp28074251	10835200	T	ADD	123	0.02185	1.015	0.3124
18	bomsnp28074253	10835204	A	ADD	123	-0.007169	-0.3337	0.7392
18	bomsnp28074255	10835215	C	ADD	123	0.02185	1.015	0.3124
18	bomsnp28074257	10835225	T	ADD	123	0.02185	1.015	0.3124
18	bomsnp28074259	10835248	G	ADD	123	-0.04114	-1.138	0.2575
18	bomsnp28074260	10835266	C	ADD	123	-0.04114	-1.138	0.2575
18	bomsnp28074261	10835275	A	ADD	123	-0.01903	-0.883	0.3791
18	bomsnp28074262	10835292	A	ADD	123	0.06301	1.371	0.1731
18	bomsnp28074266	10835343	A	ADD	123	-0.01326	-0.5571	0.5786
18	bomsnp28074272	10835437	C	ADD	123	0.0382	1.559	0.1218
18	bomsnp28074274	10835440	A	ADD	123	0.01096	0.5076	0.6127
18	bomsnp28074276	10835447	C	ADD	123	-0.04114	-1.138	0.2575
18	bomsnp28074277	10835448	A	ADD	123	0.06301	1.371	0.1731
18	bomsnp28074278	10835450	T	ADD	123	-0.04114	-1.138	0.2575
18	bomsnp28074279	10835458	T	ADD	123	-0.04114	-1.138	0.2575
18	bomsnp28074283	10835481	A	ADD	123	-0.02554	-1.058	0.2923
18	bomsnp28074289	10835522	G	ADD	123	-0.04114	-1.138	0.2575
18	bomsnp28074292	10835558	G	ADD	123	-0.01377	-0.5672	0.5717
18	bomsnp28074297	10835600	T	ADD	123	-0.02579	-0.8999	0.37
18	bomsnp28074298	10835634	C	ADD	123	-0.04114	-1.138	0.2575
18	bomsnp28074306	10835726	A	ADD	123	-0.01036	-0.4251	0.6716
18	bomsnp28074312	10835762	A	ADD	123	0.01953	0.7379	0.4621
18	bomsnp28074313	10835763	T	ADD	123	-0.04114	-1.138	0.2575
18	bomsnp28074316	10835799	T	ADD	123	-0.004661	-0.2195	0.8266
18	bomsnp28074317	10835804	T	ADD	123	-0.004943	-0.1996	0.8421
18	bomsnp28074318	10835807	C	ADD	123	-0.004661	-0.2195	0.8266
18	bomsnp28074319	10835811	G	ADD	123	0.01096	0.5076	0.6127
18	bomsnp28074320	10835813	C	ADD	123	-0.0251	-1.109	0.2695
18	bomsnp28074321	10835818	A	ADD	123	-0.004661	-0.2195	0.8266
18	bomsnp28074323	10835828	A	ADD	123	-0.003077	-0.1347	0.8931
18	bomsnp28074324	10835832	T	ADD	123	-0.01036	-0.4251	0.6716
18	bomsnp28074327	10835853	T	ADD	123	-0.01036	-0.4251	0.6716
18	bomsnp28074328	10835854	T	ADD	123	-0.01036	-0.4251	0.6716
18	bomsnp28074329	10835861	C	ADD	123	-0.01036	-0.4251	0.6716
18	bomsnp28074330	10835890	A	ADD	123	-0.003077	-0.1347	0.8931
18	bomsnp28074331	10835893	T	ADD	123	-0.003077	-0.1347	0.8931
18	bomsnp28074334	10835944	A	ADD	123	-0.01377	-0.5672	0.5717
18	bomsnp28074339	10835982	A	ADD	123	-0.003077	-0.1347	0.8931
18	bomsnp28074340	10835989	A	ADD	123	0.06369	1.749	0.08299
18	bomsnp28074342	10836003	T	ADD	123	0.0419	1.526	0.1297
18	bomsnp28074344	10836010	A	ADD	123	0.02247	1.05	0.296
18	bomsnp28074345	10836011	G	ADD	123	0.02247	1.05	0.296
18	bomsnp28074347	10836018	T	ADD	123	0.0419	1.526	0.1297
18	bomsnp28074349	10836046	T	ADD	123	0.06301	1.371	0.1731
18	bomsnp28074351	10836055	A	ADD	123	0.02535	0.8005	0.425
18	bomsnp28074353	10836065	G	ADD	123	-0.004943	-0.1996	0.8421
18	bomsnp28074354	10836067	C	ADD	123	-0.01326	-0.5571	0.5786
18	bomsnp28074355	10836068	C	ADD	123	0.06301	1.371	0.1731
18	bomsnp28074357	10836077	A	ADD	123	0.0419	1.526	0.1297
18	bomsnp28074359	10836082	C	ADD	123	0.02247	1.05	0.296
18	bomsnp28074360	10836084	T	ADD	123	0.02247	1.05	0.296
18	bomsnp28074363	10836091	G	ADD	123	-0.003077	-0.1347	0.8931
18	bomsnp28074368	10836146	A	ADD	123	-0.003077	-0.1347	0.8931
18	bomsnp28074375	10836180	T	ADD	122	-0.003102	-0.1352	0.8927
18	bomsnp28074376	10836182	T	ADD	122	-0.003102	-0.1352	0.8927
18	bomsnp28074378	10836188	C	ADD	123	0.02247	1.05	0.296
18	bomsnp28074380	10836190	G	ADD	123	0.02247	1.05	0.296
18	bomsnp28074381	10836191	A	ADD	122	-0.01328	-0.5551	0.5799
18	bomsnp28074387	10836215	A	ADD	123	0.0419	1.526	0.1297
18	bomsnp28074388	10836216	T	ADD	123	-0.003077	-0.1347	0.8931
18	bomsnp28074391	10836237	C	ADD	123	0.02247	1.05	0.296
18	bomsnp28074414	10836401	C	ADD	123	-0.01086	-0.4658	0.6422
18	bomsnp28074420	10836466	C	ADD	123	-0.01326	-0.5571	0.5786
18	bomsnp28074427	10836535	G	ADD	123	-0.02647	-1.089	0.2783
18	bomsnp28074431	10836607	C	ADD	123	0.02313	1.095	0.276
18	bomsnp28074434	10836630	T	ADD	123	0.1036	3.427	0.0008432
18	bomsnp28074439	10836648	A	ADD	123	0.02247	1.05	0.296
18	bomsnp28074449	10836710	A	ADD	122	0.04759	1.868	0.06435
18	bomsnp28074450	10836715	A	ADD	122	-0.0412	-1.135	0.2589
18	bomsnp28074456	10836731	A	ADD	122	-0.02578	-0.8929	0.3738
18	bomsnp28074462	10836749	A	ADD	123	0.04754	1.877	0.06304
18	bomsnp28074463	10836762	C	ADD	123	0.03292	1.476	0.1427
18	bomsnp28074465	10836764	A	ADD	123	-0.01326	-0.5571	0.5786
18	bomsnp28074468	10836778	C	ADD	123	0.1254	3.497	0.0006651
18	bomsnp28074488	10836878	A	ADD	123	0.02504	1.131	0.2603
18	bomsnp28074490	10836907	C	ADD	123	-0.02604	-1.075	0.2846
18	bomsnp28074492	10836918	G	ADD	123	-0.02613	-1.088	0.2789
18	bomsnp28074493	10836933	G	ADD	123	-0.02164	-0.9068	0.3664
18	bomsnp28074494	10836948	A	ADD	123	-0.04114	-1.138	0.2575
18	bomsnp28074496	10836955	C	ADD	123	0.03292	1.476	0.1427
18	bomsnp28074498	10836959	T	ADD	123	0.03292	1.476	0.1427
18	bomsnp28074499	10836968	G	ADD	123	0.03292	1.476	0.1427
18	bomsnp28074501	10836974	C	ADD	123	0.02035	0.8537	0.395
18	bomsnp28074502	10836978	G	ADD	123	0.02035	0.8537	0.395
18	bomsnp28074503	10836979	A	ADD	123	0.02035	0.8537	0.395
18	bomsnp28074504	10836984	G	ADD	123	0.02035	0.8537	0.395
18	bomsnp28074506	10836988	G	ADD	123	0.02035	0.8537	0.395
18	bomsnp28074508	10837003	A	ADD	123	0.02035	0.8537	0.395
18	bomsnp28074509	10837005	G	ADD	123	0.02035	0.8537	0.395
18	bomsnp28074510	10837011	C	ADD	123	0.02035	0.8537	0.395
18	bomsnp28074512	10837016	T	ADD	123	0.02035	0.8537	0.395
18	bomsnp28074513	10837021	T	ADD	123	0.02035	0.8537	0.395
18	bomsnp28074514	10837028	C	ADD	123	0.02035	0.8537	0.395
18	bomsnp28074515	10837031	C	ADD	123	0.02035	0.8537	0.395
18	bomsnp28074516	10837036	G	ADD	123	0.03828	1.77	0.0793
18	bomsnp28074522	10837083	T	ADD	123	0.02035	0.8537	0.395
18	bomsnp28074524	10837089	A	ADD	123	0.05855	1.625	0.1068
18	bomsnp28074527	10837096	T	ADD	122	-0.01328	-0.5551	0.5799
18	bomsnp28074531	10837103	T	ADD	123	0.003014	0.1347	0.8931
18	bomsnp28074532	10837109	T	ADD	123	0.009885	0.4537	0.6509
18	bomsnp28074533	10837114	A	ADD	123	0.009885	0.4537	0.6509
18	bomsnp28074536	10837134	T	ADD	122	-0.01326	-0.5543	0.5805
18	bomsnp28074540	10837188	T	ADD	123	0.009885	0.4537	0.6509
18	bomsnp28074541	10837195	A	ADD	123	0.009885	0.4537	0.6509
18	bomsnp28074542	10837210	A	ADD	123	-0.01326	-0.5571	0.5786
18	bomsnp28074543	10837237	T	ADD	123	0.03828	1.77	0.0793
18	bomsnp28074545	10837269	G	ADD	123	0.05855	1.625	0.1068
18	bomsnp28074546	10837287	T	ADD	123	-0.01326	-0.5571	0.5786
18	bomsnp28074548	10837297	G	ADD	123	-0.01326	-0.5571	0.5786
18	bomsnp28074549	10837299	A	ADD	123	-0.01326	-0.5571	0.5786
18	bomsnp28074550	10837302	T	ADD	123	-0.01326	-0.5571	0.5786
18	bomsnp28074554	10837350	A	ADD	123	-0.01326	-0.5571	0.5786
18	bomsnp28074557	10837368	T	ADD	123	-0.01326	-0.5571	0.5786
18	bomsnp28074564	10837473	A	ADD	123	0.02026	0.9015	0.3692
18	bomsnp28074613	10838212	A	ADD	122	-0.01206	-0.5025	0.6163
18	bomsnp28074617	10838235	T	ADD	122	0.003768	0.1761	0.8605
18	bomsnp28074620	10838260	T	ADD	122	-0.02368	-0.9892	0.3246
18	bomsnp28074623	10838281	A	ADD	123	-0.03557	-1.276	0.2044
18	bomsnp28074629	10838362	T	ADD	123	-0.03695	-1.506	0.1348
18	bomsnp28074631	10838386	G	ADD	123	-0.02263	-0.978	0.3301
18	bomsnp28074633	10838419	A	ADD	123	-0.03907	-1.673	0.09692
18	bomsnp28074634	10838428	A	ADD	123	0.02681	1.206	0.2304
18	bomsnp28074636	10838432	G	ADD	123	0.03768	0.9433	0.3475
18	bomsnp28074687	10839332	A	ADD	123	-0.02579	-0.8999	0.37
18	bomsnp28074688	10839336	A	ADD	120	0.01497	0.6062	0.5456
18	bomsnp28074711	10839844	T	ADD	119	0.02111	1.001	0.319
18	bomsnp28074714	10839863	A	ADD	119	0.02935	1.214	0.2273
18	bomsnp28074716	10839881	C	ADD	120	-0.04349	-1.194	0.2349
18	bomsnp28074722	10839922	T	ADD	123	-0.04114	-1.138	0.2575
18	bomsnp28074723	10839924	C	ADD	123	-0.004943	-0.1996	0.8421
18	bomsnp28074725	10839930	T	ADD	121	0.0603	1.306	0.1942
18	bomsnp28074726	10839933	T	ADD	123	0.03886	1.602	0.1119
18	bomsnp28074735	10840024	G	ADD	123	-0.009061	-0.3883	0.6985
18	bomsnp28074758	10840617	A	ADD	123	0.01137	0.501	0.6173
18	bomsnp28074759	10840620	A	ADD	123	0.06301	1.371	0.1731
18	bomsnp28074761	10840668	A	ADD	123	-0.01326	-0.5571	0.5786
18	bomsnp28074765	10840713	A	ADD	123	-0.02879	-1.086	0.2798
18	bomsnp28074768	10840732	A	ADD	123	0.008069	0.355	0.7232
18	bomsnp28074769	10840733	C	ADD	123	0.06301	1.371	0.1731
18	bomsnp28074771	10840739	T	ADD	123	0.04408	1.605	0.1113
18	bomsnp28074772	10840745	A	ADD	123	0.01073	0.4729	0.6371
18	bomsnp28074774	10840752	C	ADD	123	-0.01971	-0.799	0.4259
18	bomsnp28074775	10840757	G	ADD	123	-0.01031	-0.4326	0.6661
18	bomsnp28074777	10840769	G	ADD	123	0.01248	0.5477	0.5849
18	bomsnp28074778	10840770	C	ADD	123	0.03609	1.723	0.0875
18	bomsnp28074782	10840781	T	ADD	123	0.01438	0.6327	0.5281
18	bomsnp28074785	10840788	A	ADD	123	0.00589	0.2466	0.8056
18	bomsnp28074788	10840816	A	ADD	123	0.005258	0.2337	0.8156
18	bomsnp28074825	10841418	T	ADD	123	0.06301	1.371	0.1731
18	bomsnp28074826	10841420	A	ADD	123	-0.004521	-0.1968	0.8444
18	bomsnp28074827	10841424	A	ADD	122	-0.004547	-0.197	0.8441
18	bomsnp28074828	10841436	T	ADD	123	-0.004521	-0.1968	0.8444
18	bomsnp28074829	10841448	T	ADD	123	-0.01893	-0.7499	0.4548
18	bomsnp28074831	10841453	A	ADD	123	-0.02579	-0.8999	0.37
18	bomsnp28074834	10841463	T	ADD	123	-0.04114	-1.138	0.2575
18	bomsnp28074836	10841504	T	ADD	122	0.02911	1.374	0.172
18	bomsnp28074837	10841510	G	ADD	117	0.01186	0.5346	0.594
18	bomsnp28074840	10841522	C	ADD	119	0.03371	1.587	0.1152
18	bomsnp28074842	10841524	T	ADD	119	0.03371	1.587	0.1152
18	bomsnp28074845	10841821	G	ADD	122	-0.04249	-1.172	0.2435
18	bomsnp28074864	10842196	A	ADD	123	-0.0211	-0.9135	0.3629
18	bomsnp28074870	10842221	T	ADD	123	-0.00103	-0.04337	0.9655
18	bomsnp28074872	10842231	A	ADD	123	-0.01863	-0.7986	0.4261
18	bomsnp28074876	10842297	A	ADD	123	0.06301	1.371	0.1731
18	bomsnp28074889	10842374	G	ADD	123	-0.04114	-1.138	0.2575
18	bomsnp28074896	10842440	C	ADD	117	-0.04585	-1.797	0.07506
18	bomsnp28074898	10842456	G	ADD	120	-0.02868	-1.019	0.3105
18	bomsnp28074900	10842463	T	ADD	120	0.06408	1.854	0.06634
18	bomsnp28074902	10842478	G	ADD	118	-0.00395	-0.1516	0.8798
18	bomsnp28074906	10842482	C	ADD	119	0.06749	2.144	0.03415
18	bomsnp28074987	10843382	T	ADD	123	0.005603	0.2219	0.8248
18	bomsnp28074989	10843422	A	ADD	123	-0.04114	-1.138	0.2575
18	bomsnp28075003	10843544	A	ADD	123	-0.009912	-0.3736	0.7094
18	bomsnp28075008	10843594	T	ADD	122	-0.02302	-0.8863	0.3773
18	bomsnp28075012	10843609	A	ADD	122	0.1256	3.483	0.0006993
18	bomsnp28075021	10843652	A	ADD	123	0.115	4.545	1.347e-05
18	bomsnp28075026	10843673	T	ADD	123	0.1076	3.549	0.0005571
18	bomsnp28075029	10843681	T	ADD	123	0.09106	3.395	0.0009385
18	bomsnp28075033	10843698	T	ADD	123	-0.02848	-1.011	0.3141
18	bomsnp28075048	10843782	A	ADD	117	0.1125	3.678	0.0003641
18	bomsnp28075049	10843788	G	ADD	118	0.119	4.121	7.255e-05
18	bomsnp28075050	10843789	T	ADD	118	-0.02725	-1.083	0.2813
18	bomsnp28075053	10843801	G	ADD	122	-0.04409	-1.911	0.0585
18	bomsnp28075054	10843802	A	ADD	122	-0.04409	-1.911	0.0585
18	bomsnp28075063	10843842	G	ADD	119	-0.02439	-0.9117	0.3639
18	bomsnp28075064	10843848	A	ADD	118	0.1123	3.694	0.0003428
18	bomsnp28075075	10843968	T	ADD	122	0.1279	3.618	0.0004418
18	bomsnp28075079	10843976	C	ADD	123	-0.0386	-1.737	0.08507
18	bomsnp28075082	10844029	C	ADD	123	-0.02295	-0.9499	0.3441
18	bomsnp28075085	10844072	G	ADD	123	-0.02848	-1.011	0.3141
18	bomsnp28075087	10844081	T	ADD	123	0.01636	0.6426	0.5217
18	bomsnp28075089	10844092	G	ADD	123	0.009949	0.3598	0.7197
18	bomsnp28075090	10844093	A	ADD	123	-0.04114	-1.138	0.2575
18	bomsnp28075094	10844114	T	ADD	123	-0.001142	-0.05318	0.9577
18	bomsnp28075095	10844123	G	ADD	123	-0.02657	-1.066	0.2884
18	bomsnp28075096	10844124	T	ADD	123	-0.04114	-1.138	0.2575
18	bomsnp28075097	10844130	A	ADD	123	0.008705	0.4073	0.6845
18	bomsnp28075099	10844137	G	ADD	123	0.008705	0.4073	0.6845
18	bomsnp28075100	10844139	A	ADD	123	0.008705	0.4073	0.6845
18	bomsnp28075102	10844149	G	ADD	123	0.01192	0.5268	0.5993
18	bomsnp28075103	10844150	G	ADD	123	-0.04114	-1.138	0.2575
18	bomsnp28075104	10844158	T	ADD	123	0.008705	0.4073	0.6845
18	bomsnp28075105	10844159	G	ADD	123	0.004374	0.2043	0.8385
18	bomsnp28075109	10844171	T	ADD	123	0.02006	0.9064	0.3666
18	bomsnp28075114	10844216	A	ADD	123	-0.02848	-1.011	0.3141
18	bomsnp28075115	10844219	C	ADD	123	-0.0104	-0.3828	0.7026
18	bomsnp28075118	10844228	A	ADD	123	-0.02848	-1.011	0.3141
18	bomsnp28075120	10844243	T	ADD	123	0.01518	0.6141	0.5403
18	bomsnp28075123	10844270	G	ADD	123	0.01518	0.6141	0.5403
18	bomsnp28075125	10844278	G	ADD	123	0.02739	1.132	0.26
18	bomsnp28075131	10844327	A	ADD	123	0.03756	1.313	0.1917
18	bomsnp28075133	10844368	T	ADD	123	-0.03224	-1.332	0.1853
18	bomsnp28075210	10844904	C	ADD	117	0.0274	0.9998	0.3196
18	bomsnp28075214	10844929	T	ADD	118	0.03682	1.338	0.1836
18	bomsnp28075215	10844933	A	ADD	118	0.007995	0.3373	0.7365
18	bomsnp28075219	10844973	T	ADD	118	-0.002319	-0.07903	0.9371
18	bomsnp28075243	10845290	A	ADD	123	-0.03227	-1.206	0.2303
18	bomsnp28075253	10845358	G	ADD	123	0.02302	0.7765	0.439
18	bomsnp28075278	10845949	C	ADD	117	-0.03176	-1.336	0.1842
18	bomsnp28075292	10846199	T	ADD	122	0.09898	3.232	0.001598
18	bomsnp28075294	10846208	A	ADD	123	0.038	1.778	0.07792
18	bomsnp28075297	10846216	G	ADD	123	0.002389	0.1057	0.916
18	bomsnp28075301	10846226	C	ADD	123	0.09447	3.28	0.001366
18	bomsnp28075316	10846456	A	ADD	123	-0.04114	-1.138	0.2575
18	bomsnp28075317	10846457	C	ADD	123	0.06461	1.52	0.1313
18	bomsnp28075319	10846464	C	ADD	123	0.08881	3.452	0.0007762
18	bomsnp28075320	10846479	T	ADD	120	-0.01712	-0.7006	0.485
18	bomsnp28075322	10846515	T	ADD	121	-0.02477	-0.9491	0.3446
18	bomsnp28075323	10846552	C	ADD	122	0.002966	0.1169	0.9072
18	bomsnp28075325	10846563	G	ADD	123	-0.0196	-0.7516	0.4538
18	bomsnp28075345	10846680	C	ADD	120	-0.01903	-0.8522	0.3959
18	bomsnp28075351	10846703	A	ADD	120	-0.02147	-0.836	0.4049
18	bomsnp28075352	10846715	A	ADD	120	-0.02147	-0.836	0.4049
18	bomsnp28075359	10846836	T	ADD	121	-0.01777	-0.7138	0.4768
18	bomsnp28075365	10846892	T	ADD	123	-0.03943	-1.52	0.1313
18	bomsnp28075373	10846932	T	ADD	123	0.06461	1.52	0.1313
18	bomsnp28075382	10846979	A	ADD	123	-0.02524	-0.7342	0.4643
18	bomsnp28075386	10846991	A	ADD	122	-0.0248	-1.109	0.2699
18	bomsnp28075394	10847027	A	ADD	121	-0.004631	-0.217	0.8286
18	bomsnp28075406	10847104	G	ADD	120	0.001169	0.05596	0.9555
18	bomsnp28075407	10847107	T	ADD	120	0.001169	0.05596	0.9555
18	bomsnp28075408	10847121	T	ADD	120	0.07025	1.877	0.06301
18	bomsnp28075411	10847169	C	ADD	121	-0.04383	-1.722	0.08769
18	bomsnp28075412	10847178	G	ADD	123	-0.02692	-1.187	0.2377
18	bomsnp28075424	10847404	G	ADD	122	-0.04246	-1.718	0.08853
18	bomsnp28075427	10847415	A	ADD	122	-0.04246	-1.718	0.08853
18	bomsnp28075428	10847418	C	ADD	122	-0.04246	-1.718	0.08853
18	bomsnp28075430	10847431	T	ADD	121	-0.04086	-1.637	0.1044
18	bomsnp28075431	10847451	T	ADD	118	-0.04911	-1.969	0.05142
18	bomsnp28075438	10847502	G	ADD	119	-0.0408	-1.61	0.1101
18	bomsnp28075440	10847525	A	ADD	118	-0.04911	-1.969	0.05142
18	bomsnp28075443	10847564	G	ADD	119	0.01615	0.5691	0.5704
18	bomsnp28075446	10847582	A	ADD	119	-0.03696	-1.442	0.1521
18	bomsnp28075447	10847589	T	ADD	119	0.01615	0.5691	0.5704
18	bomsnp28075448	10847590	T	ADD	119	-0.01734	-0.7039	0.4829
18	bomsnp28075450	10847604	C	ADD	120	-0.03859	-1.523	0.1306
18	bomsnp28075453	10847622	T	ADD	119	-0.05411	-2.344	0.0208
18	bomsnp28075455	10847652	A	ADD	120	-0.02335	-0.9771	0.3306
18	bomsnp28075461	10847690	T	ADD	123	0.02795	1.111	0.2688
18	bomsnp28075482	10847795	C	ADD	123	-0.02525	-1.027	0.3067
18	bomsnp28075484	10847803	G	ADD	123	-0.02657	-1.066	0.2884
18	bomsnp28075486	10847805	T	ADD	123	0.1307	3.587	0.0004902
18	bomsnp28075488	10847816	C	ADD	123	0.01715	0.563	0.5745
18	bomsnp28075492	10847832	G	ADD	123	-0.01386	-0.589	0.557
18	bomsnp28075496	10847840	A	ADD	123	-0.01386	-0.589	0.557
18	bomsnp28075497	10847841	A	ADD	123	0.01692	0.7964	0.4274
18	bomsnp28075498	10847842	T	ADD	123	0.01692	0.7964	0.4274
18	bomsnp28075499	10847846	A	ADD	123	-0.04114	-1.138	0.2575
18	bomsnp28075504	10847889	C	ADD	123	-0.01386	-0.589	0.557
18	bomsnp28075505	10847890	T	ADD	123	-0.03943	-1.52	0.1313
18	bomsnp28075507	10847894	A	ADD	123	-0.04114	-1.138	0.2575
18	bomsnp28075508	10847910	T	ADD	123	-0.01386	-0.589	0.557
18	bomsnp28075509	10847912	G	ADD	123	0.01672	0.796	0.4277
18	bomsnp28075512	10847920	T	ADD	123	-0.003944	-0.1368	0.8914
18	bomsnp28075516	10847950	A	ADD	123	-0.03156	-1.456	0.1481
18	bomsnp28075517	10847962	G	ADD	117	0.009535	0.3991	0.6906
18	bomsnp28075520	10847978	C	ADD	117	0.009535	0.3991	0.6906
18	bomsnp28075523	10848037	G	ADD	123	-0.02657	-1.066	0.2884
18	bomsnp28075532	10848093	C	ADD	123	0.001161	0.05327	0.9576
18	bomsnp28075533	10848097	A	ADD	123	0.001161	0.05327	0.9576
18	bomsnp28075539	10848137	G	ADD	123	0.1094	4.09	7.946e-05
18	bomsnp28075543	10848158	C	ADD	123	-0.006404	-0.2425	0.8088
18	bomsnp28075544	10848166	A	ADD	123	0.08087	2.207	0.02929
18	bomsnp28075545	10848173	A	ADD	123	0.05864	2.519	0.01312
18	bomsnp28075550	10848227	C	ADD	123	-0.02251	-1.016	0.3117
18	bomsnp28075556	10848281	C	ADD	123	-0.04426	-1.776	0.07825
18	bomsnp28075558	10848291	G	ADD	123	-0.03809	-1.694	0.09295
18	bomsnp28075560	10848296	G	ADD	123	-0.03809	-1.694	0.09295
18	bomsnp28075561	10848332	G	ADD	123	-0.04114	-1.138	0.2575
18	bomsnp28075563	10848340	A	ADD	123	0.02713	1.287	0.2005
18	bomsnp28075575	10848390	T	ADD	119	0.005134	0.2163	0.8292
18	bomsnp28075579	10848405	A	ADD	122	-0.006681	-0.2568	0.7978
18	bomsnp28075581	10848408	C	ADD	117	-0.04627	-1.834	0.06938
18	bomsnp28075584	10848425	G	ADD	123	-0.006404	-0.2425	0.8088
18	bomsnp28075586	10848434	C	ADD	117	-0.04627	-1.834	0.06938
18	bomsnp28075587	10848437	T	ADD	117	0.06232	2.03	0.04472
18	bomsnp28075588	10848441	T	ADD	117	0.06232	2.03	0.04472
18	bomsnp28075591	10848481	C	ADD	123	0.03295	1.531	0.1285
18	bomsnp28075614	10848897	G	ADD	123	-0.04013	-1.373	0.1724
18	bomsnp28075626	10848941	A	ADD	123	-0.009225	-0.3373	0.7365
18	bomsnp28075631	10849008	A	ADD	123	-0.01916	-0.8276	0.4096
18	bomsnp28075633	10849047	G	ADD	123	-0.01916	-0.8276	0.4096
18	bomsnp28075634	10849050	T	ADD	123	-0.003136	-0.1176	0.9066
18	bomsnp28075636	10849065	T	ADD	123	0.04687	2.016	0.04614
18	bomsnp28075640	10849140	A	ADD	123	-0.003136	-0.1176	0.9066
18	bomsnp28075641	10849161	A	ADD	123	-0.009225	-0.3373	0.7365
18	bomsnp28075648	10849214	C	ADD	120	0.01443	0.6291	0.5306
18	bomsnp28075667	10849572	T	ADD	123	0.07949	3.02	0.003108
18	bomsnp28075674	10849620	A	ADD	123	0.003901	0.1473	0.8831
18	bomsnp28075675	10849626	A	ADD	123	-0.02228	-0.9087	0.3654
18	bomsnp28075677	10849674	G	ADD	123	-0.0367	-1.599	0.1124
18	bomsnp28075679	10849680	C	ADD	123	-0.02962	-1.177	0.2416
18	bomsnp28075680	10849683	T	ADD	123	-0.02962	-1.177	0.2416
18	bomsnp28075685	10849728	T	ADD	123	-0.009225	-0.3373	0.7365
18	bomsnp28075690	10849758	A	ADD	123	0.03207	1.044	0.2985
18	bomsnp28075691	10849764	A	ADD	123	-0.02504	-1.14	0.2566
18	bomsnp28075692	10849770	C	ADD	123	-0.02504	-1.14	0.2566
18	bomsnp28075694	10849809	C	ADD	123	0.003989	0.1867	0.8522
18	bomsnp28075700	10849868	G	ADD	123	-0.0326	-1.248	0.2146
18	bomsnp28075701	10849870	T	ADD	122	-0.009951	-0.362	0.718
18	bomsnp28075702	10849878	T	ADD	123	-0.0326	-1.248	0.2146
18	bomsnp28075732	10850303	G	ADD	122	-0.008935	-0.366	0.715
18	bomsnp28075734	10850313	C	ADD	123	0.008045	0.2783	0.7813
18	bomsnp28075736	10850321	C	ADD	121	-0.01235	-0.568	0.5711
18	bomsnp28075737	10850327	A	ADD	122	0.008174	0.2818	0.7786
18	bomsnp28075739	10850350	C	ADD	123	0.002774	0.1024	0.9186
18	bomsnp28075740	10850362	G	ADD	120	0.007985	0.3026	0.7627
18	bomsnp28075741	10850364	C	ADD	121	-0.05013	-1.592	0.1141
18	bomsnp28075742	10850369	C	ADD	123	0.01056	0.4708	0.6387
18	bomsnp28075744	10850373	A	ADD	123	0.008045	0.2783	0.7813
18	bomsnp28075749	10850449	G	ADD	123	-0.0002215	-0.007793	0.9938
18	bomsnp28075752	10850470	A	ADD	123	-0.009679	-0.419	0.676
18	bomsnp28075753	10850473	C	ADD	123	0.002359	0.05948	0.9527
18	bomsnp28075757	10850539	A	ADD	123	-0.03238	-1.487	0.1397
18	bomsnp28075758	10850545	T	ADD	123	0.002359	0.05948	0.9527
18	bomsnp28075760	10850563	A	ADD	123	0.002359	0.05948	0.9527
18	bomsnp28075767	10850610	T	ADD	122	-0.008715	-0.3396	0.7348
18	bomsnp28075769	10850661	A	ADD	123	0.002957	0.1209	0.904
18	bomsnp28075773	10850681	A	ADD	123	-0.0009733	-0.03744	0.9702
18	bomsnp28075776	10850691	A	ADD	123	-0.009225	-0.3373	0.7365
18	bomsnp28075778	10850694	C	ADD	122	0.0182	0.8345	0.4057
18	bomsnp28075780	10850703	T	ADD	122	-0.009456	-0.4395	0.6611
18	bomsnp28075782	10850706	A	ADD	123	0.01143	0.4873	0.627
18	bomsnp28075783	10850715	C	ADD	123	0.01143	0.4873	0.627
18	bomsnp28075793	10850826	C	ADD	123	-0.009417	-0.4397	0.661
18	bomsnp28075794	10850833	A	ADD	123	0.01532	0.6803	0.4977
18	bomsnp28075802	10850899	C	ADD	123	-0.04904	-1.571	0.1188
18	bomsnp28075803	10850903	G	ADD	123	-0.009225	-0.3373	0.7365
18	bomsnp28075804	10850904	A	ADD	123	0.01532	0.6803	0.4977
18	bomsnp28075815	10850944	T	ADD	123	-0.01396	-0.6357	0.5262
18	bomsnp28075823	10850995	C	ADD	123	-0.009417	-0.4397	0.661
18	bomsnp28075826	10851009	T	ADD	123	0.01949	0.8917	0.3744
18	bomsnp28075830	10851041	A	ADD	117	0.008014	0.3437	0.7317
18	bomsnp28075839	10851085	A	ADD	123	0.01532	0.6803	0.4977
18	bomsnp28075841	10851097	G	ADD	123	0.01532	0.6803	0.4977
18	bomsnp28075844	10851143	A	ADD	123	0.01534	0.6975	0.4869
18	bomsnp28075850	10851178	A	ADD	123	-0.02191	-0.8081	0.4206
18	bomsnp28075854	10851233	A	ADD	123	0.01532	0.6803	0.4977
18	bomsnp28075855	10851236	T	ADD	123	0.01532	0.6803	0.4977
18	bomsnp28075856	10851247	G	ADD	123	0.02218	0.8099	0.4196
18	bomsnp28075857	10851252	T	ADD	123	0.01532	0.6803	0.4977
18	bomsnp28075860	10851271	C	ADD	123	-0.04904	-1.571	0.1188
18	bomsnp28075861	10851283	A	ADD	123	-0.01068	-0.4614	0.6454
18	bomsnp28075863	10851305	A	ADD	123	-0.01068	-0.4614	0.6454
18	bomsnp28075866	10851311	C	ADD	123	0.02559	1.125	0.2631
18	bomsnp28075868	10851313	A	ADD	123	0.02991	1.347	0.1806
18	bomsnp28075869	10851315	G	ADD	123	0.02218	0.8099	0.4196
18	bomsnp28075872	10851342	C	ADD	123	0.03953	1.796	0.07511
18	bomsnp28075873	10851343	A	ADD	123	0.01674	0.6981	0.4865
18	bomsnp28075877	10851382	A	ADD	123	0.01784	0.8133	0.4177
18	bomsnp28075881	10851407	T	ADD	123	0.02218	0.8099	0.4196
18	bomsnp28075888	10851441	A	ADD	123	0.008711	0.3833	0.7022
18	bomsnp28075890	10851451	G	ADD	123	-0.006282	-0.2811	0.7792
18	bomsnp28075897	10851547	T	ADD	123	-0.02565	-1.069	0.2872
18	bomsnp28075898	10851550	T	ADD	123	-0.02774	-1.205	0.2307
18	bomsnp28075902	10851564	G	ADD	121	-0.008216	-0.3082	0.7585
18	bomsnp28075907	10851589	A	ADD	121	0.04167	1.633	0.1052
18	bomsnp28075913	10851669	T	ADD	122	-0.02898	-1.065	0.2889
18	bomsnp28075914	10851677	T	ADD	123	-0.04114	-1.138	0.2575
18	bomsnp28075915	10851678	C	ADD	122	-0.02432	-0.85	0.3971
18	bomsnp28075916	10851680	G	ADD	123	0.01692	0.5936	0.5539
18	bomsnp28075917	10851688	A	ADD	122	0.002183	0.0547	0.9565
18	bomsnp28075918	10851692	T	ADD	122	-0.00912	-0.3311	0.7412
18	bomsnp28075919	10851694	A	ADD	123	0.01692	0.5936	0.5539
18	bomsnp28075920	10851696	A	ADD	123	0.03446	1.309	0.193
18	bomsnp28075921	10851697	C	ADD	122	-0.00912	-0.3311	0.7412
18	bomsnp28075923	10851704	T	ADD	123	0.01692	0.5936	0.5539
18	bomsnp28075924	10851710	A	ADD	123	0.004726	0.2155	0.8297
18	bomsnp28075927	10851726	C	ADD	123	-0.01182	-0.5369	0.5924
18	bomsnp28075928	10851730	T	ADD	123	-0.01182	-0.5369	0.5924
18	bomsnp28075931	10851745	A	ADD	123	-0.01182	-0.5369	0.5924
18	bomsnp28075934	10851769	A	ADD	123	0.01453	0.6514	0.516
18	bomsnp28075936	10851781	G	ADD	123	0.00108	0.0498	0.9604
18	bomsnp28075937	10851782	T	ADD	123	-0.0148	-0.6287	0.5308
18	bomsnp28075940	10851807	C	ADD	123	0.006067	0.1712	0.8643
18	bomsnp28075944	10851818	G	ADD	123	0.004995	0.2324	0.8166
18	bomsnp28075945	10851827	C	ADD	123	-0.03638	-1.206	0.2303
18	bomsnp28075955	10851897	T	ADD	123	0.004597	0.2038	0.8388
18	bomsnp28075978	10852067	A	ADD	123	0.007633	0.3302	0.7418
18	bomsnp28075979	10852074	C	ADD	123	-0.004809	-0.1474	0.883
18	bomsnp28075980	10852078	G	ADD	123	0.04295	2.025	0.04518
18	bomsnp28075983	10852084	A	ADD	123	0.001396	0.0558	0.9556
18	bomsnp28075997	10852184	A	ADD	123	0.02692	1.116	0.2665
18	bomsnp28075998	10852185	T	ADD	123	0.02692	1.116	0.2665
18	bomsnp28076002	10852204	A	ADD	123	-0.006718	-0.3019	0.7633
18	bomsnp28076004	10852211	C	ADD	123	-0.009225	-0.3373	0.7365
18	bomsnp28076005	10852227	T	ADD	123	-0.002965	-0.1	0.9205
18	bomsnp28076011	10852401	G	ADD	123	-0.01671	-0.7325	0.4653
18	bomsnp28076012	10852402	C	ADD	123	-0.002965	-0.1	0.9205
18	bomsnp28076013	10852407	A	ADD	123	0.002359	0.05948	0.9527
18	bomsnp28076015	10852418	T	ADD	123	-0.03161	-1.386	0.1684
18	bomsnp28076016	10852424	A	ADD	123	-0.02943	-1.222	0.224
18	bomsnp28076017	10852427	T	ADD	123	-0.02512	-1.017	0.3113
18	bomsnp28076023	10852460	T	ADD	123	0.06133	2.341	0.02094
18	bomsnp28076025	10852465	C	ADD	123	0.03818	1.638	0.1042
18	bomsnp28076026	10852467	G	ADD	123	0.03818	1.638	0.1042
18	bomsnp28076029	10852521	C	ADD	123	0.02726	0.8354	0.4052
18	bomsnp28076037	10852662	C	ADD	123	-0.009225	-0.3373	0.7365
18	bomsnp28076048	10852840	T	ADD	123	-0.006228	-0.221	0.8255
18	bomsnp28076049	10852842	A	ADD	123	0.007381	0.3416	0.7333
18	bomsnp28076050	10852860	G	ADD	123	-0.006711	-0.2734	0.785
18	bomsnp28076052	10852864	C	ADD	123	-0.006711	-0.2734	0.785
18	bomsnp28076054	10852868	A	ADD	123	-0.007587	-0.2177	0.828
18	bomsnp28076056	10852874	A	ADD	123	-0.007587	-0.2177	0.828
18	bomsnp28076061	10852958	A	ADD	123	-0.04554	-1.369	0.1738
18	bomsnp28076063	10852962	T	ADD	123	-0.006404	-0.2425	0.8088
18	bomsnp28076073	10853098	C	ADD	123	-0.03303	-1.537	0.127
18	bomsnp28076084	10853291	C	ADD	123	-0.03544	-1.656	0.1004
18	bomsnp28076094	10853427	A	ADD	123	-0.03085	-1.289	0.1998
18	bomsnp28076100	10853491	A	ADD	123	0.01414	0.6494	0.5173
18	bomsnp28076102	10853534	T	ADD	123	0.05496	2.558	0.0118
18	bomsnp28076108	10853577	T	ADD	123	0.02215	1.029	0.3054
18	bomsnp28076130	10853822	C	ADD	123	0.05281	2.492	0.01409
18	bomsnp28076137	10853879	T	ADD	122	0.04384	2.005	0.04727
18	bomsnp28076146	10853998	C	ADD	123	0.04554	2.088	0.03897
18	bomsnp28076148	10854030	G	ADD	123	0.05449	2.513	0.01334
18	bomsnp28076159	10854123	T	ADD	123	0.04554	2.088	0.03897
18	bomsnp28076187	10854582	G	ADD	123	0.04382	2.089	0.03887
18	bomsnp28076189	10854598	A	ADD	123	0.04498	2.149	0.03366
18	bomsnp28076197	10854661	T	ADD	123	0.04554	2.088	0.03897
18	bomsnp28076203	10854671	G	ADD	123	0.04842	2.321	0.02202
18	bomsnp28076231	10854836	C	ADD	122	0.04406	2.136	0.03478
18	bomsnp28076233	10854847	G	ADD	122	0.04406	2.136	0.03478
18	bomsnp28076235	10854867	A	ADD	123	0.04896	2.293	0.02366
18	bomsnp28076270	10855294	A	ADD	123	0.04689	2.302	0.02309
18	bomsnp28076275	10855315	T	ADD	123	0.02173	1.032	0.304
18	bomsnp28076286	10855362	A	ADD	123	0.02286	1.096	0.2755
18	bomsnp28076287	10855368	T	ADD	123	0.005357	0.1345	0.8933
18	bomsnp28076300	10855506	G	ADD	123	0.02586	1.203	0.2313
18	bomsnp28076308	10855564	A	ADD	123	0.02399	0.6174	0.5381
18	bomsnp28076313	10855594	A	ADD	123	0.02174	0.9824	0.3279
18	bomsnp28076319	10855690	G	ADD	122	0.02179	1.019	0.3102
18	bomsnp28076324	10855731	T	ADD	122	0.0226	1.087	0.2791
18	bomsnp28076333	10855776	G	ADD	122	0.01712	0.8197	0.414
18	bomsnp28076339	10856026	G	ADD	121	0.01601	0.7828	0.4354
18	bomsnp28076348	10856112	C	ADD	121	0.02505	1.185	0.2386
18	bomsnp28076351	10856121	C	ADD	123	0.01727	0.796	0.4276
18	bomsnp28076356	10856162	G	ADD	121	0.02078	0.9252	0.3568
18	bomsnp28076359	10856211	A	ADD	121	0.02208	0.9857	0.3264
18	bomsnp28076360	10856215	T	ADD	121	0.02208	0.9857	0.3264
18	bomsnp28076372	10856282	C	ADD	121	0.05064	2.339	0.02104
18	bomsnp28076374	10856287	G	ADD	121	0.05542	2.507	0.01356
18	bomsnp28076376	10856289	T	ADD	121	0.05542	2.507	0.01356
18	bomsnp28076377	10856294	G	ADD	122	0.04993	2.331	0.0215
18	bomsnp28076387	10856338	A	ADD	123	0.02303	1.044	0.2986
18	bomsnp28076388	10856345	C	ADD	123	0.04394	1.991	0.0488
18	bomsnp28076390	10856349	G	ADD	123	0.03879	1.792	0.07579
18	bomsnp28076395	10856365	C	ADD	123	0.0464	2.181	0.03117
18	bomsnp28076407	10856456	T	ADD	122	0.0507	2.383	0.01879
18	bomsnp28076414	10856517	C	ADD	122	0.02828	1.303	0.1953
18	bomsnp28076420	10856587	T	ADD	122	0.02263	0.9346	0.3519
18	bomsnp28076426	10856676	A	ADD	122	0.03839	1.844	0.06772
18	bomsnp28076428	10856683	T	ADD	122	0.04056	1.752	0.08243
18	bomsnp28076429	10856708	G	ADD	122	0.03141	1.467	0.145
18	bomsnp28076444	10856792	A	ADD	122	0.04627	2.073	0.04037
18	bomsnp28076457	10856921	C	ADD	120	0.04731	2.075	0.04028
18	bomsnp28076462	10856977	T	ADD	120	-0.01722	-0.4987	0.619
18	bomsnp28076469	10857137	G	ADD	121	-0.008145	-0.2095	0.8345
18	bomsnp28076473	10857183	T	ADD	120	-0.001426	-0.03732	0.9703
18	bomsnp28076516	10857499	A	ADD	122	0.03478	1.534	0.1279
18	bomsnp28076518	10857503	T	ADD	122	0.03435	1.598	0.1128
18	bomsnp28076519	10857516	T	ADD	122	0.007919	0.3413	0.7335
18	bomsnp28076527	10857855	T	ADD	123	0.03117	1.507	0.1346
18	bomsnp28076532	10857895	T	ADD	123	0.02972	1.404	0.1631
18	bomsnp28076547	10858129	C	ADD	123	0.02235	0.9351	0.3517
18	bomsnp28076555	10858144	G	ADD	123	0.03193	1.522	0.1306
18	bomsnp28076572	10858246	G	ADD	123	0.02286	0.9416	0.3483
18	bomsnp28076573	10858247	C	ADD	123	0.02286	0.9416	0.3483
18	bomsnp28076582	10858319	T	ADD	123	0.04049	1.139	0.2569
18	bomsnp28076583	10858326	A	ADD	123	0.03193	1.522	0.1306
18	bomsnp28076588	10858367	C	ADD	122	0.01596	0.6959	0.4879
18	bomsnp28076601	10858500	A	ADD	123	0.02235	0.9351	0.3517
18	bomsnp28076602	10858503	A	ADD	123	0.02235	0.9351	0.3517
18	bomsnp28076607	10858512	G	ADD	123	0.02235	0.9351	0.3517
18	bomsnp28076623	10858584	G	ADD	123	0.03594	1.733	0.08579
18	bomsnp28076641	10858688	G	ADD	123	0.02235	0.9351	0.3517
18	bomsnp28076643	10858698	G	ADD	123	0.039	1.003	0.318
18	bomsnp28076658	10858761	T	ADD	121	0.02813	1.462	0.1466
18	bomsnp28076667	10858837	A	ADD	123	0.02235	0.9351	0.3517
18	bomsnp28076675	10858880	T	ADD	123	0.04091	1.862	0.06517
18	bomsnp28076688	10859535	A	ADD	123	0.02235	0.9351	0.3517
18	bomsnp28076694	10859607	T	ADD	123	0.03276	1.572	0.1186
18	bomsnp28076696	10859617	A	ADD	123	0.03441	1.554	0.123
18	bomsnp28076697	10859642	A	ADD	123	0.03441	1.554	0.123
18	bomsnp28076702	10859698	C	ADD	123	0.03193	1.522	0.1306
18	bomsnp28076712	10859764	G	ADD	123	0.0347	1.631	0.1057
18	bomsnp28076714	10859781	C	ADD	123	0.00908	0.2882	0.7737
18	bomsnp28076715	10859783	A	ADD	123	0.00908	0.2882	0.7737
18	bomsnp28076725	10859893	C	ADD	123	0.03203	1.508	0.1344
18	bomsnp28076732	10859958	G	ADD	123	0.01544	0.6654	0.5071
18	bomsnp28076733	10859960	T	ADD	123	0.08062	2.116	0.03643
18	bomsnp28076743	10859989	G	ADD	123	0.0381	1.148	0.2532
18	bomsnp28076762	10860106	C	ADD	123	0.03193	1.522	0.1306
18	bomsnp28076786	10860305	G	ADD	123	0.03418	1.664	0.09881
18	bomsnp28076788	10860314	G	ADD	122	0.02531	1.137	0.2581
18	bomsnp28076800	10860380	G	ADD	122	0.0333	1.175	0.2424
18	bomsnp28076811	10860441	G	ADD	122	0.03747	1.795	0.07518
18	bomsnp28076817	10860605	A	ADD	122	0.02233	0.9305	0.354
18	bomsnp28076842	10860824	C	ADD	123	0.02153	0.9361	0.3511
18	bomsnp28076844	10860829	T	ADD	123	0.01627	0.6941	0.489
18	bomsnp28076854	10860878	C	ADD	123	0.02235	0.9351	0.3517
18	bomsnp28076855	10860914	T	ADD	123	0.039	1.003	0.318
18	bomsnp28076856	10860917	G	ADD	123	0.03193	1.522	0.1306
18	bomsnp28076882	10861132	G	ADD	123	0.02358	0.5893	0.5568
18	bomsnp28076886	10861141	A	ADD	123	-0.02298	-1.076	0.2841
18	bomsnp28076889	10861147	T	ADD	123	-0.02298	-1.076	0.2841
18	bomsnp28076891	10861183	C	ADD	123	-0.02298	-1.076	0.2841
18	bomsnp28076894	10861221	C	ADD	123	-0.02298	-1.076	0.2841
18	bomsnp28076896	10861228	A	ADD	123	-0.02298	-1.076	0.2841
18	bomsnp28076897	10861250	A	ADD	122	-0.0232	-1.079	0.2827
18	bomsnp28076903	10861307	A	ADD	122	0.02394	0.6551	0.5137
18	bomsnp28076906	10861340	A	ADD	122	-0.02772	-1.341	0.1826
18	bomsnp28076907	10861354	A	ADD	122	-0.02772	-1.341	0.1826
18	bomsnp28076910	10861372	A	ADD	122	-0.03579	-1.667	0.09823
18	bomsnp28076920	10861406	G	ADD	123	-0.03023	-1.445	0.151
18	bomsnp28076934	10861532	G	ADD	123	-0.03913	-1.857	0.06589
18	bomsnp28076945	10861587	T	ADD	123	-0.03023	-1.445	0.151
18	bomsnp28076951	10861596	A	ADD	123	-0.03502	-1.718	0.08836
18	bomsnp28076959	10861629	A	ADD	123	-0.03023	-1.445	0.151
18	bomsnp28076960	10861633	A	ADD	123	-0.03144	-1.471	0.144
18	bomsnp28076965	10861655	A	ADD	123	-0.03023	-1.445	0.151
18	bomsnp28076970	10861687	A	ADD	123	-0.03023	-1.445	0.151
18	bomsnp28076975	10861752	G	ADD	123	-0.03343	-1.606	0.1111
18	bomsnp28076976	10861753	G	ADD	123	0.02358	0.5893	0.5568
18	bomsnp28076986	10861810	T	ADD	123	-0.03502	-1.718	0.08836
18	bomsnp28076988	10861818	A	ADD	123	-0.04023	-0.9943	0.3221
18	bomsnp28076996	10861844	A	ADD	123	-0.03343	-1.606	0.1111
18	bomsnp28077000	10861897	A	ADD	123	-0.006039	-0.1415	0.8877
18	bomsnp28077001	10861909	C	ADD	123	-0.03144	-1.471	0.144
18	bomsnp28077003	10861917	G	ADD	123	-0.03144	-1.471	0.144
18	bomsnp28077013	10861991	G	ADD	123	-0.02759	-1.341	0.1824
18	bomsnp28077047	10862418	C	ADD	123	-0.03702	-1.841	0.0682
18	bomsnp28077054	10862489	T	ADD	123	-0.01276	-0.3384	0.7357
18	bomsnp28077062	10862549	G	ADD	123	-0.03485	-1.652	0.1012
18	bomsnp28077077	10862612	G	ADD	123	0.001092	0.03612	0.9713
18	bomsnp28077090	10862670	G	ADD	123	-0.03219	-1.554	0.1229
18	bomsnp28077093	10862721	T	ADD	123	-0.04303	-2.002	0.04757
18	bomsnp28077094	10862726	G	ADD	123	-0.02917	-1.44	0.1525
18	bomsnp28077097	10862746	G	ADD	123	-0.03576	-1.802	0.07413
18	bomsnp28077107	10862776	T	ADD	122	0.02206	0.7633	0.4468
18	bomsnp28077120	10862935	T	ADD	123	-0.02819	-1.34	0.1828
18	bomsnp28077124	10862973	G	ADD	123	-0.03558	-1.735	0.08546
18	bomsnp28077133	10863037	C	ADD	123	-0.03299	-1.65	0.1016
18	bomsnp28077134	10863042	T	ADD	123	-0.03297	-1.658	0.09996
18	bomsnp28077137	10863047	A	ADD	123	-0.03502	-1.718	0.08836
18	bomsnp28077140	10863064	A	ADD	123	-0.04023	-2.036	0.04404
18	bomsnp28077149	10863124	C	ADD	123	-0.03343	-1.606	0.1111
18	bomsnp28077155	10863169	A	ADD	123	-0.03502	-1.718	0.08836
18	bomsnp28077161	10863300	G	ADD	123	-0.03508	-1.667	0.09815
18	bomsnp28077171	10863361	A	ADD	122	-0.03723	-1.797	0.07496
18	bomsnp28077172	10863363	C	ADD	122	-0.003652	-0.09513	0.9244
18	bomsnp28077178	10863404	A	ADD	121	-0.03752	-1.799	0.07463
18	bomsnp28077179	10863407	T	ADD	122	-0.0359	-1.734	0.08561
18	bomsnp28077182	10863424	T	ADD	122	-0.03577	-1.721	0.08785
18	bomsnp28077187	10863441	A	ADD	122	-0.03577	-1.721	0.08785
18	bomsnp28077189	10863470	G	ADD	122	-0.0337	-1.608	0.1106
18	bomsnp28077194	10863576	C	ADD	123	-0.02565	-1.199	0.233
18	bomsnp28077200	10863610	A	ADD	123	-0.03377	-1.623	0.1074
18	bomsnp28077218	10863686	G	ADD	123	-0.02967	-1.412	0.1606
18	bomsnp28077219	10863687	A	ADD	123	-0.03502	-1.718	0.08836
18	bomsnp28077251	10863942	A	ADD	123	-0.03463	-1.723	0.08746
18	bomsnp28077285	10864249	A	ADD	123	-0.03595	-1.729	0.08636
18	bomsnp28077289	10864257	A	ADD	123	-0.04206	-2.071	0.04054
18	bomsnp28077294	10864286	C	ADD	123	-0.01412	-0.6617	0.5094
18	bomsnp28077307	10864333	A	ADD	123	0.01042	0.341	0.7337
18	bomsnp28077317	10864462	A	ADD	123	0.03811	1.039	0.3009
18	bomsnp28077318	10864469	T	ADD	123	-0.01688	-0.8117	0.4186
18	bomsnp28077325	10864563	G	ADD	123	-0.01688	-0.8117	0.4186
18	bomsnp28077327	10864622	G	ADD	123	0.01042	0.341	0.7337
18	bomsnp28077329	10864644	A	ADD	123	0.01042	0.341	0.7337
18	bomsnp28077330	10864651	A	ADD	123	0.05012	1.201	0.2323
18	bomsnp28077331	10864652	G	ADD	123	0.05012	1.201	0.2323
18	bomsnp28077335	10864685	T	ADD	123	0.01042	0.341	0.7337
18	bomsnp28077342	10864743	A	ADD	123	0.05012	1.201	0.2323
18	bomsnp28077352	10864776	A	ADD	122	-0.009512	-0.4507	0.653
18	bomsnp28077353	10864778	C	ADD	122	-0.02151	-1.038	0.3013
18	bomsnp28077356	10864808	A	ADD	123	-0.01369	-0.6552	0.5136
18	bomsnp28077357	10864814	T	ADD	123	-0.02239	-1.063	0.29
18	bomsnp28077362	10864880	C	ADD	123	-0.01369	-0.6552	0.5136
18	bomsnp28077379	10865055	A	ADD	123	-0.03932	-1.495	0.1375
18	bomsnp28077384	10865095	G	ADD	123	-0.02239	-1.063	0.29
18	bomsnp28077389	10865137	G	ADD	123	-0.01079	-0.4909	0.6244
18	bomsnp28077390	10865139	T	ADD	123	-0.01213	-0.4774	0.634
18	bomsnp28077393	10865164	C	ADD	123	-0.02514	-1.131	0.2603
18	bomsnp28077399	10865263	C	ADD	123	-0.01079	-0.4909	0.6244
18	bomsnp28077400	10865281	G	ADD	123	-0.01079	-0.4909	0.6244
18	bomsnp28077401	10865289	C	ADD	123	-0.01079	-0.4909	0.6244
18	bomsnp28077418	10865381	G	ADD	123	-0.01462	-0.6686	0.505
18	bomsnp28077423	10865420	C	ADD	123	-0.007107	-0.3284	0.7432
18	bomsnp28077425	10865431	A	ADD	123	0.009263	0.2348	0.8147
18	bomsnp28077430	10865472	C	ADD	123	-0.01064	-0.4745	0.6361
18	bomsnp28077436	10865501	C	ADD	123	-0.01064	-0.4745	0.6361
18	bomsnp28077437	10865503	G	ADD	123	-0.01064	-0.4745	0.6361
18	bomsnp28077443	10865519	A	ADD	123	-0.01337	-0.5973	0.5515
18	bomsnp28077448	10865589	G	ADD	120	-0.01318	-0.5917	0.5552
18	bomsnp28077450	10865604	G	ADD	120	-0.01318	-0.5917	0.5552
18	bomsnp28077466	10865730	C	ADD	123	-0.01079	-0.4909	0.6244
18	bomsnp28077473	10865782	G	ADD	123	-0.02514	-1.131	0.2603
18	bomsnp28077474	10865787	A	ADD	123	-0.01462	-0.6686	0.505
18	bomsnp28077475	10865793	A	ADD	123	-0.01462	-0.6686	0.505
18	bomsnp28077476	10865795	G	ADD	123	-0.01462	-0.6686	0.505
18	bomsnp28077478	10865807	C	ADD	123	-0.01462	-0.6686	0.505
18	bomsnp28077479	10865811	A	ADD	123	-0.01462	-0.6686	0.505
18	bomsnp28077482	10865820	A	ADD	123	-0.02514	-1.131	0.2603
18	bomsnp28077485	10865832	C	ADD	123	-0.02514	-1.131	0.2603
18	bomsnp28077495	10865948	C	ADD	123	-0.01079	-0.4909	0.6244
18	bomsnp28077501	10866093	A	ADD	123	-0.01079	-0.4909	0.6244
18	bomsnp28077510	10866159	T	ADD	122	-0.0109	-0.493	0.6229
18	bomsnp28077513	10866165	T	ADD	122	-0.0109	-0.493	0.6229
18	bomsnp28077534	10866325	G	ADD	122	-0.02033	-0.9028	0.3685
18	bomsnp28077538	10866359	T	ADD	123	-0.02169	-0.9467	0.3458
18	bomsnp28077553	10866440	G	ADD	123	-0.02514	-1.131	0.2603
18	bomsnp28077563	10866554	T	ADD	123	-0.02169	-0.9467	0.3458
18	bomsnp28077564	10866560	G	ADD	123	-0.02169	-0.9467	0.3458
18	bomsnp28077570	10866599	C	ADD	123	-0.002046	-0.0489	0.9611
18	bomsnp28077574	10866629	T	ADD	123	-0.02169	-0.9467	0.3458
18	bomsnp28077591	10866682	G	ADD	122	-0.0109	-0.493	0.6229
18	bomsnp28077594	10866714	C	ADD	122	-0.002208	-0.05248	0.9582
18	bomsnp28077603	10866782	G	ADD	123	-0.002046	-0.0489	0.9611
18	bomsnp28077617	10866900	G	ADD	123	-0.01079	-0.4909	0.6244
18	bomsnp28077624	10866930	A	ADD	123	-0.01079	-0.4909	0.6244
18	bomsnp28077632	10867372	T	ADD	119	-0.0247	-0.8949	0.3727
18	bomsnp28077637	10870668	A	ADD	122	-0.003044	-0.1523	0.8792
18	bomsnp28077638	10870669	A	ADD	122	-0.003044	-0.1523	0.8792
18	bomsnp28077640	10870671	C	ADD	122	-0.003044	-0.1523	0.8792
18	bomsnp28077652	10870713	T	ADD	121	-0.003534	-0.174	0.8622
18	bomsnp28077653	10870733	G	ADD	121	-0.003534	-0.174	0.8622
18	bomsnp28077658	10870781	C	ADD	123	-0.01079	-0.4909	0.6244
18	bomsnp28077661	10870797	T	ADD	123	-0.01079	-0.4909	0.6244
18	bomsnp28077665	10870813	C	ADD	123	-0.0213	-0.9515	0.3433
18	bomsnp28077667	10870828	G	ADD	123	-0.01079	-0.4909	0.6244
18	bomsnp28077671	10870862	T	ADD	123	-0.0213	-0.9515	0.3433
18	bomsnp28077672	10870866	A	ADD	123	-0.01079	-0.4909	0.6244
18	bomsnp28077674	10870883	T	ADD	123	-0.01079	-0.4909	0.6244
18	bomsnp28077686	10870971	C	ADD	123	-0.01079	-0.4909	0.6244
18	bomsnp28077692	10871029	T	ADD	123	-0.006679	-0.294	0.7693
18	bomsnp28077702	10871151	A	ADD	123	-0.002046	-0.0489	0.9611
18	bomsnp28077705	10871165	G	ADD	123	-0.002046	-0.0489	0.9611
18	bomsnp28077716	10871324	T	ADD	122	-0.02175	-0.9451	0.3466
18	bomsnp28077720	10871333	C	ADD	122	-0.0109	-0.493	0.6229
18	bomsnp28077734	10871398	A	ADD	121	-0.005454	-0.2526	0.801
18	bomsnp28077759	10871490	A	ADD	123	-0.01484	-0.6741	0.5016
18	bomsnp28077782	10871907	T	ADD	123	-0.01348	-0.613	0.5411
18	bomsnp28077784	10871919	C	ADD	123	-0.02565	-1.152	0.2515
18	bomsnp28077785	10871921	T	ADD	123	-0.02565	-1.152	0.2515
18	bomsnp28077793	10872002	T	ADD	122	-0.02175	-0.9451	0.3466
18	bomsnp28077796	10872009	T	ADD	122	-0.0109	-0.493	0.6229
18	bomsnp28077799	10872020	A	ADD	122	-0.0394	-1.491	0.1386
18	bomsnp28077802	10872026	T	ADD	123	-0.02514	-1.131	0.2603
18	bomsnp28077805	10872042	A	ADD	123	-0.01079	-0.4909	0.6244
18	bomsnp28077806	10872044	A	ADD	123	-0.02514	-1.131	0.2603
18	bomsnp28077818	10872143	T	ADD	123	-0.01213	-0.4774	0.634
18	bomsnp28077820	10872148	A	ADD	123	-0.002046	-0.0489	0.9611
18	bomsnp28077824	10872166	A	ADD	123	0.007884	0.3392	0.735
18	bomsnp28077828	10872180	T	ADD	123	0.007884	0.3392	0.735
18	bomsnp28077833	10872201	T	ADD	123	0.03658	0.9401	0.3491
18	bomsnp28077835	10872219	C	ADD	123	-0.01213	-0.4774	0.634
18	bomsnp28077836	10872224	G	ADD	123	-0.01079	-0.4909	0.6244
18	bomsnp28077837	10872226	A	ADD	123	-0.01462	-0.6686	0.505
18	bomsnp28077838	10872260	T	ADD	123	-0.03093	-1.307	0.1937
18	bomsnp28077841	10872306	G	ADD	123	-0.007801	-0.3473	0.729
18	bomsnp28077849	10872380	C	ADD	123	-0.01773	-0.7072	0.4808
18	bomsnp28077852	10872396	A	ADD	123	-0.01773	-0.7072	0.4808
18	bomsnp28077853	10872401	G	ADD	123	-0.01217	-0.5229	0.602
18	bomsnp28077854	10872411	A	ADD	123	0.04343	1.311	0.1924
18	bomsnp28077855	10872428	T	ADD	123	0.005188	0.2379	0.8124
18	bomsnp28077863	10872462	T	ADD	123	-0.03204	-1.574	0.1183
18	bomsnp28077869	10872522	A	ADD	123	-0.0293	-1.24	0.2175
18	bomsnp28077872	10872542	G	ADD	123	-0.01322	-0.5326	0.5953
18	bomsnp28077876	10872564	T	ADD	123	-0.01997	-0.9359	0.3513
18	bomsnp28077911	10872911	A	ADD	123	-0.0293	-1.24	0.2175
18	bomsnp28077916	10872950	T	ADD	123	-0.003293	-0.1213	0.9037
18	bomsnp28077929	10873093	G	ADD	123	-0.003293	-0.1213	0.9037
18	bomsnp28077932	10873117	T	ADD	123	0.026	0.7053	0.482
18	bomsnp28077935	10873134	G	ADD	123	2.916e-05	0.001281	0.999
18	bomsnp28077940	10873169	G	ADD	123	-0.0293	-1.24	0.2175
18	bomsnp28077942	10873171	C	ADD	123	-0.02677	-1.123	0.2639
18	bomsnp28077943	10873173	G	ADD	123	-0.0293	-1.24	0.2175
18	bomsnp28077954	10873230	T	ADD	123	-0.003293	-0.1213	0.9037
18	bomsnp28077957	10873235	C	ADD	123	0.01301	0.6053	0.5461
18	bomsnp28077979	10873412	A	ADD	123	-0.006458	-0.2895	0.7727
18	bomsnp28077980	10873414	A	ADD	123	-0.008846	-0.2146	0.8304
18	bomsnp28077988	10873475	A	ADD	123	0.005188	0.2379	0.8124
18	bomsnp28077990	10873488	G	ADD	123	0.01243	0.5601	0.5765
18	bomsnp28077995	10873520	G	ADD	123	-0.01847	-0.8734	0.3842
18	bomsnp28077998	10873538	A	ADD	123	-0.009546	-0.4219	0.6739
18	bomsnp28077999	10873539	C	ADD	123	-0.008119	-0.3601	0.7194
18	bomsnp28078002	10873593	C	ADD	123	-0.03428	-1.62	0.108
18	bomsnp28078003	10873595	T	ADD	123	-0.03374	-1.601	0.112
18	bomsnp28078008	10873646	A	ADD	122	-0.03402	-1.604	0.1115
18	bomsnp28078009	10873662	C	ADD	122	-0.02889	-1.196	0.2341
18	bomsnp28078010	10873677	T	ADD	122	-0.01084	-0.5119	0.6097
18	bomsnp28078011	10873678	G	ADD	122	-0.01144	-0.5322	0.5956
18	bomsnp28078017	10873715	A	ADD	123	-0.009544	-0.4432	0.6585
18	bomsnp28078019	10873727	G	ADD	123	-0.009544	-0.4432	0.6585
18	bomsnp28078022	10873749	C	ADD	123	0.03581	0.9866	0.3259
18	bomsnp28078023	10873758	C	ADD	123	-0.003293	-0.1213	0.9037
18	bomsnp28078033	10873852	G	ADD	123	0.03658	0.9401	0.3491
18	bomsnp28078036	10873882	A	ADD	123	-0.009544	-0.4432	0.6585
18	bomsnp28078041	10873909	T	ADD	123	-0.02306	-1.052	0.2951
18	bomsnp28078052	10874000	T	ADD	123	-0.02055	-0.8001	0.4253
18	bomsnp28078061	10874055	A	ADD	123	-0.02636	-1.042	0.2997
18	bomsnp28078062	10874068	C	ADD	123	-0.01257	-0.5654	0.5729
18	bomsnp28078071	10874103	T	ADD	123	0.005543	0.2079	0.8356
18	bomsnp28078079	10874138	C	ADD	123	-0.02209	-0.8359	0.4049
18	bomsnp28078087	10874224	A	ADD	123	-0.02209	-0.8359	0.4049
18	bomsnp28078088	10874225	T	ADD	123	-0.02209	-0.8359	0.4049
18	bomsnp28078090	10874228	T	ADD	123	-0.02209	-0.8359	0.4049
18	bomsnp28078094	10874242	C	ADD	123	-0.02209	-0.8359	0.4049
18	bomsnp28078095	10874247	T	ADD	123	0.022	0.8984	0.3708
18	bomsnp28078102	10874392	G	ADD	123	-0.02209	-0.8359	0.4049
18	bomsnp28078103	10874398	A	ADD	123	-0.02209	-0.8359	0.4049
18	bomsnp28078107	10874423	T	ADD	123	-0.008513	-0.3921	0.6957
18	bomsnp28078108	10874428	A	ADD	123	0.01295	0.4055	0.6859
18	bomsnp28078110	10874456	G	ADD	123	-0.02209	-0.8359	0.4049
18	bomsnp28078119	10874632	T	ADD	123	-0.02209	-0.8359	0.4049
18	bomsnp28078122	10874649	G	ADD	123	-0.003293	-0.1213	0.9037
18	bomsnp28078123	10874654	T	ADD	123	-0.003293	-0.1213	0.9037
18	bomsnp28078125	10874664	C	ADD	123	-0.02209	-0.8359	0.4049
18	bomsnp28078135	10874760	A	ADD	122	0.002337	0.08378	0.9334
18	bomsnp28078137	10874787	C	ADD	122	-0.001557	-0.07146	0.9432
18	bomsnp28078163	10875617	T	ADD	123	-0.01521	-0.4702	0.6391
18	bomsnp28078165	10875629	T	ADD	123	0.002392	0.08615	0.9315
18	bomsnp28078167	10875664	A	ADD	123	0.002392	0.08615	0.9315
18	bomsnp28078175	10875752	A	ADD	123	-0.02209	-0.8359	0.4049
18	bomsnp28078182	10875795	G	ADD	123	-0.02209	-0.8359	0.4049
18	bomsnp28078183	10875808	A	ADD	123	-0.02209	-0.8359	0.4049
18	bomsnp28078186	10875832	T	ADD	123	-0.02209	-0.8359	0.4049
18	bomsnp28078191	10875881	T	ADD	123	-0.01641	-0.3862	0.7001
18	bomsnp28078200	10875984	A	ADD	123	-0.02209	-0.8359	0.4049
18	bomsnp28078201	10875986	A	ADD	123	-0.01979	-0.7523	0.4534
18	bomsnp28078206	10876028	G	ADD	123	-0.02209	-0.8359	0.4049
18	bomsnp28078207	10876033	T	ADD	123	-0.02209	-0.8359	0.4049
18	bomsnp28078208	10876043	A	ADD	123	0.01076	0.3233	0.7471
18	bomsnp28078211	10876051	G	ADD	123	-0.02209	-0.8359	0.4049
18	bomsnp28078214	10876118	T	ADD	123	-0.008513	-0.3921	0.6957
18	bomsnp28078215	10876121	T	ADD	123	0.002392	0.08615	0.9315
18	bomsnp28078216	10876163	C	ADD	123	0.002392	0.08615	0.9315
18	bomsnp28078219	10876191	A	ADD	123	-0.008513	-0.3921	0.6957
18	bomsnp28078221	10876218	C	ADD	123	-0.008513	-0.3921	0.6957
18	bomsnp28078249	10876434	T	ADD	123	-0.005171	-0.2407	0.8102
18	bomsnp28078250	10876435	T	ADD	123	-0.005171	-0.2407	0.8102
18	bomsnp28078253	10876452	G	ADD	123	0.002392	0.08615	0.9315
18	bomsnp28078255	10876476	A	ADD	123	-0.02209	-0.8359	0.4049
18	bomsnp28078257	10876493	T	ADD	123	-0.02209	-0.8359	0.4049
18	bomsnp28078259	10876507	G	ADD	123	-0.03052	-1.223	0.2239
18	bomsnp28078261	10876513	T	ADD	123	-0.03052	-1.223	0.2239
18	bomsnp28078262	10876515	T	ADD	123	-0.03052	-1.223	0.2239
18	bomsnp28078287	10876858	T	ADD	123	-0.0367	-1.563	0.1209
18	bomsnp28078289	10876880	T	ADD	123	-0.0113	-0.5162	0.6067
18	bomsnp28078298	10876982	G	ADD	123	0.022	0.8984	0.3708
18	bomsnp28078302	10876992	C	ADD	123	0.022	0.8984	0.3708
18	bomsnp28078306	10877020	G	ADD	123	0.022	0.8984	0.3708
18	bomsnp28078310	10877037	C	ADD	123	-0.01168	-0.549	0.5841
18	bomsnp28078317	10877063	G	ADD	123	0.01692	0.7148	0.4762
18	bomsnp28078318	10877066	T	ADD	123	-0.02638	-1.019	0.3103
18	bomsnp28078319	10877079	G	ADD	123	-0.007482	-0.3303	0.7418
18	bomsnp28078323	10877094	G	ADD	123	0.03581	0.9866	0.3259
18	bomsnp28078324	10877096	G	ADD	123	0.0295	0.8519	0.396
18	bomsnp28078325	10877099	G	ADD	123	0.03581	0.9866	0.3259
18	bomsnp28078330	10877120	G	ADD	123	0.009034	0.4088	0.6834
18	bomsnp28078332	10877130	A	ADD	123	0.009034	0.4088	0.6834
18	bomsnp28078334	10877136	A	ADD	123	0.006776	0.3	0.7647
18	bomsnp28078336	10877141	G	ADD	123	0.005725	0.2181	0.8278
18	bomsnp28078338	10877154	A	ADD	123	-0.02638	-1.019	0.3103
18	bomsnp28078341	10877201	G	ADD	123	-0.02061	-0.8374	0.4041
18	bomsnp28078342	10877207	G	ADD	123	0.002392	0.08615	0.9315
18	bomsnp28078352	10877335	T	ADD	123	0.03658	0.9401	0.3491
18	bomsnp28078356	10877375	G	ADD	123	-0.01096	-0.5098	0.6112
18	bomsnp28078370	10877536	A	ADD	123	-0.02882	-1.291	0.1994
18	bomsnp28078371	10877539	T	ADD	123	-0.02882	-1.291	0.1994
18	bomsnp28078376	10877590	G	ADD	123	-0.01096	-0.5098	0.6112
18	bomsnp28078380	10877615	C	ADD	123	-0.02061	-0.8374	0.4041
18	bomsnp28078398	10877715	C	ADD	123	0.02399	0.8784	0.3815
18	bomsnp28078427	10877895	G	ADD	123	-0.02209	-0.8359	0.4049
18	bomsnp28078440	10877946	G	ADD	123	-0.009544	-0.4432	0.6585
18	bomsnp28078442	10877969	T	ADD	123	0.03748	0.9369	0.3508
18	bomsnp28078457	10878035	A	ADD	122	-0.01687	-0.6207	0.536
18	bomsnp28078499	10880531	A	ADD	123	0.04982	1.425	0.1567
18	bomsnp28078500	10880533	A	ADD	122	0.002405	0.08624	0.9314
18	bomsnp28078509	10880576	C	ADD	123	0.002392	0.08615	0.9315
18	bomsnp28078542	10880817	T	ADD	123	0.001105	0.04561	0.9637
18	bomsnp28078560	10880942	C	ADD	123	-0.007151	-0.3345	0.7386
18	bomsnp28078562	10880949	C	ADD	123	0.002392	0.08615	0.9315
18	bomsnp28078563	10880957	A	ADD	123	-0.01525	-0.6873	0.4933
18	bomsnp28078565	10880966	C	ADD	123	-0.01525	-0.6873	0.4933
18	bomsnp28078566	10880978	G	ADD	123	0.02178	0.5983	0.5508
18	bomsnp28078567	10880993	T	ADD	123	-0.007151	-0.3345	0.7386
18	bomsnp28078570	10881048	A	ADD	123	-0.004347	-0.1571	0.8754
18	bomsnp28078579	10881095	T	ADD	123	-0.01662	-0.6099	0.5431
18	bomsnp28078611	10881431	T	ADD	122	-0.01263	-0.5656	0.5728
18	bomsnp28078615	10881456	C	ADD	123	0.001375	0.04758	0.9621
18	bomsnp28078621	10881526	G	ADD	122	0.000364	0.01011	0.992
18	bomsnp28078623	10881531	G	ADD	123	0.0003894	0.01086	0.9914
18	bomsnp28078630	10881589	C	ADD	123	0.01044	0.3467	0.7294
18	bomsnp28078635	10881604	T	ADD	123	0.01275	0.423	0.6731
18	bomsnp28078637	10881618	C	ADD	123	0.01013	0.2989	0.7655
18	bomsnp28078641	10881639	C	ADD	123	0.03689	0.9263	0.3562
18	bomsnp28078643	10881653	G	ADD	123	0.03689	0.9263	0.3562
18	bomsnp28078647	10881678	A	ADD	123	-0.01072	-0.4992	0.6185
18	bomsnp28078648	10881680	T	ADD	123	0.002583	0.1165	0.9074
18	bomsnp28078653	10881690	T	ADD	123	0.002392	0.08615	0.9315
18	bomsnp28078657	10881715	T	ADD	123	-0.008906	-0.367	0.7143
18	bomsnp28078658	10881718	A	ADD	123	-0.002566	-0.09493	0.9245
18	bomsnp28078660	10881723	C	ADD	123	-0.002566	-0.09493	0.9245
18	bomsnp28078661	10881726	G	ADD	123	-0.008906	-0.367	0.7143
18	bomsnp28078664	10881742	A	ADD	123	-0.002566	-0.09493	0.9245
18	bomsnp28078680	10881904	G	ADD	123	-0.004597	-0.1695	0.8657
18	bomsnp28078687	10881927	A	ADD	123	-0.006323	-0.2354	0.8143
18	bomsnp28078700	10881990	A	ADD	123	-0.004597	-0.1695	0.8657
18	bomsnp28078709	10882027	C	ADD	123	-0.004597	-0.1695	0.8657
18	bomsnp28078712	10882096	G	ADD	123	-0.004597	-0.1695	0.8657
18	bomsnp28078717	10882141	T	ADD	123	-0.01641	-0.3862	0.7001
18	bomsnp28078719	10882151	A	ADD	123	0.002392	0.08615	0.9315
18	bomsnp28078724	10882170	T	ADD	123	-0.004597	-0.1695	0.8657
18	bomsnp28078725	10882176	G	ADD	123	-0.01312	-0.5488	0.5842
18	bomsnp28078726	10882177	T	ADD	123	-0.004597	-0.1695	0.8657
18	bomsnp28078728	10882181	A	ADD	123	-0.004597	-0.1695	0.8657
18	bomsnp28078729	10882182	T	ADD	123	-0.004597	-0.1695	0.8657
18	bomsnp28078731	10882197	T	ADD	123	0.002392	0.08615	0.9315
18	bomsnp28078733	10882206	A	ADD	123	0.002392	0.08615	0.9315
18	bomsnp28078734	10882208	T	ADD	122	-0.007422	-0.2596	0.7956
18	bomsnp28078745	10882284	C	ADD	123	-0.01868	-0.8049	0.4225
18	bomsnp28078753	10882318	G	ADD	122	-0.01351	-0.5567	0.5788
18	bomsnp28078759	10882344	T	ADD	122	-0.01351	-0.5567	0.5788
18	bomsnp28078779	10882492	T	ADD	121	-0.01753	-0.4084	0.6837
18	bomsnp28078782	10882515	T	ADD	122	-0.008425	-0.3533	0.7245
18	bomsnp28078783	10882516	T	ADD	122	-0.008425	-0.3533	0.7245
18	bomsnp28078787	10882536	G	ADD	122	-0.008425	-0.3533	0.7245
18	bomsnp28078792	10882570	A	ADD	121	-0.01753	-0.4084	0.6837
18	bomsnp28078793	10882571	G	ADD	121	-0.01753	-0.4084	0.6837
18	bomsnp28078799	10882600	A	ADD	122	-0.002622	-0.09656	0.9232
18	bomsnp28078803	10882617	T	ADD	123	-0.01641	-0.3862	0.7001
18	bomsnp28078808	10882636	C	ADD	123	-0.007484	-0.3071	0.7593
18	bomsnp28078815	10882663	C	ADD	123	-0.01641	-0.3862	0.7001
18	bomsnp28078821	10882776	T	ADD	123	0.002392	0.08615	0.9315
18	bomsnp28078824	10882784	A	ADD	123	-0.01641	-0.3862	0.7001
18	bomsnp28078844	10882916	T	ADD	123	-0.01641	-0.3862	0.7001
18	bomsnp28078845	10882926	A	ADD	123	0.002392	0.08615	0.9315
18	bomsnp28078848	10882972	C	ADD	123	-0.01443	-0.6064	0.5454
18	bomsnp28078849	10882975	C	ADD	123	-0.01641	-0.3862	0.7001
18	bomsnp28078853	10883011	C	ADD	123	0.002392	0.08615	0.9315
18	bomsnp28078857	10883047	G	ADD	123	0.002392	0.08615	0.9315
18	bomsnp28078863	10883112	A	ADD	123	-0.004597	-0.1695	0.8657
18	bomsnp28078865	10883133	G	ADD	123	-0.004597	-0.1695	0.8657
18	bomsnp28078866	10883134	G	ADD	123	-0.004597	-0.1695	0.8657
18	bomsnp28078874	10883200	G	ADD	123	0.002392	0.08615	0.9315
18	bomsnp28078875	10883201	T	ADD	123	0.002392	0.08615	0.9315
18	bomsnp28078876	10883243	A	ADD	123	-0.02209	-0.8359	0.4049
18	bomsnp28078877	10883244	T	ADD	123	-0.004597	-0.1695	0.8657
18	bomsnp28078879	10883294	A	ADD	123	-0.004597	-0.1695	0.8657
18	bomsnp28078881	10883302	A	ADD	123	-0.004597	-0.1695	0.8657
18	bomsnp28078882	10883307	A	ADD	123	-0.004597	-0.1695	0.8657
18	bomsnp28078890	10883351	A	ADD	123	-0.01072	-0.4992	0.6185
18	bomsnp28078901	10883482	T	ADD	123	-0.004597	-0.1695	0.8657
18	bomsnp28078918	10883551	T	ADD	123	0.002392	0.08615	0.9315
18	bomsnp28078925	10883589	A	ADD	123	0.002392	0.08615	0.9315
18	bomsnp28078927	10883596	C	ADD	123	-0.0001733	-0.007329	0.9942
18	bomsnp28078928	10883600	A	ADD	123	0.002392	0.08615	0.9315
18	bomsnp28078930	10883614	C	ADD	123	0.002392	0.08615	0.9315
18	bomsnp28078942	10883751	T	ADD	123	-0.02209	-0.8359	0.4049
18	bomsnp28078944	10883759	C	ADD	123	-0.02209	-0.8359	0.4049
18	bomsnp28078946	10883761	C	ADD	123	-0.02209	-0.8359	0.4049
18	bomsnp28078950	10883791	A	ADD	123	0.002392	0.08615	0.9315
18	bomsnp28078954	10883836	C	ADD	123	0.002392	0.08615	0.9315
18	bomsnp28078956	10883883	C	ADD	123	-0.009041	-0.4119	0.6812
18	bomsnp28078960	10883898	C	ADD	123	0.002392	0.08615	0.9315
18	bomsnp28078962	10883941	C	ADD	123	-0.007151	-0.3345	0.7386
18	bomsnp28078968	10884082	C	ADD	123	-0.009041	-0.4119	0.6812
18	bomsnp28078969	10884087	T	ADD	123	-0.007151	-0.3345	0.7386
18	bomsnp28078970	10884100	T	ADD	123	-0.009041	-0.4119	0.6812
18	bomsnp28078980	10884150	T	ADD	123	-0.009041	-0.4119	0.6812
18	bomsnp28078981	10884155	C	ADD	123	-0.009041	-0.4119	0.6812
18	bomsnp28078983	10884183	C	ADD	123	-0.009041	-0.4119	0.6812
18	bomsnp28078986	10884191	A	ADD	123	-0.02209	-0.8359	0.4049
18	bomsnp28078988	10884198	G	ADD	123	-0.009041	-0.4119	0.6812
18	bomsnp28078998	10884305	T	ADD	123	-0.004834	-0.2131	0.8316
18	bomsnp28078999	10884318	A	ADD	123	-0.009041	-0.4119	0.6812
18	bomsnp28079001	10884321	C	ADD	123	-0.009041	-0.4119	0.6812
18	bomsnp28079005	10884368	G	ADD	123	-0.009041	-0.4119	0.6812
18	bomsnp28079008	10884388	A	ADD	123	0.0008391	0.03898	0.969
18	bomsnp28079012	10884508	A	ADD	123	0.002392	0.08615	0.9315
18	bomsnp28079023	10884640	A	ADD	123	-0.007151	-0.3345	0.7386
18	bomsnp28079025	10884655	T	ADD	123	-0.009041	-0.4119	0.6812
18	bomsnp28079036	10884700	T	ADD	123	0.002392	0.08615	0.9315
18	bomsnp28079037	10884713	G	ADD	123	-0.0006128	-0.02884	0.977
18	bomsnp28079038	10884720	G	ADD	123	-0.0001733	-0.007329	0.9942
18	bomsnp28079049	10884778	A	ADD	123	0.002392	0.08615	0.9315
18	bomsnp28079058	10884827	G	ADD	123	-0.009041	-0.4119	0.6812
18	bomsnp28079061	10884846	C	ADD	123	-0.009041	-0.4119	0.6812
18	bomsnp28079066	10884859	C	ADD	123	-0.01072	-0.4992	0.6185
18	bomsnp28079082	10884928	A	ADD	123	-0.01641	-0.3862	0.7001
18	bomsnp28079087	10884943	A	ADD	123	-0.009041	-0.4119	0.6812
18	bomsnp28079090	10884956	A	ADD	123	-0.02209	-0.8359	0.4049
18	bomsnp28079092	10884974	A	ADD	123	-0.004834	-0.2131	0.8316
18	bomsnp28079107	10885114	A	ADD	122	-0.01022	-0.4634	0.6439
18	bomsnp28079113	10885137	T	ADD	122	0.0008025	0.02873	0.9771
18	bomsnp28079126	10885188	A	ADD	123	-0.0001733	-0.007329	0.9942
18	bomsnp28079131	10885213	T	ADD	123	-0.009041	-0.4119	0.6812
18	bomsnp28079139	10885335	C	ADD	123	-0.01641	-0.3862	0.7001
18	bomsnp28079159	10885460	T	ADD	123	0.006535	0.2892	0.7729
18	bomsnp28079196	10886522	G	ADD	123	-0.009041	-0.4119	0.6812
18	bomsnp28079209	10886591	T	ADD	123	-0.01641	-0.3862	0.7001
18	bomsnp28079215	10886628	A	ADD	123	-0.01072	-0.4992	0.6185
18	bomsnp28079222	10886695	A	ADD	123	0.002392	0.08615	0.9315
18	bomsnp28079223	10886726	T	ADD	123	0.002392	0.08615	0.9315
18	bomsnp28079224	10886744	A	ADD	123	-0.007151	-0.3345	0.7386
18	bomsnp28079225	10886753	C	ADD	122	-0.0001917	-0.008073	0.9936
18	bomsnp28079229	10886782	A	ADD	122	0.002337	0.08378	0.9334
18	bomsnp28079230	10886784	A	ADD	122	-0.004914	-0.2155	0.8298
18	bomsnp28079252	10887078	T	ADD	121	-0.001552	-0.06496	0.9483
18	bomsnp28079261	10887203	C	ADD	123	0.002392	0.08615	0.9315
18	bomsnp28079268	10887239	A	ADD	123	-0.004834	-0.2131	0.8316
18	bomsnp28079270	10887246	T	ADD	123	-0.009041	-0.4119	0.6812
18	bomsnp28079273	10887257	A	ADD	123	-0.007151	-0.3345	0.7386
18	bomsnp28079288	10887320	T	ADD	123	-0.007151	-0.3345	0.7386
18	bomsnp28079302	10887394	T	ADD	123	0.002392	0.08615	0.9315
18	bomsnp28079311	10887435	T	ADD	122	0.002337	0.08378	0.9334
18	bomsnp28079319	10887460	T	ADD	122	-0.0007658	-0.02783	0.9778
18	bomsnp28079345	10887674	A	ADD	123	0.002392	0.08615	0.9315
18	bomsnp28079351	10887711	A	ADD	123	-0.0001733	-0.007329	0.9942
18	bomsnp28079358	10887769	C	ADD	122	-0.009123	-0.4135	0.68
18	bomsnp28079359	10887780	A	ADD	122	-0.01085	-0.5025	0.6163
18	bomsnp28079373	10887855	G	ADD	123	-0.01072	-0.4992	0.6185
18	bomsnp28079377	10887863	G	ADD	123	-0.01072	-0.4992	0.6185
18	bomsnp28079379	10887866	T	ADD	123	-0.01072	-0.4992	0.6185
18	bomsnp28079382	10887877	A	ADD	123	-0.01072	-0.4992	0.6185
18	bomsnp28079384	10887889	T	ADD	123	-0.004597	-0.1695	0.8657
18	bomsnp28079392	10887971	T	ADD	123	-0.01173	-0.5534	0.5811
18	bomsnp28079393	10887978	A	ADD	123	-0.01173	-0.5534	0.5811
18	bomsnp28079398	10888010	A	ADD	123	-0.02168	-0.8648	0.3889
18	bomsnp28079401	10888023	A	ADD	123	-0.009906	-0.4626	0.6445
18	bomsnp28079404	10888027	G	ADD	122	-0.01042	-0.4872	0.6271
18	bomsnp28079405	10888028	C	ADD	122	-0.01042	-0.4872	0.6271
18	bomsnp28079412	10888085	T	ADD	122	-0.01085	-0.5025	0.6163
18	bomsnp28079416	10888223	T	ADD	123	0.002392	0.08615	0.9315
18	bomsnp28079426	10888334	T	ADD	122	-0.001214	-0.05798	0.9539
18	bomsnp28079427	10888336	A	ADD	122	-0.001422	-0.06715	0.9466
18	bomsnp28079429	10888343	C	ADD	122	0.00277	0.1353	0.8926
18	bomsnp28079431	10888350	T	ADD	122	0.002312	0.1143	0.9092
18	bomsnp28079432	10888351	G	ADD	122	0.0004786	0.02343	0.9813
18	bomsnp28079433	10888397	G	ADD	123	-0.006224	-0.2892	0.773
18	bomsnp28079434	10888404	A	ADD	123	-0.02042	-0.7927	0.4295
18	bomsnp28079435	10888407	A	ADD	123	-0.00781	-0.3671	0.7142
18	bomsnp28079437	10888413	A	ADD	123	-0.009654	-0.4581	0.6477
18	bomsnp28079438	10888416	A	ADD	123	-0.009654	-0.4581	0.6477
18	bomsnp28079444	10888520	A	ADD	122	-0.01085	-0.5025	0.6163
18	bomsnp28079445	10888521	A	ADD	122	-0.01085	-0.5025	0.6163
18	bomsnp28079453	10888556	T	ADD	122	-0.003347	-0.1227	0.9025
18	bomsnp28079454	10888569	A	ADD	122	-0.02211	-0.8332	0.4064
18	bomsnp28079456	10888574	A	ADD	122	-0.01281	-0.603	0.5477
18	bomsnp28079457	10888575	A	ADD	122	-0.01085	-0.5025	0.6163
18	bomsnp28079460	10888603	T	ADD	123	0.002392	0.08615	0.9315
18	bomsnp28079473	10888708	A	ADD	123	-0.02209	-0.8359	0.4049
18	bomsnp28079497	10888972	T	ADD	123	0.01915	0.5668	0.572
18	bomsnp28079498	10888976	A	ADD	123	-0.01945	-0.8843	0.3784
18	bomsnp28079503	10889001	A	ADD	122	-0.01085	-0.5025	0.6163
18	bomsnp28079509	10889038	A	ADD	122	-0.01085	-0.5025	0.6163
18	bomsnp28079519	10889161	A	ADD	123	0.01915	0.5668	0.572
18	bomsnp28079520	10889163	A	ADD	123	-0.0225	-1.017	0.3114
18	bomsnp28079524	10889178	A	ADD	123	0.01915	0.5668	0.572
18	bomsnp28079526	10889206	C	ADD	123	-0.02379	-1.098	0.2744
18	bomsnp28079529	10889236	T	ADD	123	-0.02378	-1.088	0.2788
18	bomsnp28079532	10889261	G	ADD	123	-0.01072	-0.4992	0.6185
18	bomsnp28079535	10889286	T	ADD	122	0.03623	0.9718	0.3332
18	bomsnp28079536	10889289	T	ADD	122	0.03623	0.9718	0.3332
18	bomsnp28079537	10889292	G	ADD	122	0.03623	0.9718	0.3332
18	bomsnp28079542	10889307	T	ADD	123	-0.01072	-0.4992	0.6185
18	bomsnp28079549	10889327	G	ADD	123	-0.01072	-0.4992	0.6185
18	bomsnp28079550	10889328	T	ADD	123	-0.02209	-0.8359	0.4049
18	bomsnp28079552	10889338	G	ADD	123	-0.0237	-0.9003	0.3698
18	bomsnp28079561	10889436	A	ADD	123	-0.02209	-0.8359	0.4049
18	bomsnp28079570	10889505	T	ADD	123	-0.007151	-0.3345	0.7386
18	bomsnp28079573	10889522	T	ADD	123	-0.007151	-0.3345	0.7386

## Sheet: CSR
CHR	SNP ID	Base Position	A1	TEST	NMISS	BETA	STAT	P value
18	bomsnp28071192	10797548	T	ADD	123	0.001218	0.4063	0.6852
18	bomsnp28071205	10797592	T	ADD	123	-0.00369	-0.9009	0.3695
18	bomsnp28071206	10797595	A	ADD	123	-0.00369	-0.9009	0.3695
18	bomsnp28071207	10797607	A	ADD	123	0.002575	0.579	0.5637
18	bomsnp28071211	10797622	C	ADD	123	0.002057	0.6821	0.4965
18	bomsnp28071226	10797780	G	ADD	117	0.002102	0.6768	0.4999
18	bomsnp28071231	10797866	C	ADD	123	-0.007411	-1.599	0.1125
18	bomsnp28071234	10797879	A	ADD	123	0.001926	0.6558	0.5133
18	bomsnp28071238	10797902	C	ADD	122	0.003692	1.308	0.1936
18	bomsnp28071239	10797904	C	ADD	122	0.0015	0.5369	0.5924
18	bomsnp28071243	10797914	T	ADD	121	0.0009261	0.3307	0.7415
18	bomsnp28071245	10797916	G	ADD	121	0.001826	0.6505	0.5167
18	bomsnp28071247	10798002	T	ADD	123	0.002575	0.579	0.5637
18	bomsnp28071249	10798016	T	ADD	123	0.0001886	0.03377	0.9731
18	bomsnp28071253	10798029	G	ADD	123	0.003407	1.152	0.2517
18	bomsnp28071256	10798077	A	ADD	123	-0.001629	-0.5814	0.5621
18	bomsnp28071257	10798085	C	ADD	123	0.002575	0.579	0.5637
18	bomsnp28071262	10798145	C	ADD	123	0.002232	0.7674	0.4444
18	bomsnp28071265	10798158	A	ADD	122	0.001368	0.3704	0.7118
18	bomsnp28071267	10798165	C	ADD	122	-0.00483	-1.22	0.225
18	bomsnp28071268	10798169	T	ADD	122	-0.0006381	-0.2262	0.8214
18	bomsnp28071270	10798176	G	ADD	122	-0.0006381	-0.2262	0.8214
18	bomsnp28071273	10798189	A	ADD	122	-0.005683	-1.409	0.1614
18	bomsnp28071276	10798215	G	ADD	123	0.001773	0.4192	0.6758
18	bomsnp28071277	10798220	G	ADD	123	0.001491	0.405	0.6862
18	bomsnp28071279	10798237	A	ADD	123	0.001413	0.3035	0.762
18	bomsnp28071280	10798239	T	ADD	123	0.0009151	0.1511	0.8801
18	bomsnp28071281	10798240	T	ADD	123	-0.006551	-1.291	0.1992
18	bomsnp28071286	10798276	T	ADD	123	-0.0002279	-0.04648	0.963
18	bomsnp28071287	10798277	A	ADD	123	-0.005621	-1.121	0.2644
18	bomsnp28071288	10798280	A	ADD	123	0.002494	0.6171	0.5384
18	bomsnp28071292	10798296	G	ADD	123	-0.0001674	-0.06316	0.9497
18	bomsnp28071304	10798390	C	ADD	123	0.001491	0.405	0.6862
18	bomsnp28071307	10798422	G	ADD	123	-0.002116	-0.6984	0.4863
18	bomsnp28071319	10798778	T	ADD	121	0.002227	0.7668	0.4448
18	bomsnp28071321	10798795	T	ADD	121	0.002227	0.7668	0.4448
18	bomsnp28071328	10798847	A	ADD	121	0.01102	2.065	0.04113
18	bomsnp28071335	10798901	A	ADD	119	0.006301	1.045	0.298
18	bomsnp28071336	10798909	T	ADD	117	-0.004567	-0.8115	0.4188
18	bomsnp28071338	10798913	C	ADD	117	-0.005255	-1.166	0.246
18	bomsnp28071339	10798917	G	ADD	117	0.001111	0.2017	0.8405
18	bomsnp28071348	10799010	C	ADD	123	0.001503	0.5102	0.6108
18	bomsnp28071351	10799055	C	ADD	123	0.002575	0.579	0.5637
18	bomsnp28071352	10799057	C	ADD	123	0.002575	0.579	0.5637
18	bomsnp28071357	10799096	T	ADD	123	-0.005207	-1.306	0.1941
18	bomsnp28071360	10799138	T	ADD	123	-0.005207	-1.306	0.1941
18	bomsnp28071363	10799161	C	ADD	123	0.002575	0.579	0.5637
18	bomsnp28071377	10799205	T	ADD	123	0.002575	0.579	0.5637
18	bomsnp28071385	10799237	A	ADD	123	0.003948	1.252	0.2131
18	bomsnp28071386	10799249	T	ADD	123	0.0002422	0.0884	0.9297
18	bomsnp28071388	10799259	G	ADD	123	0.003299	1.103	0.2721
18	bomsnp28071400	10799369	G	ADD	123	0.004884	1.728	0.0866
18	bomsnp28071404	10799399	C	ADD	123	0.002274	0.737	0.4626
18	bomsnp28071407	10799412	T	ADD	123	0.00252	0.5684	0.5708
18	bomsnp28071413	10799452	T	ADD	123	0.003787	1.242	0.2169
18	bomsnp28071416	10799464	C	ADD	123	-0.0003732	-0.07605	0.9395
18	bomsnp28071425	10799543	T	ADD	123	0.003817	1.318	0.1902
18	bomsnp28071433	10799644	T	ADD	123	-0.000906	-0.3102	0.7569
18	bomsnp28071437	10799679	C	ADD	123	0.002337	0.7489	0.4554
18	bomsnp28071443	10799705	A	ADD	123	-0.005207	-1.306	0.1941
18	bomsnp28071453	10799778	A	ADD	123	-0.0009792	-0.3646	0.7161
18	bomsnp28071454	10799790	A	ADD	123	-0.005207	-1.306	0.1941
18	bomsnp28071455	10799811	G	ADD	123	-0.001426	-0.384	0.7017
18	bomsnp28071456	10799816	A	ADD	122	-0.001308	-0.3505	0.7266
18	bomsnp28071458	10799819	G	ADD	122	0.001651	0.5299	0.5972
18	bomsnp28071461	10799861	T	ADD	121	-0.0007193	-0.1929	0.8474
18	bomsnp28071463	10799883	T	ADD	122	-0.0004286	-0.08786	0.9301
18	bomsnp28071467	10799931	C	ADD	123	-0.003673	-1.121	0.2647
18	bomsnp28071468	10799934	G	ADD	123	-0.003673	-1.121	0.2647
18	bomsnp28071470	10799951	G	ADD	123	0.002398	0.7699	0.4429
18	bomsnp28071472	10799953	A	ADD	123	0.001845	0.6334	0.5277
18	bomsnp28071473	10799955	C	ADD	123	-0.003673	-1.121	0.2647
18	bomsnp28071481	10800166	C	ADD	123	-0.005207	-1.306	0.1941
18	bomsnp28071483	10800188	A	ADD	123	-0.0003732	-0.07605	0.9395
18	bomsnp28071492	10800258	G	ADD	123	0.001164	0.3822	0.703
18	bomsnp28071495	10800304	C	ADD	123	0.001995	0.6689	0.5049
18	bomsnp28071498	10800317	T	ADD	123	0.001951	0.6402	0.5233
18	bomsnp28071501	10800346	G	ADD	123	-0.005207	-1.306	0.1941
18	bomsnp28071503	10800357	T	ADD	123	0.002337	0.7489	0.4554
18	bomsnp28071504	10800364	A	ADD	123	-0.005207	-1.306	0.1941
18	bomsnp28071506	10800367	C	ADD	123	0.002337	0.7489	0.4554
18	bomsnp28071517	10800398	A	ADD	123	-0.001426	-0.384	0.7017
18	bomsnp28071518	10800404	T	ADD	123	0.002337	0.7489	0.4554
18	bomsnp28071519	10800405	G	ADD	123	0.002337	0.7489	0.4554
18	bomsnp28071522	10800412	A	ADD	123	0.003817	1.318	0.1902
18	bomsnp28071527	10800476	G	ADD	123	-0.001426	-0.384	0.7017
18	bomsnp28071528	10800481	A	ADD	123	-0.001426	-0.384	0.7017
18	bomsnp28071529	10800488	A	ADD	122	-0.005345	-1.349	0.1799
18	bomsnp28071530	10800498	T	ADD	123	-0.005207	-1.306	0.1941
18	bomsnp28071531	10800499	T	ADD	123	-0.0009792	-0.3646	0.7161
18	bomsnp28071535	10800518	G	ADD	123	-0.001426	-0.384	0.7017
18	bomsnp28071537	10800533	A	ADD	123	0.002337	0.7489	0.4554
18	bomsnp28071538	10800538	T	ADD	123	-0.0004242	-0.09691	0.923
18	bomsnp28071539	10800542	A	ADD	123	-0.005207	-1.306	0.1941
18	bomsnp28071541	10800554	G	ADD	123	0.002337	0.7489	0.4554
18	bomsnp28071544	10800704	G	ADD	123	-0.005258	-1.375	0.1718
18	bomsnp28071555	10800798	A	ADD	119	0.003616	1.206	0.2303
18	bomsnp28071556	10800803	C	ADD	118	0.000386	0.1414	0.8878
18	bomsnp28071558	10800813	G	ADD	123	-0.00481	-1.192	0.2356
18	bomsnp28071608	10801285	A	ADD	121	-0.001967	-0.7438	0.4585
18	bomsnp28071609	10801326	G	ADD	119	-0.0004573	-0.1692	0.8659
18	bomsnp28071611	10801358	A	ADD	123	0.002668	0.9754	0.3314
18	bomsnp28071616	10801406	G	ADD	123	-0.001438	-0.4389	0.6615
18	bomsnp28071618	10801409	T	ADD	123	-0.003673	-1.121	0.2647
18	bomsnp28071619	10801418	T	ADD	123	-0.0008436	-0.301	0.764
18	bomsnp28071641	10801674	G	ADD	122	0.002222	0.7169	0.4749
18	bomsnp28071647	10801723	C	ADD	118	-0.004849	-1.252	0.2132
18	bomsnp28071648	10801729	G	ADD	118	0.003093	1.136	0.2583
18	bomsnp28071654	10801797	T	ADD	122	-0.0002104	-0.08046	0.936
18	bomsnp28071657	10801807	G	ADD	122	-0.002873	-0.9304	0.3541
18	bomsnp28071662	10801828	C	ADD	122	-0.005303	-1.418	0.1589
18	bomsnp28071664	10801892	C	ADD	122	-0.005345	-1.349	0.1799
18	bomsnp28071665	10801902	G	ADD	122	0.002651	0.5136	0.6085
18	bomsnp28071666	10801904	C	ADD	122	-0.003221	-0.8149	0.4168
18	bomsnp28071668	10801911	A	ADD	122	0.002222	0.7169	0.4749
18	bomsnp28071675	10801952	T	ADD	123	0.0001459	0.05427	0.9568
18	bomsnp28071680	10801981	T	ADD	123	0.001754	0.5998	0.5498
18	bomsnp28071685	10802031	C	ADD	123	-0.004134	-1.181	0.24
18	bomsnp28071701	10802268	G	ADD	123	-0.003868	-0.9801	0.3291
18	bomsnp28071703	10802294	G	ADD	123	0.001298	0.4405	0.6604
18	bomsnp28071704	10802308	A	ADD	123	0.002398	0.7699	0.4429
18	bomsnp28071706	10802327	C	ADD	123	-0.0005719	-0.2098	0.8342
18	bomsnp28071715	10802357	G	ADD	123	-0.001077	-0.3317	0.7407
18	bomsnp28071717	10802367	G	ADD	123	0.002186	0.7046	0.4825
18	bomsnp28071718	10802370	A	ADD	123	-0.0008762	-0.3298	0.7421
18	bomsnp28071721	10802394	A	ADD	123	-0.003868	-0.9801	0.3291
18	bomsnp28071722	10802395	A	ADD	123	0.001052	0.3444	0.7312
18	bomsnp28071726	10802486	C	ADD	123	0.002186	0.7046	0.4825
18	bomsnp28071729	10802525	A	ADD	122	-0.001095	-0.4195	0.6756
18	bomsnp28071733	10802556	A	ADD	123	-0.003047	-0.9493	0.3444
18	bomsnp28071736	10802590	A	ADD	123	-0.0005719	-0.2098	0.8342
18	bomsnp28071749	10802770	A	ADD	123	-0.0008802	-0.3281	0.7434
18	bomsnp28071752	10802845	C	ADD	123	0.001052	0.3444	0.7312
18	bomsnp28071753	10802846	A	ADD	123	-0.003868	-0.9801	0.3291
18	bomsnp28071755	10802880	T	ADD	123	-0.0008289	-0.3068	0.7595
18	bomsnp28071759	10803020	G	ADD	123	-0.004363	-1.203	0.2313
18	bomsnp28071761	10803026	A	ADD	123	-0.004363	-1.203	0.2313
18	bomsnp28071765	10803062	T	ADD	123	0.000323	0.1092	0.9132
18	bomsnp28071777	10803129	C	ADD	123	0.0004137	0.1473	0.8831
18	bomsnp28071791	10803292	A	ADD	123	0.002186	0.7046	0.4825
18	bomsnp28071792	10803347	G	ADD	123	0.001226	0.4198	0.6754
18	bomsnp28071795	10803449	A	ADD	123	0.003656	1.189	0.2369
18	bomsnp28071813	10803674	T	ADD	122	0.001106	0.3521	0.7254
18	bomsnp28071814	10803678	C	ADD	122	-0.0002725	-0.07601	0.9395
18	bomsnp28071821	10804274	C	ADD	123	0.0008565	0.2426	0.8088
18	bomsnp28071835	10804374	T	ADD	122	0.0004826	0.1454	0.8846
18	bomsnp28071838	10804393	T	ADD	122	0.001272	0.3512	0.726
18	bomsnp28071839	10804394	A	ADD	122	0.0004826	0.1454	0.8846
18	bomsnp28071846	10804437	T	ADD	123	0.0006068	0.2232	0.8237
18	bomsnp28071853	10804509	C	ADD	123	-0.002581	-0.7006	0.485
18	bomsnp28071855	10804517	A	ADD	123	-0.002581	-0.7006	0.485
18	bomsnp28071856	10804523	T	ADD	123	0.001503	0.544	0.5875
18	bomsnp28071863	10804639	A	ADD	123	0.0005411	0.1621	0.8715
18	bomsnp28071869	10804707	C	ADD	123	0.001306	0.3584	0.7207
18	bomsnp28071875	10804782	T	ADD	123	0.0003317	0.1212	0.9037
18	bomsnp28071878	10804794	C	ADD	123	0.000808	0.2836	0.7772
18	bomsnp28071882	10804832	T	ADD	123	0.0003988	0.1425	0.8869
18	bomsnp28071885	10804859	G	ADD	122	0.00145	0.5151	0.6075
18	bomsnp28071887	10804863	C	ADD	122	0.0006562	0.2372	0.8129
18	bomsnp28071890	10804928	G	ADD	123	0.001499	0.4696	0.6395
18	bomsnp28071891	10804933	A	ADD	123	0.001187	0.4178	0.6769
18	bomsnp28071894	10804952	A	ADD	123	0.001607	0.5705	0.5694
18	bomsnp28071901	10804985	C	ADD	123	0.001306	0.3584	0.7207
18	bomsnp28071906	10805049	C	ADD	123	0.0004564	0.1383	0.8902
18	bomsnp28071926	10805274	C	ADD	123	0.001499	0.4696	0.6395
18	bomsnp28071927	10805276	T	ADD	123	0.0004871	0.1458	0.8843
18	bomsnp28071941	10805698	A	ADD	123	0.00153	0.5508	0.5828
18	bomsnp28071944	10805838	C	ADD	123	-0.003868	-0.9801	0.3291
18	bomsnp28071945	10805843	A	ADD	123	-0.003868	-0.9801	0.3291
18	bomsnp28071947	10805847	G	ADD	123	-0.003868	-0.9801	0.3291
18	bomsnp28071949	10805878	A	ADD	122	0.001082	0.3787	0.7056
18	bomsnp28071951	10805884	A	ADD	122	0.001082	0.3787	0.7056
18	bomsnp28071958	10805946	G	ADD	122	0.001295	0.2302	0.8184
18	bomsnp28071959	10805948	G	ADD	122	0.001328	0.4612	0.6455
18	bomsnp28071965	10805961	G	ADD	123	-0.002843	-0.8132	0.4178
18	bomsnp28071975	10806058	T	ADD	123	0.001555	0.5408	0.5897
18	bomsnp28071976	10806059	T	ADD	123	0.001555	0.5408	0.5897
18	bomsnp28071980	10806072	C	ADD	123	0.0004871	0.1458	0.8843
18	bomsnp28071992	10806156	T	ADD	123	0.0004871	0.1458	0.8843
18	bomsnp28072010	10806335	G	ADD	123	-0.001258	-0.3326	0.74
18	bomsnp28072012	10806341	C	ADD	123	0.001552	0.533	0.5951
18	bomsnp28072029	10806440	G	ADD	123	0.0004871	0.1458	0.8843
18	bomsnp28072046	10806555	G	ADD	123	0.001306	0.3584	0.7207
18	bomsnp28072049	10806606	T	ADD	117	0.0006263	0.2128	0.8318
18	bomsnp28072058	10806635	G	ADD	123	-0.003144	-0.8917	0.3744
18	bomsnp28072062	10806654	A	ADD	123	0.0008565	0.2426	0.8088
18	bomsnp28072064	10806658	G	ADD	123	0.0004633	0.1609	0.8725
18	bomsnp28072065	10806664	A	ADD	123	0.0004633	0.1609	0.8725
18	bomsnp28072070	10806680	C	ADD	123	0.001272	0.4432	0.6584
18	bomsnp28072072	10806708	G	ADD	123	0.001755	0.607	0.545
18	bomsnp28072075	10806716	T	ADD	123	-0.003315	-0.919	0.36
18	bomsnp28072078	10806734	A	ADD	123	0.0005411	0.1621	0.8715
18	bomsnp28072081	10806747	A	ADD	123	0.001164	0.4067	0.685
18	bomsnp28072088	10806776	T	ADD	123	0.001306	0.3584	0.7207
18	bomsnp28072092	10806798	C	ADD	123	-0.0001456	-0.05493	0.9563
18	bomsnp28072107	10806890	A	ADD	123	-0.0003524	-0.1091	0.9133
18	bomsnp28072120	10807068	A	ADD	123	-0.006738	-1.411	0.161
18	bomsnp28072125	10807094	T	ADD	123	0.001306	0.3584	0.7207
18	bomsnp28072126	10807099	T	ADD	123	0.00116	0.3328	0.7399
18	bomsnp28072127	10807120	G	ADD	123	-0.0003864	-0.1291	0.8975
18	bomsnp28072134	10807167	G	ADD	123	-0.0003864	-0.1291	0.8975
18	bomsnp28072149	10807297	C	ADD	123	-0.001199	-0.2863	0.7751
18	bomsnp28072160	10807387	G	ADD	123	-0.0005691	-0.1938	0.8467
18	bomsnp28072161	10807388	C	ADD	123	-0.0005691	-0.1938	0.8467
18	bomsnp28072162	10807391	G	ADD	122	2.505e-05	0.008141	0.9935
18	bomsnp28072164	10807394	G	ADD	123	-0.0005691	-0.1938	0.8467
18	bomsnp28072167	10807405	A	ADD	122	0.001772	0.5446	0.5871
18	bomsnp28072175	10807457	C	ADD	122	-0.001194	-0.3365	0.7371
18	bomsnp28072176	10807460	A	ADD	122	-0.00286	-0.6281	0.5312
18	bomsnp28072182	10807528	G	ADD	121	0.001182	0.3	0.7647
18	bomsnp28072183	10807530	A	ADD	121	-0.002821	-0.6162	0.539
18	bomsnp28072186	10807623	T	ADD	120	-0.000732	-0.2544	0.7997
18	bomsnp28072192	10807653	A	ADD	121	-0.0007254	-0.253	0.8007
18	bomsnp28072206	10807752	T	ADD	121	-0.001602	-0.4378	0.6623
18	bomsnp28072213	10807766	C	ADD	121	-0.0008984	-0.2334	0.8159
18	bomsnp28072221	10807800	T	ADD	123	-0.0005548	-0.1609	0.8724
18	bomsnp28072224	10807817	A	ADD	123	-0.0005548	-0.1609	0.8724
18	bomsnp28072228	10807824	G	ADD	123	-0.003183	-0.8291	0.4088
18	bomsnp28072229	10807828	A	ADD	123	-0.0005548	-0.1609	0.8724
18	bomsnp28072233	10807834	T	ADD	123	-0.002646	-0.8537	0.395
18	bomsnp28072237	10807894	G	ADD	123	-0.001132	-0.3764	0.7073
18	bomsnp28072246	10808040	A	ADD	123	-0.001933	-0.4295	0.6684
18	bomsnp28072250	10808101	T	ADD	123	-0.002088	-0.453	0.6514
18	bomsnp28072255	10808164	G	ADD	123	-0.0006917	-0.2139	0.831
18	bomsnp28072257	10808176	G	ADD	123	0.0002236	0.08095	0.9356
18	bomsnp28072260	10808216	C	ADD	123	0.0002236	0.08095	0.9356
18	bomsnp28072274	10808334	G	ADD	123	0.001306	0.3584	0.7207
18	bomsnp28072276	10808340	T	ADD	123	-0.0001165	-0.04241	0.9662
18	bomsnp28072279	10808366	T	ADD	123	0.002444	0.6102	0.5429
18	bomsnp28072281	10808378	T	ADD	123	-0.002345	-0.5379	0.5917
18	bomsnp28072283	10808395	G	ADD	122	-0.001847	-0.4549	0.6501
18	bomsnp28072294	10808522	G	ADD	123	-0.0001474	-0.04859	0.9613
18	bomsnp28072301	10808569	C	ADD	123	-0.001103	-0.2921	0.7707
18	bomsnp28072305	10808613	A	ADD	123	0.000271	0.05507	0.9562
18	bomsnp28072309	10808652	G	ADD	123	0.0002236	0.08095	0.9356
18	bomsnp28072310	10808655	G	ADD	123	-0.001086	-0.295	0.7685
18	bomsnp28072311	10808669	C	ADD	123	0.0001579	0.0535	0.9574
18	bomsnp28072313	10808681	T	ADD	123	0.0009874	0.271	0.7869
18	bomsnp28072341	10809111	C	ADD	123	0.0004009	0.1475	0.883
18	bomsnp28072398	10809508	G	ADD	123	-0.001776	-0.4016	0.6887
18	bomsnp28072403	10809525	A	ADD	123	-0.001954	-0.4146	0.6792
18	bomsnp28072407	10809537	G	ADD	123	0.001138	0.4042	0.6868
18	bomsnp28072418	10809568	T	ADD	123	-0.00319	-1	0.3194
18	bomsnp28072420	10809593	C	ADD	121	0.006719	1.298	0.1968
18	bomsnp28072421	10809596	A	ADD	121	0.006719	1.298	0.1968
18	bomsnp28072424	10809599	C	ADD	121	0.006719	1.298	0.1968
18	bomsnp28072436	10809692	G	ADD	123	0.0003951	0.1367	0.8915
18	bomsnp28072439	10809696	G	ADD	123	-0.004024	-1.308	0.1935
18	bomsnp28072440	10809709	A	ADD	123	-0.004024	-1.308	0.1935
18	bomsnp28072441	10809715	T	ADD	123	0.001143	0.3489	0.7278
18	bomsnp28072442	10809716	C	ADD	123	0.0003951	0.1367	0.8915
18	bomsnp28072444	10809738	A	ADD	122	0.003319	0.8826	0.3793
18	bomsnp28072446	10809756	A	ADD	123	-0.003746	-1.243	0.2164
18	bomsnp28072450	10809782	C	ADD	123	-0.003958	-1.298	0.1968
18	bomsnp28072451	10809785	A	ADD	123	-0.003746	-1.243	0.2164
18	bomsnp28072453	10809803	C	ADD	123	-0.003746	-1.243	0.2164
18	bomsnp28072455	10809810	C	ADD	122	0.0006172	0.1998	0.842
18	bomsnp28072459	10809833	T	ADD	120	-0.003948	-1.322	0.1888
18	bomsnp28072464	10809876	T	ADD	123	0.002102	0.6878	0.4929
18	bomsnp28072476	10809922	A	ADD	123	-0.0003436	-0.1118	0.9112
18	bomsnp28072478	10809938	A	ADD	123	-0.0003436	-0.1118	0.9112
18	bomsnp28072484	10809971	G	ADD	120	0.002085	0.567	0.5719
18	bomsnp28072486	10809977	T	ADD	122	-0.0004615	-0.1494	0.8815
18	bomsnp28072495	10810022	A	ADD	121	-0.003926	-0.8871	0.3769
18	bomsnp28072497	10810051	G	ADD	123	0.001055	0.3252	0.7456
18	bomsnp28072498	10810055	T	ADD	123	-0.003175	-0.9829	0.3277
18	bomsnp28072499	10810056	A	ADD	121	0.005563	1.107	0.2708
18	bomsnp28072500	10810057	A	ADD	121	0.002618	0.6469	0.519
18	bomsnp28072501	10810076	T	ADD	121	-0.00328	-1.009	0.3153
18	bomsnp28072507	10810155	G	ADD	123	-0.001022	-0.3443	0.7313
18	bomsnp28072516	10810190	C	ADD	123	0.004229	1.453	0.149
18	bomsnp28072519	10810200	A	ADD	123	-0.003175	-0.9829	0.3277
18	bomsnp28072520	10810205	A	ADD	123	0.005728	1.149	0.2529
18	bomsnp28072522	10810257	A	ADD	123	0.0002265	0.06518	0.9481
18	bomsnp28072523	10810269	C	ADD	123	0.000373	0.1238	0.9017
18	bomsnp28072526	10810296	G	ADD	123	0.002189	0.8098	0.4197
18	bomsnp28072537	10810395	C	ADD	123	0.0009748	0.3617	0.7182
18	bomsnp28072538	10810415	C	ADD	123	0.00118	0.4257	0.6711
18	bomsnp28072542	10810439	T	ADD	123	0.0003487	0.1279	0.8984
18	bomsnp28072545	10810451	G	ADD	123	0.0003487	0.1279	0.8984
18	bomsnp28072588	10810760	T	ADD	123	0.0003996	0.1437	0.886
18	bomsnp28072591	10810764	A	ADD	123	0.003567	1.173	0.2432
18	bomsnp28072594	10810797	G	ADD	123	0.001143	0.3489	0.7278
18	bomsnp28072602	10810847	A	ADD	123	0.001055	0.3252	0.7456
18	bomsnp28072603	10810864	A	ADD	123	0.001055	0.3252	0.7456
18	bomsnp28072605	10810869	C	ADD	123	0.001055	0.3252	0.7456
18	bomsnp28072607	10810877	A	ADD	123	0.001055	0.3252	0.7456
18	bomsnp28072608	10810880	A	ADD	123	0.008359	1.816	0.07193
18	bomsnp28072609	10810886	A	ADD	123	0.001055	0.3252	0.7456
18	bomsnp28072614	10810924	C	ADD	123	0.003567	1.173	0.2432
18	bomsnp28072620	10810944	G	ADD	123	0.001055	0.3252	0.7456
18	bomsnp28072627	10810962	G	ADD	123	0.001055	0.3252	0.7456
18	bomsnp28072628	10810964	A	ADD	123	0.001055	0.3252	0.7456
18	bomsnp28072634	10810989	A	ADD	123	0.001055	0.3252	0.7456
18	bomsnp28072635	10810999	C	ADD	123	0.002725	0.9492	0.3445
18	bomsnp28072636	10811000	G	ADD	123	0.002725	0.9492	0.3445
18	bomsnp28072637	10811004	A	ADD	123	0.001055	0.3252	0.7456
18	bomsnp28072641	10811013	A	ADD	123	0.001055	0.3252	0.7456
18	bomsnp28072642	10811018	C	ADD	123	0.001055	0.3252	0.7456
18	bomsnp28072644	10811076	T	ADD	123	0.001055	0.3252	0.7456
18	bomsnp28072647	10811094	A	ADD	123	0.001055	0.3252	0.7456
18	bomsnp28072648	10811109	A	ADD	123	0.001055	0.3252	0.7456
18	bomsnp28072654	10811139	A	ADD	123	0.001	0.3352	0.7381
18	bomsnp28072655	10811154	T	ADD	123	0.001055	0.3252	0.7456
18	bomsnp28072660	10811175	G	ADD	123	0.001055	0.3252	0.7456
18	bomsnp28072673	10811229	C	ADD	123	0.00118	0.4257	0.6711
18	bomsnp28072676	10811251	A	ADD	123	0.001055	0.3252	0.7456
18	bomsnp28072683	10811767	C	ADD	123	0.005728	1.149	0.2529
18	bomsnp28072690	10811830	A	ADD	123	-0.003175	-0.9829	0.3277
18	bomsnp28072693	10811858	C	ADD	123	0.001143	0.3489	0.7278
18	bomsnp28072694	10811862	T	ADD	123	0.003567	1.173	0.2432
18	bomsnp28072699	10811873	A	ADD	123	0.005728	1.149	0.2529
18	bomsnp28072704	10811904	C	ADD	123	0.001143	0.3489	0.7278
18	bomsnp28072706	10811913	T	ADD	123	0.001055	0.3252	0.7456
18	bomsnp28072708	10811915	T	ADD	123	0.001143	0.3489	0.7278
18	bomsnp28072719	10811982	C	ADD	123	0.001143	0.3489	0.7278
18	bomsnp28072720	10811985	T	ADD	123	0.00676	1.597	0.1129
18	bomsnp28072722	10812017	T	ADD	123	0.001634	0.3866	0.6998
18	bomsnp28072733	10812219	C	ADD	123	-0.003175	-0.9829	0.3277
18	bomsnp28072737	10812384	A	ADD	123	-0.0008375	-0.2066	0.8367
18	bomsnp28072740	10812433	T	ADD	119	0.0009574	0.2903	0.7721
18	bomsnp28072741	10812439	T	ADD	122	0.001828	0.5204	0.6038
18	bomsnp28072742	10812444	C	ADD	122	-0.002941	-0.917	0.361
18	bomsnp28072745	10812557	T	ADD	123	0.001306	0.3584	0.7207
18	bomsnp28072746	10812574	A	ADD	123	0.00371	1.283	0.2019
18	bomsnp28072747	10812575	G	ADD	123	0.00371	1.283	0.2019
18	bomsnp28072749	10812597	A	ADD	123	0.00371	1.283	0.2019
18	bomsnp28072751	10812603	G	ADD	123	0.00371	1.283	0.2019
18	bomsnp28072763	10812847	T	ADD	123	0.003669	0.8901	0.3753
18	bomsnp28072765	10812854	A	ADD	123	-0.001689	-0.4493	0.6541
18	bomsnp28072768	10812880	G	ADD	123	-0.001689	-0.4493	0.6541
18	bomsnp28072785	10813082	A	ADD	123	-0.0003436	-0.1118	0.9112
18	bomsnp28072793	10813201	A	ADD	122	0.00149	0.4893	0.6255
18	bomsnp28072801	10813221	G	ADD	122	0.003203	0.9069	0.3664
18	bomsnp28072805	10813234	T	ADD	123	0.002574	0.9186	0.3602
18	bomsnp28072806	10813253	A	ADD	122	0.001309	0.3999	0.69
18	bomsnp28072810	10813307	T	ADD	122	0.005655	1.131	0.2604
18	bomsnp28072814	10813388	G	ADD	123	0.005843	1.485	0.1403
18	bomsnp28072817	10813408	T	ADD	123	0.0003486	0.05323	0.9576
18	bomsnp28072819	10813447	C	ADD	123	0.001276	0.4513	0.6526
18	bomsnp28072821	10813462	A	ADD	123	-0.003175	-0.9829	0.3277
18	bomsnp28072826	10813509	C	ADD	123	0.002747	0.9923	0.3231
18	bomsnp28072827	10813556	A	ADD	123	-0.003175	-0.9829	0.3277
18	bomsnp28072829	10813604	T	ADD	123	0.005728	1.149	0.2529
18	bomsnp28072831	10813611	G	ADD	123	0.001055	0.3252	0.7456
18	bomsnp28072834	10813631	A	ADD	123	0.001055	0.3252	0.7456
18	bomsnp28072839	10813738	G	ADD	123	0.002765	0.9202	0.3594
18	bomsnp28072842	10813760	T	ADD	123	0.001072	0.3297	0.7423
18	bomsnp28072843	10813762	A	ADD	123	0.001532	0.5496	0.5836
18	bomsnp28072848	10813849	G	ADD	123	0.001306	0.3584	0.7207
18	bomsnp28072849	10813866	T	ADD	123	0.001072	0.3297	0.7423
18	bomsnp28072850	10813876	T	ADD	123	0.003149	1.087	0.2793
18	bomsnp28072852	10813894	T	ADD	123	0.002725	0.9492	0.3445
18	bomsnp28072857	10813915	T	ADD	123	0.002583	0.9199	0.3595
18	bomsnp28072858	10813929	T	ADD	123	0.002725	0.9492	0.3445
18	bomsnp28072865	10813980	T	ADD	123	0.001072	0.3297	0.7423
18	bomsnp28072868	10814012	A	ADD	122	0.003183	1.148	0.2531
18	bomsnp28072883	10814169	A	ADD	123	0.007594	1.726	0.08695
18	bomsnp28072884	10814178	A	ADD	122	0.005576	1.192	0.2356
18	bomsnp28072888	10814208	T	ADD	123	-0.0003631	-0.1227	0.9026
18	bomsnp28072892	10814228	A	ADD	123	-0.003635	-0.7673	0.4444
18	bomsnp28072894	10814235	T	ADD	123	-0.003635	-0.7673	0.4444
18	bomsnp28072895	10814242	C	ADD	123	-0.003635	-0.7673	0.4444
18	bomsnp28072898	10814256	A	ADD	123	-0.003635	-0.7673	0.4444
18	bomsnp28072903	10814317	A	ADD	123	-0.004914	-0.9787	0.3297
18	bomsnp28072910	10814365	G	ADD	123	-0.00224	-0.4375	0.6626
18	bomsnp28072911	10814412	A	ADD	123	0.001056	0.3694	0.7125
18	bomsnp28072917	10814510	A	ADD	123	0.002716	0.6988	0.4861
18	bomsnp28072920	10814543	A	ADD	123	0.001499	0.3316	0.7408
18	bomsnp28072929	10814646	A	ADD	123	0.000109	0.02157	0.9828
18	bomsnp28072931	10814653	A	ADD	123	-0.003452	-1.189	0.2368
18	bomsnp28072932	10814656	G	ADD	123	-0.002659	-0.9481	0.345
18	bomsnp28072936	10814667	G	ADD	123	0.0019	0.5702	0.5697
18	bomsnp28072938	10814673	T	ADD	123	-0.005629	-1.684	0.09491
18	bomsnp28072940	10814690	G	ADD	123	-0.002811	-0.9632	0.3374
18	bomsnp28072948	10814813	T	ADD	123	0.001087	0.3406	0.734
18	bomsnp28072953	10814849	G	ADD	123	0.008471	2.1	0.03785
18	bomsnp28072956	10814903	C	ADD	123	0.008471	2.1	0.03785
18	bomsnp28072973	10815183	C	ADD	123	-0.007092	-0.9307	0.3539
18	bomsnp28072980	10815270	T	ADD	123	0.0006653	0.2138	0.8311
18	bomsnp28072981	10815277	A	ADD	123	-0.007092	-0.9307	0.3539
18	bomsnp28072984	10815323	C	ADD	123	-0.002416	-0.7071	0.4809
18	bomsnp28072986	10815335	A	ADD	123	-0.001111	-0.3142	0.7539
18	bomsnp28072987	10815339	A	ADD	123	-0.0004348	-0.1555	0.8767
18	bomsnp28072991	10815348	T	ADD	122	-0.007092	-0.9364	0.351
18	bomsnp28072994	10815380	T	ADD	123	-0.001436	-0.5098	0.6111
18	bomsnp28072999	10815411	T	ADD	123	-0.001111	-0.3142	0.7539
18	bomsnp28073000	10815413	T	ADD	123	3.771e-05	0.01088	0.9913
18	bomsnp28073002	10815452	A	ADD	123	3.771e-05	0.01088	0.9913
18	bomsnp28073016	10815625	T	ADD	123	-0.0001314	-0.03495	0.9722
18	bomsnp28073017	10815631	A	ADD	123	0.0006653	0.2138	0.8311
18	bomsnp28073019	10815634	T	ADD	122	0.0002642	0.08508	0.9323
18	bomsnp28073020	10815635	G	ADD	122	-0.0003897	-0.1041	0.9172
18	bomsnp28073021	10815641	A	ADD	122	-0.0009147	-0.2817	0.7786
18	bomsnp28073022	10815642	A	ADD	122	0.001871	0.671	0.5036
18	bomsnp28073023	10815645	C	ADD	122	0.0001482	0.05362	0.9573
18	bomsnp28073025	10815651	C	ADD	122	0.0002642	0.08508	0.9323
18	bomsnp28073026	10815660	C	ADD	122	-0.0003897	-0.1041	0.9172
18	bomsnp28073027	10815665	C	ADD	122	0.002185	0.7682	0.4439
18	bomsnp28073028	10815666	G	ADD	122	0.004682	1.02	0.3098
18	bomsnp28073029	10815671	G	ADD	122	0.001871	0.671	0.5036
18	bomsnp28073030	10815674	A	ADD	122	0.004682	1.02	0.3098
18	bomsnp28073032	10815720	G	ADD	117	-0.004217	-0.7442	0.4584
18	bomsnp28073034	10815726	T	ADD	123	0.0048	1.04	0.3005
18	bomsnp28073035	10815727	G	ADD	122	-0.007153	-0.9362	0.3511
18	bomsnp28073040	10815781	A	ADD	123	-0.007092	-0.9307	0.3539
18	bomsnp28073041	10815786	G	ADD	123	0.0006653	0.2138	0.8311
18	bomsnp28073045	10815812	T	ADD	123	-0.007092	-0.9307	0.3539
18	bomsnp28073047	10815822	T	ADD	123	-0.007092	-0.9307	0.3539
18	bomsnp28073054	10815852	A	ADD	123	-0.0001314	-0.03495	0.9722
18	bomsnp28073057	10815856	T	ADD	123	-0.0001314	-0.03495	0.9722
18	bomsnp28073065	10815887	A	ADD	123	0.001111	0.4016	0.6887
18	bomsnp28073070	10815929	G	ADD	123	0.0006653	0.2138	0.8311
18	bomsnp28073077	10815958	G	ADD	123	0.003017	1.049	0.2964
18	bomsnp28073094	10816009	C	ADD	123	0.001111	0.4016	0.6887
18	bomsnp28073095	10816020	T	ADD	123	0.00434	1.021	0.3095
18	bomsnp28073097	10816027	T	ADD	122	-0.007092	-0.9364	0.351
18	bomsnp28073101	10816053	T	ADD	122	-0.007092	-0.9364	0.351
18	bomsnp28073125	10816314	A	ADD	121	0.003502	0.8875	0.3767
18	bomsnp28073140	10816369	T	ADD	123	-0.0008146	-0.2495	0.8034
18	bomsnp28073146	10816392	G	ADD	123	-0.0008146	-0.2495	0.8034
18	bomsnp28073149	10816408	A	ADD	123	-0.007092	-0.9307	0.3539
18	bomsnp28073151	10816429	G	ADD	123	0.0048	1.04	0.3005
18	bomsnp28073155	10816446	A	ADD	123	0.0004648	0.0979	0.9222
18	bomsnp28073157	10816449	A	ADD	123	-0.007092	-0.9307	0.3539
18	bomsnp28073176	10816541	A	ADD	123	0.00121	0.4219	0.6739
18	bomsnp28073177	10816550	C	ADD	123	0.0006653	0.2138	0.8311
18	bomsnp28073180	10816586	G	ADD	123	-0.007092	-0.9307	0.3539
18	bomsnp28073186	10816657	A	ADD	123	0.00186	0.6244	0.5336
18	bomsnp28073190	10816694	G	ADD	123	-0.007092	-0.9307	0.3539
18	bomsnp28073192	10816701	C	ADD	123	0.000722	0.2517	0.8017
18	bomsnp28073194	10816714	A	ADD	122	0.0002394	0.08852	0.9296
18	bomsnp28073198	10816722	G	ADD	122	0.001953	0.66	0.5105
18	bomsnp28073199	10816724	A	ADD	122	0.001002	0.3159	0.7526
18	bomsnp28073208	10816870	T	ADD	123	-0.007092	-0.9307	0.3539
18	bomsnp28073210	10816885	T	ADD	123	-0.002166	-0.6554	0.5135
18	bomsnp28073212	10816894	A	ADD	123	-0.002166	-0.6554	0.5135
18	bomsnp28073213	10816903	T	ADD	123	-0.0008146	-0.2495	0.8034
18	bomsnp28073215	10816909	A	ADD	123	-0.002166	-0.6554	0.5135
18	bomsnp28073231	10817023	A	ADD	123	0.0002223	0.07548	0.94
18	bomsnp28073241	10817103	G	ADD	123	-0.0005382	-0.1933	0.8471
18	bomsnp28073245	10817148	A	ADD	123	0.001418	0.4778	0.6337
18	bomsnp28073247	10817155	T	ADD	123	0.001418	0.4778	0.6337
18	bomsnp28073252	10817188	A	ADD	122	0.001221	0.4135	0.68
18	bomsnp28073256	10817206	A	ADD	122	0.0009673	0.3473	0.729
18	bomsnp28073266	10817305	A	ADD	123	0.003734	1.312	0.192
18	bomsnp28073271	10817335	T	ADD	123	0.001926	0.5996	0.5499
18	bomsnp28073276	10817398	A	ADD	123	0.0008688	0.3169	0.7519
18	bomsnp28073278	10817427	A	ADD	123	0.002978	0.6506	0.5166
18	bomsnp28073284	10817458	A	ADD	123	-0.001966	-0.6226	0.5347
18	bomsnp28073295	10817613	A	ADD	123	0.0004204	0.1377	0.8907
18	bomsnp28073303	10818132	C	ADD	123	0.002978	0.6506	0.5166
18	bomsnp28073309	10818184	C	ADD	123	0.006279	1.546	0.1249
18	bomsnp28073311	10818202	G	ADD	123	0.006279	1.546	0.1249
18	bomsnp28073312	10818203	T	ADD	123	0.004029	1.415	0.1598
18	bomsnp28073318	10818240	G	ADD	123	0.003591	1.003	0.3177
18	bomsnp28073335	10818819	T	ADD	122	0.00664	1.661	0.09934
18	bomsnp28073341	10818864	G	ADD	123	0.00544	2.068	0.04086
18	bomsnp28073343	10818875	C	ADD	120	0.005624	2.079	0.03987
18	bomsnp28073344	10818878	G	ADD	120	0.005624	2.079	0.03987
18	bomsnp28073347	10818885	T	ADD	123	0.005962	1.988	0.04911
18	bomsnp28073348	10818891	A	ADD	123	0.002978	0.6506	0.5166
18	bomsnp28073349	10818892	C	ADD	120	0.001116	0.3764	0.7073
18	bomsnp28073354	10818959	G	ADD	119	0.005391	1.977	0.05049
18	bomsnp28073357	10818971	C	ADD	119	0.0007687	0.2578	0.797
18	bomsnp28073376	10819058	G	ADD	123	0.007874	2.133	0.035
18	bomsnp28073384	10819105	C	ADD	121	-0.0005523	-0.1759	0.8607
18	bomsnp28073390	10819143	A	ADD	121	0.002495	0.8867	0.3771
18	bomsnp28073393	10819170	T	ADD	123	0.005612	1.695	0.09271
18	bomsnp28073395	10819173	A	ADD	123	0.005612	1.695	0.09271
18	bomsnp28073397	10819188	A	ADD	123	0.002978	0.6506	0.5166
18	bomsnp28073399	10819193	T	ADD	123	0.006279	1.546	0.1249
18	bomsnp28073402	10819214	T	ADD	123	0.004388	1.576	0.1178
18	bomsnp28073403	10819215	C	ADD	117	0.005546	1.571	0.1191
18	bomsnp28073408	10819245	C	ADD	123	0.004029	1.415	0.1598
18	bomsnp28073409	10819246	T	ADD	123	-0.001294	-0.4452	0.657
18	bomsnp28073412	10819281	A	ADD	123	0.005612	1.695	0.09271
18	bomsnp28073413	10819282	G	ADD	123	0.005612	1.695	0.09271
18	bomsnp28073416	10819292	C	ADD	123	0.005612	1.695	0.09271
18	bomsnp28073418	10819301	A	ADD	123	0.004755	1.63	0.1058
18	bomsnp28073426	10819363	C	ADD	123	0.005587	1.862	0.06509
18	bomsnp28073427	10819364	G	ADD	123	0.004755	1.63	0.1058
18	bomsnp28073431	10819386	G	ADD	123	0.001891	0.5734	0.5674
18	bomsnp28073433	10819406	T	ADD	123	-0.0005263	-0.1786	0.8586
18	bomsnp28073437	10819423	T	ADD	123	0.002978	0.6506	0.5166
18	bomsnp28073442	10819434	A	ADD	123	-0.0001162	-0.03385	0.9731
18	bomsnp28073445	10819469	T	ADD	123	0.002324	0.8077	0.4209
18	bomsnp28073452	10819529	G	ADD	123	-0.003856	-1.086	0.2795
18	bomsnp28073453	10819531	A	ADD	123	-0.003856	-1.086	0.2795
18	bomsnp28073454	10819534	G	ADD	123	-0.002959	-0.6708	0.5037
18	bomsnp28073462	10819567	C	ADD	123	-0.001969	-0.4187	0.6762
18	bomsnp28073463	10819577	A	ADD	123	0.005662	1.215	0.227
18	bomsnp28073466	10819582	A	ADD	123	0.007524	1.847	0.06726
18	bomsnp28073468	10819592	C	ADD	123	0.002978	0.6506	0.5166
18	bomsnp28073470	10819598	G	ADD	123	0.0006679	0.1764	0.8603
18	bomsnp28073474	10819613	T	ADD	123	0.0005047	0.1268	0.8994
18	bomsnp28073478	10819626	T	ADD	123	0.000823	0.2143	0.8307
18	bomsnp28073480	10819631	T	ADD	123	0.000823	0.2143	0.8307
18	bomsnp28073481	10819632	G	ADD	123	0.000823	0.2143	0.8307
18	bomsnp28073511	10819813	T	ADD	119	-0.005764	-1.443	0.1519
18	bomsnp28073512	10819814	A	ADD	119	-0.005764	-1.443	0.1519
18	bomsnp28073514	10819828	T	ADD	119	0.002447	0.6746	0.5013
18	bomsnp28073515	10819829	T	ADD	117	-0.0003467	-0.1147	0.9089
18	bomsnp28073517	10819845	A	ADD	119	0.003389	0.7253	0.4698
18	bomsnp28073520	10819858	A	ADD	119	-0.00291	-0.8675	0.3875
18	bomsnp28073523	10819870	C	ADD	119	-0.002605	-0.7579	0.4501
18	bomsnp28073525	10819876	C	ADD	118	-0.001788	-0.5566	0.5789
18	bomsnp28073535	10820013	A	ADD	123	0.000636	0.2272	0.8207
18	bomsnp28073537	10820016	A	ADD	123	-0.001094	-0.2864	0.7751
18	bomsnp28073541	10820083	A	ADD	123	0.004585	1.059	0.2916
18	bomsnp28073543	10820092	A	ADD	123	0.005662	1.215	0.227
18	bomsnp28073567	10820397	A	ADD	123	0.0009244	0.3283	0.7433
18	bomsnp28073572	10820466	A	ADD	122	0.005768	1.241	0.2171
18	bomsnp28073574	10820496	T	ADD	122	0.001585	0.5611	0.5758
18	bomsnp28073575	10820497	G	ADD	123	0.0006679	0.1764	0.8603
18	bomsnp28073577	10820503	G	ADD	122	0.001585	0.5611	0.5758
18	bomsnp28073585	10820591	C	ADD	123	0.0006977	0.2158	0.8295
18	bomsnp28073587	10820593	A	ADD	123	0.001937	0.688	0.4928
18	bomsnp28073591	10820606	C	ADD	123	0.0007391	0.2743	0.7843
18	bomsnp28073596	10820626	A	ADD	123	-0.002285	-0.5662	0.5723
18	bomsnp28073599	10820648	G	ADD	123	-0.006738	-1.396	0.1653
18	bomsnp28073604	10820699	A	ADD	123	0.00226	0.8094	0.4199
18	bomsnp28073605	10820706	T	ADD	123	0.001937	0.688	0.4928
18	bomsnp28073623	10820795	T	ADD	123	-0.000802	-0.1656	0.8687
18	bomsnp28073630	10820885	T	ADD	123	0.001937	0.688	0.4928
18	bomsnp28073640	10820950	T	ADD	123	0.001937	0.688	0.4928
18	bomsnp28073648	10820997	C	ADD	123	0.0006977	0.2158	0.8295
18	bomsnp28073650	10821002	T	ADD	123	0.0007944	0.2865	0.775
18	bomsnp28073660	10821073	G	ADD	123	0.002001	0.5389	0.591
18	bomsnp28073672	10821102	T	ADD	123	0.0006977	0.2158	0.8295
18	bomsnp28073673	10821106	T	ADD	123	0.005662	1.215	0.227
18	bomsnp28073678	10821154	T	ADD	122	0.0008521	0.2833	0.7774
18	bomsnp28073701	10821257	C	ADD	123	0.005662	1.215	0.227
18	bomsnp28073706	10821279	A	ADD	123	-0.002285	-0.5662	0.5723
18	bomsnp28073708	10821283	C	ADD	123	0.001249	0.3832	0.7023
18	bomsnp28073711	10821297	T	ADD	123	0.001231	0.3425	0.7326
18	bomsnp28073714	10821325	G	ADD	123	0.001937	0.688	0.4928
18	bomsnp28073720	10821347	A	ADD	123	0.005662	1.215	0.227
18	bomsnp28073721	10821348	A	ADD	123	0.005662	1.215	0.227
18	bomsnp28073722	10821349	A	ADD	123	-0.0002634	-0.08635	0.9313
18	bomsnp28073724	10821391	T	ADD	123	0.0008527	0.2755	0.7834
18	bomsnp28073726	10821397	G	ADD	123	0.005662	1.215	0.227
18	bomsnp28073733	10821502	G	ADD	123	0.003018	1.07	0.287
18	bomsnp28073734	10821508	A	ADD	123	0.0006977	0.2158	0.8295
18	bomsnp28073735	10821511	C	ADD	123	0.006912	2.035	0.04415
18	bomsnp28073739	10821535	C	ADD	123	0.005662	1.215	0.227
18	bomsnp28073747	10821652	G	ADD	123	-0.0007751	-0.2287	0.8195
18	bomsnp28073748	10821655	C	ADD	123	0.0006358	0.2325	0.8166
18	bomsnp28073749	10821657	T	ADD	123	0.0004864	0.1191	0.9054
18	bomsnp28073801	10822246	T	ADD	118	0.0004332	0.1248	0.9009
18	bomsnp28073806	10822282	A	ADD	117	0.002351	0.7519	0.4537
18	bomsnp28073809	10822294	A	ADD	118	-0.005306	-1.083	0.2811
18	bomsnp28073837	10822596	C	ADD	123	0.001286	0.3278	0.7437
18	bomsnp28073865	10823776	C	ADD	118	0.001664	0.5335	0.5947
18	bomsnp28073867	10823782	A	ADD	118	0.0018	0.5984	0.5508
18	bomsnp28073872	10823822	A	ADD	117	0.003236	1.066	0.2885
18	bomsnp28073877	10823836	G	ADD	122	0.005159	1.883	0.06223
18	bomsnp28073878	10823839	A	ADD	123	-0.001099	-0.345	0.7307
18	bomsnp28073890	10824036	A	ADD	120	0.005808	1.255	0.212
18	bomsnp28073895	10824070	C	ADD	120	0.005662	1.199	0.2329
18	bomsnp28073906	10824188	A	ADD	123	0.006675	2.53	0.01274
18	bomsnp28073926	10824513	T	ADD	117	0.001835	0.5739	0.5672
18	bomsnp28073930	10824535	A	ADD	123	0.00556	1.683	0.09498
18	bomsnp28073931	10824536	T	ADD	123	0.0001833	0.05959	0.9526
18	bomsnp28073932	10824537	G	ADD	123	0.00556	1.683	0.09498
18	bomsnp28073935	10824544	A	ADD	117	0.00254	0.8027	0.4239
18	bomsnp28073960	10824699	A	ADD	123	-0.005121	-1.392	0.1666
18	bomsnp28073961	10824703	T	ADD	123	-0.002193	-0.7023	0.4839
18	bomsnp28073964	10824730	T	ADD	123	0.0003958	0.1309	0.8961
18	bomsnp28073967	10824753	A	ADD	123	0.0003958	0.1309	0.8961
18	bomsnp28073974	10824816	T	ADD	123	0.002217	0.7852	0.4339
18	bomsnp28073977	10824846	C	ADD	123	0.002541	0.9503	0.3439
18	bomsnp28073980	10824879	A	ADD	123	0.005662	1.215	0.227
18	bomsnp28073981	10824891	A	ADD	123	-0.005121	-1.392	0.1666
18	bomsnp28073983	10824900	G	ADD	123	-0.001316	-0.4445	0.6575
18	bomsnp28073984	10824906	G	ADD	123	0.001373	0.4274	0.6698
18	bomsnp28073990	10824954	T	ADD	123	-4.314e-05	-0.01404	0.9888
18	bomsnp28073992	10824963	A	ADD	123	-0.005121	-1.392	0.1666
18	bomsnp28074020	10825243	A	ADD	122	-0.0006647	-0.2309	0.8178
18	bomsnp28074021	10825257	A	ADD	123	-0.000812	-0.2626	0.7933
18	bomsnp28074022	10825270	A	ADD	122	0.002604	0.8638	0.3895
18	bomsnp28074032	10825331	G	ADD	120	-0.003768	-1.176	0.2422
18	bomsnp28074035	10825339	A	ADD	120	0.005222	1.109	0.27
18	bomsnp28074036	10825342	G	ADD	119	0.002162	0.7209	0.4725
18	bomsnp28074040	10825359	A	ADD	120	-0.005436	-1.535	0.1275
18	bomsnp28074048	10825389	T	ADD	117	0.002315	0.5301	0.5971
18	bomsnp28074050	10825399	A	ADD	120	0.007647	2.324	0.0219
18	bomsnp28074052	10825402	A	ADD	119	-0.005959	-1.663	0.09905
18	bomsnp28074056	10825414	G	ADD	118	-0.005985	-1.68	0.0957
18	bomsnp28074061	10825441	A	ADD	122	0.002517	0.5859	0.5591
18	bomsnp28074064	10825447	G	ADD	122	0.009445	1.905	0.05929
18	bomsnp28074066	10825449	A	ADD	122	-0.005155	-1.47	0.1441
18	bomsnp28074068	10825459	T	ADD	122	-0.005155	-1.47	0.1441
18	bomsnp28074070	10825469	T	ADD	121	0.005299	1.664	0.09885
18	bomsnp28074071	10825472	A	ADD	122	-0.005143	-1.466	0.1455
18	bomsnp28074072	10825474	C	ADD	122	-0.004872	-1.396	0.1653
18	bomsnp28074074	10825478	G	ADD	122	-0.002736	-0.8951	0.3726
18	bomsnp28074075	10825479	A	ADD	122	-0.004872	-1.396	0.1653
18	bomsnp28074078	10825489	A	ADD	122	-0.004872	-1.396	0.1653
18	bomsnp28074079	10825497	A	ADD	122	0.007052	1.679	0.09584
18	bomsnp28074080	10825504	G	ADD	122	0.002517	0.5859	0.5591
18	bomsnp28074081	10825505	C	ADD	122	0.002517	0.5859	0.5591
18	bomsnp28074082	10825506	T	ADD	122	-0.004872	-1.396	0.1653
18	bomsnp28074083	10825507	A	ADD	122	0.009445	1.905	0.05929
18	bomsnp28074087	10825526	T	ADD	122	0.009678	2.389	0.01849
18	bomsnp28074088	10825534	T	ADD	123	-0.00268	-0.8713	0.3854
18	bomsnp28074089	10825538	G	ADD	123	-0.00268	-0.8713	0.3854
18	bomsnp28074092	10825556	G	ADD	123	-0.00268	-0.8713	0.3854
18	bomsnp28074099	10825670	A	ADD	123	-0.005121	-1.392	0.1666
18	bomsnp28074100	10825682	G	ADD	123	-0.005121	-1.392	0.1666
18	bomsnp28074102	10825698	C	ADD	123	-0.005121	-1.392	0.1666
18	bomsnp28074103	10825734	T	ADD	123	0.002958	1.029	0.3056
18	bomsnp28074121	10831938	G	ADD	121	-4.245e-06	-0.0006981	0.9994
18	bomsnp28074141	10833675	G	ADD	123	0.01199	2.04	0.04356
18	bomsnp28074143	10833687	A	ADD	123	-0.005121	-1.392	0.1666
18	bomsnp28074145	10833717	T	ADD	123	0.01199	2.04	0.04356
18	bomsnp28074146	10833720	A	ADD	123	0.01199	2.04	0.04356
18	bomsnp28074149	10833774	A	ADD	123	0.01199	2.04	0.04356
18	bomsnp28074151	10833843	C	ADD	123	0.0004884	0.1338	0.8938
18	bomsnp28074153	10833867	A	ADD	123	0.0004884	0.1338	0.8938
18	bomsnp28074155	10833876	T	ADD	123	0.0004884	0.1338	0.8938
18	bomsnp28074157	10833920	A	ADD	123	-0.005121	-1.392	0.1666
18	bomsnp28074158	10833924	G	ADD	123	0.01199	2.04	0.04356
18	bomsnp28074159	10833925	T	ADD	123	0.01199	2.04	0.04356
18	bomsnp28074161	10833930	T	ADD	123	0.01199	2.04	0.04356
18	bomsnp28074163	10833950	T	ADD	123	0.0004884	0.1338	0.8938
18	bomsnp28074165	10833953	T	ADD	123	0.0001833	0.05959	0.9526
18	bomsnp28074167	10833967	G	ADD	123	0.005662	1.215	0.227
18	bomsnp28074168	10833980	C	ADD	123	0.01199	2.04	0.04356
18	bomsnp28074173	10834102	A	ADD	123	-0.002382	-0.7267	0.4689
18	bomsnp28074181	10834201	A	ADD	123	-0.005121	-1.392	0.1666
18	bomsnp28074184	10834243	A	ADD	123	0.01199	2.04	0.04356
18	bomsnp28074185	10834252	T	ADD	123	0.0004884	0.1338	0.8938
18	bomsnp28074189	10834372	G	ADD	123	0.0001833	0.05959	0.9526
18	bomsnp28074192	10834513	T	ADD	123	-0.002735	-0.7711	0.4422
18	bomsnp28074195	10834558	G	ADD	123	0.01199	2.04	0.04356
18	bomsnp28074203	10834621	G	ADD	123	0.0004884	0.1338	0.8938
18	bomsnp28074204	10834639	C	ADD	123	0.007524	1.847	0.06726
18	bomsnp28074205	10834666	G	ADD	123	0.005662	1.215	0.227
18	bomsnp28074209	10834714	A	ADD	123	0.0001833	0.05959	0.9526
18	bomsnp28074210	10834717	G	ADD	123	0.0006917	0.2569	0.7977
18	bomsnp28074211	10834723	T	ADD	123	-0.005121	-1.392	0.1666
18	bomsnp28074213	10834734	A	ADD	123	-0.005121	-1.392	0.1666
18	bomsnp28074215	10834759	C	ADD	123	-0.005274	-1.74	0.08443
18	bomsnp28074216	10834774	G	ADD	123	-0.001467	-0.4184	0.6764
18	bomsnp28074217	10834786	T	ADD	123	-0.005121	-1.392	0.1666
18	bomsnp28074219	10834798	A	ADD	123	0.001171	0.3667	0.7145
18	bomsnp28074232	10835014	C	ADD	123	-0.00292	-1.007	0.3162
18	bomsnp28074233	10835038	A	ADD	123	0.006547	2.408	0.01762
18	bomsnp28074234	10835047	A	ADD	123	0.01199	2.04	0.04356
18	bomsnp28074235	10835059	G	ADD	123	0.005662	1.215	0.227
18	bomsnp28074239	10835110	A	ADD	123	0.01199	2.04	0.04356
18	bomsnp28074242	10835137	A	ADD	123	0.0001833	0.05959	0.9526
18	bomsnp28074248	10835188	C	ADD	123	0.005662	1.215	0.227
18	bomsnp28074250	10835199	G	ADD	123	-0.0006438	-0.2308	0.8179
18	bomsnp28074251	10835200	T	ADD	123	-0.0006438	-0.2308	0.8179
18	bomsnp28074253	10835204	A	ADD	123	0.003496	1.27	0.2067
18	bomsnp28074255	10835215	C	ADD	123	-0.0006438	-0.2308	0.8179
18	bomsnp28074257	10835225	T	ADD	123	-0.0006438	-0.2308	0.8179
18	bomsnp28074259	10835248	G	ADD	123	0.005662	1.215	0.227
18	bomsnp28074260	10835266	C	ADD	123	0.005662	1.215	0.227
18	bomsnp28074261	10835275	A	ADD	123	0.0005316	0.1905	0.8492
18	bomsnp28074262	10835292	A	ADD	123	0.01199	2.04	0.04356
18	bomsnp28074266	10835343	A	ADD	123	0.0001833	0.05959	0.9526
18	bomsnp28074272	10835437	C	ADD	123	0.001171	0.3667	0.7145
18	bomsnp28074274	10835440	A	ADD	123	0.002934	1.057	0.2928
18	bomsnp28074276	10835447	C	ADD	123	0.005662	1.215	0.227
18	bomsnp28074277	10835448	A	ADD	123	0.01199	2.04	0.04356
18	bomsnp28074278	10835450	T	ADD	123	0.005662	1.215	0.227
18	bomsnp28074279	10835458	T	ADD	123	0.005662	1.215	0.227
18	bomsnp28074283	10835481	A	ADD	123	-0.004175	-1.344	0.1815
18	bomsnp28074289	10835522	G	ADD	123	0.005662	1.215	0.227
18	bomsnp28074292	10835558	G	ADD	123	-0.003216	-1.03	0.305
18	bomsnp28074297	10835600	T	ADD	123	-0.005121	-1.392	0.1666
18	bomsnp28074298	10835634	C	ADD	123	0.005662	1.215	0.227
18	bomsnp28074306	10835726	A	ADD	123	-0.003654	-1.167	0.2454
18	bomsnp28074312	10835762	A	ADD	123	-0.002212	-0.6474	0.5186
18	bomsnp28074313	10835763	T	ADD	123	0.005662	1.215	0.227
18	bomsnp28074316	10835799	T	ADD	123	0.004184	1.543	0.1256
18	bomsnp28074317	10835804	T	ADD	123	-0.002567	-0.8056	0.4221
18	bomsnp28074318	10835807	C	ADD	123	0.004184	1.543	0.1256
18	bomsnp28074319	10835811	G	ADD	123	0.002934	1.057	0.2928
18	bomsnp28074320	10835813	C	ADD	123	-0.0009585	-0.3268	0.7444
18	bomsnp28074321	10835818	A	ADD	123	0.004184	1.543	0.1256
18	bomsnp28074323	10835828	A	ADD	123	0.0003614	0.1226	0.9026
18	bomsnp28074324	10835832	T	ADD	123	-0.003654	-1.167	0.2454
18	bomsnp28074327	10835853	T	ADD	123	-0.003654	-1.167	0.2454
18	bomsnp28074328	10835854	T	ADD	123	-0.003654	-1.167	0.2454
18	bomsnp28074329	10835861	C	ADD	123	-0.003654	-1.167	0.2454
18	bomsnp28074330	10835890	A	ADD	123	0.0003614	0.1226	0.9026
18	bomsnp28074331	10835893	T	ADD	123	0.0003614	0.1226	0.9026
18	bomsnp28074334	10835944	A	ADD	123	-0.003216	-1.03	0.305
18	bomsnp28074339	10835982	A	ADD	123	0.0003614	0.1226	0.9026
18	bomsnp28074340	10835989	A	ADD	123	0.008105	1.724	0.08733
18	bomsnp28074342	10836003	T	ADD	123	0.008949	2.571	0.0114
18	bomsnp28074344	10836010	A	ADD	123	0.005701	2.093	0.03849
18	bomsnp28074345	10836011	G	ADD	123	0.005701	2.093	0.03849
18	bomsnp28074347	10836018	T	ADD	123	0.008949	2.571	0.0114
18	bomsnp28074349	10836046	T	ADD	123	0.01199	2.04	0.04356
18	bomsnp28074351	10836055	A	ADD	123	0.006105	1.504	0.1352
18	bomsnp28074353	10836065	G	ADD	123	-0.002567	-0.8056	0.4221
18	bomsnp28074354	10836067	C	ADD	123	0.0001833	0.05959	0.9526
18	bomsnp28074355	10836068	C	ADD	123	0.01199	2.04	0.04356
18	bomsnp28074357	10836077	A	ADD	123	0.008949	2.571	0.0114
18	bomsnp28074359	10836082	C	ADD	123	0.005701	2.093	0.03849
18	bomsnp28074360	10836084	T	ADD	123	0.005701	2.093	0.03849
18	bomsnp28074363	10836091	G	ADD	123	0.0003614	0.1226	0.9026
18	bomsnp28074368	10836146	A	ADD	123	0.0003614	0.1226	0.9026
18	bomsnp28074375	10836180	T	ADD	122	0.0002958	0.101	0.9197
18	bomsnp28074376	10836182	T	ADD	122	0.0002958	0.101	0.9197
18	bomsnp28074378	10836188	C	ADD	123	0.005701	2.093	0.03849
18	bomsnp28074380	10836190	G	ADD	123	0.005701	2.093	0.03849
18	bomsnp28074381	10836191	A	ADD	122	0.0001558	0.05094	0.9595
18	bomsnp28074387	10836215	A	ADD	123	0.008949	2.571	0.0114
18	bomsnp28074388	10836216	T	ADD	123	0.0003614	0.1226	0.9026
18	bomsnp28074391	10836237	C	ADD	123	0.005701	2.093	0.03849
18	bomsnp28074414	10836401	C	ADD	123	-0.0008862	-0.2944	0.769
18	bomsnp28074420	10836466	C	ADD	123	0.0001833	0.05959	0.9526
18	bomsnp28074427	10836535	G	ADD	123	0.0002394	0.07596	0.9396
18	bomsnp28074431	10836607	C	ADD	123	0.006143	2.291	0.02376
18	bomsnp28074434	10836630	T	ADD	123	0.007763	1.928	0.05629
18	bomsnp28074439	10836648	A	ADD	123	0.005701	2.093	0.03849
18	bomsnp28074449	10836710	A	ADD	122	0.007661	2.375	0.01918
18	bomsnp28074450	10836715	A	ADD	122	0.005538	1.195	0.2346
18	bomsnp28074456	10836731	A	ADD	122	-0.004681	-1.274	0.2053
18	bomsnp28074462	10836749	A	ADD	123	0.007937	2.454	0.01562
18	bomsnp28074463	10836762	C	ADD	123	0.00454	1.58	0.1169
18	bomsnp28074465	10836764	A	ADD	123	0.0001833	0.05959	0.9526
18	bomsnp28074468	10836778	C	ADD	123	0.01227	2.594	0.0107
18	bomsnp28074488	10836878	A	ADD	123	0.004012	1.409	0.1615
18	bomsnp28074490	10836907	C	ADD	123	-0.001752	-0.5587	0.5775
18	bomsnp28074492	10836918	G	ADD	123	-0.0009395	-0.3018	0.7634
18	bomsnp28074493	10836933	G	ADD	123	-0.0003071	-0.0994	0.921
18	bomsnp28074494	10836948	A	ADD	123	0.005662	1.215	0.227
18	bomsnp28074496	10836955	C	ADD	123	0.00454	1.58	0.1169
18	bomsnp28074498	10836959	T	ADD	123	0.00454	1.58	0.1169
18	bomsnp28074499	10836968	G	ADD	123	0.00454	1.58	0.1169
18	bomsnp28074501	10836974	C	ADD	123	0.001928	0.6261	0.5325
18	bomsnp28074502	10836978	G	ADD	123	0.001928	0.6261	0.5325
18	bomsnp28074503	10836979	A	ADD	123	0.001928	0.6261	0.5325
18	bomsnp28074504	10836984	G	ADD	123	0.001928	0.6261	0.5325
18	bomsnp28074506	10836988	G	ADD	123	0.001928	0.6261	0.5325
18	bomsnp28074508	10837003	A	ADD	123	0.001928	0.6261	0.5325
18	bomsnp28074509	10837005	G	ADD	123	0.001928	0.6261	0.5325
18	bomsnp28074510	10837011	C	ADD	123	0.001928	0.6261	0.5325
18	bomsnp28074512	10837016	T	ADD	123	0.001928	0.6261	0.5325
18	bomsnp28074513	10837021	T	ADD	123	0.001928	0.6261	0.5325
18	bomsnp28074514	10837028	C	ADD	123	0.001928	0.6261	0.5325
18	bomsnp28074515	10837031	C	ADD	123	0.001928	0.6261	0.5325
18	bomsnp28074516	10837036	G	ADD	123	0.003864	1.378	0.1709
18	bomsnp28074522	10837083	T	ADD	123	0.001928	0.6261	0.5325
18	bomsnp28074524	10837089	A	ADD	123	0.006202	1.33	0.1863
18	bomsnp28074527	10837096	T	ADD	122	0.0001558	0.05094	0.9595
18	bomsnp28074531	10837103	T	ADD	123	0.002958	1.029	0.3056
18	bomsnp28074532	10837109	T	ADD	123	0.002376	0.847	0.3987
18	bomsnp28074533	10837114	A	ADD	123	0.002376	0.847	0.3987
18	bomsnp28074536	10837134	T	ADD	122	0.0002017	0.06532	0.948
18	bomsnp28074540	10837188	T	ADD	123	0.002376	0.847	0.3987
18	bomsnp28074541	10837195	A	ADD	123	0.002376	0.847	0.3987
18	bomsnp28074542	10837210	A	ADD	123	0.0001833	0.05959	0.9526
18	bomsnp28074543	10837237	T	ADD	123	0.003864	1.378	0.1709
18	bomsnp28074545	10837269	G	ADD	123	0.006202	1.33	0.1863
18	bomsnp28074546	10837287	T	ADD	123	0.0001833	0.05959	0.9526
18	bomsnp28074548	10837297	G	ADD	123	0.0001833	0.05959	0.9526
18	bomsnp28074549	10837299	A	ADD	123	0.0001833	0.05959	0.9526
18	bomsnp28074550	10837302	T	ADD	123	0.0001833	0.05959	0.9526
18	bomsnp28074554	10837350	A	ADD	123	0.0001833	0.05959	0.9526
18	bomsnp28074557	10837368	T	ADD	123	0.0001833	0.05959	0.9526
18	bomsnp28074564	10837473	A	ADD	123	0.003478	1.203	0.2315
18	bomsnp28074613	10838212	A	ADD	122	-6.676e-05	-0.02176	0.9827
18	bomsnp28074617	10838235	T	ADD	122	0.0001763	0.06454	0.9487
18	bomsnp28074620	10838260	T	ADD	122	-0.002748	-0.8984	0.3709
18	bomsnp28074623	10838281	A	ADD	123	-0.005324	-1.484	0.1405
18	bomsnp28074629	10838362	T	ADD	123	-0.003368	-1.059	0.2919
18	bomsnp28074631	10838386	G	ADD	123	-0.0001198	-0.03995	0.9682
18	bomsnp28074633	10838419	A	ADD	123	-0.00188	-0.6178	0.5379
18	bomsnp28074634	10838428	A	ADD	123	0.0008576	0.2972	0.7668
18	bomsnp28074636	10838432	G	ADD	123	0.000898	0.1736	0.8625
18	bomsnp28074687	10839332	A	ADD	123	-0.005121	-1.392	0.1666
18	bomsnp28074688	10839336	A	ADD	120	-0.00261	-0.8101	0.4196
18	bomsnp28074711	10839844	T	ADD	119	0.005964	2.196	0.03012
18	bomsnp28074714	10839863	A	ADD	119	0.00406	1.284	0.2018
18	bomsnp28074716	10839881	C	ADD	120	0.00548	1.167	0.2457
18	bomsnp28074722	10839922	T	ADD	123	0.005662	1.215	0.227
18	bomsnp28074723	10839924	C	ADD	123	-0.002567	-0.8056	0.4221
18	bomsnp28074725	10839930	T	ADD	121	0.0122	2.063	0.04141
18	bomsnp28074726	10839933	T	ADD	123	0.0009074	0.2868	0.7748
18	bomsnp28074735	10840024	G	ADD	123	-0.002602	-0.8665	0.388
18	bomsnp28074758	10840617	A	ADD	123	0.001054	0.3597	0.7197
18	bomsnp28074759	10840620	A	ADD	123	0.01199	2.04	0.04356
18	bomsnp28074761	10840668	A	ADD	123	0.0001833	0.05959	0.9526
18	bomsnp28074765	10840713	A	ADD	123	-0.005786	-1.703	0.09116
18	bomsnp28074768	10840732	A	ADD	123	0.001699	0.58	0.563
18	bomsnp28074769	10840733	C	ADD	123	0.01199	2.04	0.04356
18	bomsnp28074771	10840739	T	ADD	123	0.009962	2.877	0.004771
18	bomsnp28074772	10840745	A	ADD	123	0.001674	0.5725	0.5681
18	bomsnp28074774	10840752	C	ADD	123	-0.004928	-1.561	0.1213
18	bomsnp28074775	10840757	G	ADD	123	0.0001623	0.05273	0.958
18	bomsnp28074777	10840769	G	ADD	123	0.0007819	0.2657	0.791
18	bomsnp28074778	10840770	C	ADD	123	0.00709	2.669	0.008687
18	bomsnp28074782	10840781	T	ADD	123	0.001741	0.5938	0.5538
18	bomsnp28074785	10840788	A	ADD	123	0.001707	0.5545	0.5803
18	bomsnp28074788	10840816	A	ADD	123	0.0004381	0.1509	0.8803
18	bomsnp28074825	10841418	T	ADD	123	0.01199	2.04	0.04356
18	bomsnp28074826	10841420	A	ADD	123	-0.0003101	-0.1046	0.9169
18	bomsnp28074827	10841424	A	ADD	122	-0.0003775	-0.1281	0.8983
18	bomsnp28074828	10841436	T	ADD	123	-0.0003101	-0.1046	0.9169
18	bomsnp28074829	10841448	T	ADD	123	-0.004341	-1.34	0.1829
18	bomsnp28074831	10841453	A	ADD	123	-0.005121	-1.392	0.1666
18	bomsnp28074834	10841463	T	ADD	123	0.005662	1.215	0.227
18	bomsnp28074836	10841504	T	ADD	122	0.005302	1.976	0.05048
18	bomsnp28074837	10841510	G	ADD	117	0.004654	1.62	0.1082
18	bomsnp28074840	10841522	C	ADD	119	0.006553	2.446	0.01601
18	bomsnp28074842	10841524	T	ADD	119	0.006553	2.446	0.01601
18	bomsnp28074845	10841821	G	ADD	122	0.005605	1.196	0.234
18	bomsnp28074864	10842196	A	ADD	123	-0.002744	-0.9208	0.3591
18	bomsnp28074870	10842221	T	ADD	123	0.001643	0.5371	0.5922
18	bomsnp28074872	10842231	A	ADD	123	-0.002814	-0.9358	0.3513
18	bomsnp28074876	10842297	A	ADD	123	0.01199	2.04	0.04356
18	bomsnp28074889	10842374	G	ADD	123	0.005662	1.215	0.227
18	bomsnp28074896	10842440	C	ADD	117	-0.002163	-0.7235	0.4709
18	bomsnp28074898	10842456	G	ADD	120	-0.005269	-1.454	0.1487
18	bomsnp28074900	10842463	T	ADD	120	0.006943	1.546	0.1249
18	bomsnp28074902	10842478	G	ADD	118	0.0006167	0.1819	0.856
18	bomsnp28074906	10842482	C	ADD	119	0.008407	2.085	0.03934
18	bomsnp28074987	10843382	T	ADD	123	0.002162	0.6647	0.5076
18	bomsnp28074989	10843422	A	ADD	123	0.005662	1.215	0.227
18	bomsnp28075003	10843544	A	ADD	123	-0.003415	-1.001	0.3187
18	bomsnp28075008	10843594	T	ADD	122	-0.005162	-1.568	0.1197
18	bomsnp28075012	10843609	A	ADD	122	0.0119	2.524	0.01294
18	bomsnp28075021	10843652	A	ADD	123	0.007646	2.203	0.02958
18	bomsnp28075026	10843673	T	ADD	123	0.009164	2.275	0.02472
18	bomsnp28075029	10843681	T	ADD	123	0.006613	1.849	0.06691
18	bomsnp28075033	10843698	T	ADD	123	-0.004773	-1.317	0.1905
18	bomsnp28075048	10843782	A	ADD	117	0.0115	2.891	0.004615
18	bomsnp28075049	10843788	G	ADD	118	0.01251	3.329	0.001182
18	bomsnp28075050	10843789	T	ADD	118	-0.006193	-1.959	0.05265
18	bomsnp28075053	10843801	G	ADD	122	-0.00169	-0.5653	0.5729
18	bomsnp28075054	10843802	A	ADD	122	-0.00169	-0.5653	0.5729
18	bomsnp28075063	10843842	G	ADD	119	-0.006063	-1.782	0.07735
18	bomsnp28075064	10843848	A	ADD	118	0.01182	2.961	0.003744
18	bomsnp28075075	10843968	T	ADD	122	0.01257	2.685	0.008304
18	bomsnp28075079	10843976	C	ADD	123	0.002078	0.7171	0.4747
18	bomsnp28075082	10844029	C	ADD	123	-0.00431	-1.389	0.1676
18	bomsnp28075085	10844072	G	ADD	123	-0.004773	-1.317	0.1905
18	bomsnp28075087	10844081	T	ADD	123	0.006245	1.928	0.05634
18	bomsnp28075089	10844092	G	ADD	123	0.006858	1.952	0.05332
18	bomsnp28075090	10844093	A	ADD	123	0.005662	1.215	0.227
18	bomsnp28075094	10844114	T	ADD	123	-0.000361	-0.1303	0.8966
18	bomsnp28075095	10844123	G	ADD	123	0.0006884	0.2131	0.8316
18	bomsnp28075096	10844124	T	ADD	123	0.005662	1.215	0.227
18	bomsnp28075097	10844130	A	ADD	123	0.0008285	0.3003	0.7644
18	bomsnp28075099	10844137	G	ADD	123	0.0008285	0.3003	0.7644
18	bomsnp28075100	10844139	A	ADD	123	0.0008285	0.3003	0.7644
18	bomsnp28075102	10844149	G	ADD	123	-0.001131	-0.3872	0.6993
18	bomsnp28075103	10844150	G	ADD	123	0.005662	1.215	0.227
18	bomsnp28075104	10844158	T	ADD	123	0.0008285	0.3003	0.7644
18	bomsnp28075105	10844159	G	ADD	123	0.001124	0.4069	0.6848
18	bomsnp28075109	10844171	T	ADD	123	-0.0009048	-0.3159	0.7527
18	bomsnp28075114	10844216	A	ADD	123	-0.004773	-1.317	0.1905
18	bomsnp28075115	10844219	C	ADD	123	-0.00249	-0.7112	0.4783
18	bomsnp28075118	10844228	A	ADD	123	-0.004773	-1.317	0.1905
18	bomsnp28075120	10844243	T	ADD	123	-0.002797	-0.8782	0.3816
18	bomsnp28075123	10844270	G	ADD	123	-0.002797	-0.8782	0.3816
18	bomsnp28075125	10844278	G	ADD	123	-0.001165	-0.3713	0.7111
18	bomsnp28075131	10844327	A	ADD	123	0.006397	1.743	0.08397
18	bomsnp28075133	10844368	T	ADD	123	-0.0006116	-0.1945	0.8461
18	bomsnp28075210	10844904	C	ADD	117	0.003258	0.9084	0.3656
18	bomsnp28075214	10844929	T	ADD	118	-0.003975	-1.103	0.2725
18	bomsnp28075215	10844933	A	ADD	118	-0.0002994	-0.09664	0.9232
18	bomsnp28075219	10844973	T	ADD	118	-0.006856	-1.815	0.07223
18	bomsnp28075243	10845290	A	ADD	123	-0.004423	-1.282	0.2024
18	bomsnp28075253	10845358	G	ADD	123	0.006396	1.688	0.09401
18	bomsnp28075278	10845949	C	ADD	117	0.0002674	0.08534	0.9321
18	bomsnp28075292	10846199	T	ADD	122	0.007821	1.947	0.05399
18	bomsnp28075294	10846208	A	ADD	123	0.0003537	0.1266	0.8995
18	bomsnp28075297	10846216	G	ADD	123	-0.001364	-0.4679	0.6407
18	bomsnp28075301	10846226	C	ADD	123	0.004733	1.227	0.2223
18	bomsnp28075316	10846456	A	ADD	123	0.005662	1.215	0.227
18	bomsnp28075317	10846457	C	ADD	123	0.01231	2.272	0.02494
18	bomsnp28075319	10846464	C	ADD	123	0.004082	1.179	0.241
18	bomsnp28075320	10846479	T	ADD	120	0.000467	0.145	0.8849
18	bomsnp28075322	10846515	T	ADD	121	-0.00538	-1.611	0.11
18	bomsnp28075323	10846552	C	ADD	122	0.001935	0.5908	0.5558
18	bomsnp28075325	10846563	G	ADD	123	-0.00445	-1.329	0.1864
18	bomsnp28075345	10846680	C	ADD	120	0.002605	0.8874	0.3767
18	bomsnp28075351	10846703	A	ADD	120	-0.005234	-1.561	0.1212
18	bomsnp28075352	10846715	A	ADD	120	-0.005234	-1.561	0.1212
18	bomsnp28075359	10846836	T	ADD	121	0.0004354	0.1354	0.8925
18	bomsnp28075365	10846892	T	ADD	123	-0.003099	-0.9199	0.3595
18	bomsnp28075373	10846932	T	ADD	123	0.01231	2.272	0.02494
18	bomsnp28075382	10846979	A	ADD	123	0.00556	1.259	0.2105
18	bomsnp28075386	10846991	A	ADD	122	0.002658	0.9219	0.3585
18	bomsnp28075394	10847027	A	ADD	121	0.005118	1.891	0.06108
18	bomsnp28075406	10847104	G	ADD	120	0.004373	1.662	0.09918
18	bomsnp28075407	10847107	T	ADD	120	0.004373	1.662	0.09918
18	bomsnp28075408	10847121	T	ADD	120	0.01201	2.548	0.01216
18	bomsnp28075411	10847169	C	ADD	121	-0.005529	-1.704	0.09109
18	bomsnp28075412	10847178	G	ADD	123	0.006587	2.286	0.02403
18	bomsnp28075424	10847404	G	ADD	122	0.001746	0.547	0.5854
18	bomsnp28075427	10847415	A	ADD	122	0.001746	0.547	0.5854
18	bomsnp28075428	10847418	C	ADD	122	0.001746	0.547	0.5854
18	bomsnp28075430	10847431	T	ADD	121	0.001898	0.5882	0.5575
18	bomsnp28075431	10847451	T	ADD	118	0.001905	0.5788	0.5639
18	bomsnp28075438	10847502	G	ADD	119	0.002219	0.6812	0.4971
18	bomsnp28075440	10847525	A	ADD	118	0.001905	0.5788	0.5639
18	bomsnp28075443	10847564	G	ADD	119	0.009339	2.575	0.01131
18	bomsnp28075446	10847582	A	ADD	119	0.004124	1.222	0.2241
18	bomsnp28075447	10847589	T	ADD	119	0.009339	2.575	0.01131
18	bomsnp28075448	10847590	T	ADD	119	0.0003008	0.0928	0.9262
18	bomsnp28075450	10847604	C	ADD	120	0.003928	1.178	0.2414
18	bomsnp28075453	10847622	T	ADD	119	-0.00447	-1.454	0.1487
18	bomsnp28075455	10847652	A	ADD	120	-0.001429	-0.4528	0.6516
18	bomsnp28075461	10847690	T	ADD	123	0.006433	2.006	0.04722
18	bomsnp28075482	10847795	C	ADD	123	-0.004832	-1.531	0.1284
18	bomsnp28075484	10847803	G	ADD	123	0.0006884	0.2131	0.8316
18	bomsnp28075486	10847805	T	ADD	123	0.01339	2.792	0.006117
18	bomsnp28075488	10847816	C	ADD	123	0.006239	1.602	0.1118
18	bomsnp28075492	10847832	G	ADD	123	0.0008156	0.2683	0.7889
18	bomsnp28075496	10847840	A	ADD	123	0.0008156	0.2683	0.7889
18	bomsnp28075497	10847841	A	ADD	123	0.003446	1.262	0.2095
18	bomsnp28075498	10847842	T	ADD	123	0.003446	1.262	0.2095
18	bomsnp28075499	10847846	A	ADD	123	0.005662	1.215	0.227
18	bomsnp28075504	10847889	C	ADD	123	0.0008156	0.2683	0.7889
18	bomsnp28075505	10847890	T	ADD	123	-0.003099	-0.9199	0.3595
18	bomsnp28075507	10847894	A	ADD	123	0.005662	1.215	0.227
18	bomsnp28075508	10847910	T	ADD	123	0.0008156	0.2683	0.7889
18	bomsnp28075509	10847912	G	ADD	123	0.003569	1.323	0.1884
18	bomsnp28075512	10847920	T	ADD	123	-0.004285	-1.159	0.2489
18	bomsnp28075516	10847950	A	ADD	123	0.002562	0.9109	0.3642
18	bomsnp28075517	10847962	G	ADD	117	0.002871	0.9221	0.3585
18	bomsnp28075520	10847978	C	ADD	117	0.002871	0.9221	0.3585
18	bomsnp28075523	10848037	G	ADD	123	0.0006884	0.2131	0.8316
18	bomsnp28075532	10848093	C	ADD	123	0.003965	1.422	0.1576
18	bomsnp28075533	10848097	A	ADD	123	0.003965	1.422	0.1576
18	bomsnp28075539	10848137	G	ADD	123	0.007222	1.99	0.04892
18	bomsnp28075543	10848158	C	ADD	123	0.00451	1.334	0.1849
18	bomsnp28075544	10848166	A	ADD	123	0.008199	1.72	0.08803
18	bomsnp28075545	10848173	A	ADD	123	0.007492	2.493	0.01407
18	bomsnp28075550	10848227	C	ADD	123	0.002577	0.9009	0.3695
18	bomsnp28075556	10848281	C	ADD	123	-0.004937	-1.531	0.1286
18	bomsnp28075558	10848291	G	ADD	123	0.002789	0.9532	0.3425
18	bomsnp28075560	10848296	G	ADD	123	0.002789	0.9532	0.3425
18	bomsnp28075561	10848332	G	ADD	123	0.005662	1.215	0.227
18	bomsnp28075563	10848340	A	ADD	123	0.006399	2.394	0.01827
18	bomsnp28075575	10848390	T	ADD	119	0.00469	1.528	0.1294
18	bomsnp28075579	10848405	A	ADD	122	0.003159	0.9163	0.3614
18	bomsnp28075581	10848408	C	ADD	117	0.001197	0.3578	0.7212
18	bomsnp28075584	10848425	G	ADD	123	0.00451	1.334	0.1849
18	bomsnp28075586	10848434	C	ADD	117	0.001197	0.3578	0.7212
18	bomsnp28075587	10848437	T	ADD	117	0.003552	0.8721	0.385
18	bomsnp28075588	10848441	T	ADD	117	0.003552	0.8721	0.385
18	bomsnp28075591	10848481	C	ADD	123	0.006413	2.339	0.02101
18	bomsnp28075614	10848897	G	ADD	123	-0.00473	-1.252	0.2129
18	bomsnp28075626	10848941	A	ADD	123	-0.006782	-1.952	0.05331
18	bomsnp28075631	10849008	A	ADD	123	0.004696	1.584	0.1159
18	bomsnp28075633	10849047	G	ADD	123	0.004696	1.584	0.1159
18	bomsnp28075634	10849050	T	ADD	123	0.003147	0.9178	0.3606
18	bomsnp28075636	10849065	T	ADD	123	0.00127	0.4166	0.6777
18	bomsnp28075640	10849140	A	ADD	123	0.003147	0.9178	0.3606
18	bomsnp28075641	10849161	A	ADD	123	-0.006782	-1.952	0.05331
18	bomsnp28075648	10849214	C	ADD	120	0.004692	1.601	0.1121
18	bomsnp28075667	10849572	T	ADD	123	0.00459	1.311	0.1924
18	bomsnp28075674	10849620	A	ADD	123	0.003952	1.163	0.247
18	bomsnp28075675	10849626	A	ADD	123	-0.002855	-0.9027	0.3685
18	bomsnp28075677	10849674	G	ADD	123	0.001694	0.5669	0.5718
18	bomsnp28075679	10849680	C	ADD	123	-0.004873	-1.506	0.1346
18	bomsnp28075680	10849683	T	ADD	123	-0.004873	-1.506	0.1346
18	bomsnp28075685	10849728	T	ADD	123	-0.006782	-1.952	0.05331
18	bomsnp28075690	10849758	A	ADD	123	0.00447	1.129	0.2612
18	bomsnp28075691	10849764	A	ADD	123	0.004555	1.616	0.1088
18	bomsnp28075692	10849770	C	ADD	123	0.004555	1.616	0.1088
18	bomsnp28075694	10849809	C	ADD	123	0.001097	0.398	0.6914
18	bomsnp28075700	10849868	G	ADD	123	-0.004625	-1.374	0.172
18	bomsnp28075701	10849870	T	ADD	122	-0.006883	-1.972	0.05101
18	bomsnp28075702	10849878	T	ADD	123	-0.004625	-1.374	0.172
18	bomsnp28075732	10850303	G	ADD	122	0.002291	0.7287	0.4677
18	bomsnp28075734	10850313	C	ADD	123	0.004981	1.345	0.1811
18	bomsnp28075736	10850321	C	ADD	121	-0.00181	-0.6271	0.5318
18	bomsnp28075737	10850327	A	ADD	122	0.004996	1.345	0.1814
18	bomsnp28075739	10850350	C	ADD	123	-0.00251	-0.7197	0.4731
18	bomsnp28075740	10850362	G	ADD	120	0.005221	1.552	0.1234
18	bomsnp28075741	10850364	C	ADD	121	0.002743	0.6704	0.504
18	bomsnp28075742	10850369	C	ADD	123	0.001947	0.6732	0.5021
18	bomsnp28075744	10850373	A	ADD	123	0.004981	1.345	0.1811
18	bomsnp28075749	10850449	G	ADD	123	0.002197	0.6002	0.5496
18	bomsnp28075752	10850470	A	ADD	123	-0.002461	-0.8274	0.4097
18	bomsnp28075753	10850473	C	ADD	123	0.00776	1.532	0.1283
18	bomsnp28075757	10850539	A	ADD	123	-0.0005674	-0.2001	0.8417
18	bomsnp28075758	10850545	T	ADD	123	0.00776	1.532	0.1283
18	bomsnp28075760	10850563	A	ADD	123	0.00776	1.532	0.1283
18	bomsnp28075767	10850610	T	ADD	122	-0.004876	-1.501	0.136
18	bomsnp28075769	10850661	A	ADD	123	0.004815	1.541	0.126
18	bomsnp28075773	10850681	A	ADD	123	-0.00355	-1.063	0.2898
18	bomsnp28075776	10850691	A	ADD	123	-0.006782	-1.952	0.05331
18	bomsnp28075778	10850694	C	ADD	122	0.002785	1.002	0.3186
18	bomsnp28075780	10850703	T	ADD	122	0.001286	0.4683	0.6405
18	bomsnp28075782	10850706	A	ADD	123	0.001031	0.3406	0.734
18	bomsnp28075783	10850715	C	ADD	123	0.001031	0.3406	0.734
18	bomsnp28075793	10850826	C	ADD	123	0.001379	0.4991	0.6187
18	bomsnp28075794	10850833	A	ADD	123	0.001947	0.6699	0.5042
18	bomsnp28075802	10850899	C	ADD	123	0.00289	0.7119	0.478
18	bomsnp28075803	10850903	G	ADD	123	-0.006782	-1.952	0.05331
18	bomsnp28075804	10850904	A	ADD	123	0.001947	0.6699	0.5042
18	bomsnp28075815	10850944	T	ADD	123	0.0003739	0.1317	0.8954
18	bomsnp28075823	10850995	C	ADD	123	0.001379	0.4991	0.6187
18	bomsnp28075826	10851009	T	ADD	123	0.002479	0.8789	0.3812
18	bomsnp28075830	10851041	A	ADD	117	-0.0003693	-0.1229	0.9024
18	bomsnp28075839	10851085	A	ADD	123	0.001947	0.6699	0.5042
18	bomsnp28075841	10851097	G	ADD	123	0.001947	0.6699	0.5042
18	bomsnp28075844	10851143	A	ADD	123	0.004252	1.51	0.1337
18	bomsnp28075850	10851178	A	ADD	123	-0.001732	-0.4942	0.6221
18	bomsnp28075854	10851233	A	ADD	123	0.001947	0.6699	0.5042
18	bomsnp28075855	10851236	T	ADD	123	0.001947	0.6699	0.5042
18	bomsnp28075856	10851247	G	ADD	123	-0.001116	-0.3151	0.7533
18	bomsnp28075857	10851252	T	ADD	123	0.001947	0.6699	0.5042
18	bomsnp28075860	10851271	C	ADD	123	0.00289	0.7119	0.478
18	bomsnp28075861	10851283	A	ADD	123	0.0007656	0.2562	0.7982
18	bomsnp28075863	10851305	A	ADD	123	0.0007656	0.2562	0.7982
18	bomsnp28075866	10851311	C	ADD	123	0.003656	1.247	0.215
18	bomsnp28075868	10851313	A	ADD	123	0.003088	1.075	0.2847
18	bomsnp28075869	10851315	G	ADD	123	-0.001116	-0.3151	0.7533
18	bomsnp28075872	10851342	C	ADD	123	0.0004565	0.1586	0.8743
18	bomsnp28075873	10851343	A	ADD	123	0.004855	1.583	0.1161
18	bomsnp28075877	10851382	A	ADD	123	0.002012	0.7104	0.4789
18	bomsnp28075881	10851407	T	ADD	123	-0.001116	-0.3151	0.7533
18	bomsnp28075888	10851441	A	ADD	123	0.004019	1.381	0.1699
18	bomsnp28075890	10851451	G	ADD	123	0.004624	1.621	0.1077
18	bomsnp28075897	10851547	T	ADD	123	0.0052	1.692	0.09334
18	bomsnp28075898	10851550	T	ADD	123	0.004092	1.38	0.1703
18	bomsnp28075902	10851564	G	ADD	121	-0.006868	-2.024	0.04525
18	bomsnp28075907	10851589	A	ADD	121	0.005387	1.637	0.1044
18	bomsnp28075913	10851669	T	ADD	122	0.005079	1.469	0.1446
18	bomsnp28075914	10851677	T	ADD	123	0.005662	1.215	0.227
18	bomsnp28075915	10851678	C	ADD	122	0.007195	1.997	0.0482
18	bomsnp28075916	10851680	G	ADD	123	0.001011	0.2745	0.7842
18	bomsnp28075917	10851688	A	ADD	122	0.007297	1.445	0.1512
18	bomsnp28075918	10851692	T	ADD	122	-0.006392	-1.842	0.06796
18	bomsnp28075919	10851694	A	ADD	123	0.001011	0.2745	0.7842
18	bomsnp28075920	10851696	A	ADD	123	0.003825	1.124	0.2633
18	bomsnp28075921	10851697	C	ADD	122	-0.006392	-1.842	0.06796
18	bomsnp28075923	10851704	T	ADD	123	0.001011	0.2745	0.7842
18	bomsnp28075924	10851710	A	ADD	123	-0.001118	-0.3953	0.6933
18	bomsnp28075927	10851726	C	ADD	123	0.003976	1.41	0.1612
18	bomsnp28075928	10851730	T	ADD	123	0.003976	1.41	0.1612
18	bomsnp28075931	10851745	A	ADD	123	0.003976	1.41	0.1612
18	bomsnp28075934	10851769	A	ADD	123	0.005019	1.764	0.08035
18	bomsnp28075936	10851781	G	ADD	123	0.003726	1.341	0.1825
18	bomsnp28075937	10851782	T	ADD	123	0.0001494	0.04911	0.9609
18	bomsnp28075940	10851807	C	ADD	123	0.004069	0.893	0.3737
18	bomsnp28075944	10851818	G	ADD	123	6.687e-05	0.02411	0.9808
18	bomsnp28075945	10851827	C	ADD	123	0.001894	0.4841	0.6292
18	bomsnp28075955	10851897	T	ADD	123	-0.001269	-0.4363	0.6635
18	bomsnp28075978	10852067	A	ADD	123	0.004976	1.688	0.09406
18	bomsnp28075979	10852074	C	ADD	123	0.001371	0.3259	0.7451
18	bomsnp28075980	10852078	G	ADD	123	0.003349	1.21	0.2288
18	bomsnp28075983	10852084	A	ADD	123	0.00468	1.463	0.1462
18	bomsnp28075997	10852184	A	ADD	123	0.003173	1.019	0.3104
18	bomsnp28075998	10852185	T	ADD	123	0.003173	1.019	0.3104
18	bomsnp28076002	10852204	A	ADD	123	0.003347	1.172	0.2436
18	bomsnp28076004	10852211	C	ADD	123	-0.006782	-1.952	0.05331
18	bomsnp28076005	10852227	T	ADD	123	0.0008832	0.2309	0.8178
18	bomsnp28076011	10852401	G	ADD	123	0.003357	1.144	0.2549
18	bomsnp28076012	10852402	C	ADD	123	0.0008832	0.2309	0.8178
18	bomsnp28076013	10852407	A	ADD	123	0.00776	1.532	0.1283
18	bomsnp28076015	10852418	T	ADD	123	0.004633	1.578	0.1172
18	bomsnp28076016	10852424	A	ADD	123	0.005336	1.729	0.08647
18	bomsnp28076017	10852427	T	ADD	123	0.006802	2.167	0.0323
18	bomsnp28076023	10852460	T	ADD	123	0.0004071	0.1177	0.9065
18	bomsnp28076025	10852465	C	ADD	123	0.0006745	0.2218	0.8249
18	bomsnp28076026	10852467	G	ADD	123	0.0006745	0.2218	0.8249
18	bomsnp28076029	10852521	C	ADD	123	-0.002838	-0.6733	0.5021
18	bomsnp28076037	10852662	C	ADD	123	-0.006782	-1.952	0.05331
18	bomsnp28076048	10852840	T	ADD	123	-0.001632	-0.4492	0.6541
18	bomsnp28076049	10852842	A	ADD	123	0.004295	1.556	0.1225
18	bomsnp28076050	10852860	G	ADD	123	0.003618	1.149	0.2531
18	bomsnp28076052	10852864	C	ADD	123	0.003618	1.149	0.2531
18	bomsnp28076054	10852868	A	ADD	123	-0.001741	-0.3875	0.6991
18	bomsnp28076056	10852874	A	ADD	123	-0.001741	-0.3875	0.6991
18	bomsnp28076061	10852958	A	ADD	123	0.002624	0.6071	0.5449
18	bomsnp28076063	10852962	T	ADD	123	0.00451	1.334	0.1849
18	bomsnp28076073	10853098	C	ADD	123	0.0005381	0.1921	0.848
18	bomsnp28076084	10853291	C	ADD	123	-0.0004339	-0.1553	0.8768
18	bomsnp28076094	10853427	A	ADD	123	0.005416	1.765	0.08009
18	bomsnp28076100	10853491	A	ADD	123	-0.003851	-1.379	0.1705
18	bomsnp28076102	10853534	T	ADD	123	-0.00128	-0.4499	0.6536
18	bomsnp28076108	10853577	T	ADD	123	-0.003005	-1.083	0.2811
18	bomsnp28076130	10853822	C	ADD	123	-0.002363	-0.8451	0.3998
18	bomsnp28076137	10853879	T	ADD	122	-0.0008502	-0.2951	0.7684
18	bomsnp28076146	10853998	C	ADD	123	-0.0009765	-0.3409	0.7338
18	bomsnp28076148	10854030	G	ADD	123	-0.001725	-0.6016	0.5486
18	bomsnp28076159	10854123	T	ADD	123	-0.0009765	-0.3409	0.7338
18	bomsnp28076187	10854582	G	ADD	123	-0.002049	-0.7451	0.4577
18	bomsnp28076189	10854598	A	ADD	123	-0.001655	-0.602	0.5483
18	bomsnp28076197	10854661	T	ADD	123	-0.0009765	-0.3409	0.7338
18	bomsnp28076203	10854671	G	ADD	123	-0.001052	-0.3825	0.7028
18	bomsnp28076231	10854836	C	ADD	122	-0.002372	-0.8862	0.3773
18	bomsnp28076233	10854847	G	ADD	122	-0.002372	-0.8862	0.3773
18	bomsnp28076235	10854867	A	ADD	123	-0.001561	-0.5551	0.5799
18	bomsnp28076270	10855294	A	ADD	123	-0.001661	-0.6193	0.537
18	bomsnp28076275	10855315	T	ADD	123	-0.001367	-0.5016	0.6169
18	bomsnp28076286	10855362	A	ADD	123	-0.00312	-1.16	0.2485
18	bomsnp28076287	10855368	T	ADD	123	-0.006408	-1.255	0.2119
18	bomsnp28076300	10855506	G	ADD	123	-0.001675	-0.6012	0.5489
18	bomsnp28076308	10855564	A	ADD	123	-0.002805	-0.5593	0.577
18	bomsnp28076313	10855594	A	ADD	123	-0.001182	-0.4125	0.6807
18	bomsnp28076319	10855690	G	ADD	122	-0.002362	-0.8639	0.3894
18	bomsnp28076324	10855731	T	ADD	122	-0.002528	-0.9513	0.3434
18	bomsnp28076333	10855776	G	ADD	122	-0.001935	-0.7175	0.4745
18	bomsnp28076339	10856026	G	ADD	121	-0.00234	-0.8892	0.3757
18	bomsnp28076348	10856112	C	ADD	121	-0.002182	-0.799	0.4259
18	bomsnp28076351	10856121	C	ADD	123	-0.001759	-0.6278	0.5314
18	bomsnp28076356	10856162	G	ADD	121	-0.001425	-0.4916	0.6239
18	bomsnp28076359	10856211	A	ADD	121	-0.001708	-0.5907	0.5559
18	bomsnp28076360	10856215	T	ADD	121	-0.001708	-0.5907	0.5559
18	bomsnp28076372	10856282	C	ADD	121	-0.002491	-0.876	0.3829
18	bomsnp28076374	10856287	G	ADD	121	-0.002389	-0.8196	0.4142
18	bomsnp28076376	10856289	T	ADD	121	-0.002389	-0.8196	0.4142
18	bomsnp28076377	10856294	G	ADD	122	-0.002525	-0.8956	0.3723
18	bomsnp28076387	10856338	A	ADD	123	-0.001454	-0.5092	0.6116
18	bomsnp28076388	10856345	C	ADD	123	-0.002718	-0.9422	0.348
18	bomsnp28076390	10856349	G	ADD	123	-0.003184	-1.131	0.2606
18	bomsnp28076395	10856365	C	ADD	123	-0.003101	-1.113	0.2678
18	bomsnp28076407	10856456	T	ADD	122	-0.002287	-0.82	0.4139
18	bomsnp28076414	10856517	C	ADD	122	-0.002458	-0.8787	0.3814
18	bomsnp28076420	10856587	T	ADD	122	-0.00298	-0.959	0.3395
18	bomsnp28076426	10856676	A	ADD	122	-0.003864	-1.438	0.1531
18	bomsnp28076428	10856683	T	ADD	122	-0.003444	-1.15	0.2524
18	bomsnp28076429	10856708	G	ADD	122	-0.003228	-1.171	0.244
18	bomsnp28076444	10856792	A	ADD	122	-0.003853	-1.331	0.1859
18	bomsnp28076457	10856921	C	ADD	120	-0.003507	-1.178	0.2413
18	bomsnp28076462	10856977	T	ADD	120	-0.001979	-0.4444	0.6576
18	bomsnp28076469	10857137	G	ADD	121	0.0003754	0.07513	0.9402
18	bomsnp28076473	10857183	T	ADD	120	0.0004301	0.08728	0.9306
18	bomsnp28076516	10857499	A	ADD	122	-0.003198	-1.093	0.2768
18	bomsnp28076518	10857503	T	ADD	122	-0.002604	-0.9367	0.3509
18	bomsnp28076519	10857516	T	ADD	122	-0.00223	-0.7496	0.455
18	bomsnp28076527	10857855	T	ADD	123	-0.002986	-1.113	0.2678
18	bomsnp28076532	10857895	T	ADD	123	-0.004249	-1.558	0.1219
18	bomsnp28076547	10858129	C	ADD	123	-0.002051	-0.6638	0.5081
18	bomsnp28076555	10858144	G	ADD	123	-0.004044	-1.494	0.1379
18	bomsnp28076572	10858246	G	ADD	123	-0.003024	-0.9655	0.3363
18	bomsnp28076573	10858247	C	ADD	123	-0.003024	-0.9655	0.3363
18	bomsnp28076582	10858319	T	ADD	123	-0.002478	-0.5381	0.5915
18	bomsnp28076583	10858326	A	ADD	123	-0.004044	-1.494	0.1379
18	bomsnp28076588	10858367	C	ADD	122	-0.003923	-1.347	0.1806
18	bomsnp28076601	10858500	A	ADD	123	-0.002051	-0.6638	0.5081
18	bomsnp28076602	10858503	A	ADD	123	-0.002051	-0.6638	0.5081
18	bomsnp28076607	10858512	G	ADD	123	-0.002051	-0.6638	0.5081
18	bomsnp28076623	10858584	G	ADD	123	-0.003626	-1.348	0.1802
18	bomsnp28076641	10858688	G	ADD	123	-0.002051	-0.6638	0.5081
18	bomsnp28076643	10858698	G	ADD	123	-0.002977	-0.5918	0.5551
18	bomsnp28076658	10858761	T	ADD	121	-0.003307	-1.2	0.2326
18	bomsnp28076667	10858837	A	ADD	123	-0.002051	-0.6638	0.5081
18	bomsnp28076675	10858880	T	ADD	123	-0.001949	-0.6789	0.4985
18	bomsnp28076688	10859535	A	ADD	123	-0.002051	-0.6638	0.5081
18	bomsnp28076694	10859607	T	ADD	123	-0.003496	-1.296	0.1975
18	bomsnp28076696	10859617	A	ADD	123	-0.004536	-1.588	0.1151
18	bomsnp28076697	10859642	A	ADD	123	-0.004536	-1.588	0.1151
18	bomsnp28076702	10859698	C	ADD	123	-0.004044	-1.494	0.1379
18	bomsnp28076712	10859764	G	ADD	123	-0.003632	-1.318	0.1901
18	bomsnp28076714	10859781	C	ADD	123	-0.006599	-1.642	0.1034
18	bomsnp28076715	10859783	A	ADD	123	-0.006599	-1.642	0.1034
18	bomsnp28076725	10859893	C	ADD	123	-0.002	-0.7242	0.4704
18	bomsnp28076732	10859958	G	ADD	123	-0.002357	-0.7876	0.4325
18	bomsnp28076733	10859960	T	ADD	123	-0.004008	-0.8025	0.4239
18	bomsnp28076743	10859989	G	ADD	123	-0.004319	-1.008	0.3158
18	bomsnp28076762	10860106	C	ADD	123	-0.004044	-1.494	0.1379
18	bomsnp28076786	10860305	G	ADD	123	-0.003526	-1.325	0.1879
18	bomsnp28076788	10860314	G	ADD	122	-0.001371	-0.4767	0.6345
18	bomsnp28076800	10860380	G	ADD	122	-0.001806	-0.4934	0.6227
18	bomsnp28076811	10860441	G	ADD	122	-0.0031	-1.146	0.2541
18	bomsnp28076817	10860605	A	ADD	122	-0.00209	-0.6806	0.4975
18	bomsnp28076842	10860824	C	ADD	123	-0.004385	-1.486	0.1399
18	bomsnp28076844	10860829	T	ADD	123	-0.003044	-1.009	0.3153
18	bomsnp28076854	10860878	C	ADD	123	-0.002051	-0.6638	0.5081
18	bomsnp28076855	10860914	T	ADD	123	-0.002977	-0.5918	0.5551
18	bomsnp28076856	10860917	G	ADD	123	-0.004044	-1.494	0.1379
18	bomsnp28076882	10861132	G	ADD	123	-0.002007	-0.3884	0.6985
18	bomsnp28076886	10861141	A	ADD	123	0.00339	1.232	0.2203
18	bomsnp28076889	10861147	T	ADD	123	0.00339	1.232	0.2203
18	bomsnp28076891	10861183	C	ADD	123	0.00339	1.232	0.2203
18	bomsnp28076894	10861221	C	ADD	123	0.00339	1.232	0.2203
18	bomsnp28076896	10861228	A	ADD	123	0.00339	1.232	0.2203
18	bomsnp28076897	10861250	A	ADD	122	0.003108	1.133	0.2595
18	bomsnp28076903	10861307	A	ADD	122	-0.003498	-0.7502	0.4547
18	bomsnp28076906	10861340	A	ADD	122	0.005332	2.04	0.04363
18	bomsnp28076907	10861354	A	ADD	122	0.005332	2.04	0.04363
18	bomsnp28076910	10861372	A	ADD	122	0.005991	2.204	0.02951
18	bomsnp28076920	10861406	G	ADD	123	0.004467	1.66	0.09953
18	bomsnp28076934	10861532	G	ADD	123	0.005277	1.943	0.05441
18	bomsnp28076945	10861587	T	ADD	123	0.004467	1.66	0.09953
18	bomsnp28076951	10861596	A	ADD	123	0.005456	2.087	0.03905
18	bomsnp28076959	10861629	A	ADD	123	0.004467	1.66	0.09953
18	bomsnp28076960	10861633	A	ADD	123	0.005381	1.965	0.05179
18	bomsnp28076965	10861655	A	ADD	123	0.004467	1.66	0.09953
18	bomsnp28076970	10861687	A	ADD	123	0.004467	1.66	0.09953
18	bomsnp28076975	10861752	G	ADD	123	0.003861	1.434	0.1543
18	bomsnp28076976	10861753	G	ADD	123	-0.002007	-0.3884	0.6985
18	bomsnp28076986	10861810	T	ADD	123	0.005456	2.087	0.03905
18	bomsnp28076988	10861818	A	ADD	123	0.006604	1.268	0.2072
18	bomsnp28076996	10861844	A	ADD	123	0.003861	1.434	0.1543
18	bomsnp28077000	10861897	A	ADD	123	-0.002321	-0.4219	0.6738
18	bomsnp28077001	10861909	C	ADD	123	0.005381	1.965	0.05179
18	bomsnp28077003	10861917	G	ADD	123	0.005381	1.965	0.05179
18	bomsnp28077013	10861991	G	ADD	123	0.005513	2.1	0.03785
18	bomsnp28077047	10862418	C	ADD	123	0.004577	1.762	0.08073
18	bomsnp28077054	10862489	T	ADD	123	0.007027	1.456	0.148
18	bomsnp28077062	10862549	G	ADD	123	0.005445	2.012	0.04651
18	bomsnp28077077	10862612	G	ADD	123	-0.00426	-1.098	0.2747
18	bomsnp28077090	10862670	G	ADD	123	0.00415	1.553	0.1232
18	bomsnp28077093	10862721	T	ADD	123	0.004136	1.481	0.1414
18	bomsnp28077094	10862726	G	ADD	123	0.00366	1.4	0.1641
18	bomsnp28077097	10862746	G	ADD	123	0.003544	1.376	0.1714
18	bomsnp28077107	10862776	T	ADD	122	0.003516	0.9425	0.3479
18	bomsnp28077120	10862935	T	ADD	123	0.002563	0.9408	0.3487
18	bomsnp28077124	10862973	G	ADD	123	0.005396	2.049	0.04271
18	bomsnp28077133	10863037	C	ADD	123	0.003086	1.19	0.2366
18	bomsnp28077134	10863042	T	ADD	123	0.003251	1.261	0.2097
18	bomsnp28077137	10863047	A	ADD	123	0.005456	2.087	0.03905
18	bomsnp28077140	10863064	A	ADD	123	0.003239	1.257	0.2113
18	bomsnp28077149	10863124	C	ADD	123	0.003861	1.434	0.1543
18	bomsnp28077155	10863169	A	ADD	123	0.005456	2.087	0.03905
18	bomsnp28077161	10863300	G	ADD	123	0.005647	2.094	0.03846
18	bomsnp28077171	10863361	A	ADD	122	0.00448	1.673	0.09704
18	bomsnp28077172	10863363	C	ADD	122	-0.002428	-0.4907	0.6246
18	bomsnp28077178	10863404	A	ADD	121	0.00421	1.576	0.1178
18	bomsnp28077179	10863407	T	ADD	122	0.004319	1.631	0.1056
18	bomsnp28077182	10863424	T	ADD	122	0.004132	1.554	0.123
18	bomsnp28077187	10863441	A	ADD	122	0.004132	1.554	0.123
18	bomsnp28077189	10863470	G	ADD	122	0.003588	1.336	0.1842
18	bomsnp28077194	10863576	C	ADD	123	0.006002	2.205	0.02941
18	bomsnp28077200	10863610	A	ADD	123	0.003806	1.414	0.1601
18	bomsnp28077218	10863686	G	ADD	123	0.004786	1.774	0.07858
18	bomsnp28077219	10863687	A	ADD	123	0.005456	2.087	0.03905
18	bomsnp28077251	10863942	A	ADD	123	0.003106	1.19	0.2364
18	bomsnp28077285	10864249	A	ADD	123	0.00392	1.456	0.148
18	bomsnp28077289	10864257	A	ADD	123	0.001986	0.7461	0.4571
18	bomsnp28077294	10864286	C	ADD	123	0.005453	2.011	0.04663
18	bomsnp28077307	10864333	A	ADD	123	0.001542	0.3912	0.6963
18	bomsnp28077317	10864462	A	ADD	123	0.005869	1.243	0.2165
18	bomsnp28077318	10864469	T	ADD	123	0.004212	1.582	0.1163
18	bomsnp28077325	10864563	G	ADD	123	0.004212	1.582	0.1163
18	bomsnp28077327	10864622	G	ADD	123	0.001542	0.3912	0.6963
18	bomsnp28077329	10864644	A	ADD	123	0.001542	0.3912	0.6963
18	bomsnp28077330	10864651	A	ADD	123	0.01032	1.934	0.05547
18	bomsnp28077331	10864652	G	ADD	123	0.01032	1.934	0.05547
18	bomsnp28077335	10864685	T	ADD	123	0.001542	0.3912	0.6963
18	bomsnp28077342	10864743	A	ADD	123	0.01032	1.934	0.05547
18	bomsnp28077352	10864776	A	ADD	122	0.005096	1.899	0.06011
18	bomsnp28077353	10864778	C	ADD	122	0.002424	0.9059	0.3669
18	bomsnp28077356	10864808	A	ADD	123	0.004559	1.709	0.09009
18	bomsnp28077357	10864814	T	ADD	123	0.003601	1.328	0.1867
18	bomsnp28077362	10864880	C	ADD	123	0.004559	1.709	0.09009
18	bomsnp28077379	10865055	A	ADD	123	0.001075	0.3141	0.754
18	bomsnp28077384	10865095	G	ADD	123	0.003601	1.328	0.1867
18	bomsnp28077389	10865137	G	ADD	123	0.002651	0.9368	0.3508
18	bomsnp28077390	10865139	T	ADD	123	0.001729	0.5274	0.5989
18	bomsnp28077393	10865164	C	ADD	123	0.000573	0.1988	0.8428
18	bomsnp28077399	10865263	C	ADD	123	0.002651	0.9368	0.3508
18	bomsnp28077400	10865281	G	ADD	123	0.002651	0.9368	0.3508
18	bomsnp28077401	10865289	C	ADD	123	0.002651	0.9368	0.3508
18	bomsnp28077418	10865381	G	ADD	123	0.002044	0.7246	0.4701
18	bomsnp28077423	10865420	C	ADD	123	0.002545	0.9142	0.3625
18	bomsnp28077425	10865431	A	ADD	123	-0.001217	-0.239	0.8115
18	bomsnp28077430	10865472	C	ADD	123	0.003131	1.086	0.2797
18	bomsnp28077436	10865501	C	ADD	123	0.003131	1.086	0.2797
18	bomsnp28077437	10865503	G	ADD	123	0.003131	1.086	0.2797
18	bomsnp28077443	10865519	A	ADD	123	0.00301	1.046	0.2978
18	bomsnp28077448	10865589	G	ADD	120	0.002003	0.712	0.4779
18	bomsnp28077450	10865604	G	ADD	120	0.002003	0.712	0.4779
18	bomsnp28077466	10865730	C	ADD	123	0.002651	0.9368	0.3508
18	bomsnp28077473	10865782	G	ADD	123	0.000573	0.1988	0.8428
18	bomsnp28077474	10865787	A	ADD	123	0.002044	0.7246	0.4701
18	bomsnp28077475	10865793	A	ADD	123	0.002044	0.7246	0.4701
18	bomsnp28077476	10865795	G	ADD	123	0.002044	0.7246	0.4701
18	bomsnp28077478	10865807	C	ADD	123	0.002044	0.7246	0.4701
18	bomsnp28077479	10865811	A	ADD	123	0.002044	0.7246	0.4701
18	bomsnp28077482	10865820	A	ADD	123	0.000573	0.1988	0.8428
18	bomsnp28077485	10865832	C	ADD	123	0.000573	0.1988	0.8428
18	bomsnp28077495	10865948	C	ADD	123	0.002651	0.9368	0.3508
18	bomsnp28077501	10866093	A	ADD	123	0.002651	0.9368	0.3508
18	bomsnp28077510	10866159	T	ADD	122	0.002445	0.868	0.3872
18	bomsnp28077513	10866165	T	ADD	122	0.002445	0.868	0.3872
18	bomsnp28077534	10866325	G	ADD	122	0.0009778	0.3362	0.7373
18	bomsnp28077538	10866359	T	ADD	123	0.00164	0.5533	0.5811
18	bomsnp28077553	10866440	G	ADD	123	0.000573	0.1988	0.8428
18	bomsnp28077563	10866554	T	ADD	123	0.00164	0.5533	0.5811
18	bomsnp28077564	10866560	G	ADD	123	0.00164	0.5533	0.5811
18	bomsnp28077570	10866599	C	ADD	123	-0.001294	-0.2398	0.8109
18	bomsnp28077574	10866629	T	ADD	123	0.00164	0.5533	0.5811
18	bomsnp28077591	10866682	G	ADD	122	0.002445	0.868	0.3872
18	bomsnp28077594	10866714	C	ADD	122	-0.001715	-0.3194	0.75
18	bomsnp28077603	10866782	G	ADD	123	-0.001294	-0.2398	0.8109
18	bomsnp28077617	10866900	G	ADD	123	0.002651	0.9368	0.3508
18	bomsnp28077624	10866930	A	ADD	123	0.002651	0.9368	0.3508
18	bomsnp28077632	10867372	T	ADD	119	-0.005332	-1.535	0.1275
18	bomsnp28077637	10870668	A	ADD	122	0.002188	0.8504	0.3968
18	bomsnp28077638	10870669	A	ADD	122	0.002188	0.8504	0.3968
18	bomsnp28077640	10870671	C	ADD	122	0.002188	0.8504	0.3968
18	bomsnp28077652	10870713	T	ADD	121	0.002243	0.8675	0.3875
18	bomsnp28077653	10870733	G	ADD	121	0.002243	0.8675	0.3875
18	bomsnp28077658	10870781	C	ADD	123	0.002651	0.9368	0.3508
18	bomsnp28077661	10870797	T	ADD	123	0.002651	0.9368	0.3508
18	bomsnp28077665	10870813	C	ADD	123	0.001192	0.4115	0.6814
18	bomsnp28077667	10870828	G	ADD	123	0.002651	0.9368	0.3508
18	bomsnp28077671	10870862	T	ADD	123	0.001192	0.4115	0.6814
18	bomsnp28077672	10870866	A	ADD	123	0.002651	0.9368	0.3508
18	bomsnp28077674	10870883	T	ADD	123	0.002651	0.9368	0.3508
18	bomsnp28077686	10870971	C	ADD	123	0.002651	0.9368	0.3508
18	bomsnp28077692	10871029	T	ADD	123	0.003834	1.317	0.1903
18	bomsnp28077702	10871151	A	ADD	123	-0.001294	-0.2398	0.8109
18	bomsnp28077705	10871165	G	ADD	123	-0.001294	-0.2398	0.8109
18	bomsnp28077716	10871324	T	ADD	122	0.001514	0.5137	0.6084
18	bomsnp28077720	10871333	C	ADD	122	0.002445	0.868	0.3872
18	bomsnp28077734	10871398	A	ADD	121	0.00306	1.103	0.2724
18	bomsnp28077759	10871490	A	ADD	123	0.0018	0.6338	0.5275
18	bomsnp28077782	10871907	T	ADD	123	0.001927	0.6793	0.4983
18	bomsnp28077784	10871919	C	ADD	123	0.0008219	0.2847	0.7764
18	bomsnp28077785	10871921	T	ADD	123	0.0008219	0.2847	0.7764
18	bomsnp28077793	10872002	T	ADD	122	0.001514	0.5137	0.6084
18	bomsnp28077796	10872009	T	ADD	122	0.002445	0.868	0.3872
18	bomsnp28077799	10872020	A	ADD	122	0.0009358	0.2749	0.7839
18	bomsnp28077802	10872026	T	ADD	123	0.000573	0.1988	0.8428
18	bomsnp28077805	10872042	A	ADD	123	0.002651	0.9368	0.3508
18	bomsnp28077806	10872044	A	ADD	123	0.000573	0.1988	0.8428
18	bomsnp28077818	10872143	T	ADD	123	0.001729	0.5274	0.5989
18	bomsnp28077820	10872148	A	ADD	123	-0.001294	-0.2398	0.8109
18	bomsnp28077824	10872166	A	ADD	123	0.005523	1.868	0.06424
18	bomsnp28077828	10872180	T	ADD	123	0.005523	1.868	0.06424
18	bomsnp28077833	10872201	T	ADD	123	0.008529	1.714	0.08923
18	bomsnp28077835	10872219	C	ADD	123	0.001729	0.5274	0.5989
18	bomsnp28077836	10872224	G	ADD	123	0.002651	0.9368	0.3508
18	bomsnp28077837	10872226	A	ADD	123	0.002044	0.7246	0.4701
18	bomsnp28077838	10872260	T	ADD	123	-0.0007575	-0.2464	0.8058
18	bomsnp28077841	10872306	G	ADD	123	0.003661	1.271	0.2062
18	bomsnp28077849	10872380	C	ADD	123	0.0004539	0.1401	0.8888
18	bomsnp28077852	10872396	A	ADD	123	0.0004539	0.1401	0.8888
18	bomsnp28077853	10872401	G	ADD	123	0.000953	0.3173	0.7516
18	bomsnp28077854	10872411	A	ADD	123	0.009556	2.268	0.02519
18	bomsnp28077855	10872428	T	ADD	123	0.004426	1.589	0.1147
18	bomsnp28077863	10872462	T	ADD	123	0.0004921	0.1854	0.8532
18	bomsnp28077869	10872522	A	ADD	123	-3.003e-05	-0.009784	0.9922
18	bomsnp28077872	10872542	G	ADD	123	0.000859	0.268	0.7891
18	bomsnp28077876	10872564	T	ADD	123	0.003654	1.332	0.1853
18	bomsnp28077911	10872911	A	ADD	123	-3.003e-05	-0.009784	0.9922
18	bomsnp28077916	10872950	T	ADD	123	0.003163	0.9062	0.3667
18	bomsnp28077929	10873093	G	ADD	123	0.003163	0.9062	0.3667
18	bomsnp28077932	10873117	T	ADD	123	0.008084	1.717	0.08858
18	bomsnp28077935	10873134	G	ADD	123	0.003524	1.208	0.2295
18	bomsnp28077940	10873169	G	ADD	123	-3.003e-05	-0.009784	0.9922
18	bomsnp28077942	10873171	C	ADD	123	0.0006418	0.2075	0.836
18	bomsnp28077943	10873173	G	ADD	123	-3.003e-05	-0.009784	0.9922
18	bomsnp28077954	10873230	T	ADD	123	0.003163	0.9062	0.3667
18	bomsnp28077957	10873235	C	ADD	123	0.001865	0.6729	0.5023
18	bomsnp28077979	10873412	A	ADD	123	0.003647	1.276	0.2046
18	bomsnp28077980	10873414	A	ADD	123	-0.003809	-0.7176	0.4744
18	bomsnp28077988	10873475	A	ADD	123	0.004426	1.589	0.1147
18	bomsnp28077990	10873488	G	ADD	123	0.00539	1.909	0.05866
18	bomsnp28077995	10873520	G	ADD	123	0.00349	1.284	0.2016
18	bomsnp28077998	10873538	A	ADD	123	0.003077	1.058	0.2921
18	bomsnp28077999	10873539	C	ADD	123	0.003706	1.282	0.2024
18	bomsnp28078002	10873593	C	ADD	123	0.0001588	0.0575	0.9542
18	bomsnp28078003	10873595	T	ADD	123	9.731e-05	0.03541	0.9718
18	bomsnp28078008	10873646	A	ADD	122	-0.0002017	-0.07365	0.9414
18	bomsnp28078009	10873662	C	ADD	122	-0.0002656	-0.08562	0.9319
18	bomsnp28078010	10873677	T	ADD	122	0.004469	1.671	0.09746
18	bomsnp28078011	10873678	G	ADD	122	0.002297	0.8381	0.4037
18	bomsnp28078017	10873715	A	ADD	123	0.004084	1.482	0.1409
18	bomsnp28078019	10873727	G	ADD	123	0.004084	1.482	0.1409
18	bomsnp28078022	10873749	C	ADD	123	0.007483	1.609	0.1103
18	bomsnp28078023	10873758	C	ADD	123	0.003163	0.9062	0.3667
18	bomsnp28078033	10873852	G	ADD	123	0.008529	1.714	0.08923
18	bomsnp28078036	10873882	A	ADD	123	0.004084	1.482	0.1409
18	bomsnp28078041	10873909	T	ADD	123	0.001532	0.5397	0.5904
18	bomsnp28078052	10874000	T	ADD	123	-0.0004255	-0.1281	0.8983
18	bomsnp28078061	10874055	A	ADD	123	-0.00159	-0.4854	0.6283
18	bomsnp28078062	10874068	C	ADD	123	0.002254	0.7866	0.4331
18	bomsnp28078071	10874103	T	ADD	123	0.003048	0.8891	0.3758
18	bomsnp28078079	10874138	C	ADD	123	-0.0003577	-0.1046	0.9169
18	bomsnp28078087	10874224	A	ADD	123	-0.0003577	-0.1046	0.9169
18	bomsnp28078088	10874225	T	ADD	123	-0.0003577	-0.1046	0.9169
18	bomsnp28078090	10874228	T	ADD	123	-0.0003577	-0.1046	0.9169
18	bomsnp28078094	10874242	C	ADD	123	-0.0003577	-0.1046	0.9169
18	bomsnp28078095	10874247	T	ADD	123	0.007583	2.452	0.01567
18	bomsnp28078102	10874392	G	ADD	123	-0.0003577	-0.1046	0.9169
18	bomsnp28078103	10874398	A	ADD	123	-0.0003577	-0.1046	0.9169
18	bomsnp28078107	10874423	T	ADD	123	0.004233	1.525	0.13
18	bomsnp28078108	10874428	A	ADD	123	0.004098	0.9983	0.3202
18	bomsnp28078110	10874456	G	ADD	123	-0.0003577	-0.1046	0.9169
18	bomsnp28078119	10874632	T	ADD	123	-0.0003577	-0.1046	0.9169
18	bomsnp28078122	10874649	G	ADD	123	0.003163	0.9062	0.3667
18	bomsnp28078123	10874654	T	ADD	123	0.003163	0.9062	0.3667
18	bomsnp28078125	10874664	C	ADD	123	-0.0003577	-0.1046	0.9169
18	bomsnp28078135	10874760	A	ADD	122	0.003715	1.048	0.2969
18	bomsnp28078137	10874787	C	ADD	122	0.004888	1.78	0.07763
18	bomsnp28078163	10875617	T	ADD	123	0.0009403	0.2251	0.8223
18	bomsnp28078165	10875629	T	ADD	123	0.003863	1.084	0.2806
18	bomsnp28078167	10875664	A	ADD	123	0.003863	1.084	0.2806
18	bomsnp28078175	10875752	A	ADD	123	-0.0003577	-0.1046	0.9169
18	bomsnp28078182	10875795	G	ADD	123	-0.0003577	-0.1046	0.9169
18	bomsnp28078183	10875808	A	ADD	123	-0.0003577	-0.1046	0.9169
18	bomsnp28078186	10875832	T	ADD	123	-0.0003577	-0.1046	0.9169
18	bomsnp28078191	10875881	T	ADD	123	-0.0008142	-0.1485	0.8822
18	bomsnp28078200	10875984	A	ADD	123	-0.0003577	-0.1046	0.9169
18	bomsnp28078201	10875986	A	ADD	123	-0.0003239	-0.09522	0.9243
18	bomsnp28078206	10876028	G	ADD	123	-0.0003577	-0.1046	0.9169
18	bomsnp28078207	10876033	T	ADD	123	-0.0003577	-0.1046	0.9169
18	bomsnp28078208	10876043	A	ADD	123	0.004407	1.03	0.3052
18	bomsnp28078211	10876051	G	ADD	123	-0.0003577	-0.1046	0.9169
18	bomsnp28078214	10876118	T	ADD	123	0.004233	1.525	0.13
18	bomsnp28078215	10876121	T	ADD	123	0.003863	1.084	0.2806
18	bomsnp28078216	10876163	C	ADD	123	0.003863	1.084	0.2806
18	bomsnp28078219	10876191	A	ADD	123	0.004233	1.525	0.13
18	bomsnp28078221	10876218	C	ADD	123	0.004233	1.525	0.13
18	bomsnp28078249	10876434	T	ADD	123	0.004963	1.815	0.07213
18	bomsnp28078250	10876435	T	ADD	123	0.004963	1.815	0.07213
18	bomsnp28078253	10876452	G	ADD	123	0.003863	1.084	0.2806
18	bomsnp28078255	10876476	A	ADD	123	-0.0003577	-0.1046	0.9169
18	bomsnp28078257	10876493	T	ADD	123	-0.0003577	-0.1046	0.9169
18	bomsnp28078259	10876507	G	ADD	123	-0.002008	-0.6205	0.5361
18	bomsnp28078261	10876513	T	ADD	123	-0.002008	-0.6205	0.5361
18	bomsnp28078262	10876515	T	ADD	123	-0.002008	-0.6205	0.5361
18	bomsnp28078287	10876858	T	ADD	123	-0.002804	-0.9189	0.36
18	bomsnp28078289	10876880	T	ADD	123	0.004201	1.5	0.1363
18	bomsnp28078298	10876982	G	ADD	123	0.007583	2.452	0.01567
18	bomsnp28078302	10876992	C	ADD	123	0.007583	2.452	0.01567
18	bomsnp28078306	10877020	G	ADD	123	0.007583	2.452	0.01567
18	bomsnp28078310	10877037	C	ADD	123	0.003457	1.267	0.2078
18	bomsnp28078317	10877063	G	ADD	123	0.005992	1.991	0.04886
18	bomsnp28078318	10877066	T	ADD	123	-0.0008314	-0.2479	0.8047
18	bomsnp28078319	10877079	G	ADD	123	0.002172	0.7447	0.458
18	bomsnp28078323	10877094	G	ADD	123	0.007483	1.609	0.1103
18	bomsnp28078324	10877096	G	ADD	123	0.006587	1.484	0.1406
18	bomsnp28078325	10877099	G	ADD	123	0.007483	1.609	0.1103
18	bomsnp28078330	10877120	G	ADD	123	0.004901	1.74	0.08455
18	bomsnp28078332	10877130	A	ADD	123	0.004901	1.74	0.08455
18	bomsnp28078334	10877136	A	ADD	123	0.004518	1.566	0.12
18	bomsnp28078336	10877141	G	ADD	123	0.004263	1.267	0.2078
18	bomsnp28078338	10877154	A	ADD	123	-0.0008314	-0.2479	0.8047
18	bomsnp28078341	10877201	G	ADD	123	-3.657e-05	-0.01148	0.9909
18	bomsnp28078342	10877207	G	ADD	123	0.003863	1.084	0.2806
18	bomsnp28078352	10877335	T	ADD	123	0.008529	1.714	0.08923
18	bomsnp28078356	10877375	G	ADD	123	0.001752	0.6318	0.5288
18	bomsnp28078370	10877536	A	ADD	123	-0.001904	-0.6575	0.5122
18	bomsnp28078371	10877539	T	ADD	123	-0.001904	-0.6575	0.5122
18	bomsnp28078376	10877590	G	ADD	123	0.001752	0.6318	0.5288
18	bomsnp28078380	10877615	C	ADD	123	-3.657e-05	-0.01148	0.9909
18	bomsnp28078398	10877715	C	ADD	123	0.0046	1.31	0.1926
18	bomsnp28078427	10877895	G	ADD	123	-0.0003577	-0.1046	0.9169
18	bomsnp28078440	10877946	G	ADD	123	0.004084	1.482	0.1409
18	bomsnp28078442	10877969	T	ADD	123	0.01072	2.108	0.0372
18	bomsnp28078457	10878035	A	ADD	122	0.0004571	0.1301	0.8967
18	bomsnp28078499	10880531	A	ADD	123	0.01232	2.797	0.006028
18	bomsnp28078500	10880533	A	ADD	122	0.003835	1.08	0.2822
18	bomsnp28078509	10880576	C	ADD	123	0.003863	1.084	0.2806
18	bomsnp28078542	10880817	T	ADD	123	0.004127	1.331	0.1859
18	bomsnp28078560	10880942	C	ADD	123	0.003764	1.375	0.1717
18	bomsnp28078562	10880949	C	ADD	123	0.003863	1.084	0.2806
18	bomsnp28078563	10880957	A	ADD	123	0.002139	0.7474	0.4563
18	bomsnp28078565	10880966	C	ADD	123	0.002139	0.7474	0.4563
18	bomsnp28078566	10880978	G	ADD	123	0.006171	1.322	0.1889
18	bomsnp28078567	10880993	T	ADD	123	0.003764	1.375	0.1717
18	bomsnp28078570	10881048	A	ADD	123	0.004752	1.341	0.1825
18	bomsnp28078579	10881095	T	ADD	123	0.001037	0.2947	0.7688
18	bomsnp28078611	10881431	T	ADD	122	0.00212	0.7437	0.4586
18	bomsnp28078615	10881456	C	ADD	123	0.001585	0.4254	0.6714
18	bomsnp28078621	10881526	G	ADD	122	0.003096	0.6747	0.5012
18	bomsnp28078623	10881531	G	ADD	123	0.003163	0.6853	0.4945
18	bomsnp28078630	10881589	C	ADD	123	0.004462	1.155	0.2506
18	bomsnp28078635	10881604	T	ADD	123	0.004631	1.198	0.2335
18	bomsnp28078637	10881618	C	ADD	123	0.004507	1.035	0.3027
18	bomsnp28078641	10881639	C	ADD	123	0.008853	1.739	0.08468
18	bomsnp28078643	10881653	G	ADD	123	0.008853	1.739	0.08468
18	bomsnp28078647	10881678	A	ADD	123	0.003468	1.259	0.2104
18	bomsnp28078648	10881680	T	ADD	123	0.003921	1.382	0.1697
18	bomsnp28078653	10881690	T	ADD	123	0.003863	1.084	0.2806
18	bomsnp28078657	10881715	T	ADD	123	0.0021	0.6714	0.5033
18	bomsnp28078658	10881718	A	ADD	123	0.003058	0.8799	0.3807
18	bomsnp28078660	10881723	C	ADD	123	0.003058	0.8799	0.3807
18	bomsnp28078661	10881726	G	ADD	123	0.0021	0.6714	0.5033
18	bomsnp28078664	10881742	A	ADD	123	0.003058	0.8799	0.3807
18	bomsnp28078680	10881904	G	ADD	123	0.002252	0.6446	0.5205
18	bomsnp28078687	10881927	A	ADD	123	0.002082	0.6017	0.5486
18	bomsnp28078700	10881990	A	ADD	123	0.002252	0.6446	0.5205
18	bomsnp28078709	10882027	C	ADD	123	0.002252	0.6446	0.5205
18	bomsnp28078712	10882096	G	ADD	123	0.002252	0.6446	0.5205
18	bomsnp28078717	10882141	T	ADD	123	-0.0008142	-0.1485	0.8822
18	bomsnp28078719	10882151	A	ADD	123	0.003863	1.084	0.2806
18	bomsnp28078724	10882170	T	ADD	123	0.002252	0.6446	0.5205
18	bomsnp28078725	10882176	G	ADD	123	0.001082	0.3507	0.7265
18	bomsnp28078726	10882177	T	ADD	123	0.002252	0.6446	0.5205
18	bomsnp28078728	10882181	A	ADD	123	0.002252	0.6446	0.5205
18	bomsnp28078729	10882182	T	ADD	123	0.002252	0.6446	0.5205
18	bomsnp28078731	10882197	T	ADD	123	0.003863	1.084	0.2806
18	bomsnp28078733	10882206	A	ADD	123	0.003863	1.084	0.2806
18	bomsnp28078734	10882208	T	ADD	122	0.003522	0.9525	0.3428
18	bomsnp28078745	10882284	C	ADD	123	0.0003767	0.1255	0.9004
18	bomsnp28078753	10882318	G	ADD	122	0.001923	0.6218	0.5353
18	bomsnp28078759	10882344	T	ADD	122	0.001923	0.6218	0.5353
18	bomsnp28078779	10882492	T	ADD	121	-0.001385	-0.2523	0.8012
18	bomsnp28078782	10882515	T	ADD	122	0.001324	0.435	0.6644
18	bomsnp28078783	10882516	T	ADD	122	0.001324	0.435	0.6644
18	bomsnp28078787	10882536	G	ADD	122	0.001324	0.435	0.6644
18	bomsnp28078792	10882570	A	ADD	121	-0.001385	-0.2523	0.8012
18	bomsnp28078793	10882571	G	ADD	121	-0.001385	-0.2523	0.8012
18	bomsnp28078799	10882600	A	ADD	122	0.002916	0.8435	0.4007
18	bomsnp28078803	10882617	T	ADD	123	-0.0008142	-0.1485	0.8822
18	bomsnp28078808	10882636	C	ADD	123	0.00222	0.7074	0.4807
18	bomsnp28078815	10882663	C	ADD	123	-0.0008142	-0.1485	0.8822
18	bomsnp28078821	10882776	T	ADD	123	0.003863	1.084	0.2806
18	bomsnp28078824	10882784	A	ADD	123	-0.0008142	-0.1485	0.8822
18	bomsnp28078844	10882916	T	ADD	123	-0.0008142	-0.1485	0.8822
18	bomsnp28078845	10882926	A	ADD	123	0.003863	1.084	0.2806
18	bomsnp28078848	10882972	C	ADD	123	0.000973	0.3166	0.7521
18	bomsnp28078849	10882975	C	ADD	123	-0.0008142	-0.1485	0.8822
18	bomsnp28078853	10883011	C	ADD	123	0.003863	1.084	0.2806
18	bomsnp28078857	10883047	G	ADD	123	0.003863	1.084	0.2806
18	bomsnp28078863	10883112	A	ADD	123	0.002252	0.6446	0.5205
18	bomsnp28078865	10883133	G	ADD	123	0.002252	0.6446	0.5205
18	bomsnp28078866	10883134	G	ADD	123	0.002252	0.6446	0.5205
18	bomsnp28078874	10883200	G	ADD	123	0.003863	1.084	0.2806
18	bomsnp28078875	10883201	T	ADD	123	0.003863	1.084	0.2806
18	bomsnp28078876	10883243	A	ADD	123	-0.0003577	-0.1046	0.9169
18	bomsnp28078877	10883244	T	ADD	123	0.002252	0.6446	0.5205
18	bomsnp28078879	10883294	A	ADD	123	0.002252	0.6446	0.5205
18	bomsnp28078881	10883302	A	ADD	123	0.002252	0.6446	0.5205
18	bomsnp28078882	10883307	A	ADD	123	0.002252	0.6446	0.5205
18	bomsnp28078890	10883351	A	ADD	123	0.003468	1.259	0.2104
18	bomsnp28078901	10883482	T	ADD	123	0.002252	0.6446	0.5205
18	bomsnp28078918	10883551	T	ADD	123	0.003863	1.084	0.2806
18	bomsnp28078925	10883589	A	ADD	123	0.003863	1.084	0.2806
18	bomsnp28078927	10883596	C	ADD	123	0.003143	1.035	0.3029
18	bomsnp28078928	10883600	A	ADD	123	0.003863	1.084	0.2806
18	bomsnp28078930	10883614	C	ADD	123	0.003863	1.084	0.2806
18	bomsnp28078942	10883751	T	ADD	123	-0.0003577	-0.1046	0.9169
18	bomsnp28078944	10883759	C	ADD	123	-0.0003577	-0.1046	0.9169
18	bomsnp28078946	10883761	C	ADD	123	-0.0003577	-0.1046	0.9169
18	bomsnp28078950	10883791	A	ADD	123	0.003863	1.084	0.2806
18	bomsnp28078954	10883836	C	ADD	123	0.003863	1.084	0.2806
18	bomsnp28078956	10883883	C	ADD	123	0.001553	0.5488	0.5842
18	bomsnp28078960	10883898	C	ADD	123	0.003863	1.084	0.2806
18	bomsnp28078962	10883941	C	ADD	123	0.003764	1.375	0.1717
18	bomsnp28078968	10884082	C	ADD	123	0.001553	0.5488	0.5842
18	bomsnp28078969	10884087	T	ADD	123	0.003764	1.375	0.1717
18	bomsnp28078970	10884100	T	ADD	123	0.001553	0.5488	0.5842
18	bomsnp28078980	10884150	T	ADD	123	0.001553	0.5488	0.5842
18	bomsnp28078981	10884155	C	ADD	123	0.001553	0.5488	0.5842
18	bomsnp28078983	10884183	C	ADD	123	0.001553	0.5488	0.5842
18	bomsnp28078986	10884191	A	ADD	123	-0.0003577	-0.1046	0.9169
18	bomsnp28078988	10884198	G	ADD	123	0.001553	0.5488	0.5842
18	bomsnp28078998	10884305	T	ADD	123	0.002663	0.9127	0.3633
18	bomsnp28078999	10884318	A	ADD	123	0.001553	0.5488	0.5842
18	bomsnp28079001	10884321	C	ADD	123	0.001553	0.5488	0.5842
18	bomsnp28079005	10884368	G	ADD	123	0.001553	0.5488	0.5842
18	bomsnp28079008	10884388	A	ADD	123	0.00478	1.743	0.08395
18	bomsnp28079012	10884508	A	ADD	123	0.003863	1.084	0.2806
18	bomsnp28079023	10884640	A	ADD	123	0.003764	1.375	0.1717
18	bomsnp28079025	10884655	T	ADD	123	0.001553	0.5488	0.5842
18	bomsnp28079036	10884700	T	ADD	123	0.003863	1.084	0.2806
18	bomsnp28079037	10884713	G	ADD	123	0.004447	1.641	0.1035
18	bomsnp28079038	10884720	G	ADD	123	0.003143	1.035	0.3029
18	bomsnp28079049	10884778	A	ADD	123	0.003863	1.084	0.2806
18	bomsnp28079058	10884827	G	ADD	123	0.001553	0.5488	0.5842
18	bomsnp28079061	10884846	C	ADD	123	0.001553	0.5488	0.5842
18	bomsnp28079066	10884859	C	ADD	123	0.003468	1.259	0.2104
18	bomsnp28079082	10884928	A	ADD	123	-0.0008142	-0.1485	0.8822
18	bomsnp28079087	10884943	A	ADD	123	0.001553	0.5488	0.5842
18	bomsnp28079090	10884956	A	ADD	123	-0.0003577	-0.1046	0.9169
18	bomsnp28079092	10884974	A	ADD	123	0.002663	0.9127	0.3633
18	bomsnp28079107	10885114	A	ADD	122	0.001455	0.5108	0.6105
18	bomsnp28079113	10885137	T	ADD	122	0.00374	1.042	0.2998
18	bomsnp28079126	10885188	A	ADD	123	0.003143	1.035	0.3029
18	bomsnp28079131	10885213	T	ADD	123	0.001553	0.5488	0.5842
18	bomsnp28079139	10885335	C	ADD	123	-0.0008142	-0.1485	0.8822
18	bomsnp28079159	10885460	T	ADD	123	0.002778	0.9564	0.3408
18	bomsnp28079196	10886522	G	ADD	123	0.001553	0.5488	0.5842
18	bomsnp28079209	10886591	T	ADD	123	-0.0008142	-0.1485	0.8822
18	bomsnp28079215	10886628	A	ADD	123	0.003468	1.259	0.2104
18	bomsnp28079222	10886695	A	ADD	123	0.003863	1.084	0.2806
18	bomsnp28079223	10886726	T	ADD	123	0.003863	1.084	0.2806
18	bomsnp28079224	10886744	A	ADD	123	0.003764	1.375	0.1717
18	bomsnp28079225	10886753	C	ADD	122	0.003094	1.025	0.3075
18	bomsnp28079229	10886782	A	ADD	122	0.003715	1.048	0.2969
18	bomsnp28079230	10886784	A	ADD	122	0.002478	0.8534	0.3952
18	bomsnp28079252	10887078	T	ADD	121	0.002989	0.983	0.3277
18	bomsnp28079261	10887203	C	ADD	123	0.003863	1.084	0.2806
18	bomsnp28079268	10887239	A	ADD	123	0.002663	0.9127	0.3633
18	bomsnp28079270	10887246	T	ADD	123	0.001553	0.5488	0.5842
18	bomsnp28079273	10887257	A	ADD	123	0.003764	1.375	0.1717
18	bomsnp28079288	10887320	T	ADD	123	0.003764	1.375	0.1717
18	bomsnp28079302	10887394	T	ADD	123	0.003863	1.084	0.2806
18	bomsnp28079311	10887435	T	ADD	122	0.003715	1.048	0.2969
18	bomsnp28079319	10887460	T	ADD	122	0.004032	1.154	0.251
18	bomsnp28079345	10887674	A	ADD	123	0.003863	1.084	0.2806
18	bomsnp28079351	10887711	A	ADD	123	0.003143	1.035	0.3029
18	bomsnp28079358	10887769	C	ADD	122	0.001378	0.4894	0.6255
18	bomsnp28079359	10887780	A	ADD	122	0.003224	1.175	0.2426
18	bomsnp28079373	10887855	G	ADD	123	0.003468	1.259	0.2104
18	bomsnp28079377	10887863	G	ADD	123	0.003468	1.259	0.2104
18	bomsnp28079379	10887866	T	ADD	123	0.003468	1.259	0.2104
18	bomsnp28079382	10887877	A	ADD	123	0.003468	1.259	0.2104
18	bomsnp28079384	10887889	T	ADD	123	0.002252	0.6446	0.5205
18	bomsnp28079392	10887971	T	ADD	123	0.00329	1.209	0.2293
18	bomsnp28079393	10887978	A	ADD	123	0.00329	1.209	0.2293
18	bomsnp28079398	10888010	A	ADD	123	-0.0004565	-0.1407	0.8884
18	bomsnp28079401	10888023	A	ADD	123	0.001381	0.5001	0.618
18	bomsnp28079404	10888027	G	ADD	122	0.003216	1.17	0.2444
18	bomsnp28079405	10888028	C	ADD	122	0.003216	1.17	0.2444
18	bomsnp28079412	10888085	T	ADD	122	0.003224	1.175	0.2426
18	bomsnp28079416	10888223	T	ADD	123	0.003863	1.084	0.2806
18	bomsnp28079426	10888334	T	ADD	122	0.00281	1.056	0.2932
18	bomsnp28079427	10888336	A	ADD	122	0.002675	0.9931	0.3227
18	bomsnp28079429	10888343	C	ADD	122	0.002619	1.006	0.3164
18	bomsnp28079431	10888350	T	ADD	122	0.0007267	0.2814	0.7789
18	bomsnp28079432	10888351	G	ADD	122	0.002438	0.9384	0.35
18	bomsnp28079433	10888397	G	ADD	123	0.003949	1.434	0.1543
18	bomsnp28079434	10888404	A	ADD	123	-0.0006681	-0.2005	0.8414
18	bomsnp28079435	10888407	A	ADD	123	0.001141	0.4156	0.6785
18	bomsnp28079437	10888413	A	ADD	123	0.003029	1.119	0.2654
18	bomsnp28079438	10888416	A	ADD	123	0.003029	1.119	0.2654
18	bomsnp28079444	10888520	A	ADD	122	0.003224	1.175	0.2426
18	bomsnp28079445	10888521	A	ADD	122	0.003224	1.175	0.2426
18	bomsnp28079453	10888556	T	ADD	122	0.003027	0.8719	0.385
18	bomsnp28079454	10888569	A	ADD	122	-0.0004142	-0.1219	0.9032
18	bomsnp28079456	10888574	A	ADD	122	0.002707	1	0.3193
18	bomsnp28079457	10888575	A	ADD	122	0.003224	1.175	0.2426
18	bomsnp28079460	10888603	T	ADD	123	0.003863	1.084	0.2806
18	bomsnp28079473	10888708	A	ADD	123	-0.0003577	-0.1046	0.9169
18	bomsnp28079497	10888972	T	ADD	123	0.004161	0.9568	0.3406
18	bomsnp28079498	10888976	A	ADD	123	0.001888	0.6644	0.5077
18	bomsnp28079503	10889001	A	ADD	122	0.003224	1.175	0.2426
18	bomsnp28079509	10889038	A	ADD	122	0.003224	1.175	0.2426
18	bomsnp28079519	10889161	A	ADD	123	0.004161	0.9568	0.3406
18	bomsnp28079520	10889163	A	ADD	123	0.00164	0.5725	0.5681
18	bomsnp28079524	10889178	A	ADD	123	0.004161	0.9568	0.3406
18	bomsnp28079526	10889206	C	ADD	123	0.001551	0.5527	0.5815
18	bomsnp28079529	10889236	T	ADD	123	0.0009287	0.3278	0.7436
18	bomsnp28079532	10889261	G	ADD	123	0.003468	1.259	0.2104
18	bomsnp28079535	10889286	T	ADD	122	0.007761	1.642	0.1033
18	bomsnp28079536	10889289	T	ADD	122	0.007761	1.642	0.1033
18	bomsnp28079537	10889292	G	ADD	122	0.007761	1.642	0.1033
18	bomsnp28079542	10889307	T	ADD	123	0.003468	1.259	0.2104
18	bomsnp28079549	10889327	G	ADD	123	0.003468	1.259	0.2104
18	bomsnp28079550	10889328	T	ADD	123	-0.0003577	-0.1046	0.9169
18	bomsnp28079552	10889338	G	ADD	123	-0.0004779	-0.1402	0.8887
18	bomsnp28079561	10889436	A	ADD	123	-0.0003577	-0.1046	0.9169
18	bomsnp28079570	10889505	T	ADD	123	0.003764	1.375	0.1717
18	bomsnp28079573	10889522	T	ADD	123	0.003764	1.375	0.1717
