# Supplementary material for: Characterization of Spectrin Family Genes and Their Evolutionary Roles in Domestication and Breeding of the Silkworm Bombyx mori
Source: Insects. 2025 May 24;16(6):556. doi: 10.3390/insects16060556 (PMC12193018; doi:10.3390/insects16060556)
Supplement: Supplementary file 1 [file insects-16-00556-s001.zip › Table S6.xlsx]

## Sheet: SNP  (CHN-I vs JPN-I)
Gene symbol	Chromosome	Position	Frequency_CHN-I	Frequency_JPN-I	p_Value	adjusted_p_value (FDR)
BmBeta_spc	Bomo_Chr18	10797548	0.938095	0.0617978	1.17422e-66	4.64515e-64
BmBeta_spc	Bomo_Chr18	10797622	0.0571429	0.898876	4.15475e-62	5.14687e-60
BmBeta_spc	Bomo_Chr18	10797724	0	0.398876	4.25969e-24	3.76382e-23
BmBeta_spc	Bomo_Chr18	10797747	0.938095	0.0617978	1.17422e-66	4.64515e-64
BmBeta_spc	Bomo_Chr18	10797780	0.0571429	0.898876	4.15475e-62	5.14687e-60
BmBeta_spc	Bomo_Chr18	10797786	1	0.960674	0.00373123	0.00714402
BmBeta_spc	Bomo_Chr18	10797879	0.0571429	0.898876	4.15475e-62	5.14687e-60
BmBeta_spc	Bomo_Chr18	10797902	0.0571429	0.898876	4.15475e-62	5.14687e-60
BmBeta_spc	Bomo_Chr18	10797904	0.0571429	0.898876	4.15475e-62	5.14687e-60
BmBeta_spc	Bomo_Chr18	10797914	0.0571429	0.898876	4.15475e-62	5.14687e-60
BmBeta_spc	Bomo_Chr18	10797916	0.0571429	0.898876	4.15475e-62	5.14687e-60
BmBeta_spc	Bomo_Chr18	10798016	0.0047619	0	0.356607	0.398721
BmBeta_spc	Bomo_Chr18	10798029	0.942857	0.460674	4.57547e-26	4.75615e-25
BmBeta_spc	Bomo_Chr18	10798077	0.052381	0.0449438	0.735165	0.766053
BmBeta_spc	Bomo_Chr18	10798145	0.0142857	0.00561798	0.399644	0.4357
BmBeta_spc	Bomo_Chr18	10798158	0.00952381	0.00561798	0.661617	0.694963
BmBeta_spc	Bomo_Chr18	10798165	0.0380952	0.0337079	0.817389	0.845883
BmBeta_spc	Bomo_Chr18	10798169	0.047619	0.0393258	0.690858	0.723954
BmBeta_spc	Bomo_Chr18	10798176	0.047619	0.0393258	0.690858	0.723954
BmBeta_spc	Bomo_Chr18	10798189	0.0380952	0.0337079	0.817389	0.845883
BmBeta_spc	Bomo_Chr18	10798220	0.00952381	0.00561798	0.661617	0.694963
BmBeta_spc	Bomo_Chr18	10798239	0.0047619	0	0.356607	0.398721
BmBeta_spc	Bomo_Chr18	10798240	0.0285714	0.0168539	0.444829	0.481242
BmBeta_spc	Bomo_Chr18	10798277	0.0285714	0.0224719	0.705565	0.738181
BmBeta_spc	Bomo_Chr18	10798280	0.00952381	0.00561798	0.661617	0.694963
BmBeta_spc	Bomo_Chr18	10798296	0.847619	0.792135	0.154377	0.210494
BmBeta_spc	Bomo_Chr18	10798390	0.00952381	0.00561798	0.661617	0.694963
BmBeta_spc	Bomo_Chr18	10798422	0.0380952	0.0393258	0.950042	0.953598
BmBeta_spc	Bomo_Chr18	10798595	1	0.95977	0.00400704	0.00761864
BmBeta_spc	Bomo_Chr18	10798670	1	0.960674	0.00425359	0.00807016
BmBeta_spc	Bomo_Chr18	10798778	0.6	0.730337	0.00692974	0.012787
BmBeta_spc	Bomo_Chr18	10798795	0.57619	0.730337	0.00154696	0.00312272
BmBeta_spc	Bomo_Chr18	10798847	0.390476	0.0842697	3.89542e-12	1.71333e-11
BmBeta_spc	Bomo_Chr18	10798897	0.0047619	0	0.356607	0.398721
BmBeta_spc	Bomo_Chr18	10798901	1	0.960227	0.00353861	0.00679513
BmBeta_spc	Bomo_Chr18	10798909	0.0571429	0.00574713	0.00556855	0.0103606
BmBeta_spc	Bomo_Chr18	10798913	0.0428571	0.0172414	0.150965	0.20609
BmBeta_spc	Bomo_Chr18	10798917	0.0485437	0.00574713	0.0131703	0.0230284
BmBeta_spc	Bomo_Chr18	10798921	0.0047619	0	0.356607	0.398721
BmBeta_spc	Bomo_Chr18	10798991	0.0571429	0.5	3.92104e-23	3.11976e-22
BmBeta_spc	Bomo_Chr18	10799010	0.895238	0.41573	9.12371e-24	7.83896e-23
BmBeta_spc	Bomo_Chr18	10799096	0.0380952	0.0393258	0.950042	0.953598
BmBeta_spc	Bomo_Chr18	10799138	0.0380952	0.0393258	0.950042	0.953598
BmBeta_spc	Bomo_Chr18	10799237	0.0571429	0.5	3.92104e-23	3.11976e-22
BmBeta_spc	Bomo_Chr18	10799249	0.0952381	0.539326	1.71216e-21	1.14463e-20
BmBeta_spc	Bomo_Chr18	10799259	0.0571429	0.5	3.92104e-23	3.11976e-22
BmBeta_spc	Bomo_Chr18	10799369	0.928571	0.455056	1.10472e-24	1.02347e-23
BmBeta_spc	Bomo_Chr18	10799399	0.0142857	0.00561798	0.399644	0.4357
BmBeta_spc	Bomo_Chr18	10799412	0.0047619	0	0.356607	0.398721
BmBeta_spc	Bomo_Chr18	10799452	0.0571429	0.5	3.92104e-23	3.11976e-22
BmBeta_spc	Bomo_Chr18	10799453	1	0.960674	0.00373123	0.00714402
BmBeta_spc	Bomo_Chr18	10799464	0	0.398876	4.25969e-24	3.76382e-23
BmBeta_spc	Bomo_Chr18	10799543	0.0714286	0.505618	8.60674e-22	5.97315e-21
BmBeta_spc	Bomo_Chr18	10799644	0.947619	0.516854	1.60128e-22	1.21916e-21
BmBeta_spc	Bomo_Chr18	10799679	0.0142857	0.00561798	0.399644	0.4357
BmBeta_spc	Bomo_Chr18	10799705	0.0380952	0.0393258	0.950042	0.953598
BmBeta_spc	Bomo_Chr18	10799778	0.904762	0.0224719	3.3298e-67	4.64515e-64
BmBeta_spc	Bomo_Chr18	10799790	0.0380952	0.0393258	0.950042	0.953598
BmBeta_spc	Bomo_Chr18	10799811	0.890476	0.0168539	5.92999e-66	1.52113e-63
BmBeta_spc	Bomo_Chr18	10799816	0.890476	0.0168539	5.92999e-66	1.52113e-63
BmBeta_spc	Bomo_Chr18	10799819	0.0571429	0.5	3.92104e-23	3.11976e-22
BmBeta_spc	Bomo_Chr18	10799861	0.889423	0.0168539	1.55851e-65	3.57983e-63
BmBeta_spc	Bomo_Chr18	10799883	0	0.398876	6.5702e-24	5.75493e-23
BmBeta_spc	Bomo_Chr18	10799931	0.0380952	0.438202	3.23203e-21	2.11219e-20
BmBeta_spc	Bomo_Chr18	10799934	0.0380952	0.438202	3.23203e-21	2.11219e-20
BmBeta_spc	Bomo_Chr18	10799951	0.0571429	0.5	3.92104e-23	3.11976e-22
BmBeta_spc	Bomo_Chr18	10799953	0.985714	0.55618	5.33145e-25	5.03092e-24
BmBeta_spc	Bomo_Chr18	10799955	0.0380952	0.438202	3.23203e-21	2.11219e-20
BmBeta_spc	Bomo_Chr18	10800166	0.0380952	0.0393258	0.950042	0.953598
BmBeta_spc	Bomo_Chr18	10800188	0	0.398876	4.25969e-24	3.76382e-23
BmBeta_spc	Bomo_Chr18	10800258	0.109524	0.544944	2.31575e-20	1.41344e-19
BmBeta_spc	Bomo_Chr18	10800304	0.0142857	0.404494	3.04307e-22	2.21292e-21
BmBeta_spc	Bomo_Chr18	10800317	0.0571429	0.5	3.92104e-23	3.11976e-22
BmBeta_spc	Bomo_Chr18	10800346	0.0380952	0.0393258	0.950042	0.953598
BmBeta_spc	Bomo_Chr18	10800357	0.0142857	0.00561798	0.399644	0.4357
BmBeta_spc	Bomo_Chr18	10800364	0.0380952	0.0393258	0.950042	0.953598
BmBeta_spc	Bomo_Chr18	10800367	0.0142857	0.00561798	0.399644	0.4357
BmBeta_spc	Bomo_Chr18	10800398	0.890476	0.0168539	5.92999e-66	1.52113e-63
BmBeta_spc	Bomo_Chr18	10800404	0.0142857	0.00561798	0.399644	0.4357
BmBeta_spc	Bomo_Chr18	10800405	0.0142857	0.00561798	0.399644	0.4357
BmBeta_spc	Bomo_Chr18	10800412	0.0714286	0.505618	8.60674e-22	5.97315e-21
BmBeta_spc	Bomo_Chr18	10800476	0.890476	0.0168539	5.92999e-66	1.52113e-63
BmBeta_spc	Bomo_Chr18	10800481	0.890476	0.0168539	5.92999e-66	1.52113e-63
BmBeta_spc	Bomo_Chr18	10800488	0.0384615	0.0393258	0.965064	0.967708
BmBeta_spc	Bomo_Chr18	10800498	0.0380952	0.0393258	0.950042	0.953598
BmBeta_spc	Bomo_Chr18	10800499	0.904762	0.0224719	3.3298e-67	4.64515e-64
BmBeta_spc	Bomo_Chr18	10800518	0.890476	0.0168539	5.92999e-66	1.52113e-63
BmBeta_spc	Bomo_Chr18	10800533	0.0142857	0.00561798	0.399644	0.4357
BmBeta_spc	Bomo_Chr18	10800538	1	0.561798	7.19982e-27	7.82167e-26
BmBeta_spc	Bomo_Chr18	10800542	0.0380952	0.0393258	0.950042	0.953598
BmBeta_spc	Bomo_Chr18	10800554	0.0142857	0.00561798	0.399644	0.4357
BmBeta_spc	Bomo_Chr18	10800704	0.0380952	0.0454545	0.717895	0.750226
BmBeta_spc	Bomo_Chr18	10800706	0.0408163	0.875	4.17798e-47	1.91127e-45
BmBeta_spc	Bomo_Chr18	10800721	0	0.8125	3.52016e-49	1.74209e-47
BmBeta_spc	Bomo_Chr18	10800751	0	0.8125	1.5182e-49	7.63135e-48
BmBeta_spc	Bomo_Chr18	10800760	0	0.8125	1.5182e-49	7.63135e-48
BmBeta_spc	Bomo_Chr18	10800798	0.0480769	0.89759	3.05688e-61	2.99788e-59
BmBeta_spc	Bomo_Chr18	10800803	0.0776699	0.933735	6.11751e-61	5.34551e-59
BmBeta_spc	Bomo_Chr18	10800813	0.0288462	0.0337079	0.78382	0.813777
BmBeta_spc	Bomo_Chr18	10800827	0.0104167	0.5	8.71802e-23	6.77698e-22
BmBeta_spc	Bomo_Chr18	10800899	0.02	0.46875	8.28931e-18	4.57986e-17
BmBeta_spc	Bomo_Chr18	10800906	0.0196078	0	0.410255	0.44625
BmBeta_spc	Bomo_Chr18	10800914	0.0196078	0	0.410255	0.44625
BmBeta_spc	Bomo_Chr18	10800917	0.0196078	0	0.410255	0.44625
BmBeta_spc	Bomo_Chr18	10800957	0.019802	0	0.452545	0.489162
BmBeta_spc	Bomo_Chr18	10801032	0	0.0588235	0.000691205	0.00146613
BmBeta_spc	Bomo_Chr18	10801095	0	0.0078125	0.203901	0.2567
BmBeta_spc	Bomo_Chr18	10801138	0	0.190476	7.84704e-11	3.25319e-10
BmBeta_spc	Bomo_Chr18	10801139	0	0.209677	7.51756e-12	3.28761e-11
BmBeta_spc	Bomo_Chr18	10801147	0	0.0396825	0.00414364	0.00787143
BmBeta_spc	Bomo_Chr18	10801151	0	0.0384615	0.00476803	0.00901225
BmBeta_spc	Bomo_Chr18	10801152	0.0196078	0	0.119652	0.171851
BmBeta_spc	Bomo_Chr18	10801156	0	0.119048	4.02079e-07	1.23461e-06
BmBeta_spc	Bomo_Chr18	10801157	0	0.0483871	0.00151943	0.00306883
BmBeta_spc	Bomo_Chr18	10801165	0	0.0163934	0.0652851	0.0990505
BmBeta_spc	Bomo_Chr18	10801194	0	0.0531915	0.000946553	0.00195896
BmBeta_spc	Bomo_Chr18	10801214	0	0.0181818	0.0545294	0.0856776
BmBeta_spc	Bomo_Chr18	10801218	0	0.0238095	0.0304031	0.0495698
BmBeta_spc	Bomo_Chr18	10801228	1	0.704545	6.88764e-15	3.37731e-14
BmBeta_spc	Bomo_Chr18	10801231	0	0.12766	2.16832e-07	6.82464e-07
BmBeta_spc	Bomo_Chr18	10801248	1	0.363636	1.48801e-30	1.95757e-29
BmBeta_spc	Bomo_Chr18	10801280	1	0.333333	2.25433e-31	3.09277e-30
BmBeta_spc	Bomo_Chr18	10801285	0.923077	0.0340909	1.43192e-67	4.64515e-64
BmBeta_spc	Bomo_Chr18	10801326	0.903846	0.0508475	2.26231e-51	1.19453e-49
BmBeta_spc	Bomo_Chr18	10801358	0.942857	0.455056	1.69243e-26	1.80333e-25
BmBeta_spc	Bomo_Chr18	10801390	1	0.960674	0.00373123	0.00714402
BmBeta_spc	Bomo_Chr18	10801406	0.109524	0.94382	2.67068e-60	2.02488e-58
BmBeta_spc	Bomo_Chr18	10801409	0.0380952	0.438202	3.23203e-21	2.11219e-20
BmBeta_spc	Bomo_Chr18	10801418	0.052381	0.44382	8.81129e-20	5.21833e-19
BmBeta_spc	Bomo_Chr18	10801499	0	0.02	0.0437306	0.0695982
BmBeta_spc	Bomo_Chr18	10801520	0	0.0227273	0.0315498	0.0513534
BmBeta_spc	Bomo_Chr18	10801524	0.0148515	0.0111111	0.799565	0.828844
BmBeta_spc	Bomo_Chr18	10801543	0	0.0681818	0.0002045	0.000465135
BmBeta_spc	Bomo_Chr18	10801548	0	0.0681818	0.00022	0.000496595
BmBeta_spc	Bomo_Chr18	10801549	0	0.0681818	0.00022	0.000496595
BmBeta_spc	Bomo_Chr18	10801553	0	0.0652174	0.000262994	0.000591435
BmBeta_spc	Bomo_Chr18	10801556	0.0148515	0.00833333	0.609635	0.644902
BmBeta_spc	Bomo_Chr18	10801660	0.111111	0.194444	0.25296	0.309689
BmBeta_spc	Bomo_Chr18	10801669	0.545455	0	1.14445e-18	6.5176e-18
BmBeta_spc	Bomo_Chr18	10801670	1	0.909836	0.039279	0.0627832
BmBeta_spc	Bomo_Chr18	10801672	0.545455	0	2.47845e-22	1.82376e-21
BmBeta_spc	Bomo_Chr18	10801674	0.0576923	0.505618	2.54577e-23	2.06208e-22
BmBeta_spc	Bomo_Chr18	10801685	0.0454545	0.169355	0.000348676	0.000760101
BmBeta_spc	Bomo_Chr18	10801687	0.1875	0.529412	2.58076e-06	7.23885e-06
BmBeta_spc	Bomo_Chr18	10801723	0.0392157	0.142857	0.000685756	0.00145512
BmBeta_spc	Bomo_Chr18	10801729	0.0852273	0.553571	8.28656e-21	5.30087e-20
BmBeta_spc	Bomo_Chr18	10801767	0	0.327381	4.22197e-19	2.43754e-18
BmBeta_spc	Bomo_Chr18	10801797	0.879808	0.0224719	2.39346e-63	3.93641e-61
BmBeta_spc	Bomo_Chr18	10801806	1	0.960674	0.00389766	0.00743339
BmBeta_spc	Bomo_Chr18	10801807	0.947115	0.522472	6.5133e-22	4.55337e-21
BmBeta_spc	Bomo_Chr18	10801814	0	0.398876	6.5702e-24	5.75493e-23
BmBeta_spc	Bomo_Chr18	10801828	0.0384615	0.0393258	0.965064	0.967708
BmBeta_spc	Bomo_Chr18	10801892	0.0384615	0.0393258	0.965064	0.967708
BmBeta_spc	Bomo_Chr18	10801902	1	0.960674	0.00389766	0.00743339
BmBeta_spc	Bomo_Chr18	10801904	0.889423	0.0168539	1.55851e-65	3.57983e-63
BmBeta_spc	Bomo_Chr18	10801911	0.0576923	0.5	6.49216e-23	5.12723e-22
BmBeta_spc	Bomo_Chr18	10801952	0.904762	0.0224719	3.3298e-67	4.64515e-64
BmBeta_spc	Bomo_Chr18	10801981	0.0571429	0.5	3.92104e-23	3.11976e-22
BmBeta_spc	Bomo_Chr18	10802031	0.0380952	0.438202	3.23203e-21	2.11219e-20
BmBeta_spc	Bomo_Chr18	10802268	0.890476	0.0168539	5.92999e-66	1.52113e-63
BmBeta_spc	Bomo_Chr18	10802294	0.109524	0.544944	2.31575e-20	1.41344e-19
BmBeta_spc	Bomo_Chr18	10802308	0.0571429	0.5	3.92104e-23	3.11976e-22
BmBeta_spc	Bomo_Chr18	10802327	0.0952381	0.539326	1.71216e-21	1.14463e-20
BmBeta_spc	Bomo_Chr18	10802357	0.109524	0.94382	2.67068e-60	2.02488e-58
BmBeta_spc	Bomo_Chr18	10802367	0.0142857	0.00561798	0.399644	0.4357
BmBeta_spc	Bomo_Chr18	10802370	0.0952381	0.938202	1.38606e-61	1.55576e-59
BmBeta_spc	Bomo_Chr18	10802394	0.890476	0.0168539	5.92999e-66	1.52113e-63
BmBeta_spc	Bomo_Chr18	10802395	0.109524	0.544944	2.31575e-20	1.41344e-19
BmBeta_spc	Bomo_Chr18	10802486	0.0142857	0.00561798	0.399644	0.4357
BmBeta_spc	Bomo_Chr18	10802525	0.0961538	0.938202	3.57551e-61	3.14958e-59
BmBeta_spc	Bomo_Chr18	10802556	0.890476	0.41573	3.06467e-23	2.47309e-22
BmBeta_spc	Bomo_Chr18	10802590	0.0952381	0.539326	1.71216e-21	1.14463e-20
BmBeta_spc	Bomo_Chr18	10802770	0.0952381	0.539326	1.71216e-21	1.14463e-20
BmBeta_spc	Bomo_Chr18	10802845	0.109524	0.544944	2.31575e-20	1.41344e-19
BmBeta_spc	Bomo_Chr18	10802846	0.890476	0.0168539	5.92999e-66	1.52113e-63
BmBeta_spc	Bomo_Chr18	10802880	0.0952381	0.539326	1.71216e-21	1.14463e-20
BmBeta_spc	Bomo_Chr18	10803020	0.0380952	0.0393258	0.950042	0.953598
BmBeta_spc	Bomo_Chr18	10803026	0.0380952	0.0393258	0.950042	0.953598
BmBeta_spc	Bomo_Chr18	10803027	0	0.398876	4.25969e-24	3.76382e-23
BmBeta_spc	Bomo_Chr18	10803062	0.947619	0.516854	1.60128e-22	1.21916e-21
BmBeta_spc	Bomo_Chr18	10803094	0	0.398876	4.25969e-24	3.76382e-23
BmBeta_spc	Bomo_Chr18	10803129	0.947619	0.91573	0.210643	0.264544
BmBeta_spc	Bomo_Chr18	10803252	0	0.398876	4.25969e-24	3.76382e-23
BmBeta_spc	Bomo_Chr18	10803292	0.0142857	0.00561798	0.399644	0.4357
BmBeta_spc	Bomo_Chr18	10803347	0.0571429	0.898876	4.15475e-62	5.14687e-60
BmBeta_spc	Bomo_Chr18	10803449	0.0142857	0.00561798	0.399644	0.4357
BmBeta_spc	Bomo_Chr18	10803630	1	0.960674	0.00373123	0.00714402
BmBeta_spc	Bomo_Chr18	10803674	0.957143	0.921348	0.136801	0.188337
BmBeta_spc	Bomo_Chr18	10803678	0.00952381	0.00568182	0.668571	0.701738
BmBeta_spc	Bomo_Chr18	10803693	0.969231	0.9	0.0254553	0.0424304
BmBeta_spc	Bomo_Chr18	10804274	0.00952381	0.00568182	0.668571	0.701738
BmBeta_spc	Bomo_Chr18	10804309	0.995238	0.960227	0.0161832	0.027808
BmBeta_spc	Bomo_Chr18	10804314	0.995238	0.954545	0.0083232	0.0150067
BmBeta_spc	Bomo_Chr18	10804343	1	0.960227	0.00353861	0.00679513
BmBeta_spc	Bomo_Chr18	10804374	0.0432692	0.0402299	0.882598	0.891557
BmBeta_spc	Bomo_Chr18	10804393	0.00961538	0.00574713	0.669705	0.702821
BmBeta_spc	Bomo_Chr18	10804394	0.0432692	0.0402299	0.882598	0.891557
BmBeta_spc	Bomo_Chr18	10804437	0.933333	0.0568182	3.00162e-66	9.83364e-64
BmBeta_spc	Bomo_Chr18	10804509	0.903846	0.0168539	1.27939e-67	4.64515e-64
BmBeta_spc	Bomo_Chr18	10804517	0.895238	0.0168539	1.21429e-66	4.64515e-64
BmBeta_spc	Bomo_Chr18	10804523	0.952381	0.921348	0.206068	0.25923
BmBeta_spc	Bomo_Chr18	10804639	0.0428571	0.0393258	0.861617	0.880542
BmBeta_spc	Bomo_Chr18	10804707	0.00952381	0.00561798	0.661617	0.694963
BmBeta_spc	Bomo_Chr18	10804782	0.942857	0.0617978	2.05439e-67	4.64515e-64
BmBeta_spc	Bomo_Chr18	10804794	0.1	0.938202	6.84591e-61	5.93436e-59
BmBeta_spc	Bomo_Chr18	10804830	1	0.960674	0.00373123	0.00714402
BmBeta_spc	Bomo_Chr18	10804832	0.0571429	0.898876	4.15475e-62	5.14687e-60
BmBeta_spc	Bomo_Chr18	10804859	0.0673077	0.904494	6.01346e-61	5.26304e-59
BmBeta_spc	Bomo_Chr18	10804863	0.0576923	0.898876	1.0556e-61	1.20724e-59
BmBeta_spc	Bomo_Chr18	10804928	0.990476	0.955056	0.0282354	0.0466672
BmBeta_spc	Bomo_Chr18	10804933	0.052381	0.0449438	0.735165	0.766053
BmBeta_spc	Bomo_Chr18	10804952	0.052381	0.0449438	0.735165	0.766053
BmBeta_spc	Bomo_Chr18	10804961	1	0.960674	0.00373123	0.00714402
BmBeta_spc	Bomo_Chr18	10804981	1	0.960674	0.00373123	0.00714402
BmBeta_spc	Bomo_Chr18	10804985	0.00952381	0.00561798	0.661617	0.694963
BmBeta_spc	Bomo_Chr18	10805049	0.957143	0.921348	0.136801	0.188337
BmBeta_spc	Bomo_Chr18	10805274	0.990476	0.955056	0.0282354	0.0466672
BmBeta_spc	Bomo_Chr18	10805276	0.0428571	0.0393258	0.861617	0.880542
BmBeta_spc	Bomo_Chr18	10805307	1	0.960674	0.00373123	0.00714402
BmBeta_spc	Bomo_Chr18	10805356	1	0.960674	0.00373123	0.00714402
BmBeta_spc	Bomo_Chr18	10805698	0.928571	0.0561798	5.95191e-66	1.52113e-63
BmBeta_spc	Bomo_Chr18	10805838	0.890476	0.0168539	5.92999e-66	1.52113e-63
BmBeta_spc	Bomo_Chr18	10805843	0.890476	0.0168539	5.92999e-66	1.52113e-63
BmBeta_spc	Bomo_Chr18	10805847	0.890476	0.0168539	5.92999e-66	1.52113e-63
BmBeta_spc	Bomo_Chr18	10805878	0.0673077	0.904494	6.01346e-61	5.26304e-59
BmBeta_spc	Bomo_Chr18	10805884	0.0673077	0.904494	6.01346e-61	5.26304e-59
BmBeta_spc	Bomo_Chr18	10805920	0.00480769	0	0.354301	0.398721
BmBeta_spc	Bomo_Chr18	10805922	0.00480769	0	0.354301	0.398721
BmBeta_spc	Bomo_Chr18	10805946	0.990385	0.960674	0.0538248	0.0846855
BmBeta_spc	Bomo_Chr18	10805948	0.0673077	0.904494	6.01346e-61	5.26304e-59
BmBeta_spc	Bomo_Chr18	10805952	0.00480769	0	0.354301	0.398721
BmBeta_spc	Bomo_Chr18	10805959	0.0047619	0	0.356607	0.398721
BmBeta_spc	Bomo_Chr18	10805960	0.0047619	0	0.356607	0.398721
BmBeta_spc	Bomo_Chr18	10805961	0.109524	0.94382	2.67068e-60	2.02488e-58
BmBeta_spc	Bomo_Chr18	10805963	0.0047619	0	0.356607	0.398721
BmBeta_spc	Bomo_Chr18	10805968	0.0047619	0	0.356607	0.398721
BmBeta_spc	Bomo_Chr18	10806036	0.0047619	0	0.359319	0.40057
BmBeta_spc	Bomo_Chr18	10806040	0.0047619	0	0.359319	0.40057
BmBeta_spc	Bomo_Chr18	10806042	0.0047619	0	0.359319	0.40057
BmBeta_spc	Bomo_Chr18	10806058	0.0666667	0.903409	6.64222e-61	5.78543e-59
BmBeta_spc	Bomo_Chr18	10806059	0.0666667	0.903409	6.64222e-61	5.78543e-59
BmBeta_spc	Bomo_Chr18	10806072	0.0428571	0.0397727	0.879648	0.888923
BmBeta_spc	Bomo_Chr18	10806112	0.0432692	0.0466667	0.878005	0.887361
BmBeta_spc	Bomo_Chr18	10806120	0.0445545	0.134615	0.0171322	0.0293747
BmBeta_spc	Bomo_Chr18	10806156	0.0428571	0.0393258	0.861617	0.880542
BmBeta_spc	Bomo_Chr18	10806195	0.0291262	0.00561798	0.085951	0.128171
BmBeta_spc	Bomo_Chr18	10806289	0	0.00568182	0.274066	0.330782
BmBeta_spc	Bomo_Chr18	10806335	0.0428571	0.0284091	0.449534	0.486013
BmBeta_spc	Bomo_Chr18	10806341	0.0571429	0.886364	3.33553e-60	2.50455e-58
BmBeta_spc	Bomo_Chr18	10806352	0.0047619	0	0.359319	0.40057
BmBeta_spc	Bomo_Chr18	10806440	0.0428571	0.0393258	0.861617	0.880542
BmBeta_spc	Bomo_Chr18	10806555	0.00952381	0.00561798	0.661617	0.694963
BmBeta_spc	Bomo_Chr18	10806606	0.0582524	0.925287	3.8358e-64	6.80174e-62
BmBeta_spc	Bomo_Chr18	10806623	0.912621	0.0174419	2.57434e-67	4.64515e-64
BmBeta_spc	Bomo_Chr18	10806628	0.912621	0.0174419	2.57434e-67	4.64515e-64
BmBeta_spc	Bomo_Chr18	10806635	0.100962	0.942529	2.21459e-60	1.7198e-58
BmBeta_spc	Bomo_Chr18	10806654	0.00952381	0.00568182	0.668571	0.701738
BmBeta_spc	Bomo_Chr18	10806658	0.0571429	0.903409	2.14698e-62	3.10844e-60
BmBeta_spc	Bomo_Chr18	10806664	0.0571429	0.903409	2.14698e-62	3.10844e-60
BmBeta_spc	Bomo_Chr18	10806680	0.0666667	0.898876	1.28177e-60	1.01126e-58
BmBeta_spc	Bomo_Chr18	10806708	0.0666667	0.904494	2.36435e-61	2.57421e-59
BmBeta_spc	Bomo_Chr18	10806716	0.109524	0.94382	2.67068e-60	2.02488e-58
BmBeta_spc	Bomo_Chr18	10806734	0.0428571	0.0393258	0.861617	0.880542
BmBeta_spc	Bomo_Chr18	10806747	0.052381	0.0449438	0.735165	0.766053
BmBeta_spc	Bomo_Chr18	10806776	0.00952381	0.00561798	0.661617	0.694963
BmBeta_spc	Bomo_Chr18	10806798	0.952381	0.516854	3.89775e-23	3.11976e-22
BmBeta_spc	Bomo_Chr18	10806890	1	0.561798	7.19982e-27	7.82167e-26
BmBeta_spc	Bomo_Chr18	10807068	0.00952381	0.117978	6.54837e-06	1.76327e-05
BmBeta_spc	Bomo_Chr18	10807094	0.00952381	0.00561798	0.661617	0.694963
BmBeta_spc	Bomo_Chr18	10807099	0.00952381	0.00561798	0.661617	0.694963
BmBeta_spc	Bomo_Chr18	10807120	0.047619	0.0449438	0.90065	0.90814
BmBeta_spc	Bomo_Chr18	10807167	0.047619	0.0449438	0.90065	0.90814
BmBeta_spc	Bomo_Chr18	10807297	0.961905	0.921348	0.0852016	0.127112
BmBeta_spc	Bomo_Chr18	10807387	0.947619	0.516854	1.60128e-22	1.21916e-21
BmBeta_spc	Bomo_Chr18	10807388	0.947619	0.516854	1.60128e-22	1.21916e-21
BmBeta_spc	Bomo_Chr18	10807391	0.0142857	0.404494	3.04307e-22	2.21292e-21
BmBeta_spc	Bomo_Chr18	10807394	0.947619	0.516854	1.60128e-22	1.21916e-21
BmBeta_spc	Bomo_Chr18	10807405	0.990476	0.955056	0.0282354	0.0466672
BmBeta_spc	Bomo_Chr18	10807440	0.990476	0.921875	0.000946369	0.00195865
BmBeta_spc	Bomo_Chr18	10807457	0.0047619	0.372093	1.99006e-21	1.3265e-20
BmBeta_spc	Bomo_Chr18	10807460	0.0384615	0.0406977	0.911275	0.917483
BmBeta_spc	Bomo_Chr18	10807509	0.541667	0.09375	3.93035e-07	1.20732e-06
BmBeta_spc	Bomo_Chr18	10807519	0.607143	0.147059	5.5543e-07	1.68046e-06
BmBeta_spc	Bomo_Chr18	10807528	0.00970874	0.00561798	0.649803	0.684653
BmBeta_spc	Bomo_Chr18	10807530	0.038835	0.0393258	0.980251	0.981386
BmBeta_spc	Bomo_Chr18	10807563	0.0125	0.00714286	0.641758	0.676819
BmBeta_spc	Bomo_Chr18	10807623	0.00980392	0.431034	3.86116e-24	3.44297e-23
BmBeta_spc	Bomo_Chr18	10807639	0.916667	0.166667	8.62162e-13	3.88884e-12
BmBeta_spc	Bomo_Chr18	10807649	0.5	0.0784314	3.67619e-07	1.13128e-06
BmBeta_spc	Bomo_Chr18	10807653	0.00961538	0.442529	2.37504e-25	2.32415e-24
BmBeta_spc	Bomo_Chr18	10807677	0.5	0.0784314	3.67619e-07	1.13128e-06
BmBeta_spc	Bomo_Chr18	10807680	0.5	0.0784314	3.67619e-07	1.13128e-06
BmBeta_spc	Bomo_Chr18	10807727	0.0735294	0.0616438	0.690729	0.723879
BmBeta_spc	Bomo_Chr18	10807745	0.538462	0.0784314	2.85229e-08	9.75825e-08
BmBeta_spc	Bomo_Chr18	10807752	0.00961538	0	0.194675	0.245989
BmBeta_spc	Bomo_Chr18	10807753	0.538462	0.0784314	2.85229e-08	9.75825e-08
BmBeta_spc	Bomo_Chr18	10807754	0.0384615	0.0465116	0.697323	0.730438
BmBeta_spc	Bomo_Chr18	10807763	0.0384615	0.0470588	0.679607	0.712772
BmBeta_spc	Bomo_Chr18	10807765	0.538462	0.0816327	5.93762e-08	1.97744e-07
BmBeta_spc	Bomo_Chr18	10807766	0.0384615	0.482558	5.69159e-24	4.99982e-23
BmBeta_spc	Bomo_Chr18	10807788	1	0.177083	6.63175e-15	3.2533e-14
BmBeta_spc	Bomo_Chr18	10807792	0.538462	0.0833333	8.57577e-08	2.78665e-07
BmBeta_spc	Bomo_Chr18	10807800	0	0.41954	1.81006e-25	1.80403e-24
BmBeta_spc	Bomo_Chr18	10807817	0	0.426136	5.71357e-26	5.91435e-25
BmBeta_spc	Bomo_Chr18	10807824	0.00952381	0	0.191763	0.243738
BmBeta_spc	Bomo_Chr18	10807828	0	0.432584	1.82305e-26	1.94024e-25
BmBeta_spc	Bomo_Chr18	10807830	0.0190476	0	0.0641855	0.0975442
BmBeta_spc	Bomo_Chr18	10807831	0.875	0.923913	0.513526	0.551506
BmBeta_spc	Bomo_Chr18	10807834	0.047619	0.0449438	0.90065	0.90814
BmBeta_spc	Bomo_Chr18	10807894	0.0380952	0.44382	1.31892e-21	8.88054e-21
BmBeta_spc	Bomo_Chr18	10807915	0	0.011236	0.123546	0.171851
BmBeta_spc	Bomo_Chr18	10807982	0.0380952	0.0393258	0.950042	0.953598
BmBeta_spc	Bomo_Chr18	10808040	0.0047619	0	0.356607	0.398721
BmBeta_spc	Bomo_Chr18	10808101	0.0047619	0	0.356607	0.398721
BmBeta_spc	Bomo_Chr18	10808164	0.961905	0.522472	5.3255e-24	4.69337e-23
BmBeta_spc	Bomo_Chr18	10808176	0.952381	0.516854	3.89775e-23	3.11976e-22
BmBeta_spc	Bomo_Chr18	10808216	0.952381	0.516854	3.89775e-23	3.11976e-22
BmBeta_spc	Bomo_Chr18	10808290	0.00952381	0.117978	6.54837e-06	1.76327e-05
BmBeta_spc	Bomo_Chr18	10808334	0.00952381	0.00561798	0.661617	0.694963
BmBeta_spc	Bomo_Chr18	10808340	0.938095	0.494382	6.03929e-23	4.78137e-22
BmBeta_spc	Bomo_Chr18	10808366	0.00952381	0.00561798	0.661617	0.694963
BmBeta_spc	Bomo_Chr18	10808378	0	0.337079	5.6564e-20	3.39984e-19
BmBeta_spc	Bomo_Chr18	10808395	0	0.348315	1.53569e-20	9.55212e-20
BmBeta_spc	Bomo_Chr18	10808522	0.00952381	0.398876	1.39589e-22	1.06817e-21
BmBeta_spc	Bomo_Chr18	10808569	0	0.398876	4.25969e-24	3.76382e-23
BmBeta_spc	Bomo_Chr18	10808613	0.961905	0.921348	0.0852016	0.127112
BmBeta_spc	Bomo_Chr18	10808652	0.952381	0.516854	3.89775e-23	3.11976e-22
BmBeta_spc	Bomo_Chr18	10808655	0	0.398876	4.25969e-24	3.76382e-23
BmBeta_spc	Bomo_Chr18	10808669	0.00952381	0.404494	5.74234e-23	4.54826e-22
BmBeta_spc	Bomo_Chr18	10808681	0.00952381	0.00561798	0.661617	0.694963
BmBeta_spc	Bomo_Chr18	10808710	0	0.404494	2.70198e-24	2.43205e-23
BmBeta_spc	Bomo_Chr18	10808713	0	0.00561798	0.279078	0.332671
BmBeta_spc	Bomo_Chr18	10808715	0	0.00561798	0.279078	0.332671
BmBeta_spc	Bomo_Chr18	10808718	0.95098	0.912791	0.138668	0.19078
BmBeta_spc	Bomo_Chr18	10808740	0.960396	0.918605	0.0869166	0.129582
BmBeta_spc	Bomo_Chr18	10808751	0.95098	0.889535	0.0260931	0.0434602
BmBeta_spc	Bomo_Chr18	10808763	0	0.00574713	0.275929	0.330782
BmBeta_spc	Bomo_Chr18	10808765	0.946078	0.488372	1.02428e-23	8.67258e-23
BmBeta_spc	Bomo_Chr18	10808778	0	0.432099	1.30541e-21	8.7907e-21
BmBeta_spc	Bomo_Chr18	10808843	1	0.953488	0.00204706	0.00405627
BmBeta_spc	Bomo_Chr18	10809111	0.933333	0.775281	7.39705e-06	1.98453e-05
BmBeta_spc	Bomo_Chr18	10809158	0.934343	0.429412	5.14009e-26	5.32882e-25
BmBeta_spc	Bomo_Chr18	10809205	0.935	0.0176471	2.7402e-69	3.72927e-65
BmBeta_spc	Bomo_Chr18	10809259	1	0.959302	0.0039739	0.00756059
BmBeta_spc	Bomo_Chr18	10809331	1	0.959302	0.0039739	0.00756059
BmBeta_spc	Bomo_Chr18	10809345	0	0.418605	2.22222e-24	2.01589e-23
BmBeta_spc	Bomo_Chr18	10809354	0	0.418605	2.22222e-24	2.01589e-23
BmBeta_spc	Bomo_Chr18	10809432	0.065	0.517241	1.5841e-22	1.20879e-21
BmBeta_spc	Bomo_Chr18	10809468	1	0.959302	0.0039739	0.00756059
BmBeta_spc	Bomo_Chr18	10809508	0	0.397727	5.4839e-24	4.82048e-23
BmBeta_spc	Bomo_Chr18	10809525	0	0.397727	5.4839e-24	4.82048e-23
BmBeta_spc	Bomo_Chr18	10809537	0.0619048	0.517241	1.17643e-23	9.87244e-23
BmBeta_spc	Bomo_Chr18	10809568	0.885714	0.0172414	2.07291e-64	3.79949e-62
BmBeta_spc	Bomo_Chr18	10809571	0	0.385057	4.28509e-23	3.40542e-22
BmBeta_spc	Bomo_Chr18	10809593	0.995238	0.95977	0.0154182	0.026557
BmBeta_spc	Bomo_Chr18	10809596	0.995238	0.95977	0.0154182	0.026557
BmBeta_spc	Bomo_Chr18	10809598	0.0380952	0.0344828	0.850869	0.873905
BmBeta_spc	Bomo_Chr18	10809599	0.995238	0.95977	0.0154182	0.026557
BmBeta_spc	Bomo_Chr18	10809671	0.844595	0.0561798	6.09453e-47	2.77403e-45
BmBeta_spc	Bomo_Chr18	10809692	0.052381	0.0449438	0.735165	0.766053
BmBeta_spc	Bomo_Chr18	10809696	0.861905	0.011236	8.46573e-63	1.31298e-60
BmBeta_spc	Bomo_Chr18	10809709	0.866667	0.011236	1.8954e-63	3.12671e-61
BmBeta_spc	Bomo_Chr18	10809715	0.0142857	0.00561798	0.399644	0.4357
BmBeta_spc	Bomo_Chr18	10809716	0.052381	0.0449438	0.735165	0.766053
BmBeta_spc	Bomo_Chr18	10809738	1	0.561798	1.16129e-26	1.24593e-25
BmBeta_spc	Bomo_Chr18	10809756	0.866667	0.011236	1.8954e-63	3.12671e-61
BmBeta_spc	Bomo_Chr18	10809782	0.866667	0.011236	1.8954e-63	3.12671e-61
BmBeta_spc	Bomo_Chr18	10809785	0.866667	0.011236	1.8954e-63	3.12671e-61
BmBeta_spc	Bomo_Chr18	10809803	0.866667	0.011236	1.8954e-63	3.12671e-61
BmBeta_spc	Bomo_Chr18	10809810	0.0192308	0.00561798	0.238375	0.296121
BmBeta_spc	Bomo_Chr18	10809833	0.772277	0	2.90351e-52	1.55879e-50
BmBeta_spc	Bomo_Chr18	10809861	0.0666667	0	0.000577118	0.0012319
BmBeta_spc	Bomo_Chr18	10809876	0.0190476	0.00561798	0.242512	0.300083
BmBeta_spc	Bomo_Chr18	10809898	1	0.960227	0.266406	0.325002
BmBeta_spc	Bomo_Chr18	10809915	1	0.960227	0.266406	0.325002
BmBeta_spc	Bomo_Chr18	10809920	0.233333	0.00568182	2.43962e-09	9.08214e-09
BmBeta_spc	Bomo_Chr18	10809922	0.0571429	0.5	3.92104e-23	3.11976e-22
BmBeta_spc	Bomo_Chr18	10809938	0.0571429	0.5	3.92104e-23	3.11976e-22
BmBeta_spc	Bomo_Chr18	10809971	0.961165	0.522472	1.4272e-23	1.19254e-22
BmBeta_spc	Bomo_Chr18	10809977	0.0571429	0.5	3.92104e-23	3.11976e-22
BmBeta_spc	Bomo_Chr18	10810022	0.0380952	0.0393258	0.950042	0.953598
BmBeta_spc	Bomo_Chr18	10810029	0.0380952	0.0393258	0.950042	0.953598
BmBeta_spc	Bomo_Chr18	10810051	0.0571429	0.5	3.92104e-23	3.11976e-22
BmBeta_spc	Bomo_Chr18	10810055	0.890476	0.0168539	5.92999e-66	1.52113e-63
BmBeta_spc	Bomo_Chr18	10810056	1	0.960674	0.00373123	0.00714402
BmBeta_spc	Bomo_Chr18	10810057	0.961905	0.921348	0.0852016	0.127112
BmBeta_spc	Bomo_Chr18	10810076	0.890476	0.0168539	5.92999e-66	1.52113e-63
BmBeta_spc	Bomo_Chr18	10810128	0	0.241176	1.76873e-13	8.19877e-13
BmBeta_spc	Bomo_Chr18	10810146	0	0.392045	2.05527e-23	1.67819e-22
BmBeta_spc	Bomo_Chr18	10810155	0.0571429	0.511494	7.75272e-24	6.74728e-23
BmBeta_spc	Bomo_Chr18	10810190	0.985714	0.955056	0.0698236	0.105456
BmBeta_spc	Bomo_Chr18	10810200	0.890476	0.0168539	5.92999e-66	1.52113e-63
BmBeta_spc	Bomo_Chr18	10810205	1	0.960674	0.00373123	0.00714402
BmBeta_spc	Bomo_Chr18	10810257	0.00952381	0.00561798	0.661617	0.694963
BmBeta_spc	Bomo_Chr18	10810269	0.0952381	0.539326	1.71216e-21	1.14463e-20
BmBeta_spc	Bomo_Chr18	10810296	0.928571	0.455056	1.10472e-24	1.02347e-23
BmBeta_spc	Bomo_Chr18	10810395	0.109524	0.94382	2.67068e-60	2.02488e-58
BmBeta_spc	Bomo_Chr18	10810415	0.109524	0.94382	2.67068e-60	2.02488e-58
BmBeta_spc	Bomo_Chr18	10810439	0.0952381	0.938202	1.38606e-61	1.55576e-59
BmBeta_spc	Bomo_Chr18	10810446	0	0.00561798	0.279078	0.332671
BmBeta_spc	Bomo_Chr18	10810451	0.0952381	0.938202	1.38606e-61	1.55576e-59
BmBeta_spc	Bomo_Chr18	10810452	0	0.00561798	0.279078	0.332671
BmBeta_spc	Bomo_Chr18	10810461	0	0.00561798	0.279078	0.332671
BmBeta_spc	Bomo_Chr18	10810466	0.0961538	0.94382	5.97869e-62	7.36352e-60
BmBeta_spc	Bomo_Chr18	10810541	0.899038	0.0168539	6.44703e-67	4.64515e-64
BmBeta_spc	Bomo_Chr18	10810596	1	0.960674	0.00389766	0.00743339
BmBeta_spc	Bomo_Chr18	10810640	0.961538	0.921348	0.089543	0.133304
BmBeta_spc	Bomo_Chr18	10810675	1	0.960674	0.00389766	0.00743339
BmBeta_spc	Bomo_Chr18	10810760	0.0571429	0.904494	7.61873e-63	1.18839e-60
BmBeta_spc	Bomo_Chr18	10810764	0.895238	0.0168539	1.21429e-66	4.64515e-64
BmBeta_spc	Bomo_Chr18	10810797	0.0142857	0.00561798	0.399644	0.4357
BmBeta_spc	Bomo_Chr18	10810847	0.0571429	0.5	3.92104e-23	3.11976e-22
BmBeta_spc	Bomo_Chr18	10810864	0.0571429	0.5	3.92104e-23	3.11976e-22
BmBeta_spc	Bomo_Chr18	10810869	0.0571429	0.5	3.92104e-23	3.11976e-22
BmBeta_spc	Bomo_Chr18	10810877	0.0571429	0.5	3.92104e-23	3.11976e-22
BmBeta_spc	Bomo_Chr18	10810880	1	0.960674	0.00373123	0.00714402
BmBeta_spc	Bomo_Chr18	10810886	0.0571429	0.5	3.92104e-23	3.11976e-22
BmBeta_spc	Bomo_Chr18	10810924	0.890476	0.0168539	5.92999e-66	1.52113e-63
BmBeta_spc	Bomo_Chr18	10810944	0.0571429	0.5	3.92104e-23	3.11976e-22
BmBeta_spc	Bomo_Chr18	10810962	0.0571429	0.5	3.92104e-23	3.11976e-22
BmBeta_spc	Bomo_Chr18	10810964	0.0571429	0.5	3.92104e-23	3.11976e-22
BmBeta_spc	Bomo_Chr18	10810989	0.0571429	0.5	3.92104e-23	3.11976e-22
BmBeta_spc	Bomo_Chr18	10810999	0.942857	0.460674	4.57547e-26	4.75615e-25
BmBeta_spc	Bomo_Chr18	10811000	0.942857	0.460674	4.57547e-26	4.75615e-25
BmBeta_spc	Bomo_Chr18	10811004	0.0571429	0.5	3.92104e-23	3.11976e-22
BmBeta_spc	Bomo_Chr18	10811013	0.0571429	0.5	3.92104e-23	3.11976e-22
BmBeta_spc	Bomo_Chr18	10811018	0.0571429	0.5	3.92104e-23	3.11976e-22
BmBeta_spc	Bomo_Chr18	10811076	0.0571429	0.5	3.92104e-23	3.11976e-22
BmBeta_spc	Bomo_Chr18	10811094	0.0571429	0.5	3.92104e-23	3.11976e-22
BmBeta_spc	Bomo_Chr18	10811109	0.0571429	0.5	3.92104e-23	3.11976e-22
BmBeta_spc	Bomo_Chr18	10811139	0.0142857	0.404494	3.04307e-22	2.21292e-21
BmBeta_spc	Bomo_Chr18	10811154	0.0571429	0.5	3.92104e-23	3.11976e-22
BmBeta_spc	Bomo_Chr18	10811175	0.0571429	0.5	3.92104e-23	3.11976e-22
BmBeta_spc	Bomo_Chr18	10811194	0.0380952	0.0393258	0.950042	0.953598
BmBeta_spc	Bomo_Chr18	10811211	0.0380952	0.0393258	0.950042	0.953598
BmBeta_spc	Bomo_Chr18	10811229	0.109524	0.94382	2.67068e-60	2.02488e-58
BmBeta_spc	Bomo_Chr18	10811251	0.0571429	0.5	3.92104e-23	3.11976e-22
BmBeta_spc	Bomo_Chr18	10811696	0.0380952	0.0340909	0.833995	0.860911
BmBeta_spc	Bomo_Chr18	10811767	1	0.960674	0.00373123	0.00714402
BmBeta_spc	Bomo_Chr18	10811830	0.890476	0.0168539	5.92999e-66	1.52113e-63
BmBeta_spc	Bomo_Chr18	10811858	0.0142857	0.00561798	0.399644	0.4357
BmBeta_spc	Bomo_Chr18	10811862	0.890476	0.0168539	5.92999e-66	1.52113e-63
BmBeta_spc	Bomo_Chr18	10811873	1	0.960674	0.00373123	0.00714402
BmBeta_spc	Bomo_Chr18	10811904	0.0142857	0.00561798	0.399644	0.4357
BmBeta_spc	Bomo_Chr18	10811913	0.0571429	0.505682	1.76125e-23	1.44288e-22
BmBeta_spc	Bomo_Chr18	10811915	0.0142857	0.00568182	0.405767	0.441968
BmBeta_spc	Bomo_Chr18	10811945	0	0.398876	4.25969e-24	3.76382e-23
BmBeta_spc	Bomo_Chr18	10811971	0	0.398876	4.25969e-24	3.76382e-23
BmBeta_spc	Bomo_Chr18	10811972	0	0.398876	4.25969e-24	3.76382e-23
BmBeta_spc	Bomo_Chr18	10811982	0.0142857	0.00561798	0.399644	0.4357
BmBeta_spc	Bomo_Chr18	10811985	0.0380952	0.359551	4.81446e-16	2.45816e-15
BmBeta_spc	Bomo_Chr18	10812017	1	0.960674	0.00373123	0.00714402
BmBeta_spc	Bomo_Chr18	10812023	0.0380952	0.0393258	0.950042	0.953598
BmBeta_spc	Bomo_Chr18	10812219	0.890476	0.0168539	5.92999e-66	1.52113e-63
BmBeta_spc	Bomo_Chr18	10812384	0.0428571	0.0406977	0.91652	0.922348
BmBeta_spc	Bomo_Chr18	10812433	0.0571429	0.805085	1.01062e-43	3.53173e-42
BmBeta_spc	Bomo_Chr18	10812439	0.00952381	0.011236	0.867861	0.880542
BmBeta_spc	Bomo_Chr18	10812444	0.890476	0.0168539	5.92999e-66	1.52113e-63
BmBeta_spc	Bomo_Chr18	10812557	0.00952381	0.00561798	0.661617	0.694963
BmBeta_spc	Bomo_Chr18	10812574	0.985714	0.955056	0.0698236	0.105456
BmBeta_spc	Bomo_Chr18	10812575	0.985714	0.955056	0.0698236	0.105456
BmBeta_spc	Bomo_Chr18	10812592	0.0047619	0	0.356607	0.398721
BmBeta_spc	Bomo_Chr18	10812597	0.985714	0.955056	0.0698236	0.105456
BmBeta_spc	Bomo_Chr18	10812603	0.985714	0.955056	0.0698236	0.105456
BmBeta_spc	Bomo_Chr18	10812678	0.00961538	0.00561798	0.655732	0.690353
BmBeta_spc	Bomo_Chr18	10812692	0.0288462	0.353933	9.60228e-17	5.00458e-16
BmBeta_spc	Bomo_Chr18	10812847	1	0.561798	7.19982e-27	7.82167e-26
BmBeta_spc	Bomo_Chr18	10812854	0.0380952	0.0393258	0.950042	0.953598
BmBeta_spc	Bomo_Chr18	10812858	0.0380952	0.0393258	0.950042	0.953598
BmBeta_spc	Bomo_Chr18	10812880	0.0380952	0.0393258	0.950042	0.953598
BmBeta_spc	Bomo_Chr18	10813082	0.0571429	0.5	3.92104e-23	3.11976e-22
BmBeta_spc	Bomo_Chr18	10813201	0.00961538	0.397727	2.76497e-22	2.02638e-21
BmBeta_spc	Bomo_Chr18	10813221	0.00961538	0.00568182	0.662669	0.695893
BmBeta_spc	Bomo_Chr18	10813229	0	0.392045	2.05527e-23	1.67819e-22
BmBeta_spc	Bomo_Chr18	10813234	0.933333	0.0568182	3.00162e-66	9.83364e-64
BmBeta_spc	Bomo_Chr18	10813253	0.0571429	0.5	3.92104e-23	3.11976e-22
BmBeta_spc	Bomo_Chr18	10813298	0	0.398876	4.25969e-24	3.76382e-23
BmBeta_spc	Bomo_Chr18	10813307	1	0.960674	0.00373123	0.00714402
BmBeta_spc	Bomo_Chr18	10813388	1	0.561798	7.19982e-27	7.82167e-26
BmBeta_spc	Bomo_Chr18	10813408	0.0047619	0	0.356607	0.398721
BmBeta_spc	Bomo_Chr18	10813447	0.890476	0.41573	3.06467e-23	2.47309e-22
BmBeta_spc	Bomo_Chr18	10813462	0.890476	0.0168539	5.92999e-66	1.52113e-63
BmBeta_spc	Bomo_Chr18	10813509	0.938095	0.460674	1.8848e-25	1.86826e-24
BmBeta_spc	Bomo_Chr18	10813556	0.890476	0.0168539	5.92999e-66	1.52113e-63
BmBeta_spc	Bomo_Chr18	10813604	1	0.960674	0.00373123	0.00714402
BmBeta_spc	Bomo_Chr18	10813611	0.0571429	0.5	3.92104e-23	3.11976e-22
BmBeta_spc	Bomo_Chr18	10813631	0.0571429	0.5	3.92104e-23	3.11976e-22
BmBeta_spc	Bomo_Chr18	10813738	0.889423	0.41573	5.41235e-23	4.29376e-22
BmBeta_spc	Bomo_Chr18	10813760	0.0571429	0.5	3.92104e-23	3.11976e-22
BmBeta_spc	Bomo_Chr18	10813762	0.0666667	0.505618	2.31463e-22	1.71364e-21
BmBeta_spc	Bomo_Chr18	10813849	0.00952381	0.00561798	0.661617	0.694963
BmBeta_spc	Bomo_Chr18	10813866	0.0571429	0.5	3.92104e-23	3.11976e-22
BmBeta_spc	Bomo_Chr18	10813876	0.928571	0.455056	1.10472e-24	1.02347e-23
BmBeta_spc	Bomo_Chr18	10813894	0.942857	0.460674	4.57547e-26	4.75615e-25
BmBeta_spc	Bomo_Chr18	10813915	0.942857	0.460674	4.57547e-26	4.75615e-25
BmBeta_spc	Bomo_Chr18	10813929	0.942857	0.460674	4.57547e-26	4.75615e-25
BmBeta_spc	Bomo_Chr18	10813980	0.0571429	0.5	3.92104e-23	3.11976e-22
BmBeta_spc	Bomo_Chr18	10814012	0.928571	0.455056	1.10472e-24	1.02347e-23
BmBeta_spc	Bomo_Chr18	10814169	1	0.960674	0.00373123	0.00714402
BmBeta_spc	Bomo_Chr18	10814178	1	0.960674	0.00373123	0.00714402
BmBeta_spc	Bomo_Chr18	10814208	0.0619048	0.5	1.5395e-22	1.17492e-21
BmBeta_spc	Bomo_Chr18	10814228	0.0142857	0.0224719	0.546057	0.581033
BmBeta_spc	Bomo_Chr18	10814235	0.0142857	0.0224719	0.546057	0.581033
BmBeta_spc	Bomo_Chr18	10814242	0.0142857	0.0224719	0.546057	0.581033
BmBeta_spc	Bomo_Chr18	10814256	0.0142857	0.0224719	0.546057	0.581033
BmBeta_spc	Bomo_Chr18	10814317	0.0142857	0.0224719	0.546057	0.581033
BmBeta_spc	Bomo_Chr18	10814365	0	0.398876	4.25969e-24	3.76382e-23
BmBeta_spc	Bomo_Chr18	10814412	0.942857	0.0617978	2.05439e-67	4.64515e-64
BmBeta_spc	Bomo_Chr18	10814522	0.00952381	0.0224719	0.303014	0.355153
BmBeta_spc	Bomo_Chr18	10814543	0.00952381	0.11236	1.27447e-05	3.33587e-05
BmBeta_spc	Bomo_Chr18	10814571	0.00952381	0.0224719	0.303014	0.355153
BmBeta_spc	Bomo_Chr18	10814646	0.0047619	0	0.356607	0.398721
BmBeta_spc	Bomo_Chr18	10814653	0.990476	0.449438	6.37663e-34	1.0415e-32
BmBeta_spc	Bomo_Chr18	10814656	0.980952	0.426966	3.00612e-34	5.05708e-33
BmBeta_spc	Bomo_Chr18	10814667	0.942857	0.0617978	2.05439e-67	4.64515e-64
BmBeta_spc	Bomo_Chr18	10814673	1	0.561798	7.19982e-27	7.82167e-26
BmBeta_spc	Bomo_Chr18	10814690	1	0.561798	7.19982e-27	7.82167e-26
BmBeta_spc	Bomo_Chr18	10814813	0.942857	0.0617978	2.05439e-67	4.64515e-64
BmBeta_spc	Bomo_Chr18	10814814	0.00952381	0.0224719	0.303014	0.355153
BmBeta_spc	Bomo_Chr18	10814849	0.0333333	0.365169	5.37615e-17	2.83345e-16
BmBeta_spc	Bomo_Chr18	10814903	0.0333333	0.365169	5.37615e-17	2.83345e-16
BmBeta_spc	Bomo_Chr18	10814956	0.00952381	0.0224719	0.303014	0.355153
BmBeta_spc	Bomo_Chr18	10815109	0.00952381	0.0224719	0.303014	0.355153
BmBeta_spc	Bomo_Chr18	10815183	0.0047619	0	0.356607	0.398721
BmBeta_spc	Bomo_Chr18	10815229	0.00952381	0.0224719	0.303014	0.355153
BmBeta_spc	Bomo_Chr18	10815232	0.00952381	0.0224719	0.303014	0.355153
BmBeta_spc	Bomo_Chr18	10815270	0.895238	0.0168539	1.21429e-66	4.64515e-64
BmBeta_spc	Bomo_Chr18	10815277	0.0047619	0	0.356607	0.398721
BmBeta_spc	Bomo_Chr18	10815323	1	0.561798	7.19982e-27	7.82167e-26
BmBeta_spc	Bomo_Chr18	10815335	1	0.561798	7.19982e-27	7.82167e-26
BmBeta_spc	Bomo_Chr18	10815339	0.942857	0.404494	1.54234e-30	2.02807e-29
BmBeta_spc	Bomo_Chr18	10815341	0.00961538	0.0224719	0.308741	0.361306
BmBeta_spc	Bomo_Chr18	10815348	0.00480769	0	0.354301	0.398721
BmBeta_spc	Bomo_Chr18	10815380	0.942857	0.494382	1.5273e-23	1.25564e-22
BmBeta_spc	Bomo_Chr18	10815411	1	0.561798	7.19982e-27	7.82167e-26
BmBeta_spc	Bomo_Chr18	10815413	0.047619	0.0449438	0.90065	0.90814
BmBeta_spc	Bomo_Chr18	10815423	0.00952381	0.00561798	0.661617	0.694963
BmBeta_spc	Bomo_Chr18	10815452	0.047619	0.0449438	0.90065	0.90814
BmBeta_spc	Bomo_Chr18	10815574	0.00952381	0.0224719	0.303014	0.355153
BmBeta_spc	Bomo_Chr18	10815625	1	0.561798	1.16129e-26	1.24593e-25
BmBeta_spc	Bomo_Chr18	10815631	0.894231	0.0168539	3.19494e-66	9.83364e-64
BmBeta_spc	Bomo_Chr18	10815634	0.893204	0.0168539	8.42256e-66	2.02879e-63
BmBeta_spc	Bomo_Chr18	10815635	1	0.561798	1.87405e-26	1.99257e-25
BmBeta_spc	Bomo_Chr18	10815641	0.0480769	0.0449438	0.884293	0.892805
BmBeta_spc	Bomo_Chr18	10815642	0.899038	0.129213	9.12844e-52	4.86713e-50
BmBeta_spc	Bomo_Chr18	10815645	0.941748	0.494382	4.24661e-23	3.37534e-22
BmBeta_spc	Bomo_Chr18	10815651	0.893204	0.0168539	8.42256e-66	2.02879e-63
BmBeta_spc	Bomo_Chr18	10815660	1	0.561798	1.87405e-26	1.99257e-25
BmBeta_spc	Bomo_Chr18	10815665	0.898058	0.0168539	1.70133e-66	6.34363e-64
BmBeta_spc	Bomo_Chr18	10815666	0.0336538	0.365169	7.7474e-17	4.04831e-16
BmBeta_spc	Bomo_Chr18	10815671	0.907767	0.129213	9.89929e-53	5.35151e-51
BmBeta_spc	Bomo_Chr18	10815674	0.0339806	0.365169	1.11695e-16	5.80693e-16
BmBeta_spc	Bomo_Chr18	10815720	0.0142857	0.0227273	0.535893	0.571357
BmBeta_spc	Bomo_Chr18	10815726	0.0333333	0.365169	5.37615e-17	2.83345e-16
BmBeta_spc	Bomo_Chr18	10815727	0.0047619	0	0.356607	0.398721
BmBeta_spc	Bomo_Chr18	10815754	0.00952381	0.0224719	0.303014	0.355153
BmBeta_spc	Bomo_Chr18	10815781	0.0047619	0	0.356607	0.398721
BmBeta_spc	Bomo_Chr18	10815786	0.895238	0.0168539	1.21429e-66	4.64515e-64
BmBeta_spc	Bomo_Chr18	10815812	0.0047619	0	0.356607	0.398721
BmBeta_spc	Bomo_Chr18	10815822	0.0047619	0	0.356607	0.398721
BmBeta_spc	Bomo_Chr18	10815852	1	0.561798	7.19982e-27	7.82167e-26
BmBeta_spc	Bomo_Chr18	10815856	1	0.561798	7.19982e-27	7.82167e-26
BmBeta_spc	Bomo_Chr18	10815861	0.00952381	0.11236	1.27447e-05	3.33587e-05
BmBeta_spc	Bomo_Chr18	10815884	0.00952381	0.0224719	0.303014	0.355153
BmBeta_spc	Bomo_Chr18	10815887	0.942857	0.0617978	2.05439e-67	4.64515e-64
BmBeta_spc	Bomo_Chr18	10815929	0.895238	0.0168539	1.21429e-66	4.64515e-64
BmBeta_spc	Bomo_Chr18	10815949	0.00952381	0.0224719	0.303014	0.355153
BmBeta_spc	Bomo_Chr18	10815954	0.00952381	0.0224719	0.303014	0.355153
BmBeta_spc	Bomo_Chr18	10815958	0.957143	0.0842697	1.19324e-66	4.64515e-64
BmBeta_spc	Bomo_Chr18	10816005	0.00952381	0.0224719	0.303014	0.355153
BmBeta_spc	Bomo_Chr18	10816009	0.938095	0.0617978	1.17422e-66	4.64515e-64
BmBeta_spc	Bomo_Chr18	10816020	0.0428571	0.365169	8.11164e-16	4.11003e-15
BmBeta_spc	Bomo_Chr18	10816021	0.00961538	0	0.189635	0.243738
BmBeta_spc	Bomo_Chr18	10816027	0.00480769	0	0.354301	0.398721
BmBeta_spc	Bomo_Chr18	10816040	0.00961538	0.0224719	0.308741	0.361306
BmBeta_spc	Bomo_Chr18	10816053	0.00480769	0	0.354301	0.398721
BmBeta_spc	Bomo_Chr18	10816201	0.643939	0.0235294	8.91547e-32	1.25508e-30
BmBeta_spc	Bomo_Chr18	10816205	0.864583	0.0235294	8.58707e-45	3.58759e-43
BmBeta_spc	Bomo_Chr18	10816217	0.824324	0.0235294	1.11811e-38	2.66495e-37
BmBeta_spc	Bomo_Chr18	10816256	0.943299	0.0119048	6.0292e-70	1.30023e-65
BmBeta_spc	Bomo_Chr18	10816280	0.00952381	0.0113636	0.858901	0.880542
BmBeta_spc	Bomo_Chr18	10816290	0.01	0.0117647	0.870059	0.881526
BmBeta_spc	Bomo_Chr18	10816292	0.01	0.0117647	0.870059	0.881526
BmBeta_spc	Bomo_Chr18	10816294	0.015	0.0117647	0.788229	0.818183
BmBeta_spc	Bomo_Chr18	10816297	0.0047619	0	0.356607	0.398721
BmBeta_spc	Bomo_Chr18	10816314	0.0428571	0.386364	4.05005e-17	2.1769e-16
BmBeta_spc	Bomo_Chr18	10816318	0.00952381	0.0113636	0.858901	0.880542
BmBeta_spc	Bomo_Chr18	10816335	0.00952381	0.0113636	0.858901	0.880542
BmBeta_spc	Bomo_Chr18	10816345	0.00952381	0.0113636	0.858901	0.880542
BmBeta_spc	Bomo_Chr18	10816353	0.00952381	0.0113636	0.858901	0.880542
BmBeta_spc	Bomo_Chr18	10816369	0.047619	0.0449438	0.90065	0.90814
BmBeta_spc	Bomo_Chr18	10816392	0.047619	0.0449438	0.90065	0.90814
BmBeta_spc	Bomo_Chr18	10816408	0.0047619	0	0.356607	0.398721
BmBeta_spc	Bomo_Chr18	10816429	0.0333333	0.365169	5.37615e-17	2.83345e-16
BmBeta_spc	Bomo_Chr18	10816435	0.00952381	0.0224719	0.303014	0.355153
BmBeta_spc	Bomo_Chr18	10816443	0.00952381	0.0224719	0.303014	0.355153
BmBeta_spc	Bomo_Chr18	10816446	0.00952381	0.0224719	0.303014	0.355153
BmBeta_spc	Bomo_Chr18	10816449	0.0047619	0	0.356607	0.398721
BmBeta_spc	Bomo_Chr18	10816506	0.00952381	0.0224719	0.303014	0.355153
BmBeta_spc	Bomo_Chr18	10816541	0.0809524	0.410112	1.94174e-14	9.34447e-14
BmBeta_spc	Bomo_Chr18	10816550	0.895238	0.0168539	1.21429e-66	4.64515e-64
BmBeta_spc	Bomo_Chr18	10816586	0.0047619	0	0.356607	0.398721
BmBeta_spc	Bomo_Chr18	10816657	0.985714	0.449438	3.74676e-33	5.86447e-32
BmBeta_spc	Bomo_Chr18	10816694	0.0047619	0	0.356607	0.398721
BmBeta_spc	Bomo_Chr18	10816696	0.00961538	0.0224719	0.308741	0.361306
BmBeta_spc	Bomo_Chr18	10816701	0.980952	0.449438	2.11811e-32	3.07318e-31
BmBeta_spc	Bomo_Chr18	10816714	0.0913462	0.432584	1.06374e-14	5.18005e-14
BmBeta_spc	Bomo_Chr18	10816722	0.894231	0.0168539	3.19494e-66	9.83364e-64
BmBeta_spc	Bomo_Chr18	10816724	0.889423	0.0168539	1.55851e-65	3.57983e-63
BmBeta_spc	Bomo_Chr18	10816730	0.00961538	0.0224719	0.308741	0.361306
BmBeta_spc	Bomo_Chr18	10816870	0.0047619	0	0.356607	0.398721
BmBeta_spc	Bomo_Chr18	10816885	0.052381	0.0449438	0.735165	0.766053
BmBeta_spc	Bomo_Chr18	10816888	0.00952381	0.0224719	0.303014	0.355153
BmBeta_spc	Bomo_Chr18	10816894	0.052381	0.0449438	0.735165	0.766053
BmBeta_spc	Bomo_Chr18	10816903	0.047619	0.0449438	0.90065	0.90814
BmBeta_spc	Bomo_Chr18	10816909	0.052381	0.0449438	0.735165	0.766053
BmBeta_spc	Bomo_Chr18	10816930	0.00952381	0.0224719	0.303014	0.355153
BmBeta_spc	Bomo_Chr18	10816987	0.00952381	0.0224719	0.303014	0.355153
BmBeta_spc	Bomo_Chr18	10817023	0.0857143	0.410112	5.70204e-14	2.68612e-13
BmBeta_spc	Bomo_Chr18	10817092	0.00952381	0.0224719	0.303014	0.355153
BmBeta_spc	Bomo_Chr18	10817103	0.0952381	0.432584	2.06073e-14	9.90219e-14
BmBeta_spc	Bomo_Chr18	10817148	0.990476	0.449438	6.37663e-34	1.0415e-32
BmBeta_spc	Bomo_Chr18	10817155	0.990476	0.449438	6.37663e-34	1.0415e-32
BmBeta_spc	Bomo_Chr18	10817188	0.990385	0.449438	1.16065e-33	1.85834e-32
BmBeta_spc	Bomo_Chr18	10817206	0.951923	0.0842697	1.85115e-65	4.18144e-63
BmBeta_spc	Bomo_Chr18	10817305	0.947619	0.0617978	3.5244e-68	1.59884e-64
BmBeta_spc	Bomo_Chr18	10817335	0.00952381	0.0224719	0.303014	0.355153
BmBeta_spc	Bomo_Chr18	10817398	0.980952	0.426966	3.00612e-34	5.05708e-33
BmBeta_spc	Bomo_Chr18	10817458	1	0.561798	7.19982e-27	7.82167e-26
BmBeta_spc	Bomo_Chr18	10817613	0.990476	0.449438	6.37663e-34	1.0415e-32
BmBeta_spc	Bomo_Chr18	10817642	0.00952381	0.0224719	0.303014	0.355153
BmBeta_spc	Bomo_Chr18	10818184	0.0333333	0.365169	5.37615e-17	2.83345e-16
BmBeta_spc	Bomo_Chr18	10818202	0.0333333	0.365169	5.37615e-17	2.83345e-16
BmBeta_spc	Bomo_Chr18	10818203	0.947619	0.0617978	3.5244e-68	1.59884e-64
BmBeta_spc	Bomo_Chr18	10818240	0.0428571	0.38764	3.06402e-17	1.65328e-16
BmBeta_spc	Bomo_Chr18	10818241	0.00952381	0.0224719	0.303014	0.355153
BmBeta_spc	Bomo_Chr18	10818263	0.0346535	0.369318	1.39299e-16	7.21859e-16
BmBeta_spc	Bomo_Chr18	10818281	0.666667	0.403614	0.0747218	0.112299
BmBeta_spc	Bomo_Chr18	10818286	1	0.53012	0.00153456	0.00309815
BmBeta_spc	Bomo_Chr18	10818294	0.019802	0.119318	0.000103	0.00024348
BmBeta_spc	Bomo_Chr18	10818450	0.342105	0.0384615	7.49853e-10	2.90062e-09
BmBeta_spc	Bomo_Chr18	10818487	0	0.0126582	0.138865	0.191014
BmBeta_spc	Bomo_Chr18	10818493	0	0.0125	0.134634	0.185568
BmBeta_spc	Bomo_Chr18	10818676	0.931373	0.145161	6.03836e-32	8.57147e-31
BmBeta_spc	Bomo_Chr18	10818746	0.566038	0.0378788	1.00005e-19	5.913e-19
BmBeta_spc	Bomo_Chr18	10818814	0.923077	0.0617978	7.20467e-56	4.61965e-54
BmBeta_spc	Bomo_Chr18	10818819	0.0380952	0.365169	2.13613e-16	1.10266e-15
BmBeta_spc	Bomo_Chr18	10818864	0.932692	0.0617978	1.71201e-65	3.88326e-63
BmBeta_spc	Bomo_Chr18	10818875	0.941748	0.0632184	1.08405e-65	2.54369e-63
BmBeta_spc	Bomo_Chr18	10818878	0.941748	0.0632184	1.08405e-65	2.54369e-63
BmBeta_spc	Bomo_Chr18	10818885	0.0333333	0.365169	5.37615e-17	2.83345e-16
BmBeta_spc	Bomo_Chr18	10818892	0.975728	0.436782	5.20812e-32	7.41034e-31
BmBeta_spc	Bomo_Chr18	10818959	0.946078	0.0632184	4.87563e-66	1.48279e-63
BmBeta_spc	Bomo_Chr18	10818971	0.980392	0.436782	1.74082e-32	2.57239e-31
BmBeta_spc	Bomo_Chr18	10818999	0.3125	0.0121951	3.01579e-09	1.1182e-08
BmBeta_spc	Bomo_Chr18	10819008	0.3125	0.0121951	3.01579e-09	1.1182e-08
BmBeta_spc	Bomo_Chr18	10819024	0.3125	0.0121951	3.01579e-09	1.1182e-08
BmBeta_spc	Bomo_Chr18	10819026	0.3125	0.0121951	3.01579e-09	1.1182e-08
BmBeta_spc	Bomo_Chr18	10819058	0.0333333	0.365169	5.37615e-17	2.83345e-16
BmBeta_spc	Bomo_Chr18	10819065	0.277778	0.0119048	1.77017e-08	6.15394e-08
BmBeta_spc	Bomo_Chr18	10819083	0.388889	0.0357143	2.33372e-08	8.02851e-08
BmBeta_spc	Bomo_Chr18	10819105	0.990291	0.449438	2.11527e-33	3.35229e-32
BmBeta_spc	Bomo_Chr18	10819110	0.00952381	0.0224719	0.303014	0.355153
BmBeta_spc	Bomo_Chr18	10819143	0.956311	0.0842697	7.97123e-66	1.95467e-63
BmBeta_spc	Bomo_Chr18	10819170	0.0333333	0.365169	5.37615e-17	2.83345e-16
BmBeta_spc	Bomo_Chr18	10819171	0.00952381	0.0224719	0.303014	0.355153
BmBeta_spc	Bomo_Chr18	10819173	0.0333333	0.365169	5.37615e-17	2.83345e-16
BmBeta_spc	Bomo_Chr18	10819193	0.0333333	0.365169	5.37615e-17	2.83345e-16
BmBeta_spc	Bomo_Chr18	10819214	0.942857	0.0674157	1.23727e-66	4.64515e-64
BmBeta_spc	Bomo_Chr18	10819215	0.00490196	0.0769231	0.000323121	0.000706967
BmBeta_spc	Bomo_Chr18	10819245	0.947619	0.0674157	2.12749e-67	4.64515e-64
BmBeta_spc	Bomo_Chr18	10819246	0.980952	0.426966	3.00612e-34	5.05708e-33
BmBeta_spc	Bomo_Chr18	10819281	0.0333333	0.359551	1.2212e-16	6.33262e-16
BmBeta_spc	Bomo_Chr18	10819282	0.0333333	0.359551	1.2212e-16	6.33262e-16
BmBeta_spc	Bomo_Chr18	10819291	0.00952381	0.0224719	0.303014	0.355153
BmBeta_spc	Bomo_Chr18	10819292	0.0333333	0.365169	5.37615e-17	2.83345e-16
BmBeta_spc	Bomo_Chr18	10819301	0.0428571	0.38764	3.06402e-17	1.65328e-16
BmBeta_spc	Bomo_Chr18	10819342	0.00952381	0.0224719	0.303014	0.355153
BmBeta_spc	Bomo_Chr18	10819363	0.0428571	0.38764	3.06402e-17	1.65328e-16
BmBeta_spc	Bomo_Chr18	10819364	0.0428571	0.38764	3.06402e-17	1.65328e-16
BmBeta_spc	Bomo_Chr18	10819386	0.00952381	0.0224719	0.303014	0.355153
BmBeta_spc	Bomo_Chr18	10819427	0.00952381	0.0224719	0.303014	0.355153
BmBeta_spc	Bomo_Chr18	10819434	0.00952381	0.0224719	0.303014	0.355153
BmBeta_spc	Bomo_Chr18	10819469	0.0333333	0.365169	5.37615e-17	2.83345e-16
BmBeta_spc	Bomo_Chr18	10819479	0.00952381	0.0224719	0.303014	0.355153
BmBeta_spc	Bomo_Chr18	10819534	0.00952381	0.0224719	0.303014	0.355153
BmBeta_spc	Bomo_Chr18	10819577	0.0333333	0.348315	6.19673e-16	3.14651e-15
BmBeta_spc	Bomo_Chr18	10819582	0.0333333	0.348315	6.19673e-16	3.14651e-15
BmBeta_spc	Bomo_Chr18	10819598	0.00952381	0.0224719	0.303014	0.355153
BmBeta_spc	Bomo_Chr18	10819613	0.00952381	0.0224719	0.303014	0.355153
BmBeta_spc	Bomo_Chr18	10819617	0	0.016129	0.0688385	0.104176
BmBeta_spc	Bomo_Chr18	10819626	0.00952381	0.0224719	0.303014	0.355153
BmBeta_spc	Bomo_Chr18	10819631	0.00952381	0.0227273	0.296285	0.350284
BmBeta_spc	Bomo_Chr18	10819632	0.00952381	0.0227273	0.296285	0.350284
BmBeta_spc	Bomo_Chr18	10819710	0	0.016129	0.0688385	0.104176
BmBeta_spc	Bomo_Chr18	10819716	0	0.016129	0.0688385	0.104176
BmBeta_spc	Bomo_Chr18	10819741	0.00970874	0.0253165	0.246399	0.304602
BmBeta_spc	Bomo_Chr18	10819760	0	0.025	0.0224973	0.0379885
BmBeta_spc	Bomo_Chr18	10819764	0	0.025	0.0224973	0.0379885
BmBeta_spc	Bomo_Chr18	10819771	0.00961538	0.0246914	0.254674	0.311669
BmBeta_spc	Bomo_Chr18	10819782	0	0.0246914	0.0226919	0.0383122
BmBeta_spc	Bomo_Chr18	10819814	0	0.0060241	0.262339	0.3204
BmBeta_spc	Bomo_Chr18	10819828	0.00961538	0.0243902	0.261381	0.319309
BmBeta_spc	Bomo_Chr18	10819829	0.0194175	0.186667	5.09964e-08	1.71515e-07
BmBeta_spc	Bomo_Chr18	10819847	0	0.0185185	0.0487676	0.0771433
BmBeta_spc	Bomo_Chr18	10819859	0	0.0246914	0.0226919	0.0383122
BmBeta_spc	Bomo_Chr18	10819876	0	0.025	0.0218569	0.0369643
BmBeta_spc	Bomo_Chr18	10820013	0.0285714	0.353933	6.72122e-17	3.5219e-16
BmBeta_spc	Bomo_Chr18	10820092	0.0333333	0.365169	5.37615e-17	2.83345e-16
BmBeta_spc	Bomo_Chr18	10820146	0.00952381	0.0224719	0.303014	0.355153
BmBeta_spc	Bomo_Chr18	10820397	0.0428571	0.38764	3.06402e-17	1.65328e-16
BmBeta_spc	Bomo_Chr18	10820466	0.0333333	0.365169	5.37615e-17	2.83345e-16
BmBeta_spc	Bomo_Chr18	10820496	0.0428571	0.38764	3.06402e-17	1.65328e-16
BmBeta_spc	Bomo_Chr18	10820497	0.00952381	0.0224719	0.303014	0.355153
BmBeta_spc	Bomo_Chr18	10820503	0.0428571	0.38764	3.06402e-17	1.65328e-16
BmBeta_spc	Bomo_Chr18	10820593	0.0428571	0.38764	3.06402e-17	1.65328e-16
BmBeta_spc	Bomo_Chr18	10820606	0.0428571	0.38764	3.06402e-17	1.65328e-16
BmBeta_spc	Bomo_Chr18	10820626	0.00952381	0.0224719	0.303014	0.355153
BmBeta_spc	Bomo_Chr18	10820636	0.00952381	0.0224719	0.303014	0.355153
BmBeta_spc	Bomo_Chr18	10820642	0.00952381	0.0224719	0.303014	0.355153
BmBeta_spc	Bomo_Chr18	10820699	0.0428571	0.38764	3.06402e-17	1.65328e-16
BmBeta_spc	Bomo_Chr18	10820706	0.0428571	0.38764	3.06402e-17	1.65328e-16
BmBeta_spc	Bomo_Chr18	10820795	0.00952381	0.0224719	0.303014	0.355153
BmBeta_spc	Bomo_Chr18	10820885	0.0428571	0.38764	3.06402e-17	1.65328e-16
BmBeta_spc	Bomo_Chr18	10820950	0.0428571	0.38764	3.06402e-17	1.65328e-16
BmBeta_spc	Bomo_Chr18	10821002	0.00952381	0.0224719	0.303014	0.355153
BmBeta_spc	Bomo_Chr18	10821073	0.0333333	0.365169	5.37615e-17	2.83345e-16
BmBeta_spc	Bomo_Chr18	10821106	0.0333333	0.359551	1.2212e-16	6.33262e-16
BmBeta_spc	Bomo_Chr18	10821202	0.0190476	0	0.0656932	0.0995798
BmBeta_spc	Bomo_Chr18	10821227	0.00961538	0.0224719	0.308741	0.361306
BmBeta_spc	Bomo_Chr18	10821235	0.00952381	0.0224719	0.303014	0.355153
BmBeta_spc	Bomo_Chr18	10821257	0.0285714	0.320225	8.33987e-15	4.07619e-14
BmBeta_spc	Bomo_Chr18	10821279	0.00952381	0.0224719	0.303014	0.355153
BmBeta_spc	Bomo_Chr18	10821283	0.0380952	0.348315	2.40415e-15	1.20005e-14
BmBeta_spc	Bomo_Chr18	10821297	0.0285714	0.342697	3.42472e-16	1.75799e-15
BmBeta_spc	Bomo_Chr18	10821301	0.00952381	0.0224719	0.303014	0.355153
BmBeta_spc	Bomo_Chr18	10821325	0.0428571	0.38764	3.06402e-17	1.65328e-16
BmBeta_spc	Bomo_Chr18	10821347	0.0333333	0.365169	5.37615e-17	2.83345e-16
BmBeta_spc	Bomo_Chr18	10821348	0.0333333	0.365169	5.37615e-17	2.83345e-16
BmBeta_spc	Bomo_Chr18	10821349	0.00952381	0.0224719	0.303014	0.355153
BmBeta_spc	Bomo_Chr18	10821391	0.00952381	0.0224719	0.303014	0.355153
BmBeta_spc	Bomo_Chr18	10821397	0.0333333	0.365169	5.37615e-17	2.83345e-16
BmBeta_spc	Bomo_Chr18	10821502	0.942857	0.0786517	4.26417e-65	9.24833e-63
BmBeta_spc	Bomo_Chr18	10821511	0.0428571	0.38764	3.06402e-17	1.65328e-16
BmBeta_spc	Bomo_Chr18	10821535	0.0333333	0.365169	5.37615e-17	2.83345e-16
BmBeta_spc	Bomo_Chr18	10821652	0.0285714	0.353933	6.72122e-17	3.5219e-16
BmBeta_spc	Bomo_Chr18	10821655	0.0380952	0.376404	4.13394e-17	2.2209e-16
BmBeta_spc	Bomo_Chr18	10821657	0.0285714	0.353933	6.72122e-17	3.5219e-16
BmBeta_spc	Bomo_Chr18	10821676	0.00970874	0.03125	0.149579	0.204294
BmBeta_spc	Bomo_Chr18	10821731	0.00970874	0.0263158	0.226325	0.28215
BmBeta_spc	Bomo_Chr18	10821736	0.0192308	0.194805	1.50064e-08	5.25891e-08
BmBeta_spc	Bomo_Chr18	10821751	0.0192308	0.201299	6.82192e-09	2.4671e-08
BmBeta_spc	Bomo_Chr18	10821763	0.0192308	0.207792	3.08421e-09	1.14294e-08
BmBeta_spc	Bomo_Chr18	10821810	0.00961538	0.0266667	0.214967	0.268791
BmBeta_spc	Bomo_Chr18	10821834	0.0192308	0.162162	7.9169e-07	2.36089e-06
BmBeta_spc	Bomo_Chr18	10822117	0.00980392	0.0327869	0.135168	0.186276
BmBeta_spc	Bomo_Chr18	10822144	0.00961538	0.0266667	0.214967	0.268791
BmBeta_spc	Bomo_Chr18	10822196	0	0.00666667	0.238312	0.296071
BmBeta_spc	Bomo_Chr18	10822247	0.0238095	0.164474	1.65823e-06	4.7542e-06
BmBeta_spc	Bomo_Chr18	10822282	0.0285714	0.184211	5.44583e-07	1.64865e-06
BmBeta_spc	Bomo_Chr18	10822309	0.0047619	0.0240964	0.104111	0.153074
BmBeta_spc	Bomo_Chr18	10822388	0	0.0140845	0.0875867	0.130535
BmBeta_spc	Bomo_Chr18	10822390	0	0.0472973	0.0015358	0.00310054
BmBeta_spc	Bomo_Chr18	10822401	0	0.0538462	0.000809305	0.00170012
BmBeta_spc	Bomo_Chr18	10822448	0	0.0322581	0.00984961	0.017579
BmBeta_spc	Bomo_Chr18	10822458	0	0.0227273	0.0280872	0.0465735
BmBeta_spc	Bomo_Chr18	10822483	0	0.011236	0.123546	0.171851
BmBeta_spc	Bomo_Chr18	10822596	0.00952381	0.0224719	0.303014	0.355153
BmBeta_spc	Bomo_Chr18	10823451	0.0454545	0.0925926	0.202472	0.255019
BmBeta_spc	Bomo_Chr18	10823611	0.00952381	0.0224719	0.303014	0.355153
BmBeta_spc	Bomo_Chr18	10823614	0.00952381	0.0224719	0.303014	0.355153
BmBeta_spc	Bomo_Chr18	10823622	0.5	0.180328	0.00935134	0.0167402
BmBeta_spc	Bomo_Chr18	10823627	0.00952381	0.0224719	0.303014	0.355153
BmBeta_spc	Bomo_Chr18	10823656	0	0.0416667	0.00365547	0.00701036
BmBeta_spc	Bomo_Chr18	10823660	0	0.0487805	0.00194304	0.00386852
BmBeta_spc	Bomo_Chr18	10823712	0	0.0277778	0.500073	0.537738
BmBeta_spc	Bomo_Chr18	10823776	0.0194175	0.195946	1.75356e-08	6.09697e-08
BmBeta_spc	Bomo_Chr18	10823782	0.0291262	0.226027	6.68627e-09	2.42545e-08
BmBeta_spc	Bomo_Chr18	10823822	0.0194175	0.2	1.03941e-08	3.7098e-08
BmBeta_spc	Bomo_Chr18	10823836	0.957143	0.483146	2.90027e-26	3.05505e-25
BmBeta_spc	Bomo_Chr18	10824023	0.552632	0	1.57376e-24	1.4406e-23
BmBeta_spc	Bomo_Chr18	10824036	0.0505051	0.380682	3.21653e-15	1.59764e-14
BmBeta_spc	Bomo_Chr18	10824039	0.95	0.847059	0.0848507	0.126638
BmBeta_spc	Bomo_Chr18	10824070	0.040404	0.380682	2.3374e-16	1.20336e-15
BmBeta_spc	Bomo_Chr18	10824074	0.0102041	0.0227273	0.338408	0.393336
BmBeta_spc	Bomo_Chr18	10824078	0.631579	0.0235294	3.13788e-23	2.53141e-22
BmBeta_spc	Bomo_Chr18	10824100	0.777778	0.847059	0.445316	0.481731
BmBeta_spc	Bomo_Chr18	10824106	0.636364	0.847059	0.0148517	0.0256829
BmBeta_spc	Bomo_Chr18	10824188	0.921569	0.0561798	5.70433e-64	9.98497e-62
BmBeta_spc	Bomo_Chr18	10824190	0.980392	0.813333	6.07344e-08	2.02156e-07
BmBeta_spc	Bomo_Chr18	10824207	0.0238095	0.306667	3.25652e-14	1.55426e-13
BmBeta_spc	Bomo_Chr18	10824220	0.00952381	0	0.191763	0.243738
BmBeta_spc	Bomo_Chr18	10824248	0.00990099	0.290323	2.89478e-13	1.32659e-12
BmBeta_spc	Bomo_Chr18	10824250	0.00952381	0.0689655	0.00288385	0.00561023
BmBeta_spc	Bomo_Chr18	10824251	0.0049505	0.0909091	0.000250691	0.00056456
BmBeta_spc	Bomo_Chr18	10824282	0.00961538	0.0229885	0.29515	0.349397
BmBeta_spc	Bomo_Chr18	10824285	0.333333	0.0588235	0.0387876	0.0620652
BmBeta_spc	Bomo_Chr18	10824513	0.0147059	0.644068	1.17078e-36	2.55553e-35
BmBeta_spc	Bomo_Chr18	10824535	0.933333	0.0681818	1.10056e-64	2.07309e-62
BmBeta_spc	Bomo_Chr18	10824536	0.0142857	0.403409	3.9333e-22	2.83604e-21
BmBeta_spc	Bomo_Chr18	10824537	0.933333	0.0681818	1.10056e-64	2.07309e-62
BmBeta_spc	Bomo_Chr18	10824544	0.0147059	0.637931	4.64676e-36	9.30686e-35
BmBeta_spc	Bomo_Chr18	10824594	0.0196078	0.633333	3.7412e-35	7.03014e-34
BmBeta_spc	Bomo_Chr18	10824597	0.0196078	0.678571	5.37688e-38	1.23818e-36
BmBeta_spc	Bomo_Chr18	10824620	0.0196078	0.684211	1.35593e-38	3.17207e-37
BmBeta_spc	Bomo_Chr18	10824662	0.0196078	0.684211	1.35593e-38	3.17207e-37
BmBeta_spc	Bomo_Chr18	10824685	0.0147059	0.648148	2.95933e-36	6.0112e-35
BmBeta_spc	Bomo_Chr18	10824699	0.938095	0.0674157	7.0549e-66	1.76984e-63
BmBeta_spc	Bomo_Chr18	10824730	0.0142857	0.426966	8.38108e-24	7.22371e-23
BmBeta_spc	Bomo_Chr18	10824753	0.0142857	0.426966	8.38108e-24	7.22371e-23
BmBeta_spc	Bomo_Chr18	10824816	0.047619	0.775281	6.0968e-49	2.94235e-47
BmBeta_spc	Bomo_Chr18	10824846	0.947619	0.466292	2.90884e-26	3.06111e-25
BmBeta_spc	Bomo_Chr18	10824879	0.0333333	0.365169	5.37615e-17	2.83345e-16
BmBeta_spc	Bomo_Chr18	10824891	0.933333	0.0561798	1.07929e-66	4.64515e-64
BmBeta_spc	Bomo_Chr18	10824900	0.0333333	0.365169	5.37615e-17	2.83345e-16
BmBeta_spc	Bomo_Chr18	10824906	0.97619	0.44382	4.04282e-32	5.79014e-31
BmBeta_spc	Bomo_Chr18	10824942	0.00952381	0.0224719	0.303014	0.355153
BmBeta_spc	Bomo_Chr18	10824954	0.0142857	0.398876	7.36495e-22	5.13293e-21
BmBeta_spc	Bomo_Chr18	10824963	0.933333	0.0561798	1.07929e-66	4.64515e-64
BmBeta_spc	Bomo_Chr18	10825048	0.932692	0.0561798	2.81594e-66	9.52136e-64
BmBeta_spc	Bomo_Chr18	10825064	0.0336538	0.365169	7.7474e-17	4.04831e-16
BmBeta_spc	Bomo_Chr18	10825072	0.990385	0.853933	2.57398e-07	8.02947e-07
BmBeta_spc	Bomo_Chr18	10825136	0.961905	0.426136	2.39934e-31	3.2884e-30
BmBeta_spc	Bomo_Chr18	10825146	0.928571	0.0568182	1.65267e-65	3.76434e-63
BmBeta_spc	Bomo_Chr18	10825148	0.0333333	0.369318	3.17037e-17	1.70897e-16
BmBeta_spc	Bomo_Chr18	10825183	0.990476	0.853933	2.22665e-07	6.98521e-07
BmBeta_spc	Bomo_Chr18	10825188	0.0238095	0.432584	8.55526e-23	6.65235e-22
BmBeta_spc	Bomo_Chr18	10825195	0.966667	0.421348	1.57879e-32	2.33765e-31
BmBeta_spc	Bomo_Chr18	10825201	0.0333333	0.365169	5.37615e-17	2.83345e-16
BmBeta_spc	Bomo_Chr18	10825202	0.0238095	0.432584	8.55526e-23	6.65235e-22
BmBeta_spc	Bomo_Chr18	10825243	0.0238095	0.432584	8.55526e-23	6.65235e-22
BmBeta_spc	Bomo_Chr18	10825257	0.0285714	0.432584	4.03053e-22	2.86695e-21
BmBeta_spc	Bomo_Chr18	10825270	0.961905	0.421348	7.92954e-32	1.12071e-30
BmBeta_spc	Bomo_Chr18	10825299	0.655172	0.0116279	5.00344e-29	6.11809e-28
BmBeta_spc	Bomo_Chr18	10825331	0.0291262	0.432584	9.87247e-22	6.81444e-21
BmBeta_spc	Bomo_Chr18	10825339	0.0384615	0.370787	1.36112e-16	7.05481e-16
BmBeta_spc	Bomo_Chr18	10825342	0.94375	0.421348	2.25365e-24	2.04406e-23
BmBeta_spc	Bomo_Chr18	10825359	0.896341	0.0449438	3.05163e-56	1.97064e-54
BmBeta_spc	Bomo_Chr18	10825364	0.0121951	0.0224719	0.469558	0.506144
BmBeta_spc	Bomo_Chr18	10825389	0.0533333	0.376404	3.90332e-12	1.71667e-11
BmBeta_spc	Bomo_Chr18	10825399	0.934524	0.477528	1.93317e-20	1.18298e-19
BmBeta_spc	Bomo_Chr18	10825402	0.896341	0.0449438	3.05163e-56	1.97064e-54
BmBeta_spc	Bomo_Chr18	10825414	0.89881	0.0449438	4.02294e-57	2.70372e-55
BmBeta_spc	Bomo_Chr18	10825441	0.038835	0.380682	5.11402e-17	2.73797e-16
BmBeta_spc	Bomo_Chr18	10825447	0.985577	0.852273	8.39804e-07	2.48113e-06
BmBeta_spc	Bomo_Chr18	10825449	0.923077	0.0454545	5.97968e-66	1.52113e-63
BmBeta_spc	Bomo_Chr18	10825459	0.927885	0.0454545	1.10261e-66	4.64515e-64
BmBeta_spc	Bomo_Chr18	10825469	0.942308	0.44382	4.00664e-27	4.41704e-26
BmBeta_spc	Bomo_Chr18	10825472	0.927885	0.0505618	2.51073e-66	8.87528e-64
BmBeta_spc	Bomo_Chr18	10825474	0.927885	0.0505618	2.51073e-66	8.87528e-64
BmBeta_spc	Bomo_Chr18	10825478	0.0144231	0.410112	1.92932e-22	1.43266e-21
BmBeta_spc	Bomo_Chr18	10825479	0.927885	0.0505618	2.51073e-66	8.87528e-64
BmBeta_spc	Bomo_Chr18	10825489	0.927885	0.0505618	2.51073e-66	8.87528e-64
BmBeta_spc	Bomo_Chr18	10825497	0.975962	0.831461	8.28408e-07	2.44945e-06
BmBeta_spc	Bomo_Chr18	10825504	0.0336538	0.370787	3.41363e-17	1.83791e-16
BmBeta_spc	Bomo_Chr18	10825505	0.0336538	0.370787	3.41363e-17	1.83791e-16
BmBeta_spc	Bomo_Chr18	10825506	0.927885	0.0505618	2.51073e-66	8.87528e-64
BmBeta_spc	Bomo_Chr18	10825507	0.985577	0.853933	1.00289e-06	2.92525e-06
BmBeta_spc	Bomo_Chr18	10825526	0.975962	0.831461	8.28408e-07	2.44945e-06
BmBeta_spc	Bomo_Chr18	10825534	0.0142857	0.410112	1.25032e-22	9.62319e-22
BmBeta_spc	Bomo_Chr18	10825538	0.0142857	0.410112	1.25032e-22	9.62319e-22
BmBeta_spc	Bomo_Chr18	10825556	0.0142857	0.410112	1.25032e-22	9.62319e-22
BmBeta_spc	Bomo_Chr18	10825572	0.00952381	0.00561798	0.661617	0.694963
BmBeta_spc	Bomo_Chr18	10825670	0.933333	0.0561798	1.07929e-66	4.64515e-64
BmBeta_spc	Bomo_Chr18	10825682	0.933333	0.0561798	1.07929e-66	4.64515e-64
BmBeta_spc	Bomo_Chr18	10825698	0.933333	0.0561798	1.07929e-66	4.64515e-64
BmBeta_spc	Bomo_Chr18	10825734	0.97619	0.44382	4.04282e-32	5.79014e-31
BmBeta_spc	Bomo_Chr18	10825746	0.00952381	0.0224719	0.303014	0.355153
BmBeta_spc	Bomo_Chr18	10825787	0.1	0	3.39845e-05	8.49542e-05
BmBeta_spc	Bomo_Chr18	10825794	0.0909091	0	7.75449e-05	0.000185132
BmBeta_spc	Bomo_Chr18	10825820	0.0357143	0	0.0127951	0.0223968
BmBeta_spc	Bomo_Chr18	10825834	0.125	0	4.63968e-06	1.26636e-05
BmBeta_spc	Bomo_Chr18	10825854	0.0833333	0	0.000154691	0.000359706
BmBeta_spc	Bomo_Chr18	10831782	0	0.00568182	0.278678	0.332671
BmBeta_spc	Bomo_Chr18	10831785	0	0.00581395	0.273152	0.330782
BmBeta_spc	Bomo_Chr18	10831786	0	0.00581395	0.273152	0.330782
BmBeta_spc	Bomo_Chr18	10831787	0.00490196	0	0.355084	0.398721
BmBeta_spc	Bomo_Chr18	10831821	0	0.0227273	0.0304148	0.0495844
BmBeta_spc	Bomo_Chr18	10831938	0.1	0.323864	4.88817e-08	1.64606e-07
BmBeta_spc	Bomo_Chr18	10833564	0.12	0.452941	1.9581e-05	5.00047e-05
BmBeta_spc	Bomo_Chr18	10833567	0.583333	0.837209	0.00320741	0.00619936
BmBeta_spc	Bomo_Chr18	10833578	0.538462	0.847059	0.000209813	0.000477021
BmBeta_spc	Bomo_Chr18	10833609	0.1	0	3.39845e-05	8.49542e-05
BmBeta_spc	Bomo_Chr18	10833614	0.1	0	3.39845e-05	8.49542e-05
BmBeta_spc	Bomo_Chr18	10833617	0.0181818	0	0.0726312	0.109526
BmBeta_spc	Bomo_Chr18	10833619	0.1	0	3.39845e-05	8.49542e-05
BmBeta_spc	Bomo_Chr18	10833629	0.8	0.847059	0.585113	0.620082
BmBeta_spc	Bomo_Chr18	10833648	0.166667	0	8.05479e-08	2.6554e-07
BmBeta_spc	Bomo_Chr18	10833675	0.990476	0.853933	2.22665e-07	6.98521e-07
BmBeta_spc	Bomo_Chr18	10833687	0.933333	0.0561798	1.07929e-66	4.64515e-64
BmBeta_spc	Bomo_Chr18	10833717	0.990476	0.853933	2.22665e-07	6.98521e-07
BmBeta_spc	Bomo_Chr18	10833720	0.990476	0.853933	2.22665e-07	6.98521e-07
BmBeta_spc	Bomo_Chr18	10833774	0.990476	0.853933	2.22665e-07	6.98521e-07
BmBeta_spc	Bomo_Chr18	10833843	0.0571429	0.797753	6.18521e-50	3.15272e-48
BmBeta_spc	Bomo_Chr18	10833867	0.0571429	0.797753	6.18521e-50	3.15272e-48
BmBeta_spc	Bomo_Chr18	10833876	0.0571429	0.797753	6.18521e-50	3.15272e-48
BmBeta_spc	Bomo_Chr18	10833920	0.933333	0.0561798	1.07929e-66	4.64515e-64
BmBeta_spc	Bomo_Chr18	10833924	0.990476	0.853933	2.22665e-07	6.98521e-07
BmBeta_spc	Bomo_Chr18	10833925	0.990476	0.853933	2.22665e-07	6.98521e-07
BmBeta_spc	Bomo_Chr18	10833930	0.990476	0.853933	2.22665e-07	6.98521e-07
BmBeta_spc	Bomo_Chr18	10833950	0.0571429	0.797753	6.18521e-50	3.15272e-48
BmBeta_spc	Bomo_Chr18	10833953	0.0142857	0.410112	1.25032e-22	9.62319e-22
BmBeta_spc	Bomo_Chr18	10833967	0.0333333	0.365169	5.37615e-17	2.83345e-16
BmBeta_spc	Bomo_Chr18	10833980	0.990476	0.853933	2.22665e-07	6.98521e-07
BmBeta_spc	Bomo_Chr18	10834102	0.0238095	0.432584	8.55526e-23	6.65235e-22
BmBeta_spc	Bomo_Chr18	10834201	0.933333	0.0561798	1.07929e-66	4.64515e-64
BmBeta_spc	Bomo_Chr18	10834243	0.990476	0.853933	2.22665e-07	6.98521e-07
BmBeta_spc	Bomo_Chr18	10834252	0.0571429	0.797753	6.18521e-50	3.15272e-48
BmBeta_spc	Bomo_Chr18	10834372	0.0142857	0.410112	1.25032e-22	9.62319e-22
BmBeta_spc	Bomo_Chr18	10834513	0.933333	0.0561798	1.07929e-66	4.64515e-64
BmBeta_spc	Bomo_Chr18	10834558	0.990476	0.853933	2.22665e-07	6.98521e-07
BmBeta_spc	Bomo_Chr18	10834621	0.0571429	0.797753	6.18521e-50	3.15272e-48
BmBeta_spc	Bomo_Chr18	10834639	0.0333333	0.365169	5.37615e-17	2.83345e-16
BmBeta_spc	Bomo_Chr18	10834666	0.0333333	0.365169	5.37615e-17	2.83345e-16
BmBeta_spc	Bomo_Chr18	10834714	0.0142857	0.410112	1.25032e-22	9.62319e-22
BmBeta_spc	Bomo_Chr18	10834717	0.980952	0.831461	2.11078e-07	6.64701e-07
BmBeta_spc	Bomo_Chr18	10834723	0.933333	0.0561798	1.07929e-66	4.64515e-64
BmBeta_spc	Bomo_Chr18	10834734	0.933333	0.0561798	1.07929e-66	4.64515e-64
BmBeta_spc	Bomo_Chr18	10834759	0.0238095	0.432584	8.55526e-23	6.65235e-22
BmBeta_spc	Bomo_Chr18	10834774	0.0571429	0.797753	6.18521e-50	3.15272e-48
BmBeta_spc	Bomo_Chr18	10834786	0.933333	0.0561798	1.07929e-66	4.64515e-64
BmBeta_spc	Bomo_Chr18	10834798	0.966667	0.421348	1.57879e-32	2.33765e-31
BmBeta_spc	Bomo_Chr18	10834882	0.00952381	0.0224719	0.303014	0.355153
BmBeta_spc	Bomo_Chr18	10834891	0.00952381	0.0224719	0.303014	0.355153
BmBeta_spc	Bomo_Chr18	10835014	0.0333333	0.365169	5.37615e-17	2.83345e-16
BmBeta_spc	Bomo_Chr18	10835038	0.933333	0.0561798	1.07929e-66	4.64515e-64
BmBeta_spc	Bomo_Chr18	10835047	0.990476	0.853933	2.22665e-07	6.98521e-07
BmBeta_spc	Bomo_Chr18	10835059	0.0333333	0.365169	5.37615e-17	2.83345e-16
BmBeta_spc	Bomo_Chr18	10835086	0.00952381	0.0224719	0.303014	0.355153
BmBeta_spc	Bomo_Chr18	10835110	0.990476	0.853933	2.22665e-07	6.98521e-07
BmBeta_spc	Bomo_Chr18	10835137	0.0142857	0.410112	1.25032e-22	9.62319e-22
BmBeta_spc	Bomo_Chr18	10835188	0.0333333	0.369318	3.17037e-17	1.70897e-16
BmBeta_spc	Bomo_Chr18	10835199	0.990476	0.853933	2.22665e-07	6.98521e-07
BmBeta_spc	Bomo_Chr18	10835200	0.990476	0.852273	1.84984e-07	5.86224e-07
BmBeta_spc	Bomo_Chr18	10835204	0.0571429	0.795455	1.7862e-49	8.96196e-48
BmBeta_spc	Bomo_Chr18	10835215	0.990476	0.852273	1.84984e-07	5.86224e-07
BmBeta_spc	Bomo_Chr18	10835225	0.990476	0.852273	1.84984e-07	5.86224e-07
BmBeta_spc	Bomo_Chr18	10835248	0.0333333	0.365169	5.37615e-17	2.83345e-16
BmBeta_spc	Bomo_Chr18	10835266	0.0333333	0.365169	5.37615e-17	2.83345e-16
BmBeta_spc	Bomo_Chr18	10835275	0.957143	0.488764	7.70186e-26	7.92429e-25
BmBeta_spc	Bomo_Chr18	10835292	0.990476	0.853933	2.22665e-07	6.98521e-07
BmBeta_spc	Bomo_Chr18	10835343	0.0142857	0.410112	1.25032e-22	9.62319e-22
BmBeta_spc	Bomo_Chr18	10835437	0.966667	0.421348	1.57879e-32	2.33765e-31
BmBeta_spc	Bomo_Chr18	10835440	0.966667	0.421348	1.57879e-32	2.33765e-31
BmBeta_spc	Bomo_Chr18	10835447	0.0333333	0.365169	5.37615e-17	2.83345e-16
BmBeta_spc	Bomo_Chr18	10835448	0.990476	0.853933	2.22665e-07	6.98521e-07
BmBeta_spc	Bomo_Chr18	10835450	0.0333333	0.365169	5.37615e-17	2.83345e-16
BmBeta_spc	Bomo_Chr18	10835458	0.0333333	0.365169	5.37615e-17	2.83345e-16
BmBeta_spc	Bomo_Chr18	10835481	0.0142857	0.410112	1.25032e-22	9.62319e-22
BmBeta_spc	Bomo_Chr18	10835513	0.00952381	0.0224719	0.303014	0.355153
BmBeta_spc	Bomo_Chr18	10835522	0.0333333	0.365169	5.37615e-17	2.83345e-16
BmBeta_spc	Bomo_Chr18	10835558	0.0238095	0.432584	8.55526e-23	6.65235e-22
BmBeta_spc	Bomo_Chr18	10835594	0.00952381	0.0227273	0.296285	0.350284
BmBeta_spc	Bomo_Chr18	10835600	0.933333	0.0568182	3.00162e-66	9.83364e-64
BmBeta_spc	Bomo_Chr18	10835634	0.0333333	0.365169	5.37615e-17	2.83345e-16
BmBeta_spc	Bomo_Chr18	10835748	0	0.011236	0.123546	0.171851
BmBeta_spc	Bomo_Chr18	10835762	0.933333	0.0561798	1.07929e-66	4.64515e-64
BmBeta_spc	Bomo_Chr18	10835763	0.0333333	0.365169	5.37615e-17	2.83345e-16
BmBeta_spc	Bomo_Chr18	10835799	0.933333	0.0561798	1.07929e-66	4.64515e-64
BmBeta_spc	Bomo_Chr18	10835807	0.933333	0.0561798	1.07929e-66	4.64515e-64
BmBeta_spc	Bomo_Chr18	10835811	0.966667	0.421348	1.57879e-32	2.33765e-31
BmBeta_spc	Bomo_Chr18	10835813	0.0333333	0.365169	5.37615e-17	2.83345e-16
BmBeta_spc	Bomo_Chr18	10835818	0.933333	0.0561798	1.07929e-66	4.64515e-64
BmBeta_spc	Bomo_Chr18	10835828	0.0238095	0.432584	8.55526e-23	6.65235e-22
BmBeta_spc	Bomo_Chr18	10835890	0.0238095	0.432584	8.55526e-23	6.65235e-22
BmBeta_spc	Bomo_Chr18	10835893	0.0238095	0.432584	8.55526e-23	6.65235e-22
BmBeta_spc	Bomo_Chr18	10835944	0.0238095	0.432584	8.55526e-23	6.65235e-22
BmBeta_spc	Bomo_Chr18	10835982	0.0238095	0.432584	8.55526e-23	6.65235e-22
BmBeta_spc	Bomo_Chr18	10835989	0.980952	0.831461	2.11078e-07	6.64701e-07
BmBeta_spc	Bomo_Chr18	10836003	0.957143	0.488764	7.70186e-26	7.92429e-25
BmBeta_spc	Bomo_Chr18	10836010	0.933333	0.0561798	1.07929e-66	4.64515e-64
BmBeta_spc	Bomo_Chr18	10836011	0.933333	0.0561798	1.07929e-66	4.64515e-64
BmBeta_spc	Bomo_Chr18	10836018	0.957143	0.488764	7.70186e-26	7.92429e-25
BmBeta_spc	Bomo_Chr18	10836046	0.990476	0.853933	2.22665e-07	6.98521e-07
BmBeta_spc	Bomo_Chr18	10836055	0.0333333	0.365169	5.37615e-17	2.83345e-16
BmBeta_spc	Bomo_Chr18	10836067	0.0142857	0.410112	1.25032e-22	9.62319e-22
BmBeta_spc	Bomo_Chr18	10836068	0.990476	0.853933	2.22665e-07	6.98521e-07
BmBeta_spc	Bomo_Chr18	10836077	0.957143	0.488764	7.70186e-26	7.92429e-25
BmBeta_spc	Bomo_Chr18	10836082	0.933333	0.0561798	1.07929e-66	4.64515e-64
BmBeta_spc	Bomo_Chr18	10836084	0.933333	0.0561798	1.07929e-66	4.64515e-64
BmBeta_spc	Bomo_Chr18	10836091	0.0238095	0.432584	8.55526e-23	6.65235e-22
BmBeta_spc	Bomo_Chr18	10836146	0.0238095	0.432584	8.55526e-23	6.65235e-22
BmBeta_spc	Bomo_Chr18	10836180	0.0240385	0.432584	1.34392e-22	1.03305e-21
BmBeta_spc	Bomo_Chr18	10836182	0.0240385	0.432584	1.34392e-22	1.03305e-21
BmBeta_spc	Bomo_Chr18	10836188	0.933333	0.0561798	1.07929e-66	4.64515e-64
BmBeta_spc	Bomo_Chr18	10836190	0.933333	0.0561798	1.07929e-66	4.64515e-64
BmBeta_spc	Bomo_Chr18	10836191	0.0144231	0.410112	1.92932e-22	1.43266e-21
BmBeta_spc	Bomo_Chr18	10836215	0.957143	0.482955	3.28893e-26	3.45043e-25
BmBeta_spc	Bomo_Chr18	10836216	0.0238095	0.426136	2.66616e-22	1.95501e-21
BmBeta_spc	Bomo_Chr18	10836237	0.933333	0.0574713	8.37215e-66	2.02879e-63
BmBeta_spc	Bomo_Chr18	10836289	0.990099	0.713115	3.07238e-14	1.46805e-13
BmBeta_spc	Bomo_Chr18	10836299	0.990099	0.729508	2.4508e-13	1.12455e-12
BmBeta_spc	Bomo_Chr18	10836307	0.990099	0.729508	2.4508e-13	1.12455e-12
BmBeta_spc	Bomo_Chr18	10836313	0.990099	0.729508	2.4508e-13	1.12455e-12
BmBeta_spc	Bomo_Chr18	10836346	0.00990099	0.1	0.000126426	0.000296847
BmBeta_spc	Bomo_Chr18	10836353	0.428571	0.564516	0.332377	0.386771
BmBeta_spc	Bomo_Chr18	10836361	0.444444	0.382353	0.607256	0.642523
BmBeta_spc	Bomo_Chr18	10836371	0.3	0.429412	0.266677	0.325297
BmBeta_spc	Bomo_Chr18	10836375	0.3	0.429412	0.266677	0.325297
BmBeta_spc	Bomo_Chr18	10836378	0.8	0.831395	0.724661	0.756767
BmBeta_spc	Bomo_Chr18	10836380	0.5	0.406977	0.424483	0.460934
BmBeta_spc	Bomo_Chr18	10836401	0.0238095	0.38764	9.92253e-20	5.86751e-19
BmBeta_spc	Bomo_Chr18	10836466	0.0142857	0.410112	1.25032e-22	9.62319e-22
BmBeta_spc	Bomo_Chr18	10836535	0.0047619	0.404494	1.02769e-23	8.67258e-23
BmBeta_spc	Bomo_Chr18	10836607	0.933333	0.0561798	1.07929e-66	4.64515e-64
BmBeta_spc	Bomo_Chr18	10836612	0.00952381	0.0224719	0.303014	0.355153
BmBeta_spc	Bomo_Chr18	10836630	0.980952	0.831461	2.11078e-07	6.64701e-07
BmBeta_spc	Bomo_Chr18	10836648	0.933333	0.0561798	1.07929e-66	4.64515e-64
BmBeta_spc	Bomo_Chr18	10836710	0.947115	0.466292	5.03263e-26	5.2194e-25
BmBeta_spc	Bomo_Chr18	10836715	0.0336538	0.365169	7.7474e-17	4.04831e-16
BmBeta_spc	Bomo_Chr18	10836731	0.932692	0.0568182	7.8124e-66	1.9244e-63
BmBeta_spc	Bomo_Chr18	10836741	0.00952381	0.0227273	0.296285	0.350284
BmBeta_spc	Bomo_Chr18	10836749	0.947619	0.460227	1.18654e-26	1.27177e-25
BmBeta_spc	Bomo_Chr18	10836762	0.97619	0.448864	1.23719e-31	1.71549e-30
BmBeta_spc	Bomo_Chr18	10836764	0.0142857	0.397727	9.58187e-22	6.617e-21
BmBeta_spc	Bomo_Chr18	10836778	0.990476	0.852273	1.84984e-07	5.86224e-07
BmBeta_spc	Bomo_Chr18	10836809	0	0.0172414	0.0574854	0.090057
BmBeta_spc	Bomo_Chr18	10836826	0	0.0172414	0.0574854	0.090057
BmBeta_spc	Bomo_Chr18	10836860	0.990385	0.719298	3.73754e-14	1.77465e-13
BmBeta_spc	Bomo_Chr18	10836864	0	0.0172414	0.0574854	0.090057
BmBeta_spc	Bomo_Chr18	10836868	0	0.0172414	0.0574854	0.090057
BmBeta_spc	Bomo_Chr18	10836872	0	0.0172414	0.0574854	0.090057
BmBeta_spc	Bomo_Chr18	10836877	0	0.011236	0.123546	0.171851
BmBeta_spc	Bomo_Chr18	10836878	0.980952	0.460674	1.70112e-31	2.35159e-30
BmBeta_spc	Bomo_Chr18	10836881	0	0.0172414	0.0574854	0.090057
BmBeta_spc	Bomo_Chr18	10836907	0.00952381	0.346591	4.46005e-19	2.57145e-18
BmBeta_spc	Bomo_Chr18	10836918	0.00952381	0.367816	1.96788e-20	1.20395e-19
BmBeta_spc	Bomo_Chr18	10836933	0.00952381	0.37931	3.40885e-21	2.22401e-20
BmBeta_spc	Bomo_Chr18	10836948	0.0333333	0.365169	5.37615e-17	2.83345e-16
BmBeta_spc	Bomo_Chr18	10836955	0.97619	0.44382	4.04282e-32	5.79014e-31
BmBeta_spc	Bomo_Chr18	10836957	0	0.0224719	0.0289892	0.0475349
BmBeta_spc	Bomo_Chr18	10836959	0.97619	0.44382	4.04282e-32	5.79014e-31
BmBeta_spc	Bomo_Chr18	10836968	0.97619	0.44382	4.04282e-32	5.79014e-31
BmBeta_spc	Bomo_Chr18	10836974	0.0142857	0.410112	1.25032e-22	9.62319e-22
BmBeta_spc	Bomo_Chr18	10836978	0.0142857	0.410112	1.25032e-22	9.62319e-22
BmBeta_spc	Bomo_Chr18	10836979	0.0142857	0.410112	1.25032e-22	9.62319e-22
BmBeta_spc	Bomo_Chr18	10836984	0.0142857	0.410112	1.25032e-22	9.62319e-22
BmBeta_spc	Bomo_Chr18	10836988	0.0142857	0.410112	1.25032e-22	9.62319e-22
BmBeta_spc	Bomo_Chr18	10837003	0.0142857	0.410112	1.25032e-22	9.62319e-22
BmBeta_spc	Bomo_Chr18	10837005	0.0142857	0.410112	1.25032e-22	9.62319e-22
BmBeta_spc	Bomo_Chr18	10837011	0.0142857	0.410112	1.25032e-22	9.62319e-22
BmBeta_spc	Bomo_Chr18	10837016	0.0142857	0.410112	1.25032e-22	9.62319e-22
BmBeta_spc	Bomo_Chr18	10837021	0.0142857	0.410112	1.25032e-22	9.62319e-22
BmBeta_spc	Bomo_Chr18	10837028	0.0142857	0.410112	1.25032e-22	9.62319e-22
BmBeta_spc	Bomo_Chr18	10837031	0.0142857	0.410112	1.25032e-22	9.62319e-22
BmBeta_spc	Bomo_Chr18	10837036	0.966667	0.421348	1.57879e-32	2.33765e-31
BmBeta_spc	Bomo_Chr18	10837083	0.0142857	0.410112	1.25032e-22	9.62319e-22
BmBeta_spc	Bomo_Chr18	10837088	0.00952381	0.0224719	0.303014	0.355153
BmBeta_spc	Bomo_Chr18	10837089	0.980952	0.831461	2.11078e-07	6.64701e-07
BmBeta_spc	Bomo_Chr18	10837096	0.0144231	0.410112	1.92932e-22	1.43266e-21
BmBeta_spc	Bomo_Chr18	10837100	0.00961538	0.0224719	0.308741	0.361306
BmBeta_spc	Bomo_Chr18	10837101	0.00961538	0.0224719	0.308741	0.361306
BmBeta_spc	Bomo_Chr18	10837103	0.97619	0.44382	4.04282e-32	5.79014e-31
BmBeta_spc	Bomo_Chr18	10837109	0.966667	0.421348	1.57879e-32	2.33765e-31
BmBeta_spc	Bomo_Chr18	10837114	0.966667	0.421348	1.57879e-32	2.33765e-31
BmBeta_spc	Bomo_Chr18	10837134	0.0144231	0.414773	1.01013e-22	7.83213e-22
BmBeta_spc	Bomo_Chr18	10837188	0.966667	0.421348	1.57879e-32	2.33765e-31
BmBeta_spc	Bomo_Chr18	10837195	0.966667	0.421348	1.57879e-32	2.33765e-31
BmBeta_spc	Bomo_Chr18	10837210	0.0142857	0.410112	1.25032e-22	9.62319e-22
BmBeta_spc	Bomo_Chr18	10837237	0.966667	0.421348	1.57879e-32	2.33765e-31
BmBeta_spc	Bomo_Chr18	10837269	0.980952	0.831461	2.11078e-07	6.64701e-07
BmBeta_spc	Bomo_Chr18	10837287	0.0142857	0.410112	1.25032e-22	9.62319e-22
BmBeta_spc	Bomo_Chr18	10837297	0.0142857	0.410112	1.25032e-22	9.62319e-22
BmBeta_spc	Bomo_Chr18	10837299	0.0142857	0.410112	1.25032e-22	9.62319e-22
BmBeta_spc	Bomo_Chr18	10837302	0.0142857	0.410112	1.25032e-22	9.62319e-22
BmBeta_spc	Bomo_Chr18	10837304	0.00952381	0.0224719	0.303014	0.355153
BmBeta_spc	Bomo_Chr18	10837350	0.0142857	0.410112	1.25032e-22	9.62319e-22
BmBeta_spc	Bomo_Chr18	10837368	0.0142857	0.410112	1.25032e-22	9.62319e-22
BmBeta_spc	Bomo_Chr18	10837425	0.00952381	0.0224719	0.303014	0.355153
BmBeta_spc	Bomo_Chr18	10837473	0.980952	0.44382	7.39282e-33	1.12889e-31
BmBeta_spc	Bomo_Chr18	10837637	0.0339806	0.596491	5.52607e-30	7.12188e-29
BmBeta_spc	Bomo_Chr18	10837694	0.980583	0.710526	4.66435e-13	2.12466e-12
BmBeta_spc	Bomo_Chr18	10837697	0.970874	0.675439	1.16437e-13	5.43015e-13
BmBeta_spc	Bomo_Chr18	10837701	0.00970874	0.0350877	0.108966	0.15847
BmBeta_spc	Bomo_Chr18	10837731	0.00970874	0.0350877	0.108966	0.15847
BmBeta_spc	Bomo_Chr18	10837791	0.990385	0.710526	1.20299e-14	5.82586e-14
BmBeta_spc	Bomo_Chr18	10837818	0	0.0526316	0.000837949	0.00174241
BmBeta_spc	Bomo_Chr18	10837829	0.990385	0.719298	3.73754e-14	1.77465e-13
BmBeta_spc	Bomo_Chr18	10837882	0.990385	0.719298	3.73754e-14	1.77465e-13
BmBeta_spc	Bomo_Chr18	10837916	0.956311	0.122807	2.68719e-51	1.41475e-49
BmBeta_spc	Bomo_Chr18	10837925	0.956311	0.122807	2.68719e-51	1.41475e-49
BmBeta_spc	Bomo_Chr18	10837999	0.990385	0.719298	3.73754e-14	1.77465e-13
BmBeta_spc	Bomo_Chr18	10838016	0.990385	0.719298	3.73754e-14	1.77465e-13
BmBeta_spc	Bomo_Chr18	10838048	0.00961538	0.0333333	0.122601	0.171851
BmBeta_spc	Bomo_Chr18	10838094	0.990385	0.719298	3.73754e-14	1.77465e-13
BmBeta_spc	Bomo_Chr18	10838110	0.00961538	0.0350877	0.105998	0.155647
BmBeta_spc	Bomo_Chr18	10838149	0.990291	0.694915	1.8432e-15	9.23179e-15
BmBeta_spc	Bomo_Chr18	10838196	0.00961538	0.0224719	0.308741	0.361306
BmBeta_spc	Bomo_Chr18	10838212	0.0144231	0.404494	4.66547e-22	3.28945e-21
BmBeta_spc	Bomo_Chr18	10838235	0.870192	0.44382	5.32084e-19	3.06222e-18
BmBeta_spc	Bomo_Chr18	10838260	0.0144231	0.410112	1.92932e-22	1.43266e-21
BmBeta_spc	Bomo_Chr18	10838281	0.819048	0.0561798	6.88142e-51	3.60549e-49
BmBeta_spc	Bomo_Chr18	10838362	0.0142857	0.410112	1.25032e-22	9.62319e-22
BmBeta_spc	Bomo_Chr18	10838386	0.942857	0.0786517	4.26417e-65	9.24833e-63
BmBeta_spc	Bomo_Chr18	10838419	0.0333333	0.365169	5.37615e-17	2.83345e-16
BmBeta_spc	Bomo_Chr18	10838428	0.157143	0.410112	2.51567e-08	8.63317e-08
BmBeta_spc	Bomo_Chr18	10838432	0.147619	0	9.09396e-08	2.95169e-07
BmBeta_spc	Bomo_Chr18	10838457	0.0333333	0.369318	3.17037e-17	1.70897e-16
BmBeta_spc	Bomo_Chr18	10838612	0.990385	0.692982	1.21762e-15	6.13069e-15
BmBeta_spc	Bomo_Chr18	10838628	0.0384615	0.578947	2.91495e-28	3.39577e-27
BmBeta_spc	Bomo_Chr18	10838656	0.990385	0.690909	1.08095e-15	5.46019e-15
BmBeta_spc	Bomo_Chr18	10838658	0.990385	0.690909	1.08095e-15	5.46019e-15
BmBeta_spc	Bomo_Chr18	10838674	0.990385	0.681818	3.27439e-16	1.68162e-15
BmBeta_spc	Bomo_Chr18	10838686	0.990291	0.681818	4.49857e-16	2.29839e-15
BmBeta_spc	Bomo_Chr18	10838696	0.00990099	0.0425532	0.0634868	0.0975442
BmBeta_spc	Bomo_Chr18	10838702	0.990196	0.647059	9.49227e-18	5.22655e-17
BmBeta_spc	Bomo_Chr18	10838723	0.990099	0.470588	1.64487e-26	1.75644e-25
BmBeta_spc	Bomo_Chr18	10838782	0.990291	0.686441	6.0556e-16	3.07686e-15
BmBeta_spc	Bomo_Chr18	10838796	0.990291	0.663934	2.57902e-17	1.39629e-16
BmBeta_spc	Bomo_Chr18	10838797	0.946602	0.0819672	4.31111e-55	2.66995e-53
BmBeta_spc	Bomo_Chr18	10838830	0.990291	0.672131	7.77192e-17	4.06073e-16
BmBeta_spc	Bomo_Chr18	10838851	0.990385	0.683333	2.71181e-16	1.39414e-15
BmBeta_spc	Bomo_Chr18	10838925	0.990385	0.663934	1.83531e-17	9.98208e-17
BmBeta_spc	Bomo_Chr18	10838960	0.990291	0.711864	1.66975e-14	8.05191e-14
BmBeta_spc	Bomo_Chr18	10839064	0.956731	0.122807	1.14367e-51	6.09188e-50
BmBeta_spc	Bomo_Chr18	10839332	0.933333	0.0561798	1.07929e-66	4.64515e-64
BmBeta_spc	Bomo_Chr18	10839336	0.0142857	0.403409	3.9333e-22	2.83604e-21
BmBeta_spc	Bomo_Chr18	10839474	0	0.0462963	0.00175994	0.00352558
BmBeta_spc	Bomo_Chr18	10839496	0.887255	0.122642	9.18339e-40	2.40233e-38
BmBeta_spc	Bomo_Chr18	10839751	0.146067	0.614035	1.00354e-16	5.22134e-16
BmBeta_spc	Bomo_Chr18	10839781	0.90625	0.681818	1.4497e-05	3.77042e-05
BmBeta_spc	Bomo_Chr18	10839844	0.942308	0.0786517	1.10032e-64	2.07309e-62
BmBeta_spc	Bomo_Chr18	10839851	0.990291	0.719298	4.94022e-14	2.33228e-13
BmBeta_spc	Bomo_Chr18	10839863	0.9375	0.0561798	5.01718e-67	4.64515e-64
BmBeta_spc	Bomo_Chr18	10839881	0.0333333	0.365169	5.37615e-17	2.83345e-16
BmBeta_spc	Bomo_Chr18	10839922	0.0333333	0.365169	5.37615e-17	2.83345e-16
BmBeta_spc	Bomo_Chr18	10839930	0.990476	0.853933	2.22665e-07	6.98521e-07
BmBeta_spc	Bomo_Chr18	10839933	0.971429	0.421348	3.04098e-33	4.77003e-32
BmBeta_spc	Bomo_Chr18	10840024	0.0238095	0.432584	8.55526e-23	6.65235e-22
BmBeta_spc	Bomo_Chr18	10840072	0	0.131148	9.85658e-08	3.18971e-07
BmBeta_spc	Bomo_Chr18	10840078	0.740741	0.0397727	5.41527e-29	6.58469e-28
BmBeta_spc	Bomo_Chr18	10840109	0.76	0.0416667	3.16322e-28	3.67947e-27
BmBeta_spc	Bomo_Chr18	10840114	0.730769	0.0454545	4.5927e-25	4.34435e-24
BmBeta_spc	Bomo_Chr18	10840189	0.0869565	0.00649351	0.00114379	0.00234592
BmBeta_spc	Bomo_Chr18	10840192	0.423913	0.307692	0.0362238	0.0583676
BmBeta_spc	Bomo_Chr18	10840201	0.005	0	0.361616	0.402841
BmBeta_spc	Bomo_Chr18	10840328	0.0106383	0.0178571	0.563392	0.59838
BmBeta_spc	Bomo_Chr18	10840344	0.00617284	0.0185185	0.314305	0.367423
BmBeta_spc	Bomo_Chr18	10840463	0.0357143	0	0.045091	0.0715938
BmBeta_spc	Bomo_Chr18	10840617	0.966667	0.421348	1.57879e-32	2.33765e-31
BmBeta_spc	Bomo_Chr18	10840620	0.990476	0.853933	2.22665e-07	6.98521e-07
BmBeta_spc	Bomo_Chr18	10840668	0.0142857	0.396552	1.25128e-21	8.4293e-21
BmBeta_spc	Bomo_Chr18	10840713	0.938095	0.0568182	5.34853e-67	4.64515e-64
BmBeta_spc	Bomo_Chr18	10840732	0.0238095	0.420455	6.57716e-22	4.59506e-21
BmBeta_spc	Bomo_Chr18	10840733	0.990476	0.846591	9.23143e-08	2.99292e-07
BmBeta_spc	Bomo_Chr18	10840739	0.957143	0.477273	1.22029e-26	1.30768e-25
BmBeta_spc	Bomo_Chr18	10840745	0.0190476	0.420455	1.34689e-22	1.03519e-21
BmBeta_spc	Bomo_Chr18	10840757	0.00952381	0.392045	4.40691e-22	3.10997e-21
BmBeta_spc	Bomo_Chr18	10840769	0.0190476	0.386364	2.77864e-20	1.69237e-19
BmBeta_spc	Bomo_Chr18	10840770	0.938095	0.0568182	5.34853e-67	4.64515e-64
BmBeta_spc	Bomo_Chr18	10840781	0.0190476	0.386364	2.77864e-20	1.69237e-19
BmBeta_spc	Bomo_Chr18	10840788	0.00952381	0.363636	3.46428e-20	2.10244e-19
BmBeta_spc	Bomo_Chr18	10840816	0.0190476	0.373563	2.10767e-19	1.23334e-18
BmBeta_spc	Bomo_Chr18	10840860	0.956311	0.0948276	2.59527e-54	1.58387e-52
BmBeta_spc	Bomo_Chr18	10840893	0.956311	0.107143	1.94097e-52	1.04306e-50
BmBeta_spc	Bomo_Chr18	10840898	0.956311	0.105263	5.86566e-53	3.33749e-51
BmBeta_spc	Bomo_Chr18	10840938	0.956311	0.0909091	1.26292e-53	7.56484e-52
BmBeta_spc	Bomo_Chr18	10840951	0.956311	0.0909091	1.26292e-53	7.56484e-52
BmBeta_spc	Bomo_Chr18	10840980	0.955882	0.0909091	3.04024e-53	1.78924e-51
BmBeta_spc	Bomo_Chr18	10840997	0.955882	0.0892857	9.3159e-54	5.59756e-52
BmBeta_spc	Bomo_Chr18	10841343	0.00480769	0.119048	2.1537e-06	6.08233e-06
BmBeta_spc	Bomo_Chr18	10841418	0.990476	0.853933	2.22665e-07	6.98521e-07
BmBeta_spc	Bomo_Chr18	10841420	0.0238095	0.432584	8.55526e-23	6.65235e-22
BmBeta_spc	Bomo_Chr18	10841424	0.0240385	0.432584	1.34392e-22	1.03305e-21
BmBeta_spc	Bomo_Chr18	10841436	0.0238095	0.432584	8.55526e-23	6.65235e-22
BmBeta_spc	Bomo_Chr18	10841453	0.933333	0.0561798	1.07929e-66	4.64515e-64
BmBeta_spc	Bomo_Chr18	10841463	0.0333333	0.369318	3.17037e-17	1.70897e-16
BmBeta_spc	Bomo_Chr18	10841504	0.927184	0.0561798	4.04753e-65	8.88466e-63
BmBeta_spc	Bomo_Chr18	10841510	0.0490196	0.793103	2.19442e-49	1.09797e-47
BmBeta_spc	Bomo_Chr18	10841522	0.927184	0.0561798	4.04753e-65	8.88466e-63
BmBeta_spc	Bomo_Chr18	10841524	0.927184	0.0561798	4.04753e-65	8.88466e-63
BmBeta_spc	Bomo_Chr18	10841530	0.0333333	0.416667	7.26828e-11	3.01924e-10
BmBeta_spc	Bomo_Chr18	10841531	0.852273	0.0535714	3.25488e-30	4.23695e-29
BmBeta_spc	Bomo_Chr18	10841821	0.0336538	0.363636	1.04701e-16	5.44596e-16
BmBeta_spc	Bomo_Chr18	10841860	0.875	0.0657895	5.00364e-41	1.40117e-39
BmBeta_spc	Bomo_Chr18	10841862	0.909836	0.441176	2.14294e-16	1.10607e-15
BmBeta_spc	Bomo_Chr18	10841871	0.875	0.0704225	4.56832e-39	1.09749e-37
BmBeta_spc	Bomo_Chr18	10841879	0.868421	0.0714286	2.60137e-37	5.86633e-36
BmBeta_spc	Bomo_Chr18	10841880	0.0222222	0.220588	1.75609e-08	6.10536e-08
BmBeta_spc	Bomo_Chr18	10841891	0.894231	0.0754717	1.63439e-32	2.41906e-31
BmBeta_spc	Bomo_Chr18	10841892	0.839623	0.0365854	1.71725e-41	4.86387e-40
BmBeta_spc	Bomo_Chr18	10841900	0.959184	0.694444	7.67356e-07	2.29021e-06
BmBeta_spc	Bomo_Chr18	10842182	0.851852	0.0449438	9.22442e-44	3.39526e-42
BmBeta_spc	Bomo_Chr18	10842183	0.851852	0.0449438	9.22442e-44	3.39526e-42
BmBeta_spc	Bomo_Chr18	10842196	0.0142857	0.403409	3.9333e-22	2.83604e-21
BmBeta_spc	Bomo_Chr18	10842197	0.857143	0.0568182	6.80571e-43	2.19875e-41
BmBeta_spc	Bomo_Chr18	10842198	0.00952381	0.0227273	0.296285	0.350284
BmBeta_spc	Bomo_Chr18	10842215	0.901786	0.482955	4.32143e-13	1.97043e-12
BmBeta_spc	Bomo_Chr18	10842218	0.901786	0.482955	4.32143e-13	1.97043e-12
BmBeta_spc	Bomo_Chr18	10842221	0.0142857	0.403409	3.9333e-22	2.83604e-21
BmBeta_spc	Bomo_Chr18	10842225	0.883929	0.460227	4.46736e-13	2.03629e-12
BmBeta_spc	Bomo_Chr18	10842231	0.0142857	0.410112	1.25032e-22	9.62319e-22
BmBeta_spc	Bomo_Chr18	10842261	0.0047619	0	0.356607	0.398721
BmBeta_spc	Bomo_Chr18	10842297	0.990476	0.853933	2.22665e-07	6.98521e-07
BmBeta_spc	Bomo_Chr18	10842348	0.880597	0.0505618	2.20998e-49	1.0987e-47
BmBeta_spc	Bomo_Chr18	10842355	0.880597	0.0505618	2.20998e-49	1.0987e-47
BmBeta_spc	Bomo_Chr18	10842361	0.880597	0.0505618	2.20998e-49	1.0987e-47
BmBeta_spc	Bomo_Chr18	10842363	0.880597	0.0505618	2.20998e-49	1.0987e-47
BmBeta_spc	Bomo_Chr18	10842374	0.0339806	0.365169	1.11695e-16	5.80693e-16
BmBeta_spc	Bomo_Chr18	10842385	0.880597	0.0505618	2.20998e-49	1.0987e-47
BmBeta_spc	Bomo_Chr18	10842387	0.880597	0.0505618	2.20998e-49	1.0987e-47
BmBeta_spc	Bomo_Chr18	10842390	0.0746269	0.775281	1.33749e-34	2.39744e-33
BmBeta_spc	Bomo_Chr18	10842440	0.0549451	0.775281	7.51153e-44	2.78741e-42
BmBeta_spc	Bomo_Chr18	10842456	0.928571	0.0568182	2.51634e-63	4.12603e-61
BmBeta_spc	Bomo_Chr18	10842463	0.979592	0.823864	2.79782e-07	8.67357e-07
BmBeta_spc	Bomo_Chr18	10842478	0.0555556	0.764368	4.76049e-42	1.36972e-40
BmBeta_spc	Bomo_Chr18	10842482	0.968085	0.821839	4.44675e-06	1.21687e-05
BmBeta_spc	Bomo_Chr18	10842607	0.116279	0.790698	6.82304e-25	6.3875e-24
BmBeta_spc	Bomo_Chr18	10842609	0.111111	0.790698	7.24327e-26	7.47222e-25
BmBeta_spc	Bomo_Chr18	10842631	0.0943396	0.793103	6.53463e-30	8.41372e-29
BmBeta_spc	Bomo_Chr18	10842656	0.263158	0.411765	0.0886984	0.132116
BmBeta_spc	Bomo_Chr18	10842662	0.1	0.41954	0.000146507	0.000341068
BmBeta_spc	Bomo_Chr18	10842710	0.272727	0	8.00224e-12	3.4976e-11
BmBeta_spc	Bomo_Chr18	10842715	0.8	0.843373	0.618329	0.653705
BmBeta_spc	Bomo_Chr18	10842781	0.444444	0.403614	0.737747	0.768626
BmBeta_spc	Bomo_Chr18	10842933	0.454545	0.417647	0.741589	0.772438
BmBeta_spc	Bomo_Chr18	10842997	0.363636	0.429412	0.556648	0.591574
BmBeta_spc	Bomo_Chr18	10843005	0.0909091	0.0235294	0.0874208	0.130302
BmBeta_spc	Bomo_Chr18	10843006	0.0454545	0	0.00531881	0.00991594
BmBeta_spc	Bomo_Chr18	10843009	0.0909091	0.0235294	0.0874208	0.130302
BmBeta_spc	Bomo_Chr18	10843016	0.416667	0.394118	0.832607	0.859593
BmBeta_spc	Bomo_Chr18	10843040	0.307692	0.394118	0.398433	0.435304
BmBeta_spc	Bomo_Chr18	10843066	0.416667	0.405882	0.919815	0.925561
BmBeta_spc	Bomo_Chr18	10843075	0.1	0.0117647	0.00932256	0.0166947
BmBeta_spc	Bomo_Chr18	10843076	0.1	0.0119048	0.00985594	0.0175897
BmBeta_spc	Bomo_Chr18	10843088	0.555556	0.410714	0.237401	0.294973
BmBeta_spc	Bomo_Chr18	10843090	0.777778	0.845238	0.45957	0.496252
BmBeta_spc	Bomo_Chr18	10843091	0.444444	0.394118	0.678412	0.711546
BmBeta_spc	Bomo_Chr18	10843097	0.111111	0.0119048	0.00582399	0.0108222
BmBeta_spc	Bomo_Chr18	10843151	0.5	0.403614	0.454419	0.490914
BmBeta_spc	Bomo_Chr18	10843165	0.25	0.439759	0.142301	0.195103
BmBeta_spc	Bomo_Chr18	10843167	0.75	0.843373	0.336369	0.391099
BmBeta_spc	Bomo_Chr18	10843207	0.222222	0.429412	0.0891658	0.132779
BmBeta_spc	Bomo_Chr18	10843210	0.0555556	0.0119048	0.162359	0.220797
BmBeta_spc	Bomo_Chr18	10843213	0.444444	0.39881	0.707588	0.739924
BmBeta_spc	Bomo_Chr18	10843219	0.277778	0.452941	0.15415	0.210195
BmBeta_spc	Bomo_Chr18	10843225	0.222222	0.429412	0.0891658	0.132779
BmBeta_spc	Bomo_Chr18	10843239	0.0555556	0.0235294	0.421954	0.458287
BmBeta_spc	Bomo_Chr18	10843244	0.111111	0.0235294	0.044409	0.0705706
BmBeta_spc	Bomo_Chr18	10843251	0.111111	0.0235294	0.044409	0.0705706
BmBeta_spc	Bomo_Chr18	10843260	0.333333	0.452941	0.331162	0.385465
BmBeta_spc	Bomo_Chr18	10843267	0.777778	0.847059	0.445316	0.481731
BmBeta_spc	Bomo_Chr18	10843271	0.222222	0.429412	0.0891658	0.132779
BmBeta_spc	Bomo_Chr18	10843287	0.111111	0.0235294	0.044409	0.0705706
BmBeta_spc	Bomo_Chr18	10843296	0.222222	0.429412	0.0891658	0.132779
BmBeta_spc	Bomo_Chr18	10843321	0.0188679	0.0116279	0.622473	0.657882
BmBeta_spc	Bomo_Chr18	10843382	0.0666667	0.808989	9.40011e-50	4.77354e-48
BmBeta_spc	Bomo_Chr18	10843422	0.0380952	0.376404	4.13394e-17	2.2209e-16
BmBeta_spc	Bomo_Chr18	10843437	0.00952381	0.0224719	0.303014	0.355153
BmBeta_spc	Bomo_Chr18	10843550	0.00952381	0.0224719	0.303014	0.355153
BmBeta_spc	Bomo_Chr18	10843594	0.00480769	0	0.359759	0.400953
BmBeta_spc	Bomo_Chr18	10843609	0.990385	0.853933	2.57398e-07	8.02947e-07
BmBeta_spc	Bomo_Chr18	10843612	0.00961538	0.0224719	0.308741	0.361306
BmBeta_spc	Bomo_Chr18	10843652	0.980952	0.831461	2.11078e-07	6.64701e-07
BmBeta_spc	Bomo_Chr18	10843673	0.980952	0.831461	2.11078e-07	6.64701e-07
BmBeta_spc	Bomo_Chr18	10843681	0.980952	0.831461	2.11078e-07	6.64701e-07
BmBeta_spc	Bomo_Chr18	10843698	0.933333	0.0561798	1.07929e-66	4.64515e-64
BmBeta_spc	Bomo_Chr18	10843749	0.147059	0.783133	2.03291e-19	1.18985e-18
BmBeta_spc	Bomo_Chr18	10843751	0.942857	0.843373	0.0361138	0.0581973
BmBeta_spc	Bomo_Chr18	10843768	0.975309	0.847059	4.61681e-05	0.000112537
BmBeta_spc	Bomo_Chr18	10843782	0.976471	0.847059	2.59343e-05	6.52226e-05
BmBeta_spc	Bomo_Chr18	10843788	0.976471	0.847059	2.59343e-05	6.52226e-05
BmBeta_spc	Bomo_Chr18	10843789	0.901163	0.0689655	4.12748e-54	2.50772e-52
BmBeta_spc	Bomo_Chr18	10843797	0.010101	0.0229885	0.324852	0.378947
BmBeta_spc	Bomo_Chr18	10843801	0.055	0.788235	5.31069e-47	2.42333e-45
BmBeta_spc	Bomo_Chr18	10843802	0.0533981	0.788235	4.373e-48	2.05754e-46
BmBeta_spc	Bomo_Chr18	10843842	0.912791	0.0681818	5.73047e-56	3.68306e-54
BmBeta_spc	Bomo_Chr18	10843848	0.976744	0.848837	2.62089e-05	6.58585e-05
BmBeta_spc	Bomo_Chr18	10843923	0.00952381	0.0224719	0.303014	0.355153
BmBeta_spc	Bomo_Chr18	10843968	0.990476	0.853933	2.22665e-07	6.98521e-07
BmBeta_spc	Bomo_Chr18	10843976	0.0428571	0.775281	1.09749e-49	5.52684e-48
BmBeta_spc	Bomo_Chr18	10844029	0.0142857	0.410112	1.25032e-22	9.62319e-22
BmBeta_spc	Bomo_Chr18	10844072	0.933333	0.0561798	1.07929e-66	4.64515e-64
BmBeta_spc	Bomo_Chr18	10844081	0.947619	0.466292	2.90884e-26	3.06111e-25
BmBeta_spc	Bomo_Chr18	10844092	0.947619	0.466292	2.90884e-26	3.06111e-25
BmBeta_spc	Bomo_Chr18	10844093	0.0333333	0.365169	5.37615e-17	2.83345e-16
BmBeta_spc	Bomo_Chr18	10844114	0.942857	0.466292	1.22765e-25	1.23715e-24
BmBeta_spc	Bomo_Chr18	10844123	0.00952381	0.410112	2.34914e-23	1.9104e-22
BmBeta_spc	Bomo_Chr18	10844124	0.0333333	0.365169	5.37615e-17	2.83345e-16
BmBeta_spc	Bomo_Chr18	10844130	0.942857	0.466292	1.22765e-25	1.23715e-24
BmBeta_spc	Bomo_Chr18	10844137	0.942857	0.466292	1.22765e-25	1.23715e-24
BmBeta_spc	Bomo_Chr18	10844139	0.942857	0.466292	1.22765e-25	1.23715e-24
BmBeta_spc	Bomo_Chr18	10844149	0.985714	0.853933	8.7162e-07	2.56109e-06
BmBeta_spc	Bomo_Chr18	10844150	0.0333333	0.365169	5.37615e-17	2.83345e-16
BmBeta_spc	Bomo_Chr18	10844158	0.942857	0.466292	1.22765e-25	1.23715e-24
BmBeta_spc	Bomo_Chr18	10844159	0.942857	0.466292	1.22765e-25	1.23715e-24
BmBeta_spc	Bomo_Chr18	10844171	0.97619	0.831461	7.09597e-07	2.12084e-06
BmBeta_spc	Bomo_Chr18	10844216	0.933333	0.0561798	1.07929e-66	4.64515e-64
BmBeta_spc	Bomo_Chr18	10844219	0.933333	0.0561798	1.07929e-66	4.64515e-64
BmBeta_spc	Bomo_Chr18	10844228	0.933333	0.0561798	1.07929e-66	4.64515e-64
BmBeta_spc	Bomo_Chr18	10844243	0.0047619	0	0.356607	0.398721
BmBeta_spc	Bomo_Chr18	10844270	0.0047619	0	0.356607	0.398721
BmBeta_spc	Bomo_Chr18	10844278	0.0047619	0	0.356607	0.398721
BmBeta_spc	Bomo_Chr18	10844327	0.0428571	0.38764	3.06402e-17	1.65328e-16
BmBeta_spc	Bomo_Chr18	10844348	0.0142857	0.0224719	0.546057	0.581033
BmBeta_spc	Bomo_Chr18	10844368	0.00952381	0.431818	7.74721e-25	7.21792e-24
BmBeta_spc	Bomo_Chr18	10844371	0.980392	0.131148	1.68199e-55	1.05125e-53
BmBeta_spc	Bomo_Chr18	10844375	0.980392	0.131148	1.68199e-55	1.05125e-53
BmBeta_spc	Bomo_Chr18	10844382	0.0049505	0	0.436362	0.473219
BmBeta_spc	Bomo_Chr18	10844389	0.980198	0.131148	4.06383e-55	2.51967e-53
BmBeta_spc	Bomo_Chr18	10844424	0.970297	0.0983607	1.16524e-56	7.60594e-55
BmBeta_spc	Bomo_Chr18	10844427	0.970297	0.0983607	1.16524e-56	7.60594e-55
BmBeta_spc	Bomo_Chr18	10844429	0.00990099	0.0322581	0.144838	0.198287
BmBeta_spc	Bomo_Chr18	10844457	0.970297	0.112903	1.5673e-55	9.89798e-54
BmBeta_spc	Bomo_Chr18	10844458	0.00990099	0.612903	2.99252e-35	5.65846e-34
BmBeta_spc	Bomo_Chr18	10844479	0.970297	0.112903	1.5673e-55	9.89798e-54
BmBeta_spc	Bomo_Chr18	10844485	0.980198	0.145161	4.71684e-54	2.85623e-52
BmBeta_spc	Bomo_Chr18	10844504	0.00990099	0.0327869	0.138741	0.190867
BmBeta_spc	Bomo_Chr18	10844531	0.970297	0.1	3.65526e-56	2.35765e-54
BmBeta_spc	Bomo_Chr18	10844583	0.00980392	0.0333333	0.129254	0.178488
BmBeta_spc	Bomo_Chr18	10844588	0.970588	0.1	1.49027e-56	9.65804e-55
BmBeta_spc	Bomo_Chr18	10844590	0.970588	0.0983607	4.7358e-57	3.16659e-55
BmBeta_spc	Bomo_Chr18	10844611	0.980198	0.721311	2.26375e-12	1.00476e-11
BmBeta_spc	Bomo_Chr18	10844619	0.00990099	0.622951	6.94572e-36	1.36601e-34
BmBeta_spc	Bomo_Chr18	10844645	0.970297	0.0901639	1.73917e-57	1.1703e-55
BmBeta_spc	Bomo_Chr18	10844646	0.00990099	0.0327869	0.138741	0.190867
BmBeta_spc	Bomo_Chr18	10844660	0.970297	0.0983607	1.16524e-56	7.60594e-55
BmBeta_spc	Bomo_Chr18	10844670	0.970297	0.0983607	1.16524e-56	7.60594e-55
BmBeta_spc	Bomo_Chr18	10844674	0.00990099	0.0327869	0.138741	0.190867
BmBeta_spc	Bomo_Chr18	10844685	0.970297	0.0983607	1.16524e-56	7.60594e-55
BmBeta_spc	Bomo_Chr18	10844720	0.980198	0.131148	4.06383e-55	2.51967e-53
BmBeta_spc	Bomo_Chr18	10844732	0.970297	0.0983607	1.16524e-56	7.60594e-55
BmBeta_spc	Bomo_Chr18	10844758	0.980392	0.131148	1.68199e-55	1.05125e-53
BmBeta_spc	Bomo_Chr18	10844759	0.980392	0.131148	1.68199e-55	1.05125e-53
BmBeta_spc	Bomo_Chr18	10844778	0.980392	0.131148	1.68199e-55	1.05125e-53
BmBeta_spc	Bomo_Chr18	10844798	0.980392	0.131148	1.68199e-55	1.05125e-53
BmBeta_spc	Bomo_Chr18	10844856	0.980392	0.131148	1.68199e-55	1.05125e-53
BmBeta_spc	Bomo_Chr18	10844868	0.980392	0.131148	1.68199e-55	1.05125e-53
BmBeta_spc	Bomo_Chr18	10844869	0.952381	0.0909091	1.14587e-64	2.151e-62
BmBeta_spc	Bomo_Chr18	10844904	0.980392	0.131148	1.68199e-55	1.05125e-53
BmBeta_spc	Bomo_Chr18	10844933	0.0333333	0.359551	1.2212e-16	6.33262e-16
BmBeta_spc	Bomo_Chr18	10845057	0.990196	0.75	2.59537e-12	1.14933e-11
BmBeta_spc	Bomo_Chr18	10845063	0.970588	0.1	1.49027e-56	9.65804e-55
BmBeta_spc	Bomo_Chr18	10845168	0.990196	0.754098	4.10806e-12	1.80613e-11
BmBeta_spc	Bomo_Chr18	10845178	0.00980392	0.622951	3.62624e-36	7.34394e-35
BmBeta_spc	Bomo_Chr18	10845179	0.00980392	0.0327869	0.135168	0.186276
BmBeta_spc	Bomo_Chr18	10845290	0.938095	0.0561798	1.92047e-67	4.64515e-64
BmBeta_spc	Bomo_Chr18	10845296	0.0333333	0.359551	1.2212e-16	6.33262e-16
BmBeta_spc	Bomo_Chr18	10845358	0.957143	0.820225	1.23343e-05	3.2403e-05
BmBeta_spc	Bomo_Chr18	10845421	0.0047619	0	0.356607	0.398721
BmBeta_spc	Bomo_Chr18	10845448	0.0049505	0	0.618125	0.653503
BmBeta_spc	Bomo_Chr18	10845727	0	0.00943396	0.294422	0.348649
BmBeta_spc	Bomo_Chr18	10845949	0.0196078	0.538462	1.54955e-27	1.74034e-26
BmBeta_spc	Bomo_Chr18	10845966	0.00980392	0.0185185	0.515081	0.5531
BmBeta_spc	Bomo_Chr18	10846147	0.0294118	0.0392157	0.734327	0.7654
BmBeta_spc	Bomo_Chr18	10846175	0.00561798	0	0.399377	0.4357
BmBeta_spc	Bomo_Chr18	10846180	0.0049505	0	0.401102	0.43708
BmBeta_spc	Bomo_Chr18	10846199	0.990385	0.842697	6.57135e-08	2.18022e-07
BmBeta_spc	Bomo_Chr18	10846208	0.97619	0.820225	1.86772e-07	5.91444e-07
BmBeta_spc	Bomo_Chr18	10846210	0.00952381	0.0224719	0.303014	0.355153
BmBeta_spc	Bomo_Chr18	10846216	0.985714	0.848315	4.43814e-07	1.35367e-06
BmBeta_spc	Bomo_Chr18	10846226	0.990476	0.848315	1.12037e-07	3.60912e-07
BmBeta_spc	Bomo_Chr18	10846456	0.0333333	0.365169	5.37615e-17	2.83345e-16
BmBeta_spc	Bomo_Chr18	10846457	0.990476	0.853933	2.22665e-07	6.98521e-07
BmBeta_spc	Bomo_Chr18	10846463	0.00952381	0.0224719	0.303014	0.355153
BmBeta_spc	Bomo_Chr18	10846464	0.980952	0.831461	2.11078e-07	6.64701e-07
BmBeta_spc	Bomo_Chr18	10846479	0.00961538	0.41954	9.68223e-24	8.28223e-23
BmBeta_spc	Bomo_Chr18	10846515	0.0047619	0	0.36206	0.403089
BmBeta_spc	Bomo_Chr18	10846552	0.052381	0.769663	1.32169e-47	6.16013e-46
BmBeta_spc	Bomo_Chr18	10846563	0.0047619	0	0.356607	0.398721
BmBeta_spc	Bomo_Chr18	10846571	0.00952381	0	0.191763	0.243738
BmBeta_spc	Bomo_Chr18	10846633	0.0047619	0.011236	0.46816	0.504716
BmBeta_spc	Bomo_Chr18	10846639	0.0047619	0.011236	0.46816	0.504716
BmBeta_spc	Bomo_Chr18	10846640	0	0.0224719	0.0289892	0.0475349
BmBeta_spc	Bomo_Chr18	10846643	0	0.011236	0.123546	0.171851
BmBeta_spc	Bomo_Chr18	10846658	0.00952381	0	0.196819	0.248339
BmBeta_spc	Bomo_Chr18	10846680	0.0432692	0.793103	7.26903e-51	3.80492e-49
BmBeta_spc	Bomo_Chr18	10846703	0.00480769	0	0.359759	0.400953
BmBeta_spc	Bomo_Chr18	10846715	0.00480769	0	0.359759	0.400953
BmBeta_spc	Bomo_Chr18	10846836	0.00952381	0.410112	2.34914e-23	1.9104e-22
BmBeta_spc	Bomo_Chr18	10846892	0.0047619	0	0.356607	0.398721
BmBeta_spc	Bomo_Chr18	10846911	0.00952381	0.0114943	0.84984	0.873063
BmBeta_spc	Bomo_Chr18	10846932	0.990476	0.853933	2.22665e-07	6.98521e-07
BmBeta_spc	Bomo_Chr18	10846974	0.00952381	0.0224719	0.303014	0.355153
BmBeta_spc	Bomo_Chr18	10846979	0.0333333	0.365169	5.37615e-17	2.83345e-16
BmBeta_spc	Bomo_Chr18	10846988	0.00952381	0.0224719	0.303014	0.355153
BmBeta_spc	Bomo_Chr18	10846991	0.0428571	0.775281	1.09749e-49	5.52684e-48
BmBeta_spc	Bomo_Chr18	10847027	0.942857	0.0786517	4.26417e-65	9.24833e-63
BmBeta_spc	Bomo_Chr18	10847090	0.00961538	0.0224719	0.308741	0.361306
BmBeta_spc	Bomo_Chr18	10847104	0.927885	0.0561798	1.55035e-65	3.57983e-63
BmBeta_spc	Bomo_Chr18	10847107	0.927885	0.0561798	1.55035e-65	3.57983e-63
BmBeta_spc	Bomo_Chr18	10847121	0.980769	0.853933	3.4887e-06	9.6317e-06
BmBeta_spc	Bomo_Chr18	10847169	0.00490196	0	0.352337	0.398721
BmBeta_spc	Bomo_Chr18	10847178	0.907767	0.0505618	5.06409e-63	8.13212e-61
BmBeta_spc	Bomo_Chr18	10847404	0.932692	0.0568182	7.8124e-66	1.9244e-63
BmBeta_spc	Bomo_Chr18	10847415	0.932692	0.0561798	2.81594e-66	9.52136e-64
BmBeta_spc	Bomo_Chr18	10847418	0.932692	0.0561798	2.81594e-66	9.52136e-64
BmBeta_spc	Bomo_Chr18	10847431	0.932692	0.0568182	7.8124e-66	1.9244e-63
BmBeta_spc	Bomo_Chr18	10847451	0.941748	0.0574713	1.77514e-66	6.48559e-64
BmBeta_spc	Bomo_Chr18	10847502	0.932692	0.0574713	2.17368e-65	4.88969e-63
BmBeta_spc	Bomo_Chr18	10847525	0.941748	0.0574713	1.77514e-66	6.48559e-64
BmBeta_spc	Bomo_Chr18	10847564	0.956731	0.477011	2.35777e-26	2.49858e-25
BmBeta_spc	Bomo_Chr18	10847582	0.942308	0.0574713	6.806e-67	4.64515e-64
BmBeta_spc	Bomo_Chr18	10847589	0.956731	0.477011	2.35777e-26	2.49858e-25
BmBeta_spc	Bomo_Chr18	10847590	0.00961538	0.41954	9.68223e-24	8.28223e-23
BmBeta_spc	Bomo_Chr18	10847604	0.942308	0.0574713	6.806e-67	4.64515e-64
BmBeta_spc	Bomo_Chr18	10847622	0.0144231	0.41954	5.20712e-23	4.13155e-22
BmBeta_spc	Bomo_Chr18	10847652	0.00961538	0.412791	3.08116e-23	2.48603e-22
BmBeta_spc	Bomo_Chr18	10847690	0.947619	0.466292	2.90884e-26	3.06111e-25
BmBeta_spc	Bomo_Chr18	10847795	0.0047619	0	0.356607	0.398721
BmBeta_spc	Bomo_Chr18	10847803	0.00952381	0.410112	2.34914e-23	1.9104e-22
BmBeta_spc	Bomo_Chr18	10847805	0.990476	0.853933	2.22665e-07	6.98521e-07
BmBeta_spc	Bomo_Chr18	10847816	0.0333333	0.365169	5.37615e-17	2.83345e-16
BmBeta_spc	Bomo_Chr18	10847832	0.0190476	0.432584	1.73656e-23	1.42307e-22
BmBeta_spc	Bomo_Chr18	10847840	0.0190476	0.432584	1.73656e-23	1.42307e-22
BmBeta_spc	Bomo_Chr18	10847841	0.952381	0.488764	3.38299e-25	3.24117e-24
BmBeta_spc	Bomo_Chr18	10847842	0.952381	0.488764	3.38299e-25	3.24117e-24
BmBeta_spc	Bomo_Chr18	10847846	0.0333333	0.365169	5.37615e-17	2.83345e-16
BmBeta_spc	Bomo_Chr18	10847889	0.0190476	0.432584	1.73656e-23	1.42307e-22
BmBeta_spc	Bomo_Chr18	10847890	0.0047619	0	0.356607	0.398721
BmBeta_spc	Bomo_Chr18	10847894	0.0333333	0.365169	5.37615e-17	2.83345e-16
BmBeta_spc	Bomo_Chr18	10847910	0.0190476	0.432584	1.73656e-23	1.42307e-22
BmBeta_spc	Bomo_Chr18	10847912	0.952381	0.494318	1.02135e-24	9.47356e-24
BmBeta_spc	Bomo_Chr18	10847915	0.0333333	0.362069	9.91261e-17	5.16019e-16
BmBeta_spc	Bomo_Chr18	10847920	0.895238	0.0172414	8.92568e-66	2.1328e-63
BmBeta_spc	Bomo_Chr18	10847931	0.0333333	0.362069	9.91261e-17	5.16019e-16
BmBeta_spc	Bomo_Chr18	10847946	0.0333333	0.362069	9.91261e-17	5.16019e-16
BmBeta_spc	Bomo_Chr18	10847950	0.052381	0.793103	9.67876e-50	4.91046e-48
BmBeta_spc	Bomo_Chr18	10847962	0.0196078	0.614754	6.83081e-34	1.11501e-32
BmBeta_spc	Bomo_Chr18	10847978	0.0196078	0.625	1.57667e-34	2.76621e-33
BmBeta_spc	Bomo_Chr18	10847980	0.00490196	0.0416667	0.0177692	0.0304293
BmBeta_spc	Bomo_Chr18	10848037	0.00952381	0.420455	4.88313e-24	4.307e-23
BmBeta_spc	Bomo_Chr18	10848048	0.00490196	0.0169492	0.27827	0.332451
BmBeta_spc	Bomo_Chr18	10848057	0.00490196	0.0169492	0.27827	0.332451
BmBeta_spc	Bomo_Chr18	10848093	0.052381	0.797753	1.14897e-50	5.9569e-49
BmBeta_spc	Bomo_Chr18	10848097	0.052381	0.797753	1.14897e-50	5.9569e-49
BmBeta_spc	Bomo_Chr18	10848111	0.00952381	0.0224719	0.303014	0.355153
BmBeta_spc	Bomo_Chr18	10848113	0.00952381	0.0224719	0.303014	0.355153
BmBeta_spc	Bomo_Chr18	10848137	0.980952	0.831461	2.11078e-07	6.64701e-07
BmBeta_spc	Bomo_Chr18	10848158	0.933333	0.0561798	1.07929e-66	4.64515e-64
BmBeta_spc	Bomo_Chr18	10848166	0.990476	0.853933	2.22665e-07	6.98521e-07
BmBeta_spc	Bomo_Chr18	10848173	0.947619	0.466292	2.90884e-26	3.06111e-25
BmBeta_spc	Bomo_Chr18	10848182	0.00952381	0.0224719	0.303014	0.355153
BmBeta_spc	Bomo_Chr18	10848227	0.0428571	0.775281	1.09749e-49	5.52684e-48
BmBeta_spc	Bomo_Chr18	10848281	0.0047619	0	0.356607	0.398721
BmBeta_spc	Bomo_Chr18	10848291	0.0428571	0.775281	1.09749e-49	5.52684e-48
BmBeta_spc	Bomo_Chr18	10848296	0.0428571	0.775281	1.09749e-49	5.52684e-48
BmBeta_spc	Bomo_Chr18	10848332	0.0333333	0.365169	5.37615e-17	2.83345e-16
BmBeta_spc	Bomo_Chr18	10848340	0.938095	0.0561798	1.92047e-67	4.64515e-64
BmBeta_spc	Bomo_Chr18	10848374	0.0242718	0.59375	3.7695e-30	4.89047e-29
BmBeta_spc	Bomo_Chr18	10848390	0.0288462	0.714286	2.89659e-42	8.39641e-41
BmBeta_spc	Bomo_Chr18	10848405	0.00952381	0.357143	1.19768e-19	7.06766e-19
BmBeta_spc	Bomo_Chr18	10848408	0.00980392	0.571429	7.21227e-32	1.02139e-30
BmBeta_spc	Bomo_Chr18	10848425	0.933333	0.0674157	3.94535e-65	8.7664e-63
BmBeta_spc	Bomo_Chr18	10848434	0.00980392	0.580357	1.70805e-32	2.52534e-31
BmBeta_spc	Bomo_Chr18	10848437	0.985294	0.723214	6.39458e-13	2.89728e-12
BmBeta_spc	Bomo_Chr18	10848441	0.985294	0.723214	6.39458e-13	2.89728e-12
BmBeta_spc	Bomo_Chr18	10848474	0	0.0327869	0.0092619	0.016591
BmBeta_spc	Bomo_Chr18	10848481	0.938095	0.0674157	7.0549e-66	1.76984e-63
BmBeta_spc	Bomo_Chr18	10848500	0	0.0327869	0.0096103	0.0171851
BmBeta_spc	Bomo_Chr18	10848768	0.0047619	0	0.356607	0.398721
BmBeta_spc	Bomo_Chr18	10848791	0	0.00561798	0.276782	0.330782
BmBeta_spc	Bomo_Chr18	10848897	0.0047619	0	0.356607	0.398721
BmBeta_spc	Bomo_Chr18	10848941	0.92381	0.0561798	3.22069e-65	7.21514e-63
BmBeta_spc	Bomo_Chr18	10849008	0.0428571	0.775281	1.09749e-49	5.52684e-48
BmBeta_spc	Bomo_Chr18	10849047	0.0428571	0.775281	1.09749e-49	5.52684e-48
BmBeta_spc	Bomo_Chr18	10849050	0.00952381	0.410112	2.34914e-23	1.9104e-22
BmBeta_spc	Bomo_Chr18	10849065	0.980952	0.831461	2.11078e-07	6.64701e-07
BmBeta_spc	Bomo_Chr18	10849140	0.00952381	0.410112	2.34914e-23	1.9104e-22
BmBeta_spc	Bomo_Chr18	10849161	0.933333	0.0561798	1.07929e-66	4.64515e-64
BmBeta_spc	Bomo_Chr18	10849214	0.97549	0.44382	2.41776e-31	3.31282e-30
BmBeta_spc	Bomo_Chr18	10849433	0.2	0	2.24522e-06	6.33521e-06
BmBeta_spc	Bomo_Chr18	10849481	0.00980392	0.00806452	0.872521	0.882523
BmBeta_spc	Bomo_Chr18	10849485	0.970588	0.0967742	1.51582e-57	1.02127e-55
BmBeta_spc	Bomo_Chr18	10849511	0.00980392	0.00819672	0.88308	0.891819
BmBeta_spc	Bomo_Chr18	10849512	0.00980392	0.00819672	0.88308	0.891819
BmBeta_spc	Bomo_Chr18	10849530	0.970588	0.0983607	4.7358e-57	3.16659e-55
BmBeta_spc	Bomo_Chr18	10849572	0.00952381	0.431818	7.74721e-25	7.21792e-24
BmBeta_spc	Bomo_Chr18	10849620	0.0190476	0.432584	1.73656e-23	1.42307e-22
BmBeta_spc	Bomo_Chr18	10849626	0.0047619	0	0.356607	0.398721
BmBeta_spc	Bomo_Chr18	10849674	0.0571429	0.797753	6.18521e-50	3.15272e-48
BmBeta_spc	Bomo_Chr18	10849680	0.0047619	0	0.356607	0.398721
BmBeta_spc	Bomo_Chr18	10849683	0.0047619	0	0.356607	0.398721
BmBeta_spc	Bomo_Chr18	10849728	0.933333	0.0561798	1.07929e-66	4.64515e-64
BmBeta_spc	Bomo_Chr18	10849758	0.00952381	0.00561798	0.661617	0.694963
BmBeta_spc	Bomo_Chr18	10849764	0.942857	0.483146	2.26749e-24	2.05182e-23
BmBeta_spc	Bomo_Chr18	10849770	0.942857	0.483146	2.26749e-24	2.05182e-23
BmBeta_spc	Bomo_Chr18	10849809	0.97619	0.848315	5.05023e-06	1.37373e-05
BmBeta_spc	Bomo_Chr18	10849868	0.0047619	0	0.356607	0.398721
BmBeta_spc	Bomo_Chr18	10849870	0.932692	0.0561798	2.81594e-66	9.52136e-64
BmBeta_spc	Bomo_Chr18	10849878	0.0047619	0	0.356607	0.398721
BmBeta_spc	Bomo_Chr18	10850123	0.970874	0.404762	1.2852e-33	2.05594e-32
BmBeta_spc	Bomo_Chr18	10850161	0.85	0	1.07105e-44	4.45083e-43
BmBeta_spc	Bomo_Chr18	10850162	0	0.253521	1.76494e-14	8.50714e-14
BmBeta_spc	Bomo_Chr18	10850214	0.871795	0.284615	2.40584e-16	1.23801e-15
BmBeta_spc	Bomo_Chr18	10850228	0.877551	0.308824	6.5472e-18	3.62506e-17
BmBeta_spc	Bomo_Chr18	10850255	0	0.278571	1.93599e-10	7.83988e-10
BmBeta_spc	Bomo_Chr18	10850265	0	0.282609	6.10953e-09	2.2192e-08
BmBeta_spc	Bomo_Chr18	10850267	0.87	0.326087	7.86126e-17	4.10663e-16
BmBeta_spc	Bomo_Chr18	10850269	0.87	0.0434783	4.55842e-38	1.05238e-36
BmBeta_spc	Bomo_Chr18	10850303	0.932039	0.0561798	7.35778e-66	1.83735e-63
BmBeta_spc	Bomo_Chr18	10850313	0.0333333	0.365169	5.37615e-17	2.83345e-16
BmBeta_spc	Bomo_Chr18	10850321	0.047619	0.786517	3.65279e-50	1.8795e-48
BmBeta_spc	Bomo_Chr18	10850327	0.0336538	0.365169	7.7474e-17	4.04831e-16
BmBeta_spc	Bomo_Chr18	10850350	0.00952381	0.426966	1.55459e-24	1.42329e-23
BmBeta_spc	Bomo_Chr18	10850362	0.980769	0.848315	1.81362e-06	5.15867e-06
BmBeta_spc	Bomo_Chr18	10850364	0.0333333	0.365169	5.37615e-17	2.83345e-16
BmBeta_spc	Bomo_Chr18	10850369	0.0428571	0.792135	1.56281e-51	8.29204e-50
BmBeta_spc	Bomo_Chr18	10850373	0.0333333	0.365169	5.37615e-17	2.83345e-16
BmBeta_spc	Bomo_Chr18	10850449	0.00952381	0.426966	1.55459e-24	1.42329e-23
BmBeta_spc	Bomo_Chr18	10850455	0.00952381	0.426966	1.55459e-24	1.42329e-23
BmBeta_spc	Bomo_Chr18	10850470	0.0142857	0.426966	8.38108e-24	7.22371e-23
BmBeta_spc	Bomo_Chr18	10850473	0.990476	0.853933	2.22665e-07	6.98521e-07
BmBeta_spc	Bomo_Chr18	10850539	0.0571429	0.790698	1.51614e-48	7.25907e-47
BmBeta_spc	Bomo_Chr18	10850545	0.990476	0.848837	1.26021e-07	4.04452e-07
BmBeta_spc	Bomo_Chr18	10850563	0.990476	0.848837	1.26021e-07	4.04452e-07
BmBeta_spc	Bomo_Chr18	10850610	0.00480769	0	0.354301	0.398721
BmBeta_spc	Bomo_Chr18	10850661	0.928571	0.0561798	5.95191e-66	1.52113e-63
BmBeta_spc	Bomo_Chr18	10850681	0.0047619	0	0.359319	0.40057
BmBeta_spc	Bomo_Chr18	10850691	0.933333	0.0568182	3.00162e-66	9.83364e-64
BmBeta_spc	Bomo_Chr18	10850694	0.0480769	0.375	1.13263e-15	5.71701e-15
BmBeta_spc	Bomo_Chr18	10850703	0.0480769	0.370787	1.89485e-15	9.48785e-15
BmBeta_spc	Bomo_Chr18	10850706	0.047619	0.370787	1.3229e-15	6.6472e-15
BmBeta_spc	Bomo_Chr18	10850715	0.047619	0.370787	1.3229e-15	6.6472e-15
BmBeta_spc	Bomo_Chr18	10850753	0.00952381	0.426966	1.55459e-24	1.42329e-23
BmBeta_spc	Bomo_Chr18	10850826	0.047619	0.370787	1.3229e-15	6.6472e-15
BmBeta_spc	Bomo_Chr18	10850833	0.047619	0.370787	1.3229e-15	6.6472e-15
BmBeta_spc	Bomo_Chr18	10850899	0.0333333	0.365169	5.37615e-17	2.83345e-16
BmBeta_spc	Bomo_Chr18	10850903	0.933333	0.0561798	1.07929e-66	4.64515e-64
BmBeta_spc	Bomo_Chr18	10850904	0.047619	0.370787	1.3229e-15	6.6472e-15
BmBeta_spc	Bomo_Chr18	10850944	0.047619	0.370787	1.3229e-15	6.6472e-15
BmBeta_spc	Bomo_Chr18	10850952	0.00952381	0.426966	1.55459e-24	1.42329e-23
BmBeta_spc	Bomo_Chr18	10850995	0.047619	0.370787	1.3229e-15	6.6472e-15
BmBeta_spc	Bomo_Chr18	10851009	0.0380952	0.359551	4.81446e-16	2.45816e-15
BmBeta_spc	Bomo_Chr18	10851041	0.00970874	0.00704225	0.791436	0.820683
BmBeta_spc	Bomo_Chr18	10851085	0.047619	0.370787	1.3229e-15	6.6472e-15
BmBeta_spc	Bomo_Chr18	10851097	0.047619	0.370787	1.3229e-15	6.6472e-15
BmBeta_spc	Bomo_Chr18	10851143	0.942857	0.483146	2.26749e-24	2.05182e-23
BmBeta_spc	Bomo_Chr18	10851178	0.0142857	0.00561798	0.399644	0.4357
BmBeta_spc	Bomo_Chr18	10851233	0.047619	0.370787	1.3229e-15	6.6472e-15
BmBeta_spc	Bomo_Chr18	10851236	0.047619	0.370787	1.3229e-15	6.6472e-15
BmBeta_spc	Bomo_Chr18	10851252	0.047619	0.370787	1.3229e-15	6.6472e-15
BmBeta_spc	Bomo_Chr18	10851271	0.0333333	0.365169	5.37615e-17	2.83345e-16
BmBeta_spc	Bomo_Chr18	10851283	0.0333333	0.365169	5.37615e-17	2.83345e-16
BmBeta_spc	Bomo_Chr18	10851305	0.0333333	0.365169	5.37615e-17	2.83345e-16
BmBeta_spc	Bomo_Chr18	10851311	0.97619	0.848315	5.05023e-06	1.37373e-05
BmBeta_spc	Bomo_Chr18	10851313	0.0333333	0.365169	5.37615e-17	2.83345e-16
BmBeta_spc	Bomo_Chr18	10851342	0.0142857	0.00568182	0.405767	0.441968
BmBeta_spc	Bomo_Chr18	10851343	0.942857	0.483146	2.26749e-24	2.05182e-23
BmBeta_spc	Bomo_Chr18	10851382	0.990476	0.853933	2.22665e-07	6.98521e-07
BmBeta_spc	Bomo_Chr18	10851441	0.942857	0.483146	2.26749e-24	2.05182e-23
BmBeta_spc	Bomo_Chr18	10851451	0.942857	0.483146	2.26749e-24	2.05182e-23
BmBeta_spc	Bomo_Chr18	10851547	0.961538	0.47191	1.5112e-27	1.69832e-26
BmBeta_spc	Bomo_Chr18	10851550	0.961538	0.477273	4.56658e-27	5.02112e-26
BmBeta_spc	Bomo_Chr18	10851564	0.9375	0.0449438	1.27996e-68	1.39357e-64
BmBeta_spc	Bomo_Chr18	10851573	0.00952381	0.426966	1.55459e-24	1.42329e-23
BmBeta_spc	Bomo_Chr18	10851589	0.990476	0.853933	2.22665e-07	6.98521e-07
BmBeta_spc	Bomo_Chr18	10851669	0.956731	0.488764	1.30658e-25	1.3145e-24
BmBeta_spc	Bomo_Chr18	10851677	0.0333333	0.365169	5.37615e-17	2.83345e-16
BmBeta_spc	Bomo_Chr18	10851678	0.956731	0.488764	1.30658e-25	1.3145e-24
BmBeta_spc	Bomo_Chr18	10851680	0.00952381	0.426966	1.55459e-24	1.42329e-23
BmBeta_spc	Bomo_Chr18	10851688	0.990385	0.853933	2.57398e-07	8.02947e-07
BmBeta_spc	Bomo_Chr18	10851692	0.932692	0.0561798	2.81594e-66	9.52136e-64
BmBeta_spc	Bomo_Chr18	10851694	0.00952381	0.426966	1.55459e-24	1.42329e-23
BmBeta_spc	Bomo_Chr18	10851696	0.00952381	0.426966	1.55459e-24	1.42329e-23
BmBeta_spc	Bomo_Chr18	10851697	0.932692	0.0561798	2.81594e-66	9.52136e-64
BmBeta_spc	Bomo_Chr18	10851704	0.00952381	0.426966	1.55459e-24	1.42329e-23
BmBeta_spc	Bomo_Chr18	10851710	0.0142857	0.00561798	0.399644	0.4357
BmBeta_spc	Bomo_Chr18	10851726	0.933333	0.0561798	1.07929e-66	4.64515e-64
BmBeta_spc	Bomo_Chr18	10851730	0.933333	0.0561798	1.07929e-66	4.64515e-64
BmBeta_spc	Bomo_Chr18	10851745	0.933333	0.0561798	1.07929e-66	4.64515e-64
BmBeta_spc	Bomo_Chr18	10851769	0.933333	0.0561798	1.07929e-66	4.64515e-64
BmBeta_spc	Bomo_Chr18	10851781	0.957143	0.488764	7.70186e-26	7.92429e-25
BmBeta_spc	Bomo_Chr18	10851782	0.0238095	0.432584	8.55526e-23	6.65235e-22
BmBeta_spc	Bomo_Chr18	10851807	0.00952381	0.426966	1.55459e-24	1.42329e-23
BmBeta_spc	Bomo_Chr18	10851818	0.0238095	0.432584	8.55526e-23	6.65235e-22
BmBeta_spc	Bomo_Chr18	10851827	0.0333333	0.365169	5.37615e-17	2.83345e-16
BmBeta_spc	Bomo_Chr18	10851897	0.00952381	0.432584	6.21614e-25	5.8374e-24
BmBeta_spc	Bomo_Chr18	10851950	0.970588	0.0859375	2.40077e-59	1.69952e-57
BmBeta_spc	Bomo_Chr18	10851951	0.00980392	0.046875	0.03204	0.0520981
BmBeta_spc	Bomo_Chr18	10851953	0.00980392	0.625	1.10424e-36	2.41707e-35
BmBeta_spc	Bomo_Chr18	10851971	0.00980392	0.615385	4.63071e-36	9.27812e-35
BmBeta_spc	Bomo_Chr18	10851982	0.00980392	0.615385	4.63071e-36	9.27812e-35
BmBeta_spc	Bomo_Chr18	10852067	0.919048	0.0674157	6.15898e-63	9.71833e-61
BmBeta_spc	Bomo_Chr18	10852074	0.00952381	0.438202	2.47106e-25	2.408e-24
BmBeta_spc	Bomo_Chr18	10852078	0.980952	0.403409	3.76743e-36	7.62421e-35
BmBeta_spc	Bomo_Chr18	10852084	0.914286	0.0617978	5.39314e-63	8.53464e-61
BmBeta_spc	Bomo_Chr18	10852155	0.00952381	0.426966	1.55459e-24	1.42329e-23
BmBeta_spc	Bomo_Chr18	10852183	0.00952381	0.426966	1.55459e-24	1.42329e-23
BmBeta_spc	Bomo_Chr18	10852184	0.966667	0.421348	1.57879e-32	2.33765e-31
BmBeta_spc	Bomo_Chr18	10852185	0.966667	0.421348	1.57879e-32	2.33765e-31
BmBeta_spc	Bomo_Chr18	10852204	0.0571429	0.797753	6.18521e-50	3.15272e-48
BmBeta_spc	Bomo_Chr18	10852211	0.933333	0.0561798	1.07929e-66	4.64515e-64
BmBeta_spc	Bomo_Chr18	10852227	0.0142857	0.00561798	0.399644	0.4357
BmBeta_spc	Bomo_Chr18	10852401	0.966667	0.421348	1.57879e-32	2.33765e-31
BmBeta_spc	Bomo_Chr18	10852402	0.0142857	0.00561798	0.399644	0.4357
BmBeta_spc	Bomo_Chr18	10852407	0.990476	0.853933	2.22665e-07	6.98521e-07
BmBeta_spc	Bomo_Chr18	10852408	0.00952381	0.426966	1.55459e-24	1.42329e-23
BmBeta_spc	Bomo_Chr18	10852418	0.947619	0.0617978	3.5244e-68	1.59884e-64
BmBeta_spc	Bomo_Chr18	10852424	0.947619	0.0617978	3.5244e-68	1.59884e-64
BmBeta_spc	Bomo_Chr18	10852427	0.947619	0.0617978	3.5244e-68	1.59884e-64
BmBeta_spc	Bomo_Chr18	10852465	0.00952381	0.426966	1.55459e-24	1.42329e-23
BmBeta_spc	Bomo_Chr18	10852467	0.00952381	0.426966	1.55459e-24	1.42329e-23
BmBeta_spc	Bomo_Chr18	10852662	0.933333	0.0561798	1.07929e-66	4.64515e-64
BmBeta_spc	Bomo_Chr18	10852842	0.933333	0.0561798	1.07929e-66	4.64515e-64
BmBeta_spc	Bomo_Chr18	10852860	0.933333	0.0561798	1.07929e-66	4.64515e-64
BmBeta_spc	Bomo_Chr18	10852864	0.933333	0.0561798	1.07929e-66	4.64515e-64
BmBeta_spc	Bomo_Chr18	10852958	0.0333333	0.365169	5.37615e-17	2.83345e-16
BmBeta_spc	Bomo_Chr18	10852962	0.933333	0.0561798	1.07929e-66	4.64515e-64
BmBeta_spc	Bomo_Chr18	10853098	0.0619048	0.47191	1.489e-20	9.27331e-20
BmBeta_spc	Bomo_Chr18	10853291	0.0952381	0.837079	8.01576e-49	3.86503e-47
BmBeta_spc	Bomo_Chr18	10853427	0.047619	0.483146	3.89775e-23	3.11976e-22
BmBeta_spc	Bomo_Chr18	10853491	0.990476	0.949438	0.0152281	0.0262413
BmBeta_spc	Bomo_Chr18	10853534	0.990476	0.949438	0.0152281	0.0262413
BmBeta_spc	Bomo_Chr18	10853577	0.990476	0.949438	0.0152281	0.0262413
BmBeta_spc	Bomo_Chr18	10853822	0.990476	0.949438	0.0152281	0.0262413
BmBeta_spc	Bomo_Chr18	10853879	0.990476	0.949438	0.0152281	0.0262413
BmBeta_spc	Bomo_Chr18	10853998	0.990476	0.949438	0.0152281	0.0262413
BmBeta_spc	Bomo_Chr18	10854030	0.990476	0.949438	0.0152281	0.0262413
BmBeta_spc	Bomo_Chr18	10854123	0.985714	0.94382	0.0223091	0.0377033
BmBeta_spc	Bomo_Chr18	10854582	0.990476	0.949438	0.0152281	0.0262413
BmBeta_spc	Bomo_Chr18	10854598	0.990476	0.949438	0.0152281	0.0262413
BmBeta_spc	Bomo_Chr18	10854661	0.990476	0.949438	0.0152281	0.0262413
BmBeta_spc	Bomo_Chr18	10854671	0.990476	0.949438	0.0152281	0.0262413
BmBeta_spc	Bomo_Chr18	10854836	0.990385	0.948864	0.0150832	0.026041
BmBeta_spc	Bomo_Chr18	10854847	0.990385	0.948864	0.0150832	0.026041
BmBeta_spc	Bomo_Chr18	10854867	0.990476	0.949438	0.0152281	0.0262413
BmBeta_spc	Bomo_Chr18	10855294	0.990476	0.949438	0.0152281	0.0262413
BmBeta_spc	Bomo_Chr18	10855315	0.990476	0.949438	0.0152281	0.0262413
BmBeta_spc	Bomo_Chr18	10855362	0.990476	0.949438	0.0152281	0.0262413
BmBeta_spc	Bomo_Chr18	10855506	0.990476	0.949438	0.0152281	0.0262413
BmBeta_spc	Bomo_Chr18	10855594	0.990476	0.949438	0.0152281	0.0262413
BmBeta_spc	Bomo_Chr18	10855690	0.990385	0.949438	0.0159454	0.0274088
BmBeta_spc	Bomo_Chr18	10855731	0.990385	0.949438	0.0159454	0.0274088
BmBeta_spc	Bomo_Chr18	10855776	0.990385	0.949438	0.0159454	0.0274088
BmBeta_spc	Bomo_Chr18	10856026	0.985714	0.949438	0.0397161	0.0634595
BmBeta_spc	Bomo_Chr18	10856112	0.990476	0.94382	0.00816448	0.0147332
BmBeta_spc	Bomo_Chr18	10856121	0.985714	0.94382	0.0223091	0.0377033
BmBeta_spc	Bomo_Chr18	10856162	0.985714	0.938202	0.0123997	0.0219502
BmBeta_spc	Bomo_Chr18	10856211	0.985714	0.938202	0.0123997	0.0219502
BmBeta_spc	Bomo_Chr18	10856215	0.985714	0.94382	0.0223091	0.0377033
BmBeta_spc	Bomo_Chr18	10856282	0.990476	0.949438	0.0152281	0.0262413
BmBeta_spc	Bomo_Chr18	10856287	0.990476	0.949438	0.0152281	0.0262413
BmBeta_spc	Bomo_Chr18	10856289	0.990476	0.949438	0.0152281	0.0262413
BmBeta_spc	Bomo_Chr18	10856294	0.990476	0.949438	0.0152281	0.0262413
BmBeta_spc	Bomo_Chr18	10856338	0.990476	0.949438	0.0152281	0.0262413
BmBeta_spc	Bomo_Chr18	10856345	0.990476	0.949438	0.0152281	0.0262413
BmBeta_spc	Bomo_Chr18	10856349	0.990476	0.949438	0.0152281	0.0262413
BmBeta_spc	Bomo_Chr18	10856365	0.990476	0.949438	0.0152281	0.0262413
BmBeta_spc	Bomo_Chr18	10856456	0.990476	0.949438	0.0152281	0.0262413
BmBeta_spc	Bomo_Chr18	10856517	0.990476	0.949438	0.0152281	0.0262413
BmBeta_spc	Bomo_Chr18	10856587	0.00952381	0.0224719	0.303014	0.355153
BmBeta_spc	Bomo_Chr18	10856676	0.990476	0.949438	0.0152281	0.0262413
BmBeta_spc	Bomo_Chr18	10856683	0.00952381	0.0224719	0.303014	0.355153
BmBeta_spc	Bomo_Chr18	10856708	0.990476	0.949438	0.0152281	0.0262413
BmBeta_spc	Bomo_Chr18	10856718	1	0.97191	0.0145026	0.025089
BmBeta_spc	Bomo_Chr18	10856792	0.00952381	0.0224719	0.303014	0.355153
BmBeta_spc	Bomo_Chr18	10856835	1	0.97191	0.0145026	0.025089
BmBeta_spc	Bomo_Chr18	10856921	0.00952381	0.0224719	0.303014	0.355153
BmBeta_spc	Bomo_Chr18	10856977	1	0.97191	0.0145026	0.025089
BmBeta_spc	Bomo_Chr18	10857137	1	0.97191	0.0145026	0.025089
BmBeta_spc	Bomo_Chr18	10857183	1	0.97191	0.0145026	0.025089
BmBeta_spc	Bomo_Chr18	10857455	1	0.97191	0.0145026	0.025089
BmBeta_spc	Bomo_Chr18	10857499	0.00952381	0.0224719	0.303014	0.355153
BmBeta_spc	Bomo_Chr18	10857503	0.990476	0.949438	0.0152281	0.0262413
BmBeta_spc	Bomo_Chr18	10857516	0.00952381	0.0224719	0.303014	0.355153
BmBeta_spc	Bomo_Chr18	10857557	0.00952381	0.0224719	0.303014	0.355153
BmBeta_spc	Bomo_Chr18	10857568	0.00952381	0.0224719	0.303014	0.355153
BmBeta_spc	Bomo_Chr18	10857855	0.990476	0.949438	0.0152281	0.0262413
BmBeta_spc	Bomo_Chr18	10857895	0.990476	0.949438	0.0152281	0.0262413
BmBeta_spc	Bomo_Chr18	10858129	0.00952381	0.0227273	0.296285	0.350284
BmBeta_spc	Bomo_Chr18	10858144	0.990476	0.948864	0.0143977	0.025053
BmBeta_spc	Bomo_Chr18	10858231	1	0.97191	0.0145026	0.025089
BmBeta_spc	Bomo_Chr18	10858246	0.00952381	0.0224719	0.303014	0.355153
BmBeta_spc	Bomo_Chr18	10858247	0.00952381	0.0224719	0.303014	0.355153
BmBeta_spc	Bomo_Chr18	10858319	1	0.97191	0.0145026	0.025089
BmBeta_spc	Bomo_Chr18	10858326	0.990476	0.948864	0.0143977	0.025053
BmBeta_spc	Bomo_Chr18	10858367	0.00961538	0.0229885	0.29515	0.349397
BmBeta_spc	Bomo_Chr18	10858500	0.00952381	0.0224719	0.303014	0.355153
BmBeta_spc	Bomo_Chr18	10858503	0.00952381	0.0224719	0.303014	0.355153
BmBeta_spc	Bomo_Chr18	10858512	0.00952381	0.0224719	0.303014	0.355153
BmBeta_spc	Bomo_Chr18	10858584	0.990476	0.949438	0.0152281	0.0262413
BmBeta_spc	Bomo_Chr18	10858688	0.00952381	0.0224719	0.303014	0.355153
BmBeta_spc	Bomo_Chr18	10858754	1	0.97191	0.0145026	0.025089
BmBeta_spc	Bomo_Chr18	10858759	1	0.97191	0.0145026	0.025089
BmBeta_spc	Bomo_Chr18	10858761	0.990476	0.949438	0.0152281	0.0262413
BmBeta_spc	Bomo_Chr18	10858837	0.00952381	0.0224719	0.303014	0.355153
BmBeta_spc	Bomo_Chr18	10858880	0.00952381	0.0224719	0.303014	0.355153
BmBeta_spc	Bomo_Chr18	10859359	0.0114943	0.0925926	0.00103873	0.00214288
BmBeta_spc	Bomo_Chr18	10859388	0.0873786	0.144578	0.0831165	0.124158
BmBeta_spc	Bomo_Chr18	10859535	0.00952381	0.0224719	0.303014	0.355153
BmBeta_spc	Bomo_Chr18	10859607	0.990476	0.949438	0.0152281	0.0262413
BmBeta_spc	Bomo_Chr18	10859617	0.00952381	0.0224719	0.303014	0.355153
BmBeta_spc	Bomo_Chr18	10859642	0.00952381	0.0224719	0.303014	0.355153
BmBeta_spc	Bomo_Chr18	10859698	0.990476	0.949438	0.0152281	0.0262413
BmBeta_spc	Bomo_Chr18	10859764	0.990476	0.949438	0.0152281	0.0262413
BmBeta_spc	Bomo_Chr18	10859893	0.990476	0.949438	0.0152281	0.0262413
BmBeta_spc	Bomo_Chr18	10859958	0.00952381	0.0224719	0.303014	0.355153
BmBeta_spc	Bomo_Chr18	10860075	1	0.97191	0.0145026	0.025089
BmBeta_spc	Bomo_Chr18	10860106	0.990476	0.949438	0.0152281	0.0262413
BmBeta_spc	Bomo_Chr18	10860305	0.980952	0.932584	0.0169591	0.0290896
BmBeta_spc	Bomo_Chr18	10860314	0.971429	0.926966	0.0431458	0.0687051
BmBeta_spc	Bomo_Chr18	10860320	0.980952	0.94382	0.0506705	0.0799421
BmBeta_spc	Bomo_Chr18	10860321	0.980952	0.94382	0.0506705	0.0799421
BmBeta_spc	Bomo_Chr18	10860366	0	0.00561798	0.276782	0.330782
BmBeta_spc	Bomo_Chr18	10860380	0.990476	0.960674	0.0519807	0.0819118
BmBeta_spc	Bomo_Chr18	10860415	0	0.00561798	0.276782	0.330782
BmBeta_spc	Bomo_Chr18	10860427	0.0142857	0.0168539	0.838123	0.863745
BmBeta_spc	Bomo_Chr18	10860441	0.942857	0.88764	0.0488168	0.0771921
BmBeta_spc	Bomo_Chr18	10860453	0.0047619	0.00561798	0.906592	0.913109
BmBeta_spc	Bomo_Chr18	10860460	0	0.00561798	0.276782	0.330782
BmBeta_spc	Bomo_Chr18	10860462	0.995238	0.966292	0.0327958	0.0531762
BmBeta_spc	Bomo_Chr18	10860605	0.00961538	0.0227273	0.30194	0.355153
BmBeta_spc	Bomo_Chr18	10860616	0.995192	0.971591	0.0631599	0.0973856
BmBeta_spc	Bomo_Chr18	10860765	1	0.97191	0.0145026	0.025089
BmBeta_spc	Bomo_Chr18	10860824	0.00952381	0.0227273	0.296285	0.350284
BmBeta_spc	Bomo_Chr18	10860829	0.00952381	0.0227273	0.296285	0.350284
BmBeta_spc	Bomo_Chr18	10860839	1	0.97191	0.0145026	0.025089
BmBeta_spc	Bomo_Chr18	10860878	0.00952381	0.0232558	0.282861	0.336651
BmBeta_spc	Bomo_Chr18	10860917	0.990476	0.949438	0.0152281	0.0262413
BmBeta_spc	Bomo_Chr18	10860946	0.00952381	0.0240964	0.262824	0.320964
BmBeta_spc	Bomo_Chr18	10861113	1	0.97191	0.0145026	0.025089
BmBeta_spc	Bomo_Chr18	10861132	1	0.97191	0.0145026	0.025089
BmBeta_spc	Bomo_Chr18	10861141	0.904762	0.0393258	9.56259e-65	1.82017e-62
BmBeta_spc	Bomo_Chr18	10861147	0.904762	0.0393258	9.56259e-65	1.82017e-62
BmBeta_spc	Bomo_Chr18	10861183	0.904762	0.0393258	9.56259e-65	1.82017e-62
BmBeta_spc	Bomo_Chr18	10861221	0.904762	0.0393258	9.56259e-65	1.82017e-62
BmBeta_spc	Bomo_Chr18	10861228	0.904762	0.0393258	9.56259e-65	1.82017e-62
BmBeta_spc	Bomo_Chr18	10861250	0.903846	0.0393258	2.49798e-64	4.48796e-62
BmBeta_spc	Bomo_Chr18	10861275	1	0.97191	0.0149751	0.0258662
BmBeta_spc	Bomo_Chr18	10861340	0.0961538	0.931818	5.76448e-60	4.15638e-58
BmBeta_spc	Bomo_Chr18	10861354	0.0961538	0.931818	5.76448e-60	4.15638e-58
BmBeta_spc	Bomo_Chr18	10861372	0.903846	0.0397727	6.81751e-64	1.18952e-61
BmBeta_spc	Bomo_Chr18	10861406	0.904762	0.0393258	9.56259e-65	1.82017e-62
BmBeta_spc	Bomo_Chr18	10861532	0.904762	0.0393258	9.56259e-65	1.82017e-62
BmBeta_spc	Bomo_Chr18	10861552	1	0.97191	0.0145026	0.025089
BmBeta_spc	Bomo_Chr18	10861562	1	0.97191	0.0145026	0.025089
BmBeta_spc	Bomo_Chr18	10861587	0.904762	0.0393258	9.56259e-65	1.82017e-62
BmBeta_spc	Bomo_Chr18	10861596	0.0952381	0.932584	8.16757e-61	6.86152e-59
BmBeta_spc	Bomo_Chr18	10861625	1	0.97191	0.0145026	0.025089
BmBeta_spc	Bomo_Chr18	10861629	0.904762	0.0393258	9.56259e-65	1.82017e-62
BmBeta_spc	Bomo_Chr18	10861633	0.904762	0.0393258	9.56259e-65	1.82017e-62
BmBeta_spc	Bomo_Chr18	10861655	0.904762	0.0393258	9.56259e-65	1.82017e-62
BmBeta_spc	Bomo_Chr18	10861687	0.904762	0.0393258	9.56259e-65	1.82017e-62
BmBeta_spc	Bomo_Chr18	10861752	0.904762	0.0393258	9.56259e-65	1.82017e-62
BmBeta_spc	Bomo_Chr18	10861753	1	0.97191	0.0145026	0.025089
BmBeta_spc	Bomo_Chr18	10861807	1	0.97191	0.0145026	0.025089
BmBeta_spc	Bomo_Chr18	10861810	0.0952381	0.932584	8.16757e-61	6.86152e-59
BmBeta_spc	Bomo_Chr18	10861818	0.0333333	0.365169	5.37615e-17	2.83345e-16
BmBeta_spc	Bomo_Chr18	10861844	0.904762	0.0393258	9.56259e-65	1.82017e-62
BmBeta_spc	Bomo_Chr18	10861897	1	0.97191	0.0145026	0.025089
BmBeta_spc	Bomo_Chr18	10861909	0.904762	0.0393258	9.56259e-65	1.82017e-62
BmBeta_spc	Bomo_Chr18	10861917	0.904762	0.0393258	9.56259e-65	1.82017e-62
BmBeta_spc	Bomo_Chr18	10861982	1	0.97191	0.0145026	0.025089
BmBeta_spc	Bomo_Chr18	10861991	0.0952381	0.932584	8.16757e-61	6.86152e-59
BmBeta_spc	Bomo_Chr18	10862418	0.0952381	0.932584	8.16757e-61	6.86152e-59
BmBeta_spc	Bomo_Chr18	10862489	0.0333333	0.365169	5.37615e-17	2.83345e-16
BmBeta_spc	Bomo_Chr18	10862549	0.904762	0.0393258	9.56259e-65	1.82017e-62
BmBeta_spc	Bomo_Chr18	10862576	1	0.97191	0.0145026	0.025089
BmBeta_spc	Bomo_Chr18	10862586	1	0.97191	0.0149751	0.0258662
BmBeta_spc	Bomo_Chr18	10862612	1	0.971591	0.0139522	0.0243174
BmBeta_spc	Bomo_Chr18	10862670	0.904762	0.0397727	2.61677e-64	4.67055e-62
BmBeta_spc	Bomo_Chr18	10862721	0.0904762	0.897727	1.34269e-56	8.73279e-55
BmBeta_spc	Bomo_Chr18	10862726	0.838095	0.0348837	4.00344e-55	2.49074e-53
BmBeta_spc	Bomo_Chr18	10862746	0.819048	0.0365854	4.35436e-51	2.28585e-49
BmBeta_spc	Bomo_Chr18	10862758	0	0.00595238	0.265202	0.323687
BmBeta_spc	Bomo_Chr18	10862776	0.901961	0.798611	0.0063334	0.0117527
BmBeta_spc	Bomo_Chr18	10862791	0	0.0111111	0.176196	0.23818
BmBeta_spc	Bomo_Chr18	10862888	0.390625	0.0114943	2.89869e-16	1.48909e-15
BmBeta_spc	Bomo_Chr18	10862935	0.852381	0.0842697	2.24331e-51	1.18565e-49
BmBeta_spc	Bomo_Chr18	10862973	0.1	0.926966	2.32027e-59	1.64467e-57
BmBeta_spc	Bomo_Chr18	10863037	0.0952381	0.932584	8.16757e-61	6.86152e-59
BmBeta_spc	Bomo_Chr18	10863042	0.0952381	0.932584	8.16757e-61	6.86152e-59
BmBeta_spc	Bomo_Chr18	10863047	0.0952381	0.932584	8.16757e-61	6.86152e-59
BmBeta_spc	Bomo_Chr18	10863064	0.0952381	0.931818	2.24953e-60	1.74197e-58
BmBeta_spc	Bomo_Chr18	10863075	1	0.971591	0.0139522	0.0243174
BmBeta_spc	Bomo_Chr18	10863101	1	0.971591	0.0139522	0.0243174
BmBeta_spc	Bomo_Chr18	10863124	0.904762	0.0393258	9.56259e-65	1.82017e-62
BmBeta_spc	Bomo_Chr18	10863128	1	0.97191	0.0145026	0.025089
BmBeta_spc	Bomo_Chr18	10863169	0.0952381	0.932584	8.16757e-61	6.86152e-59
BmBeta_spc	Bomo_Chr18	10863211	1	0.97191	0.0145026	0.025089
BmBeta_spc	Bomo_Chr18	10863300	0.904762	0.0393258	9.56259e-65	1.82017e-62
BmBeta_spc	Bomo_Chr18	10863361	0.904762	0.0393258	9.56259e-65	1.82017e-62
BmBeta_spc	Bomo_Chr18	10863363	1	0.97191	0.0145026	0.025089
BmBeta_spc	Bomo_Chr18	10863404	0.903846	0.0393258	2.49798e-64	4.48796e-62
BmBeta_spc	Bomo_Chr18	10863407	0.903846	0.0393258	2.49798e-64	4.48796e-62
BmBeta_spc	Bomo_Chr18	10863424	0.903846	0.0393258	2.49798e-64	4.48796e-62
BmBeta_spc	Bomo_Chr18	10863441	0.903846	0.0393258	2.49798e-64	4.48796e-62
BmBeta_spc	Bomo_Chr18	10863470	0.903846	0.0284091	1.60173e-65	3.66365e-63
BmBeta_spc	Bomo_Chr18	10863576	0.904762	0.0284091	6.11441e-66	1.54817e-63
BmBeta_spc	Bomo_Chr18	10863610	0.9	0.0393258	4.77765e-64	8.44435e-62
BmBeta_spc	Bomo_Chr18	10863686	0.904762	0.0393258	9.56259e-65	1.82017e-62
BmBeta_spc	Bomo_Chr18	10863687	0.0952381	0.932584	8.16757e-61	6.86152e-59
BmBeta_spc	Bomo_Chr18	10863942	0.0952381	0.932584	8.16757e-61	6.86152e-59
BmBeta_spc	Bomo_Chr18	10864031	1	0.97191	0.0145026	0.025089
BmBeta_spc	Bomo_Chr18	10864249	0.0952381	0.932584	8.16757e-61	6.86152e-59
BmBeta_spc	Bomo_Chr18	10864257	0.0952381	0.932584	8.16757e-61	6.86152e-59
BmBeta_spc	Bomo_Chr18	10864286	0.904762	0.0393258	9.56259e-65	1.82017e-62
BmBeta_spc	Bomo_Chr18	10864333	1	0.97191	0.0145026	0.025089
BmBeta_spc	Bomo_Chr18	10864462	1	0.97191	0.0145026	0.025089
BmBeta_spc	Bomo_Chr18	10864469	0.904762	0.0393258	9.56259e-65	1.82017e-62
BmBeta_spc	Bomo_Chr18	10864563	0.904762	0.0393258	9.56259e-65	1.82017e-62
BmBeta_spc	Bomo_Chr18	10864622	1	0.97191	0.0145026	0.025089
BmBeta_spc	Bomo_Chr18	10864644	1	0.97191	0.0145026	0.025089
BmBeta_spc	Bomo_Chr18	10864651	1	0.97191	0.0145026	0.025089
BmBeta_spc	Bomo_Chr18	10864652	1	0.97191	0.0145026	0.025089
BmBeta_spc	Bomo_Chr18	10864685	1	0.965909	0.0070032	0.0129144
BmBeta_spc	Bomo_Chr18	10864743	1	0.97191	0.0145026	0.025089
BmBeta_spc	Bomo_Chr18	10864776	0.904762	0.0393258	9.56259e-65	1.82017e-62
BmBeta_spc	Bomo_Chr18	10864778	0.0952381	0.932584	8.16757e-61	6.86152e-59
BmBeta_spc	Bomo_Chr18	10864808	0.904762	0.0393258	9.56259e-65	1.82017e-62
BmBeta_spc	Bomo_Chr18	10864814	0.0952381	0.932584	8.16757e-61	6.86152e-59
BmBeta_spc	Bomo_Chr18	10864880	0.904762	0.0393258	9.56259e-65	1.82017e-62
BmBeta_spc	Bomo_Chr18	10865055	0.047619	0.455056	3.78613e-21	2.46219e-20
BmBeta_spc	Bomo_Chr18	10865095	0.0952381	0.932584	8.16757e-61	6.86152e-59
BmBeta_spc	Bomo_Chr18	10865137	0.938095	0.404494	6.76653e-30	8.66517e-29
BmBeta_spc	Bomo_Chr18	10865139	0.0333333	0.365169	5.37615e-17	2.83345e-16
BmBeta_spc	Bomo_Chr18	10865164	0.0619048	0.567416	1.24779e-27	1.41368e-26
BmBeta_spc	Bomo_Chr18	10865263	0.938095	0.404494	6.76653e-30	8.66517e-29
BmBeta_spc	Bomo_Chr18	10865281	0.938095	0.404494	6.76653e-30	8.66517e-29
BmBeta_spc	Bomo_Chr18	10865289	0.938095	0.404494	6.76653e-30	8.66517e-29
BmBeta_spc	Bomo_Chr18	10865381	0.0619048	0.5625	3.69474e-27	4.08063e-26
BmBeta_spc	Bomo_Chr18	10865420	0.914286	0.403409	7.46688e-27	8.09403e-26
BmBeta_spc	Bomo_Chr18	10865431	0.97619	0.965909	0.545433	0.581033
BmBeta_spc	Bomo_Chr18	10865472	0.0619048	0.567416	1.24779e-27	1.41368e-26
BmBeta_spc	Bomo_Chr18	10865501	0.0619048	0.567416	1.24779e-27	1.41368e-26
BmBeta_spc	Bomo_Chr18	10865503	0.0619048	0.567416	1.24779e-27	1.41368e-26
BmBeta_spc	Bomo_Chr18	10865519	0.0619048	0.567416	1.24779e-27	1.41368e-26
BmBeta_spc	Bomo_Chr18	10865589	0.938095	0.398876	2.32509e-30	3.04263e-29
BmBeta_spc	Bomo_Chr18	10865604	0.938095	0.398876	2.32509e-30	3.04263e-29
BmBeta_spc	Bomo_Chr18	10865645	1	0.955357	0.00259267	0.00505641
BmBeta_spc	Bomo_Chr18	10865649	1	0.955357	0.00259267	0.00505641
BmBeta_spc	Bomo_Chr18	10865654	0.0247525	0.3125	2.37456e-13	1.09012e-12
BmBeta_spc	Bomo_Chr18	10865676	0.0247525	0.3125	2.37456e-13	1.09012e-12
BmBeta_spc	Bomo_Chr18	10865730	0.938095	0.404494	6.76653e-30	8.66517e-29
BmBeta_spc	Bomo_Chr18	10865782	0.0619048	0.567416	1.24779e-27	1.41368e-26
BmBeta_spc	Bomo_Chr18	10865787	0.0619048	0.567416	1.24779e-27	1.41368e-26
BmBeta_spc	Bomo_Chr18	10865793	0.0619048	0.567416	1.24779e-27	1.41368e-26
BmBeta_spc	Bomo_Chr18	10865795	0.0619048	0.567416	1.24779e-27	1.41368e-26
BmBeta_spc	Bomo_Chr18	10865807	0.0619048	0.567416	1.24779e-27	1.41368e-26
BmBeta_spc	Bomo_Chr18	10865811	0.0619048	0.567416	1.24779e-27	1.41368e-26
BmBeta_spc	Bomo_Chr18	10865820	0.0619048	0.567416	1.24779e-27	1.41368e-26
BmBeta_spc	Bomo_Chr18	10865832	0.0619048	0.567416	1.24779e-27	1.41368e-26
BmBeta_spc	Bomo_Chr18	10865839	1	0.97191	0.0145026	0.025089
BmBeta_spc	Bomo_Chr18	10865948	0.938095	0.404494	6.76653e-30	8.66517e-29
BmBeta_spc	Bomo_Chr18	10866093	0.938095	0.404494	6.76653e-30	8.66517e-29
BmBeta_spc	Bomo_Chr18	10866157	1	0.97191	0.0149751	0.0258662
BmBeta_spc	Bomo_Chr18	10866159	0.9375	0.409091	3.6743e-29	4.51413e-28
BmBeta_spc	Bomo_Chr18	10866165	0.9375	0.409091	3.6743e-29	4.51413e-28
BmBeta_spc	Bomo_Chr18	10866325	0.938095	0.404494	6.76653e-30	8.66517e-29
BmBeta_spc	Bomo_Chr18	10866359	0.0619048	0.567416	1.24779e-27	1.41368e-26
BmBeta_spc	Bomo_Chr18	10866440	0.0619048	0.567416	1.24779e-27	1.41368e-26
BmBeta_spc	Bomo_Chr18	10866554	0.0619048	0.567416	1.24779e-27	1.41368e-26
BmBeta_spc	Bomo_Chr18	10866560	0.0619048	0.567416	1.24779e-27	1.41368e-26
BmBeta_spc	Bomo_Chr18	10866599	1	0.965909	0.0070032	0.0129144
BmBeta_spc	Bomo_Chr18	10866605	0.00952381	0.0227273	0.296285	0.350284
BmBeta_spc	Bomo_Chr18	10866629	0.0619048	0.561798	3.45758e-27	3.82569e-26
BmBeta_spc	Bomo_Chr18	10866682	0.9375	0.404494	1.25148e-29	1.57631e-28
BmBeta_spc	Bomo_Chr18	10866714	1	0.966292	0.0076145	0.0138461
BmBeta_spc	Bomo_Chr18	10866782	1	0.960674	0.00373123	0.00714402
BmBeta_spc	Bomo_Chr18	10866840	0.00952381	0.0224719	0.303014	0.355153
BmBeta_spc	Bomo_Chr18	10866900	0.938095	0.404494	6.76653e-30	8.66517e-29
BmBeta_spc	Bomo_Chr18	10866930	0.938095	0.404494	6.76653e-30	8.66517e-29
BmBeta_spc	Bomo_Chr18	10867372	0.29703	0.273256	0.612136	0.647485
BmBeta_spc	Bomo_Chr18	10870642	0.857143	0.912281	0.504156	0.541872
BmBeta_spc	Bomo_Chr18	10870668	0.927184	0.38764	1.73258e-29	2.1719e-28
BmBeta_spc	Bomo_Chr18	10870669	0.927184	0.38764	1.73258e-29	2.1719e-28
BmBeta_spc	Bomo_Chr18	10870671	0.927184	0.38764	1.73258e-29	2.1719e-28
BmBeta_spc	Bomo_Chr18	10870713	0.926471	0.393258	9.33184e-29	1.12217e-27
BmBeta_spc	Bomo_Chr18	10870733	0.926471	0.398876	2.65086e-28	3.09606e-27
BmBeta_spc	Bomo_Chr18	10870781	0.938095	0.404494	6.76653e-30	8.66517e-29
BmBeta_spc	Bomo_Chr18	10870797	0.938095	0.404494	6.76653e-30	8.66517e-29
BmBeta_spc	Bomo_Chr18	10870813	0.938095	0.404494	6.76653e-30	8.66517e-29
BmBeta_spc	Bomo_Chr18	10870828	0.938095	0.404494	6.76653e-30	8.66517e-29
BmBeta_spc	Bomo_Chr18	10870862	0.938095	0.404494	6.76653e-30	8.66517e-29
BmBeta_spc	Bomo_Chr18	10870866	0.938095	0.404494	6.76653e-30	8.66517e-29
BmBeta_spc	Bomo_Chr18	10870883	0.938095	0.404494	6.76653e-30	8.66517e-29
BmBeta_spc	Bomo_Chr18	10870971	0.938095	0.404494	6.76653e-30	8.66517e-29
BmBeta_spc	Bomo_Chr18	10870973	1	0.97191	0.0145026	0.025089
BmBeta_spc	Bomo_Chr18	10871029	0.938095	0.404494	6.76653e-30	8.66517e-29
BmBeta_spc	Bomo_Chr18	10871151	1	0.97191	0.0145026	0.025089
BmBeta_spc	Bomo_Chr18	10871165	1	0.97191	0.0145026	0.025089
BmBeta_spc	Bomo_Chr18	10871324	0.0625	0.567416	2.23186e-27	2.48411e-26
BmBeta_spc	Bomo_Chr18	10871333	0.9375	0.404494	1.25148e-29	1.57631e-28
BmBeta_spc	Bomo_Chr18	10871345	1	0.97191	0.0149751	0.0258662
BmBeta_spc	Bomo_Chr18	10871398	0.930693	0.404494	3.36012e-28	3.90017e-27
BmBeta_spc	Bomo_Chr18	10871452	0.681818	0.116667	4.57157e-13	2.08257e-12
BmBeta_spc	Bomo_Chr18	10871467	1	0.958333	0.169089	0.229445
BmBeta_spc	Bomo_Chr18	10871468	1	0.958333	0.169089	0.229445
BmBeta_spc	Bomo_Chr18	10871478	0.681818	0.116667	4.57157e-13	2.08257e-12
BmBeta_spc	Bomo_Chr18	10871480	0.681818	0.116667	4.57157e-13	2.08257e-12
BmBeta_spc	Bomo_Chr18	10871490	0.0666667	0.567416	5.15747e-27	5.64965e-26
BmBeta_spc	Bomo_Chr18	10871491	0.681818	0.116667	4.57157e-13	2.08257e-12
BmBeta_spc	Bomo_Chr18	10871530	0.636364	0.0847458	1.70775e-13	7.92082e-13
BmBeta_spc	Bomo_Chr18	10871741	0.172414	0.455556	8.74044e-07	2.56807e-06
BmBeta_spc	Bomo_Chr18	10871840	0	0.0581395	0.000581339	0.00124033
BmBeta_spc	Bomo_Chr18	10871846	0	0.0595238	0.000499346	0.00107292
BmBeta_spc	Bomo_Chr18	10871848	0	0.0595238	0.000499346	0.00107292
BmBeta_spc	Bomo_Chr18	10871859	0	0.0595238	0.000499346	0.00107292
BmBeta_spc	Bomo_Chr18	10871868	0	0.0609756	0.000425842	0.000923549
BmBeta_spc	Bomo_Chr18	10871874	0	0.0116279	0.126597	0.174992
BmBeta_spc	Bomo_Chr18	10871892	0	0.0121951	0.117697	0.169444
BmBeta_spc	Bomo_Chr18	10871907	0.942857	0.404494	1.54234e-30	2.02807e-29
BmBeta_spc	Bomo_Chr18	10871919	0.0619048	0.567416	1.24779e-27	1.41368e-26
BmBeta_spc	Bomo_Chr18	10871921	0.0619048	0.567416	1.24779e-27	1.41368e-26
BmBeta_spc	Bomo_Chr18	10872002	0.0625	0.5625	6.55882e-27	7.16103e-26
BmBeta_spc	Bomo_Chr18	10872009	0.9375	0.409091	3.6743e-29	4.51413e-28
BmBeta_spc	Bomo_Chr18	10872020	0.0480769	0.448864	1.79503e-20	1.09969e-19
BmBeta_spc	Bomo_Chr18	10872026	0.0619048	0.5625	3.69474e-27	4.08063e-26
BmBeta_spc	Bomo_Chr18	10872042	0.938095	0.413793	5.96649e-29	7.23394e-28
BmBeta_spc	Bomo_Chr18	10872044	0.0619048	0.557471	1.10334e-26	1.18446e-25
BmBeta_spc	Bomo_Chr18	10872143	0.0333333	0.365169	5.37615e-17	2.83345e-16
BmBeta_spc	Bomo_Chr18	10872148	1	0.97191	0.0145026	0.025089
BmBeta_spc	Bomo_Chr18	10872166	0.0428571	0.477528	2.33427e-23	1.89973e-22
BmBeta_spc	Bomo_Chr18	10872180	0.0428571	0.477528	2.33427e-23	1.89973e-22
BmBeta_spc	Bomo_Chr18	10872201	0.00952381	0.11236	1.27447e-05	3.33587e-05
BmBeta_spc	Bomo_Chr18	10872219	0.0333333	0.365169	5.37615e-17	2.83345e-16
BmBeta_spc	Bomo_Chr18	10872224	0.938095	0.404494	6.76653e-30	8.66517e-29
BmBeta_spc	Bomo_Chr18	10872226	0.0619048	0.567416	1.24779e-27	1.41368e-26
BmBeta_spc	Bomo_Chr18	10872260	0.052381	0.455056	1.50165e-20	9.34252e-20
BmBeta_spc	Bomo_Chr18	10872306	0.938095	0.404494	6.76653e-30	8.66517e-29
BmBeta_spc	Bomo_Chr18	10872308	0.00952381	0.11236	1.27447e-05	3.33587e-05
BmBeta_spc	Bomo_Chr18	10872366	0.00961538	0.113636	1.24094e-05	3.25972e-05
BmBeta_spc	Bomo_Chr18	10872380	0.0333333	0.369318	3.17037e-17	1.70897e-16
BmBeta_spc	Bomo_Chr18	10872385	0.00952381	0.113636	1.11078e-05	2.92954e-05
BmBeta_spc	Bomo_Chr18	10872396	0.0333333	0.369318	3.17037e-17	1.70897e-16
BmBeta_spc	Bomo_Chr18	10872401	0.966667	0.606742	8.16626e-19	4.67608e-18
BmBeta_spc	Bomo_Chr18	10872411	0.990476	0.859551	4.40963e-07	1.34611e-06
BmBeta_spc	Bomo_Chr18	10872428	0.957143	0.494382	2.0309e-25	2.00942e-24
BmBeta_spc	Bomo_Chr18	10872431	1	0.97191	0.0145026	0.025089
BmBeta_spc	Bomo_Chr18	10872457	0.00952381	0.11236	1.27447e-05	3.33587e-05
BmBeta_spc	Bomo_Chr18	10872462	0.0857143	0.820225	3.04667e-48	1.44347e-46
BmBeta_spc	Bomo_Chr18	10872522	0.052381	0.455056	1.50165e-20	9.34252e-20
BmBeta_spc	Bomo_Chr18	10872542	0.0333333	0.365169	5.37615e-17	2.83345e-16
BmBeta_spc	Bomo_Chr18	10872564	0.904762	0.0393258	9.56259e-65	1.82017e-62
BmBeta_spc	Bomo_Chr18	10872911	0.052381	0.455056	1.50165e-20	9.34252e-20
BmBeta_spc	Bomo_Chr18	10872950	0.0333333	0.365169	5.37615e-17	2.83345e-16
BmBeta_spc	Bomo_Chr18	10873055	0.00952381	0.11236	1.27447e-05	3.33587e-05
BmBeta_spc	Bomo_Chr18	10873093	0.0333333	0.365169	5.37615e-17	2.83345e-16
BmBeta_spc	Bomo_Chr18	10873117	0.00952381	0.11236	1.27447e-05	3.33587e-05
BmBeta_spc	Bomo_Chr18	10873134	0.0428571	0.477528	2.33427e-23	1.89973e-22
BmBeta_spc	Bomo_Chr18	10873169	0.052381	0.455056	1.50165e-20	9.34252e-20
BmBeta_spc	Bomo_Chr18	10873171	0.947619	0.522727	4.80759e-22	3.38571e-21
BmBeta_spc	Bomo_Chr18	10873173	0.052381	0.455056	1.50165e-20	9.34252e-20
BmBeta_spc	Bomo_Chr18	10873210	0.00952381	0.107955	2.17094e-05	5.52019e-05
BmBeta_spc	Bomo_Chr18	10873230	0.0333333	0.331461	6.79637e-15	3.33316e-14
BmBeta_spc	Bomo_Chr18	10873235	0.738095	0.47191	7.79164e-08	2.57348e-07
BmBeta_spc	Bomo_Chr18	10873260	0.0047619	0.101124	1.17167e-05	3.08475e-05
BmBeta_spc	Bomo_Chr18	10873261	0.0047619	0.101124	1.17167e-05	3.08475e-05
BmBeta_spc	Bomo_Chr18	10873412	0.0619048	0.567416	1.24779e-27	1.41368e-26
BmBeta_spc	Bomo_Chr18	10873414	1	0.97191	0.0145026	0.025089
BmBeta_spc	Bomo_Chr18	10873475	0.957143	0.494382	2.0309e-25	2.00942e-24
BmBeta_spc	Bomo_Chr18	10873488	0.957143	0.494382	2.0309e-25	2.00942e-24
BmBeta_spc	Bomo_Chr18	10873520	0.904762	0.0393258	9.56259e-65	1.82017e-62
BmBeta_spc	Bomo_Chr18	10873538	0.0619048	0.567416	1.24779e-27	1.41368e-26
BmBeta_spc	Bomo_Chr18	10873539	0.0619048	0.567416	1.24779e-27	1.41368e-26
BmBeta_spc	Bomo_Chr18	10873593	0.914286	0.151685	1.71554e-51	9.07586e-50
BmBeta_spc	Bomo_Chr18	10873595	0.914286	0.151685	1.71554e-51	9.07586e-50
BmBeta_spc	Bomo_Chr18	10873646	0.913462	0.151685	4.13891e-51	2.17484e-49
BmBeta_spc	Bomo_Chr18	10873662	0.0528846	0.455056	2.36552e-20	1.44333e-19
BmBeta_spc	Bomo_Chr18	10873677	0.903846	0.0393258	2.49798e-64	4.48796e-62
BmBeta_spc	Bomo_Chr18	10873678	0.0625	0.567416	2.23186e-27	2.48411e-26
BmBeta_spc	Bomo_Chr18	10873710	0.00952381	0.11236	1.27447e-05	3.33587e-05
BmBeta_spc	Bomo_Chr18	10873715	0.942857	0.0674157	1.23727e-66	4.64515e-64
BmBeta_spc	Bomo_Chr18	10873727	0.942857	0.0674157	1.23727e-66	4.64515e-64
BmBeta_spc	Bomo_Chr18	10873749	0.00952381	0.11236	1.27447e-05	3.33587e-05
BmBeta_spc	Bomo_Chr18	10873758	0.0333333	0.365169	5.37615e-17	2.83345e-16
BmBeta_spc	Bomo_Chr18	10873852	0.00952381	0.11236	1.27447e-05	3.33587e-05
BmBeta_spc	Bomo_Chr18	10873882	0.942857	0.0674157	1.23727e-66	4.64515e-64
BmBeta_spc	Bomo_Chr18	10873909	0.952381	0.179775	5.85512e-54	3.5298e-52
BmBeta_spc	Bomo_Chr18	10874000	0.0142857	0.426966	8.38108e-24	7.22371e-23
BmBeta_spc	Bomo_Chr18	10874055	0.0142857	0.426966	8.38108e-24	7.22371e-23
BmBeta_spc	Bomo_Chr18	10874068	0.047619	0.792135	8.7816e-51	4.57905e-49
BmBeta_spc	Bomo_Chr18	10874103	0.990476	0.859551	4.40963e-07	1.34611e-06
BmBeta_spc	Bomo_Chr18	10874107	1	0.97191	0.0145026	0.025089
BmBeta_spc	Bomo_Chr18	10874138	0.0142857	0.426966	8.38108e-24	7.22371e-23
BmBeta_spc	Bomo_Chr18	10874224	0.0142857	0.426966	8.38108e-24	7.22371e-23
BmBeta_spc	Bomo_Chr18	10874225	0.0142857	0.426966	8.38108e-24	7.22371e-23
BmBeta_spc	Bomo_Chr18	10874228	0.0142857	0.426966	8.38108e-24	7.22371e-23
BmBeta_spc	Bomo_Chr18	10874238	0.00952381	0.11236	1.27447e-05	3.33587e-05
BmBeta_spc	Bomo_Chr18	10874242	0.0142857	0.426966	8.38108e-24	7.22371e-23
BmBeta_spc	Bomo_Chr18	10874247	0.0428571	0.477528	2.33427e-23	1.89973e-22
BmBeta_spc	Bomo_Chr18	10874392	0.0142857	0.426966	8.38108e-24	7.22371e-23
BmBeta_spc	Bomo_Chr18	10874398	0.0142857	0.426966	8.38108e-24	7.22371e-23
BmBeta_spc	Bomo_Chr18	10874423	0.942857	0.0674157	1.23727e-66	4.64515e-64
BmBeta_spc	Bomo_Chr18	10874428	0.00952381	0.11236	1.27447e-05	3.33587e-05
BmBeta_spc	Bomo_Chr18	10874456	0.0142857	0.426966	8.38108e-24	7.22371e-23
BmBeta_spc	Bomo_Chr18	10874622	0.00952381	0.11236	1.27447e-05	3.33587e-05
BmBeta_spc	Bomo_Chr18	10874632	0.0142857	0.426966	8.38108e-24	7.22371e-23
BmBeta_spc	Bomo_Chr18	10874649	0.0333333	0.365169	5.37615e-17	2.83345e-16
BmBeta_spc	Bomo_Chr18	10874654	0.0333333	0.365169	5.37615e-17	2.83345e-16
BmBeta_spc	Bomo_Chr18	10874664	0.0142857	0.426966	8.38108e-24	7.22371e-23
BmBeta_spc	Bomo_Chr18	10874760	0.0336538	0.365169	7.7474e-17	4.04831e-16
BmBeta_spc	Bomo_Chr18	10874787	0.927885	0.0674157	5.60096e-64	9.83565e-62
BmBeta_spc	Bomo_Chr18	10874897	0	0.0340909	0.012733	0.0222895
BmBeta_spc	Bomo_Chr18	10875538	0.0190476	0.0617978	0.0295123	0.0483287
BmBeta_spc	Bomo_Chr18	10875540	0.0047619	0.00561798	0.906592	0.913109
BmBeta_spc	Bomo_Chr18	10875541	0.0047619	0.00561798	0.906592	0.913109
BmBeta_spc	Bomo_Chr18	10875546	0.0047619	0.00561798	0.906592	0.913109
BmBeta_spc	Bomo_Chr18	10875557	0.0047619	0.00561798	0.906592	0.913109
BmBeta_spc	Bomo_Chr18	10875559	0	0.00574713	0.271323	0.330253
BmBeta_spc	Bomo_Chr18	10875567	0	0.00568182	0.274066	0.330782
BmBeta_spc	Bomo_Chr18	10875617	0.0142857	0.357955	4.18026e-19	2.41371e-18
BmBeta_spc	Bomo_Chr18	10875629	0.0333333	0.377907	1.06001e-17	5.83113e-17
BmBeta_spc	Bomo_Chr18	10875664	0.0333333	0.365169	5.37615e-17	2.83345e-16
BmBeta_spc	Bomo_Chr18	10875752	0.0142857	0.426966	8.38108e-24	7.22371e-23
BmBeta_spc	Bomo_Chr18	10875795	0.0142857	0.426966	8.38108e-24	7.22371e-23
BmBeta_spc	Bomo_Chr18	10875808	0.0142857	0.426966	8.38108e-24	7.22371e-23
BmBeta_spc	Bomo_Chr18	10875815	1	0.97191	0.0145026	0.025089
[truncated: 349 more rows]

## Sheet: InDel (CHN-I vs JPN-I)
Gene symbol	Chromosome	Position	Frequency_CHN-I	Frequency_JPN-I	p_Value	adjusted_p_value (FDR)
BmBeta_spc	Bomo_Chr18	10798465	0.00952381	0.00561798	0.661617	0.694963
BmBeta_spc	Bomo_Chr18	10798835	0.0047619	0	0.356607	0.398721
BmBeta_spc	Bomo_Chr18	10799052	0.0380952	0.0393258	0.950042	0.953598
BmBeta_spc	Bomo_Chr18	10799154	0.0666667	0.505618	2.31463e-22	1.71364e-21
BmBeta_spc	Bomo_Chr18	10799373	0.890476	0.41573	3.06467e-23	2.47309e-22
BmBeta_spc	Bomo_Chr18	10799416	0.0380952	0.0393258	0.950042	0.953598
BmBeta_spc	Bomo_Chr18	10799684	0.0380952	0.0393258	0.950042	0.953598
BmBeta_spc	Bomo_Chr18	10799801	0.0380952	0.0393258	0.950042	0.953598
BmBeta_spc	Bomo_Chr18	10799858	0.890476	0.0168539	5.92999e-66	1.52113e-63
BmBeta_spc	Bomo_Chr18	10799925	0.0380952	0.438202	3.23203e-21	2.11219e-20
BmBeta_spc	Bomo_Chr18	10799930	0.890476	0.0168539	5.92999e-66	1.52113e-63
BmBeta_spc	Bomo_Chr18	10800323	0.0571429	0.5	3.92104e-23	3.11976e-22
BmBeta_spc	Bomo_Chr18	10800331	0.0571429	0.5	3.92104e-23	3.11976e-22
BmBeta_spc	Bomo_Chr18	10800342	0.0571429	0.5	3.92104e-23	3.11976e-22
BmBeta_spc	Bomo_Chr18	10800414	0.928571	0.0561798	5.95191e-66	1.52113e-63
BmBeta_spc	Bomo_Chr18	10800931	0.0245098	0	0.356209	0.398721
BmBeta_spc	Bomo_Chr18	10800977	0.010101	0.136364	0.00016333	0.000378677
BmBeta_spc	Bomo_Chr18	10801526	0	0.0192308	0.0469069	0.0743231
BmBeta_spc	Bomo_Chr18	10801634	0.330189	0.62069	0.000330979	0.000723927
BmBeta_spc	Bomo_Chr18	10801663	0.0970874	0.623596	1.94633e-27	2.17565e-26
BmBeta_spc	Bomo_Chr18	10801667	0.038835	0.169355	4.99241e-05	0.00012134
BmBeta_spc	Bomo_Chr18	10801691	0.193548	0.523256	7.16944e-06	1.92622e-05
BmBeta_spc	Bomo_Chr18	10801705	0.0384615	0.0393258	0.965064	0.967708
BmBeta_spc	Bomo_Chr18	10801783	0.857143	0.0224719	1.70664e-60	1.32723e-58
BmBeta_spc	Bomo_Chr18	10801980	0.0571429	0.5	3.92104e-23	3.11976e-22
BmBeta_spc	Bomo_Chr18	10801992	0.0571429	0.5	3.92104e-23	3.11976e-22
BmBeta_spc	Bomo_Chr18	10802325	0.890476	0.0168539	5.92999e-66	1.52113e-63
BmBeta_spc	Bomo_Chr18	10802376	0.109524	0.94382	2.67068e-60	2.02488e-58
BmBeta_spc	Bomo_Chr18	10802682	0.0142857	0.00561798	0.399644	0.4357
BmBeta_spc	Bomo_Chr18	10802841	0.890476	0.0168539	5.92999e-66	1.52113e-63
BmBeta_spc	Bomo_Chr18	10803067	0.0380952	0.0393258	0.950042	0.953598
BmBeta_spc	Bomo_Chr18	10803070	0.0571429	0.5	3.92104e-23	3.11976e-22
BmBeta_spc	Bomo_Chr18	10803666	0.00952381	0.00561798	0.661617	0.694963
BmBeta_spc	Bomo_Chr18	10804820	0.890476	0.0168539	5.92999e-66	1.52113e-63
BmBeta_spc	Bomo_Chr18	10804869	0.932692	0.0561798	2.81594e-66	9.52136e-64
BmBeta_spc	Bomo_Chr18	10805746	0.00480769	0	0.354301	0.398721
BmBeta_spc	Bomo_Chr18	10806096	0.899038	0.0170455	1.74615e-66	6.46645e-64
BmBeta_spc	Bomo_Chr18	10806603	0.0594059	0.936047	2.04742e-64	3.76545e-62
BmBeta_spc	Bomo_Chr18	10806604	0.0594059	0.936047	2.04742e-64	3.76545e-62
BmBeta_spc	Bomo_Chr18	10806609	0.0576923	0.914773	1.75869e-63	2.96408e-61
BmBeta_spc	Bomo_Chr18	10806696	0.0428571	0.0393258	0.861617	0.880542
BmBeta_spc	Bomo_Chr18	10807247	0.0047619	0.398876	2.50748e-23	2.0325e-22
BmBeta_spc	Bomo_Chr18	10807407	0.947619	0.516854	1.60128e-22	1.21916e-21
BmBeta_spc	Bomo_Chr18	10807600	0.0769231	0.00980392	0.0434455	0.0691646
BmBeta_spc	Bomo_Chr18	10807617	0.0679612	0.0449438	0.333128	0.387588
BmBeta_spc	Bomo_Chr18	10807688	0.1875	0.0666667	0.0121394	0.0215153
BmBeta_spc	Bomo_Chr18	10807723	0.0117647	0	0.168771	0.229058
BmBeta_spc	Bomo_Chr18	10807778	0.00961538	0	0.199872	0.251925
BmBeta_spc	Bomo_Chr18	10807850	0.0432692	0.44382	8.70799e-21	5.56849e-20
BmBeta_spc	Bomo_Chr18	10808380	0.761905	0.393258	1.77575e-13	8.22851e-13
BmBeta_spc	Bomo_Chr18	10808532	0	0.398876	4.25969e-24	3.76382e-23
BmBeta_spc	Bomo_Chr18	10808720	0	0.00561798	0.276782	0.330782
BmBeta_spc	Bomo_Chr18	10808732	0	0.00561798	0.276782	0.330782
BmBeta_spc	Bomo_Chr18	10808837	0.00961538	0	0.189635	0.243738
BmBeta_spc	Bomo_Chr18	10809141	0.934343	0.422619	1.93849e-26	2.05907e-25
BmBeta_spc	Bomo_Chr18	10809275	0.935	0.0172414	3.64123e-70	1.30023e-65
BmBeta_spc	Bomo_Chr18	10809342	0.065	0.523256	6.96693e-23	5.46965e-22
BmBeta_spc	Bomo_Chr18	10809356	0	0.418605	2.22222e-24	2.01589e-23
BmBeta_spc	Bomo_Chr18	10809574	0.0619048	0.517241	1.17643e-23	9.87244e-23
BmBeta_spc	Bomo_Chr18	10809731	0.857143	0.011236	3.72684e-62	5.14687e-60
BmBeta_spc	Bomo_Chr18	10809792	0.866667	0.011236	1.8954e-63	3.12671e-61
BmBeta_spc	Bomo_Chr18	10809813	0.866667	0.011236	1.8954e-63	3.12671e-61
BmBeta_spc	Bomo_Chr18	10809835	0.818182	0	1.36119e-52	7.35126e-51
BmBeta_spc	Bomo_Chr18	10809947	0.990385	0.960674	0.0538248	0.0846855
BmBeta_spc	Bomo_Chr18	10809989	0	0.398876	4.25969e-24	3.76382e-23
BmBeta_spc	Bomo_Chr18	10810046	0.0380952	0.0393258	0.950042	0.953598
BmBeta_spc	Bomo_Chr18	10810064	1	0.960674	0.00373123	0.00714402
BmBeta_spc	Bomo_Chr18	10810124	0	0.232955	1.76842e-13	8.19802e-13
BmBeta_spc	Bomo_Chr18	10810550	0.995192	0.960227	0.0168364	0.0288929
BmBeta_spc	Bomo_Chr18	10810639	0.0380952	0.0393258	0.950042	0.953598
BmBeta_spc	Bomo_Chr18	10810799	0.0571429	0.898876	4.15475e-62	5.14687e-60
BmBeta_spc	Bomo_Chr18	10811016	0	0.398876	4.25969e-24	3.76382e-23
BmBeta_spc	Bomo_Chr18	10811140	0.0142857	0.00561798	0.399644	0.4357
BmBeta_spc	Bomo_Chr18	10811905	0	0.398876	4.25969e-24	3.76382e-23
BmBeta_spc	Bomo_Chr18	10811952	0.890476	0.0168539	5.92999e-66	1.52113e-63
BmBeta_spc	Bomo_Chr18	10812189	0.109524	0.94382	2.67068e-60	2.02488e-58
BmBeta_spc	Bomo_Chr18	10812244	0	0.00819672	0.188857	0.243738
BmBeta_spc	Bomo_Chr18	10812580	0.0047619	0	0.356607	0.398721
BmBeta_spc	Bomo_Chr18	10812628	0.0571429	0.898876	4.15475e-62	5.14687e-60
BmBeta_spc	Bomo_Chr18	10812718	0.0047619	0	0.356607	0.398721
BmBeta_spc	Bomo_Chr18	10812884	0.0380952	0.0393258	0.950042	0.953598
BmBeta_spc	Bomo_Chr18	10813272	0.0380952	0.0393258	0.950042	0.953598
BmBeta_spc	Bomo_Chr18	10813411	0	0.398876	4.25969e-24	3.76382e-23
BmBeta_spc	Bomo_Chr18	10813522	0.0571429	0.5	3.92104e-23	3.11976e-22
BmBeta_spc	Bomo_Chr18	10813916	0.00952381	0.00561798	0.661617	0.694963
BmBeta_spc	Bomo_Chr18	10814035	0.0571429	0.5	3.92104e-23	3.11976e-22
BmBeta_spc	Bomo_Chr18	10814142	0.047619	0.477528	9.86564e-23	7.65269e-22
BmBeta_spc	Bomo_Chr18	10814552	0.00952381	0.11236	1.27447e-05	3.33587e-05
BmBeta_spc	Bomo_Chr18	10814596	0.0047619	0	0.356607	0.398721
BmBeta_spc	Bomo_Chr18	10814700	0.0190476	0.134831	1.12366e-05	2.96164e-05
BmBeta_spc	Bomo_Chr18	10814911	0.0047619	0	0.356607	0.398721
BmBeta_spc	Bomo_Chr18	10815586	0.052381	0.5	9.6697e-24	8.27411e-23
BmBeta_spc	Bomo_Chr18	10815590	0.052381	0.5	9.6697e-24	8.27411e-23
BmBeta_spc	Bomo_Chr18	10815597	0.895238	0.0168539	1.21429e-66	4.64515e-64
BmBeta_spc	Bomo_Chr18	10815599	0.895238	0.0168539	1.21429e-66	4.64515e-64
BmBeta_spc	Bomo_Chr18	10815638	0.907767	0.129213	9.89929e-53	5.35151e-51
BmBeta_spc	Bomo_Chr18	10815689	0.884615	0.0170455	2.01035e-64	3.72243e-62
BmBeta_spc	Bomo_Chr18	10815767	0.00952381	0.0224719	0.303014	0.355153
BmBeta_spc	Bomo_Chr18	10816015	0.938095	0.0617978	1.17422e-66	4.64515e-64
BmBeta_spc	Bomo_Chr18	10816063	0.9375	0.0505618	8.08658e-68	3.38628e-64
BmBeta_spc	Bomo_Chr18	10816223	0.824324	0.0119048	3.46895e-40	9.28888e-39
BmBeta_spc	Bomo_Chr18	10816267	0.948454	0.0178571	7.16537e-70	1.30023e-65
BmBeta_spc	Bomo_Chr18	10816295	0.0333333	0.365169	5.37615e-17	2.83345e-16
BmBeta_spc	Bomo_Chr18	10816303	0.00952381	0.011236	0.867861	0.880542
BmBeta_spc	Bomo_Chr18	10816415	0.0047619	0	0.356607	0.398721
BmBeta_spc	Bomo_Chr18	10816685	0.890476	0.0168539	5.92999e-66	1.52113e-63
BmBeta_spc	Bomo_Chr18	10817629	0.990476	0.449438	6.37663e-34	1.0415e-32
BmBeta_spc	Bomo_Chr18	10817632	0.990476	0.449438	6.37663e-34	1.0415e-32
BmBeta_spc	Bomo_Chr18	10818264	0.01	0.0117647	0.89373	0.901714
BmBeta_spc	Bomo_Chr18	10818575	0.0107527	0	0.18294	0.243738
BmBeta_spc	Bomo_Chr18	10818639	0.0196078	0	0.111572	0.161244
BmBeta_spc	Bomo_Chr18	10818643	0	0.031746	0.0751094	0.112869
BmBeta_spc	Bomo_Chr18	10818899	0.92381	0.0617978	1.95446e-64	3.63129e-62
BmBeta_spc	Bomo_Chr18	10818941	0.927885	0.0617978	9.40192e-65	1.82017e-62
BmBeta_spc	Bomo_Chr18	10819009	0.113636	0.0117647	0.000709418	0.0015041
BmBeta_spc	Bomo_Chr18	10819139	0.0333333	0.365169	5.37615e-17	2.83345e-16
BmBeta_spc	Bomo_Chr18	10819149	0.0333333	0.365169	5.37615e-17	2.83345e-16
BmBeta_spc	Bomo_Chr18	10819309	0.00952381	0.0224719	0.303014	0.355153
BmBeta_spc	Bomo_Chr18	10820042	0.0333333	0.359551	1.2212e-16	6.33262e-16
BmBeta_spc	Bomo_Chr18	10820045	0.0333333	0.359551	1.2212e-16	6.33262e-16
BmBeta_spc	Bomo_Chr18	10820446	0.00952381	0.0224719	0.303014	0.355153
BmBeta_spc	Bomo_Chr18	10820467	0.0333333	0.365169	5.37615e-17	2.83345e-16
BmBeta_spc	Bomo_Chr18	10820545	0.0333333	0.365169	5.37615e-17	2.83345e-16
BmBeta_spc	Bomo_Chr18	10820686	0.00952381	0.0224719	0.303014	0.355153
BmBeta_spc	Bomo_Chr18	10820724	0.0333333	0.365169	5.37615e-17	2.83345e-16
BmBeta_spc	Bomo_Chr18	10820975	0.0333333	0.365169	5.37615e-17	2.83345e-16
BmBeta_spc	Bomo_Chr18	10821136	0.0047619	0	0.364831	0.405717
BmBeta_spc	Bomo_Chr18	10821306	0.0333333	0.365169	5.37615e-17	2.83345e-16
BmBeta_spc	Bomo_Chr18	10821806	0.0192308	0.184211	5.54749e-08	1.85694e-07
BmBeta_spc	Bomo_Chr18	10822086	0.00970874	0.031746	0.143544	0.196634
BmBeta_spc	Bomo_Chr18	10822205	0	0.0135135	0.0927094	0.137526
BmBeta_spc	Bomo_Chr18	10822243	0	0.0060241	0.260061	0.317889
BmBeta_spc	Bomo_Chr18	10822255	0	0.00595238	0.26292	0.321038
BmBeta_spc	Bomo_Chr18	10823701	0	0.0377358	0.459744	0.49643
BmBeta_spc	Bomo_Chr18	10824281	0.00961538	0.0229885	0.29515	0.349397
BmBeta_spc	Bomo_Chr18	10824354	0.05	0.0416667	0.851763	0.874757
BmBeta_spc	Bomo_Chr18	10825071	0.0240385	0.432584	1.34392e-22	1.03305e-21
BmBeta_spc	Bomo_Chr18	10825415	0.982353	0.853933	1.47263e-05	3.82896e-05
BmBeta_spc	Bomo_Chr18	10825419	0.936782	0.477528	3.65544e-21	2.37861e-20
BmBeta_spc	Bomo_Chr18	10825801	0.0909091	0	7.75449e-05	0.000185132
BmBeta_spc	Bomo_Chr18	10829384	0.416667	0	3.03376e-07	9.38843e-07
BmBeta_spc	Bomo_Chr18	10832246	0.380952	0.103448	5.3315e-10	2.07787e-09
BmBeta_spc	Bomo_Chr18	10832771	0	0.00588235	0.392268	0.428904
BmBeta_spc	Bomo_Chr18	10835463	0.0333333	0.365169	5.37615e-17	2.83345e-16
BmBeta_spc	Bomo_Chr18	10835464	0.0333333	0.365169	5.37615e-17	2.83345e-16
BmBeta_spc	Bomo_Chr18	10835765	0.0333333	0.365169	5.37615e-17	2.83345e-16
BmBeta_spc	Bomo_Chr18	10835789	0.933333	0.0561798	1.07929e-66	4.64515e-64
BmBeta_spc	Bomo_Chr18	10836020	0.0333333	0.365169	5.37615e-17	2.83345e-16
BmBeta_spc	Bomo_Chr18	10836022	0.0238095	0.432584	8.55526e-23	6.65235e-22
BmBeta_spc	Bomo_Chr18	10836026	0.0238095	0.432584	8.55526e-23	6.65235e-22
BmBeta_spc	Bomo_Chr18	10836092	0.0238095	0.432584	8.55526e-23	6.65235e-22
BmBeta_spc	Bomo_Chr18	10836195	0.0240385	0.432584	1.34392e-22	1.03305e-21
BmBeta_spc	Bomo_Chr18	10836200	0.956731	0.488764	1.30658e-25	1.3145e-24
BmBeta_spc	Bomo_Chr18	10836257	0.933333	0.0574713	8.37215e-66	2.02879e-63
BmBeta_spc	Bomo_Chr18	10836383	0.25	0.411765	0.16152	0.219694
BmBeta_spc	Bomo_Chr18	10836390	0.0047619	0	0.359319	0.40057
BmBeta_spc	Bomo_Chr18	10836796	0	0.0172414	0.0574854	0.090057
BmBeta_spc	Bomo_Chr18	10836822	0	0.0172414	0.0574854	0.090057
BmBeta_spc	Bomo_Chr18	10836884	0	0.0172414	0.0574854	0.090057
BmBeta_spc	Bomo_Chr18	10836886	0	0.0172414	0.0574854	0.090057
BmBeta_spc	Bomo_Chr18	10837104	0.966667	0.421348	1.57879e-32	2.33765e-31
BmBeta_spc	Bomo_Chr18	10837612	0.0336538	0.586207	1.2372e-29	1.55904e-28
BmBeta_spc	Bomo_Chr18	10837913	0.0339806	0.596491	5.52607e-30	7.12188e-29
BmBeta_spc	Bomo_Chr18	10838176	0.990291	0.719298	4.94022e-14	2.33228e-13
BmBeta_spc	Bomo_Chr18	10838614	0.0288462	0.54386	2.52861e-27	2.8058e-26
BmBeta_spc	Bomo_Chr18	10838638	0.00961538	0.0350877	0.105998	0.155647
BmBeta_spc	Bomo_Chr18	10838752	0.99	0.333333	3.35247e-33	5.25184e-32
BmBeta_spc	Bomo_Chr18	10838921	0.990385	0.683333	2.71181e-16	1.39414e-15
BmBeta_spc	Bomo_Chr18	10839911	0.938095	0.0561798	1.92047e-67	4.64515e-64
BmBeta_spc	Bomo_Chr18	10840105	0	0.0921053	0.00011553	0.000271978
BmBeta_spc	Bomo_Chr18	10840724	0.0238095	0.420455	6.57716e-22	4.59506e-21
BmBeta_spc	Bomo_Chr18	10840911	0.990291	0.709091	1.53406e-14	7.4107e-14
BmBeta_spc	Bomo_Chr18	10840999	0.955882	0.0892857	9.3159e-54	5.59756e-52
BmBeta_spc	Bomo_Chr18	10841272	0.0145631	0.0819672	0.00249295	0.004867
BmBeta_spc	Bomo_Chr18	10841298	0.0144231	0.122951	2.77983e-05	6.97622e-05
BmBeta_spc	Bomo_Chr18	10841810	0.5	0.625	0.483601	0.520622
BmBeta_spc	Bomo_Chr18	10841824	0.0336538	0.363636	1.04701e-16	5.44596e-16
BmBeta_spc	Bomo_Chr18	10841899	0	0.00649351	0.295519	0.349679
BmBeta_spc	Bomo_Chr18	10841902	0	0.00675676	0.232928	0.289646
BmBeta_spc	Bomo_Chr18	10841905	0	0.00892857	0.174356	0.235845
BmBeta_spc	Bomo_Chr18	10841909	0	0.00892857	0.174356	0.235845
BmBeta_spc	Bomo_Chr18	10842191	0.466019	0.0561798	3.28375e-19	1.90131e-18
BmBeta_spc	Bomo_Chr18	10842380	0.880597	0.0505618	2.20998e-49	1.0987e-47
BmBeta_spc	Bomo_Chr18	10842439	0.915789	0.0568182	1.34656e-60	1.06084e-58
BmBeta_spc	Bomo_Chr18	10842441	0.925532	0.0568182	1.22734e-61	1.39779e-59
BmBeta_spc	Bomo_Chr18	10842498	0.0705128	0.773256	1.48539e-37	3.38192e-36
BmBeta_spc	Bomo_Chr18	10842621	0.955556	0.821839	5.89205e-05	0.000142057
BmBeta_spc	Bomo_Chr18	10842666	0.71875	0.0174419	3.52176e-32	5.05584e-31
BmBeta_spc	Bomo_Chr18	10843224	0.222222	0.123529	0.240942	0.298616
BmBeta_spc	Bomo_Chr18	10843301	0.111111	0.0119048	0.00582399	0.0108222
BmBeta_spc	Bomo_Chr18	10843406	0.00961538	0.0224719	0.308741	0.361306
BmBeta_spc	Bomo_Chr18	10843583	0.0333333	0.365169	5.37615e-17	2.83345e-16
BmBeta_spc	Bomo_Chr18	10843757	0.75	0.0297619	5.00434e-32	7.12225e-31
BmBeta_spc	Bomo_Chr18	10843930	0.00952381	0.0224719	0.303014	0.355153
BmBeta_spc	Bomo_Chr18	10843935	0.933333	0.0561798	1.07929e-66	4.64515e-64
BmBeta_spc	Bomo_Chr18	10844383	0.0049505	0	0.432631	0.469369
BmBeta_spc	Bomo_Chr18	10844513	0.980198	0.131148	4.06383e-55	2.51967e-53
BmBeta_spc	Bomo_Chr18	10844581	0.00980392	0.0333333	0.129254	0.178488
BmBeta_spc	Bomo_Chr18	10844711	0.970297	0.0983607	1.16524e-56	7.60594e-55
BmBeta_spc	Bomo_Chr18	10844986	0.0285714	0.270588	8.76373e-12	3.82766e-11
BmBeta_spc	Bomo_Chr18	10845873	0.00990099	0.00735294	0.806517	0.835509
BmBeta_spc	Bomo_Chr18	10845894	0	0.0172414	0.0638023	0.0975442
BmBeta_spc	Bomo_Chr18	10845927	0.00505051	0	0.451259	0.48782
BmBeta_spc	Bomo_Chr18	10845930	0.00505051	0	0.447251	0.483665
BmBeta_spc	Bomo_Chr18	10846165	0.222222	0.047619	0.038835	0.0621391
BmBeta_spc	Bomo_Chr18	10846200	0.0192308	0.426966	6.7444e-23	5.29571e-22
BmBeta_spc	Bomo_Chr18	10846203	0.971154	0.41573	1.92519e-33	3.05371e-32
BmBeta_spc	Bomo_Chr18	10846869	0.0047619	0	0.356607	0.398721
BmBeta_spc	Bomo_Chr18	10846939	0.00952381	0.0224719	0.303014	0.355153
BmBeta_spc	Bomo_Chr18	10847036	0.9375	0.0561798	5.01718e-67	4.64515e-64
BmBeta_spc	Bomo_Chr18	10847061	0.00961538	0.0224719	0.308741	0.361306
BmBeta_spc	Bomo_Chr18	10847126	0.0107527	0.0224719	0.38005	0.417234
BmBeta_spc	Bomo_Chr18	10847394	0.0192308	0	0.0629112	0.0970379
BmBeta_spc	Bomo_Chr18	10847414	0.00961538	0.410112	3.63971e-23	2.92239e-22
BmBeta_spc	Bomo_Chr18	10847426	0.00961538	0	0.192135	0.243793
BmBeta_spc	Bomo_Chr18	10847688	0.00952381	0.0224719	0.303014	0.355153
BmBeta_spc	Bomo_Chr18	10847691	0.00952381	0.0224719	0.303014	0.355153
BmBeta_spc	Bomo_Chr18	10847692	0.00952381	0.0224719	0.303014	0.355153
BmBeta_spc	Bomo_Chr18	10847851	0.0333333	0.359551	1.2212e-16	6.33262e-16
BmBeta_spc	Bomo_Chr18	10847860	0.0190476	0.432584	1.73656e-23	1.42307e-22
BmBeta_spc	Bomo_Chr18	10847921	0.0333333	0.362069	9.91261e-17	5.16019e-16
BmBeta_spc	Bomo_Chr18	10847923	0.952381	0.494318	1.02135e-24	9.47356e-24
BmBeta_spc	Bomo_Chr18	10847934	0.0333333	0.362069	9.91261e-17	5.16019e-16
BmBeta_spc	Bomo_Chr18	10847940	0.0333333	0.362069	9.91261e-17	5.16019e-16
BmBeta_spc	Bomo_Chr18	10847952	0.0333333	0.362069	9.91261e-17	5.16019e-16
BmBeta_spc	Bomo_Chr18	10847959	0.0333333	0.362069	9.91261e-17	5.16019e-16
BmBeta_spc	Bomo_Chr18	10847960	0.0333333	0.362069	9.91261e-17	5.16019e-16
BmBeta_spc	Bomo_Chr18	10847966	0.0047619	0.0397727	0.0161833	0.027808
BmBeta_spc	Bomo_Chr18	10847972	0.00490196	0.0416667	0.0177692	0.0304293
BmBeta_spc	Bomo_Chr18	10847995	0	0.0254237	0.0221341	0.0374193
BmBeta_spc	Bomo_Chr18	10848041	0.00952381	0.420455	4.88313e-24	4.307e-23
BmBeta_spc	Bomo_Chr18	10848258	0.0428571	0.775281	1.09749e-49	5.52684e-48
BmBeta_spc	Bomo_Chr18	10848356	0.0238095	0.320225	2.01849e-15	1.01014e-14
BmBeta_spc	Bomo_Chr18	10848409	0.00952381	0.0224719	0.303014	0.355153
BmBeta_spc	Bomo_Chr18	10848511	0.942308	0.0674157	3.21538e-66	9.83364e-64
BmBeta_spc	Bomo_Chr18	10848514	0.942308	0.0674157	3.21538e-66	9.83364e-64
BmBeta_spc	Bomo_Chr18	10848763	0.0047619	0	0.356607	0.398721
BmBeta_spc	Bomo_Chr18	10848799	0.0047619	0	0.356607	0.398721
BmBeta_spc	Bomo_Chr18	10848800	0.0047619	0	0.356607	0.398721
BmBeta_spc	Bomo_Chr18	10849204	0.92233	0.0505618	3.5582e-65	7.93857e-63
BmBeta_spc	Bomo_Chr18	10849516	0.00952381	0.00588235	0.69003	0.723189
BmBeta_spc	Bomo_Chr18	10849518	0.00952381	0.00574713	0.675623	0.708703
BmBeta_spc	Bomo_Chr18	10849922	0.957143	0.421348	3.85611e-31	5.2388e-30
BmBeta_spc	Bomo_Chr18	10850185	0.485714	0.236842	9.13586e-06	2.42817e-05
BmBeta_spc	Bomo_Chr18	10850249	0	0.267123	3.6434e-15	1.8021e-14
BmBeta_spc	Bomo_Chr18	10850275	0.9	0.296053	3.09952e-22	2.25276e-21
BmBeta_spc	Bomo_Chr18	10850325	0.928571	0.0561798	5.95191e-66	1.52113e-63
BmBeta_spc	Bomo_Chr18	10850365	0.0428571	0.792135	1.56281e-51	8.29204e-50
BmBeta_spc	Bomo_Chr18	10850616	0.00480769	0.0168539	0.244021	0.30176
BmBeta_spc	Bomo_Chr18	10850617	0.0047619	0.0337079	0.0327953	0.0531762
BmBeta_spc	Bomo_Chr18	10850663	0.00952381	0.426966	1.55459e-24	1.42329e-23
BmBeta_spc	Bomo_Chr18	10850848	0.047619	0.370787	1.3229e-15	6.6472e-15
BmBeta_spc	Bomo_Chr18	10850953	0.047619	0.370787	1.3229e-15	6.6472e-15
BmBeta_spc	Bomo_Chr18	10850969	0.047619	0.370787	1.3229e-15	6.6472e-15
BmBeta_spc	Bomo_Chr18	10851018	0.0285714	0.353933	6.72122e-17	3.5219e-16
BmBeta_spc	Bomo_Chr18	10851019	0.00952381	0.00561798	0.661617	0.694963
BmBeta_spc	Bomo_Chr18	10851105	0.0333333	0.365169	5.37615e-17	2.83345e-16
BmBeta_spc	Bomo_Chr18	10851156	0.047619	0.370787	1.3229e-15	6.6472e-15
BmBeta_spc	Bomo_Chr18	10851221	0.0142857	0.00561798	0.399644	0.4357
BmBeta_spc	Bomo_Chr18	10851367	0.990476	0.853933	2.22665e-07	6.98521e-07
BmBeta_spc	Bomo_Chr18	10851603	0.00952381	0.426966	1.55459e-24	1.42329e-23
BmBeta_spc	Bomo_Chr18	10851985	0.00970874	0.588235	1.40682e-34	2.51674e-33
BmBeta_spc	Bomo_Chr18	10852470	0.00952381	0.426966	1.55459e-24	1.42329e-23
BmBeta_spc	Bomo_Chr18	10852471	0.00952381	0.426966	1.55459e-24	1.42329e-23
BmBeta_spc	Bomo_Chr18	10853935	0.990476	0.949438	0.0152281	0.0262413
BmBeta_spc	Bomo_Chr18	10853939	0.990476	0.949438	0.0152281	0.0262413
BmBeta_spc	Bomo_Chr18	10853943	0.990476	0.949438	0.0152281	0.0262413
BmBeta_spc	Bomo_Chr18	10854664	0	0.011236	0.123546	0.171851
BmBeta_spc	Bomo_Chr18	10855363	0.990476	0.949438	0.0152281	0.0262413
BmBeta_spc	Bomo_Chr18	10855416	0.990476	0.949438	0.0152281	0.0262413
BmBeta_spc	Bomo_Chr18	10857918	0.990476	0.949438	0.0152281	0.0262413
BmBeta_spc	Bomo_Chr18	10857969	0.00952381	0.0224719	0.303014	0.355153
BmBeta_spc	Bomo_Chr18	10858187	0.990476	0.949438	0.0152281	0.0262413
BmBeta_spc	Bomo_Chr18	10858297	0.00952381	0.0224719	0.303014	0.355153
BmBeta_spc	Bomo_Chr18	10858475	0.00952381	0.0224719	0.303014	0.355153
BmBeta_spc	Bomo_Chr18	10859392	0.0865385	0.144578	0.0773542	0.115894
BmBeta_spc	Bomo_Chr18	10859640	0.990476	0.949438	0.0152281	0.0262413
BmBeta_spc	Bomo_Chr18	10860660	0.985714	0.948864	0.0377423	0.0605939
BmBeta_spc	Bomo_Chr18	10860815	1	0.97191	0.0149751	0.0258662
BmBeta_spc	Bomo_Chr18	10860849	0.00952381	0.0227273	0.296285	0.350284
BmBeta_spc	Bomo_Chr18	10860930	0.00952381	0.0224719	0.303014	0.355153
BmBeta_spc	Bomo_Chr18	10861485	0.0952381	0.932584	8.16757e-61	6.86152e-59
BmBeta_spc	Bomo_Chr18	10861505	0	0.011236	0.123546	0.171851
BmBeta_spc	Bomo_Chr18	10861538	0.904762	0.0393258	9.56259e-65	1.82017e-62
BmBeta_spc	Bomo_Chr18	10861733	1	0.97191	0.0145026	0.025089
BmBeta_spc	Bomo_Chr18	10862192	0.0952381	0.932584	8.16757e-61	6.86152e-59
BmBeta_spc	Bomo_Chr18	10862374	0.0204082	0	0.055336	0.0868923
BmBeta_spc	Bomo_Chr18	10862632	0.0952381	0.931818	2.24953e-60	1.74197e-58
BmBeta_spc	Bomo_Chr18	10863387	0.904762	0.0393258	9.56259e-65	1.82017e-62
BmBeta_spc	Bomo_Chr18	10863481	0.903846	0.0280899	5.884e-66	1.52113e-63
BmBeta_spc	Bomo_Chr18	10863660	0.904762	0.0393258	9.56259e-65	1.82017e-62
BmBeta_spc	Bomo_Chr18	10863871	0.0952381	0.932584	8.16757e-61	6.86152e-59
BmBeta_spc	Bomo_Chr18	10864045	0.0952381	0.932584	8.16757e-61	6.86152e-59
BmBeta_spc	Bomo_Chr18	10864638	1	0.97191	0.0145026	0.025089
BmBeta_spc	Bomo_Chr18	10865391	0.0619048	0.5625	3.69474e-27	4.08063e-26
BmBeta_spc	Bomo_Chr18	10865624	0	0.00561798	0.279078	0.332671
BmBeta_spc	Bomo_Chr18	10865679	0.0240385	0.227273	1.07421e-09	4.08594e-09
BmBeta_spc	Bomo_Chr18	10865848	0.0619048	0.567416	1.24779e-27	1.41368e-26
BmBeta_spc	Bomo_Chr18	10866210	1	0.97191	0.0145026	0.025089
BmBeta_spc	Bomo_Chr18	10867322	0.00485437	0.0674157	0.000724039	0.00153402
BmBeta_spc	Bomo_Chr18	10867396	0.015873	0.02	0.815214	0.843796
BmBeta_spc	Bomo_Chr18	10870697	0.0721154	0.578652	4.87128e-27	5.3432e-26
BmBeta_spc	Bomo_Chr18	10870740	0.908654	0.398876	1.79263e-26	1.90861e-25
BmBeta_spc	Bomo_Chr18	10871833	0	0.0280899	0.0145028	0.025089
BmBeta_spc	Bomo_Chr18	10871834	0	0.0595238	0.000499346	0.00107292
BmBeta_spc	Bomo_Chr18	10872039	0.0619048	0.557471	1.10334e-26	1.18446e-25
BmBeta_spc	Bomo_Chr18	10872291	0.052381	0.455056	1.50165e-20	9.34252e-20
BmBeta_spc	Bomo_Chr18	10872326	0.904762	0.0397727	2.61677e-64	4.67055e-62
BmBeta_spc	Bomo_Chr18	10872421	0.0333333	0.365169	5.37615e-17	2.83345e-16
BmBeta_spc	Bomo_Chr18	10872467	0.052381	0.455056	1.50165e-20	9.34252e-20
BmBeta_spc	Bomo_Chr18	10872504	0.0333333	0.365169	5.37615e-17	2.83345e-16
BmBeta_spc	Bomo_Chr18	10872507	0.0333333	0.365169	5.37615e-17	2.83345e-16
BmBeta_spc	Bomo_Chr18	10873025	0.00952381	0.11236	1.27447e-05	3.33587e-05
BmBeta_spc	Bomo_Chr18	10873100	0.947619	0.516854	1.60128e-22	1.21916e-21
BmBeta_spc	Bomo_Chr18	10873149	0.0336538	0.365169	7.7474e-17	4.04831e-16
BmBeta_spc	Bomo_Chr18	10873163	0.052381	0.455056	1.50165e-20	9.34252e-20
BmBeta_spc	Bomo_Chr18	10873175	0.052381	0.448864	4.50611e-20	2.72257e-19
BmBeta_spc	Bomo_Chr18	10873338	0	0.00561798	0.276782	0.330782
BmBeta_spc	Bomo_Chr18	10873341	0	0.00561798	0.276782	0.330782
BmBeta_spc	Bomo_Chr18	10873360	0.0428571	0.449438	2.26918e-21	1.50866e-20
BmBeta_spc	Bomo_Chr18	10873717	0.942857	0.0674157	1.23727e-66	4.64515e-64
BmBeta_spc	Bomo_Chr18	10873721	0.942857	0.0674157	1.23727e-66	4.64515e-64
BmBeta_spc	Bomo_Chr18	10874033	0.0142857	0.426966	8.38108e-24	7.22371e-23
BmBeta_spc	Bomo_Chr18	10874239	0.0142857	0.426966	8.38108e-24	7.22371e-23
BmBeta_spc	Bomo_Chr18	10874357	0.942857	0.0674157	1.23727e-66	4.64515e-64
BmBeta_spc	Bomo_Chr18	10874413	0.0142857	0.426966	8.38108e-24	7.22371e-23
BmBeta_spc	Bomo_Chr18	10874416	0.0142857	0.426966	8.38108e-24	7.22371e-23
BmBeta_spc	Bomo_Chr18	10874463	0.00952381	0.11236	1.27447e-05	3.33587e-05
BmBeta_spc	Bomo_Chr18	10874478	0.942857	0.0674157	1.23727e-66	4.64515e-64
BmBeta_spc	Bomo_Chr18	10874671	0.0142857	0.426966	8.38108e-24	7.22371e-23
BmBeta_spc	Bomo_Chr18	10874915	0.178947	0	3.36389e-07	1.03741e-06
BmBeta_spc	Bomo_Chr18	10874921	0.345361	0.0434783	5.93358e-11	2.47918e-10
BmBeta_spc	Bomo_Chr18	10874953	0.0194175	0.00657895	0.306236	0.358714
BmBeta_spc	Bomo_Chr18	10875014	0	0.0123457	0.111533	0.161197
BmBeta_spc	Bomo_Chr18	10875618	0.92381	0.0730337	6.82581e-63	1.07394e-60
BmBeta_spc	Bomo_Chr18	10875639	0.0142857	0.372093	5.75924e-20	3.46127e-19
BmBeta_spc	Bomo_Chr18	10875641	0.0142857	0.375	3.19163e-20	1.94108e-19
BmBeta_spc	Bomo_Chr18	10875763	0.0333333	0.365169	5.37615e-17	2.83345e-16
BmBeta_spc	Bomo_Chr18	10876853	0.942857	0.0674157	1.23727e-66	4.64515e-64
BmBeta_spc	Bomo_Chr18	10877549	0.00952381	0.11236	1.27447e-05	3.33587e-05
BmBeta_spc	Bomo_Chr18	10877557	0.0142857	0.426966	8.38108e-24	7.22371e-23
BmBeta_spc	Bomo_Chr18	10877627	0.00952381	0.11236	1.27447e-05	3.33587e-05
BmBeta_spc	Bomo_Chr18	10877646	0.00952381	0.11236	1.27447e-05	3.33587e-05
BmBeta_spc	Bomo_Chr18	10877799	0	0.0561798	0.000501557	0.0010772
BmBeta_spc	Bomo_Chr18	10877908	0	0.00561798	0.276782	0.330782
BmBeta_spc	Bomo_Chr18	10878071	0.0336538	0.577586	5.03493e-29	6.15521e-28
BmBeta_spc	Bomo_Chr18	10878080	0	0.0438596	0.00233359	0.00459892
BmBeta_spc	Bomo_Chr18	10878110	0	0.0172414	0.061191	0.0947013
BmBeta_spc	Bomo_Chr18	10878395	0.0105263	0.027027	0.32424	0.37829
BmBeta_spc	Bomo_Chr18	10879200	0.00485437	0	0.412405	0.448481
BmBeta_spc	Bomo_Chr18	10880570	0.0897436	0.910112	9.62867e-51	5.00636e-49
BmBeta_spc	Bomo_Chr18	10880613	0.125	0.0119048	0.00303514	0.00588645
BmBeta_spc	Bomo_Chr18	10880633	0.00952381	0.011236	0.867861	0.880542
BmBeta_spc	Bomo_Chr18	10880653	0.0681818	0.0119048	0.0285369	0.0471069
BmBeta_spc	Bomo_Chr18	10881229	0.0142857	0.454023	1.22134e-25	1.23238e-24
BmBeta_spc	Bomo_Chr18	10881347	0.0480769	0.792135	2.03867e-50	1.05295e-48
BmBeta_spc	Bomo_Chr18	10881421	0.0144231	0.432584	5.32889e-24	4.6956e-23
BmBeta_spc	Bomo_Chr18	10881627	0.0333333	0.365169	5.37615e-17	2.83345e-16
BmBeta_spc	Bomo_Chr18	10881648	0.00952381	0.11236	1.27447e-05	3.33587e-05
BmBeta_spc	Bomo_Chr18	10881662	0.00952381	0.11236	1.27447e-05	3.33587e-05
BmBeta_spc	Bomo_Chr18	10881747	0.966667	0.606742	8.16626e-19	4.67608e-18
BmBeta_spc	Bomo_Chr18	10881819	0.191176	0.556818	1.3403e-13	6.24151e-13
BmBeta_spc	Bomo_Chr18	10881837	0.224138	0.556818	1.8189e-10	7.37338e-10
BmBeta_spc	Bomo_Chr18	10881949	0.00952381	0.114943	9.64883e-06	2.55689e-05
BmBeta_spc	Bomo_Chr18	10882211	0.0333333	0.329412	1.19356e-14	5.78069e-14
BmBeta_spc	Bomo_Chr18	10882217	0.00490196	0.0725806	0.000546198	0.00116892
BmBeta_spc	Bomo_Chr18	10882475	0.0336538	0.369318	4.58706e-17	2.4573e-16
BmBeta_spc	Bomo_Chr18	10882832	0.966667	0.606742	8.16626e-19	4.67608e-18
BmBeta_spc	Bomo_Chr18	10882884	0.0333333	0.369318	3.17037e-17	1.70897e-16
BmBeta_spc	Bomo_Chr18	10883041	0.0142857	0.431818	4.20695e-24	3.72993e-23
BmBeta_spc	Bomo_Chr18	10883221	0.0333333	0.365169	5.37615e-17	2.83345e-16
BmBeta_spc	Bomo_Chr18	10883225	0.0333333	0.365169	5.37615e-17	2.83345e-16
BmBeta_spc	Bomo_Chr18	10883580	0.0333333	0.365169	5.37615e-17	2.83345e-16
BmBeta_spc	Bomo_Chr18	10883748	0.0142857	0.426966	8.38108e-24	7.22371e-23
BmBeta_spc	Bomo_Chr18	10883754	0.0142857	0.426966	8.38108e-24	7.22371e-23
BmBeta_spc	Bomo_Chr18	10883762	0.0142857	0.426966	8.38108e-24	7.22371e-23
BmBeta_spc	Bomo_Chr18	10884015	0.0142857	0.426966	8.38108e-24	7.22371e-23
BmBeta_spc	Bomo_Chr18	10884468	0.0047619	0	0.356607	0.398721
BmBeta_spc	Bomo_Chr18	10884852	0.97619	0.432584	4.85809e-33	7.50681e-32
BmBeta_spc	Bomo_Chr18	10885434	0.0333333	0.365169	5.37615e-17	2.83345e-16
BmBeta_spc	Bomo_Chr18	10885436	0.942857	0.0674157	1.23727e-66	4.64515e-64
BmBeta_spc	Bomo_Chr18	10885528	0.0047619	0	0.356607	0.398721
BmBeta_spc	Bomo_Chr18	10885532	0.0047619	0	0.356607	0.398721
BmBeta_spc	Bomo_Chr18	10885538	0.0142857	0	0.109414	0.15847
BmBeta_spc	Bomo_Chr18	10885544	0.0142857	0	0.109414	0.15847
BmBeta_spc	Bomo_Chr18	10885549	0.0142857	0	0.109414	0.15847
BmBeta_spc	Bomo_Chr18	10885556	0.0190476	0	0.0641855	0.0975442
BmBeta_spc	Bomo_Chr18	10885565	0.0238095	0	0.0382602	0.0613041
BmBeta_spc	Bomo_Chr18	10885574	0.0238095	0	0.0382602	0.0613041
BmBeta_spc	Bomo_Chr18	10885577	0.0238095	0	0.0382602	0.0613041
BmBeta_spc	Bomo_Chr18	10885703	0.00952381	0.11236	1.27447e-05	3.33587e-05
BmBeta_spc	Bomo_Chr18	10886904	0.02	0	0.12336	0.171851
BmBeta_spc	Bomo_Chr18	10887032	0.0336538	0.314607	9.65303e-14	4.5188e-13
BmBeta_spc	Bomo_Chr18	10887323	0.0333333	0.365169	5.37615e-17	2.83345e-16
BmBeta_spc	Bomo_Chr18	10887724	0.0336538	0.365169	7.7474e-17	4.04831e-16
BmBeta_spc	Bomo_Chr18	10887788	0.0336538	0.365169	7.7474e-17	4.04831e-16
BmBeta_spc	Bomo_Chr18	10887826	0.942308	0.0674157	3.21538e-66	9.83364e-64
BmBeta_spc	Bomo_Chr18	10887955	0.942308	0.0674157	3.21538e-66	9.83364e-64
BmBeta_spc	Bomo_Chr18	10888042	0.0336538	0.365169	7.7474e-17	4.04831e-16
BmBeta_spc	Bomo_Chr18	10888047	0.0336538	0.365169	7.7474e-17	4.04831e-16
BmBeta_spc	Bomo_Chr18	10888053	0.942308	0.0681818	8.97189e-66	2.1328e-63
BmBeta_spc	Bomo_Chr18	10888168	0.0144231	0.426966	1.31855e-23	1.10464e-22
BmBeta_spc	Bomo_Chr18	10888178	0.0480769	0.792135	2.03867e-50	1.05295e-48
BmBeta_spc	Bomo_Chr18	10888384	0.930693	0.0617978	3.04174e-64	5.41131e-62
BmBeta_spc	Bomo_Chr18	10888573	0.942308	0.0674157	3.21538e-66	9.83364e-64
BmBeta_spc	Bomo_Chr18	10888877	0	0.00561798	0.276782	0.330782
BmBeta_spc	Bomo_Chr18	10889256	0.00952381	0.11236	1.27447e-05	3.33587e-05
BmBeta_spc	Bomo_Chr18	10889273	0.00961538	0.11236	1.42211e-05	3.71429e-05
BmBeta_spc	Bomo_Chr18	10889343	0.942857	0.0674157	1.23727e-66	4.64515e-64
BmBeta_spc	Bomo_Chr18	10889485	0.942857	0.0674157	1.23727e-66	4.64515e-64

## Sheet: SV (CHN-I vs JPN-I)
Gene symbol	Chromosome	Position	Type	Length	Frequency_CHN-I	Frequency_JPN-I	p_Value	adjusted_p_value (FDR)
BmBeta_spc	Bomo_Chr18	10803698	DEL	-519	0.0447761	0	NA	NA
BmBeta_spc	Bomo_Chr18	10810746	INS	1304	0.0149254	0	NA	NA
BmBeta_spc	Bomo_Chr18	10805416	DEL	-263	0.134328	0.882353	1.74506e-06	1.68689e-05
BmBeta_spc	Bomo_Chr18	10806123	INS	99	0.104478	0.823529	8.6292e-05	0.000441612
BmBeta_spc	Bomo_Chr18	10822828	DEL	-580	0.0149254	0.333333	0.50555	0.771629
BmBeta_spc	Bomo_Chr18	10822838	INS	2328	0	0.254902	NA	NA
BmBeta_spc	Bomo_Chr18	10824247	INS	1435	0	0.254902	NA	NA
BmBeta_spc	Bomo_Chr18	10809680	INS	463	0.880597	0.0392157	0.000950346	0.00375819
BmBeta_spc	Bomo_Chr18	10836335	INS	223	0.0149254	0.0784314	0.818703	0.945587
BmBeta_spc	Bomo_Chr18	10815701	INS	73	1	0.686275	1.21371e-06	1.31991e-05
BmBeta_spc	Bomo_Chr18	10846174	INS	274	0.955224	0.941176	0.737592	0.930007
BmBeta_spc	Bomo_Chr18	10851945	INS	140	0.0597015	0.490196	0.106453	0.289418
BmBeta_spc	Bomo_Chr18	10854161	DEL	-202	0.985075	1	0.380943	0.702545
BmBeta_spc	Bomo_Chr18	10855805	DEL	-168	0.985075	1	0.380943	0.702545
BmBeta_spc	Bomo_Chr18	10857604	DEL	-172	1	1	NA	NA
BmBeta_spc	Bomo_Chr18	10858082	INS	333	0.985075	0.980392	0.846557	0.945587
BmBeta_spc	Bomo_Chr18	10858908	DEL	-255	0.507463	0.431373	0.577705	0.82394
BmBeta_spc	Bomo_Chr18	10859381	DEL	-51	0.985075	0.960784	0.411837	0.702545
BmBeta_spc	Bomo_Chr18	10860499	DEL	-95	1	0.980392	0.249728	0.565897
BmBeta_spc	Bomo_Chr18	10818306	DEL	-428	0.985075	0.607843	4.14314e-07	8.3237e-06
BmBeta_spc	Bomo_Chr18	10864705	INS	6474	0.0298507	0.686275	0.0582312	0.16887
BmBeta_spc	Bomo_Chr18	10866961	DEL	-3665	0.0298507	0.27451	0.451061	0.740421
BmBeta_spc	Bomo_Chr18	10871566	DEL	-202	0.686567	0.686275	0.997756	0.997756
BmBeta_spc	Bomo_Chr18	10874828	DEL	-625	0.761194	0.647059	0.25706	0.565897
BmBeta_spc	Bomo_Chr18	10878111	DEL	-2307	0.0149254	0.27451	0.566136	0.82317
BmBeta_spc	Bomo_Chr18	10884018	DEL	-59	0.0149254	0.333333	0.50555	0.771629
BmBeta_spc	Bomo_Chr18	10885806	DEL	-583	0.985075	0.960784	0.411837	0.702545
BmBeta_spc	Bomo_Chr18	10879548	DEL	-570	0.0149254	0.0196078	0.979722	0.991114
BmBeta_spc	Bomo_Chr18	10801076	DEL/INV	-214	0	0.0980392	NA	NA
BmBeta_spc	Bomo_Chr18	10800828	INS	1008	0	0.0588235	NA	NA
BmBeta_spc	Bomo_Chr18	10803704	INS	2735	0.0298507	0	NA	NA
BmBeta_spc	Bomo_Chr18	10842747	DEL	-432	0.358209	0.0196078	0.485139	0.76848
BmBeta_spc	Bomo_Chr18	10822838	INS	3912	0.0149254	0	NA	NA
BmBeta_spc	Bomo_Chr18	10836325	INS	394	0	0.0196078	NA	NA
BmBeta_spc	Bomo_Chr18	10801060	DEL	-222	0	0.0196078	NA	NA
BmBeta_spc	Bomo_Chr18	10822838	INS	3054	0	0.0392157	NA	NA
BmBeta_spc	Bomo_Chr18	10800834	INS	1863	0.0149254	0.0980392	0.784663	0.945587
BmBeta_spc	Bomo_Chr18	10875389	INS	457	0	0.0196078	NA	NA
BmBeta_spc	Bomo_Chr18	10878130	DEL	-2343	0.0298507	0.156863	0.63446	0.862469
BmBeta_spc	Bomo_Chr18	10888872	INS	3474	0	0.0588235	NA	NA
BmBeta_spc	Bomo_Chr18	10822839	INS	999	0.0597015	0	NA	NA
BmBeta_spc	Bomo_Chr18	10864705	INS	6401	0	0.117647	NA	NA
BmBeta_spc	Bomo_Chr18	10878129	DEL	-216	0.0149254	0	NA	NA
BmBeta_spc	Bomo_Chr18	10800827	INS	1283	0.0298507	0.333333	0.376297	0.702545
BmBeta_spc	Bomo_Chr18	10803699	DEL	-317	0.955224	0.941176	0.737592	0.930007
BmBeta_spc	Bomo_Chr18	10822838	DEL	-479	0.880597	0.431373	2.64361e-05	0.00015333
BmBeta_spc	Bomo_Chr18	10824360	DEL	-123	0.895522	0.27451	4.78374e-07	8.3237e-06
BmBeta_spc	Bomo_Chr18	10825875	DEL	-7688	0.940299	0.117647	1.18118e-08	5.13813e-07
BmBeta_spc	Bomo_Chr18	10837486	DEL	-4679	0	0.196078	NA	NA
BmBeta_spc	Bomo_Chr18	10840859	INS	204	0	0.196078	NA	NA
BmBeta_spc	Bomo_Chr18	10844366	INS	358	0.0149254	0.431373	0.408165	0.702545
BmBeta_spc	Bomo_Chr18	10844636	DEL	-260	0.0149254	0.176471	0.676163	0.878003
BmBeta_spc	Bomo_Chr18	10844987	DEL	-143	0.0298507	0.431373	0.266687	0.565897
BmBeta_spc	Bomo_Chr18	10846001	INS	316	0.0149254	0.0196078	0.979722	0.991114
BmBeta_spc	Bomo_Chr18	10825877	DEL	-7607	0.0447761	0.862745	0.000468703	0.00214617
BmBeta_spc	Bomo_Chr18	10849224	INS	161	0	0.0196078	NA	NA
BmBeta_spc	Bomo_Chr18	10857954	INS	66	0.0149254	0	NA	NA
BmBeta_spc	Bomo_Chr18	10859230	DEL	-128	0.462687	0.529412	0.612159	0.858998
BmBeta_spc	Bomo_Chr18	10836325	INS	417	0.820896	0.0784314	0.000650228	0.0026938
BmBeta_spc	Bomo_Chr18	10839581	DEL	-177	0.910448	0.0784314	3.56345e-06	3.1002e-05
BmBeta_spc	Bomo_Chr18	10841900	DEL	-115	0.895522	0.313725	7.95155e-07	9.88264e-06
BmBeta_spc	Bomo_Chr18	10842514	DEL	-72	0.895522	0.0784314	1.26629e-05	8.57149e-05
BmBeta_spc	Bomo_Chr18	10847146	INS	157	0.940299	0.0980392	2.92192e-08	8.47355e-07
BmBeta_spc	Bomo_Chr18	10881371	INS	217	0.597015	0.0980392	0.0347571	0.107995
BmBeta_spc	Bomo_Chr18	10849237	INS	306	0.940299	0.117647	1.18118e-08	5.13813e-07
BmBeta_spc	Bomo_Chr18	10888297	INS	52	0.701493	0.0588235	0.0224264	0.0780438
BmBeta_spc	Bomo_Chr18	10800827	INS	1361	0.0149254	0.0980392	0.784663	0.945587
BmBeta_spc	Bomo_Chr18	10801127	INS	210	0.0149254	0.117647	0.754346	0.937544
BmBeta_spc	Bomo_Chr18	10822828	DEL	-387	0.0149254	0	NA	NA
BmBeta_spc	Bomo_Chr18	10846082	INS	333	0.0149254	0	NA	NA
BmBeta_spc	Bomo_Chr18	10847042	INS	480	0.0149254	0	NA	NA
BmBeta_spc	Bomo_Chr18	10850574	INS	172	0.0149254	0.313725	0.525479	0.788218
BmBeta_spc	Bomo_Chr18	10839580	INS	6964	0.0149254	0	NA	NA
BmBeta_spc	Bomo_Chr18	10841495	DEL	-1924	0.0149254	0	NA	NA
BmBeta_spc	Bomo_Chr18	10824995	INS	999	0.0298507	0	NA	NA
BmBeta_spc	Bomo_Chr18	10800833	INS	808	0	0.27451	NA	NA
BmBeta_spc	Bomo_Chr18	10812249	DEL	-189	0	0.333333	NA	NA
BmBeta_spc	Bomo_Chr18	10821306	INS	88	0.0298507	0.372549	0.330445	0.668575
BmBeta_spc	Bomo_Chr18	10838571	INS	3660	0.0298507	0.137255	0.672669	0.878003
BmBeta_spc	Bomo_Chr18	10849224	INS	226	0.0298507	0.470588	0.227275	0.565897
BmBeta_spc	Bomo_Chr18	10879527	DEL	-274	0	0.0196078	NA	NA
BmBeta_spc	Bomo_Chr18	10884500	INS	5587	0.0149254	0	NA	NA
BmBeta_spc	Bomo_Chr18	10838571	INS	3564	0	0.0196078	NA	NA
BmBeta_spc	Bomo_Chr18	10804500	INS	250	0.0298507	0.0588235	0.881073	0.946338
BmBeta_spc	Bomo_Chr18	10806281	INS	430	0	0.0392157	NA	NA
BmBeta_spc	Bomo_Chr18	10821726	INS	204	0	0.0392157	NA	NA
BmBeta_spc	Bomo_Chr18	10800827	INS	1306	0.0149254	0.0588235	0.858637	0.945587
BmBeta_spc	Bomo_Chr18	10801151	INS	119	0	0.0196078	NA	NA
BmBeta_spc	Bomo_Chr18	10808799	INS	838	0.104478	0.568627	0.0273534	0.0881388
BmBeta_spc	Bomo_Chr18	10811579	DEL	-57	0.0746269	0.607843	0.0265617	0.0881388
BmBeta_spc	Bomo_Chr18	10822514	INS	334	0.0298507	0.372549	0.330445	0.668575
BmBeta_spc	Bomo_Chr18	10838571	INS	2626	0.0298507	0.529412	0.172741	0.455409
BmBeta_spc	Bomo_Chr18	10839395	INS	422	0.0298507	0.431373	0.266687	0.565897
BmBeta_spc	Bomo_Chr18	10841491	DEL	-349	0.223881	0.0196078	0.627923	0.862469
BmBeta_spc	Bomo_Chr18	10862336	INS	279	0.0447761	0.921569	1.2808e-05	8.57149e-05
BmBeta_spc	Bomo_Chr18	10849937	DEL	-150	0.0149254	0.352941	0.485821	0.76848
BmBeta_spc	Bomo_Chr18	10879548	DEL	-502	0.0298507	0	NA	NA
BmBeta_spc	Bomo_Chr18	10822514	INS	334	0.0149254	0	NA	NA
BmBeta_spc	Bomo_Chr18	10844382	INS	203	0.0149254	0	NA	NA
BmBeta_spc	Bomo_Chr18	10821700	INS	323	0.0149254	0	NA	NA
BmBeta_spc	Bomo_Chr18	10864705	INS	6285	0.0149254	0	NA	NA
BmBeta_spc	Bomo_Chr18	10864705	INS	6176	0	0.0196078	NA	NA
BmBeta_spc	Bomo_Chr18	10821700	DEL	-1708	0.0298507	0.137255	0.672669	0.878003
BmBeta_spc	Bomo_Chr18	10809192	DEL	-211	0.0149254	0.0588235	0.858637	0.945587
BmBeta_spc	Bomo_Chr18	10811298	DEL	-266	0.0149254	0.0588235	0.858637	0.945587
BmBeta_spc	Bomo_Chr18	10825886	DEL	-12862	0	0.0196078	NA	NA
BmBeta_spc	Bomo_Chr18	10842747	DEL	-666	0.134328	0	NA	NA
BmBeta_spc	Bomo_Chr18	10864705	INS	6571	0	0.0392157	NA	NA
BmBeta_spc	Bomo_Chr18	10844383	INS	2411	0	0.0392157	NA	NA
BmBeta_spc	Bomo_Chr18	10875640	INS	451	0	0.0196078	NA	NA
BmBeta_spc	Bomo_Chr18	10800835	INS	1380	0	0.0392157	NA	NA
BmBeta_spc	Bomo_Chr18	10866960	INV	3667	0	0.0196078	NA	NA
BmBeta_spc	Bomo_Chr18	10805420	INS	1003	0.80597	0.0196078	0.0550306	0.165092
BmBeta_spc	Bomo_Chr18	10805977	DEL	-57	0.895522	0.0196078	0.00726313	0.0263288
BmBeta_spc	Bomo_Chr18	10862373	INS	459	0.940299	0.0392157	8.93052e-06	7.06323e-05
BmBeta_spc	Bomo_Chr18	10822838	INS	3768	0.626866	0.0392157	0.0974178	0.273398
BmBeta_spc	Bomo_Chr18	10865394	INS	55	0.910448	0.0392157	0.000163871	0.000792041
BmBeta_spc	Bomo_Chr18	10824993	INS	217	0.776119	0.0784314	0.00256341	0.00969639
BmBeta_spc	Bomo_Chr18	10866053	INS	126	0.925373	0.0392157	4.70176e-05	0.000255658
BmBeta_spc	Bomo_Chr18	10866962	DEL	-3671	0.970149	0.745098	0.000496435	0.00215949
BmBeta_spc	Bomo_Chr18	10877832	DEL	-2642	0.925373	0.0784314	7.4977e-07	9.88264e-06
BmBeta_spc	Bomo_Chr18	10887476	INS	341	0.910448	0.0588235	1.79096e-05	0.000111296
BmBeta_spc	Bomo_Chr18	10842747	DEL	-523	0.0746269	0.0196078	0.839081	0.945587
BmBeta_spc	Bomo_Chr18	10877823	INS	440	0.328358	0.176471	0.39476	0.702545
BmBeta_spc	Bomo_Chr18	10836325	INS	379	0.0149254	0	NA	NA
BmBeta_spc	Bomo_Chr18	10843013	DEL	-287	0.0149254	0	NA	NA
BmBeta_spc	Bomo_Chr18	10844366	INS	397	0.0149254	0	NA	NA
BmBeta_spc	Bomo_Chr18	10885596	INS	5904	0.0149254	0	NA	NA
BmBeta_spc	Bomo_Chr18	10822838	DEL	-1249	0.0149254	0	NA	NA
BmBeta_spc	Bomo_Chr18	10881372	INS	215	0.0149254	0	NA	NA
BmBeta_spc	Bomo_Chr18	10800834	INS	210	0	0.0196078	NA	NA
BmBeta_spc	Bomo_Chr18	10821700	INS	999	0	0.0196078	NA	NA
BmBeta_spc	Bomo_Chr18	10838571	INS	3764	0	0.0196078	NA	NA
BmBeta_spc	Bomo_Chr18	10864705	INS	6201	0	0.0196078	NA	NA
BmBeta_spc	Bomo_Chr18	10801138	INS	108	0	0.0196078	NA	NA
BmBeta_spc	Bomo_Chr18	10838571	INS	3559	0	0.0196078	NA	NA
BmBeta_spc	Bomo_Chr18	10800827	INS	1173	0	0.0196078	NA	NA
BmBeta_spc	Bomo_Chr18	10800827	INS	841	0	0.0196078	NA	NA
BmBeta_spc	Bomo_Chr18	10864705	INS	6774	0	0.0196078	NA	NA
BmBeta_spc	Bomo_Chr18	10800827	INS	1294	0	0.0196078	NA	NA
BmBeta_spc	Bomo_Chr18	10838570	INS	3527	0	0.0196078	NA	NA
BmBeta_spc	Bomo_Chr18	10844704	INS	50	0.0149254	0	NA	NA
BmBeta_spc	Bomo_Chr18	10862373	INS	427	0.0149254	0	NA	NA
BmBeta_spc	Bomo_Chr18	10822838	INS	3706	0.0149254	0	NA	NA
BmBeta_spc	Bomo_Chr18	10800830	INS	734	0.0149254	0.0392157	0.909064	0.952874
BmBeta_spc	Bomo_Chr18	10806593	INS	944	0.0298507	0.0588235	0.881073	0.946338
BmBeta_spc	Bomo_Chr18	10806283	INS	1651	0	0.0196078	NA	NA
BmBeta_spc	Bomo_Chr18	10810100	INS	231	0.0149254	0.0588235	0.858637	0.945587
BmBeta_spc	Bomo_Chr18	10837483	DEL	-138	0	0.0980392	NA	NA
BmBeta_spc	Bomo_Chr18	10839372	DEL	-467	0	0.0196078	NA	NA
BmBeta_spc	Bomo_Chr18	10840123	DEL	-229	0	0.215686	NA	NA
BmBeta_spc	Bomo_Chr18	10878397	DEL	-2076	0.0298507	0.45098	0.246678	0.565897
BmBeta_spc	Bomo_Chr18	10840123	INS	1507	0.0149254	0	NA	NA
BmBeta_spc	Bomo_Chr18	10798214	INS	1560	0.0149254	0	NA	NA
BmBeta_spc	Bomo_Chr18	10808792	INS	1820	0	0.27451	NA	NA
BmBeta_spc	Bomo_Chr18	10822833	DEL	-10651	0.343284	0.0392157	0.376176	0.702545
BmBeta_spc	Bomo_Chr18	10824246	INS	2185	0	0.0196078	NA	NA
BmBeta_spc	Bomo_Chr18	10822838	INS	3686	0.0149254	0	NA	NA
BmBeta_spc	Bomo_Chr18	10812566	DEL	-201	0.0149254	0	NA	NA
BmBeta_spc	Bomo_Chr18	10822833	INS	3772	0.0149254	0	NA	NA
BmBeta_spc	Bomo_Chr18	10853933	INS	66	0.0149254	0.0392157	0.909064	0.952874
BmBeta_spc	Bomo_Chr18	10849318	INS	298	0.0149254	0	NA	NA
BmBeta_spc	Bomo_Chr18	10877972	DEL	-748	0.0149254	0	NA	NA
BmBeta_spc	Bomo_Chr18	10800827	INS	1457	0	0.0392157	NA	NA
BmBeta_spc	Bomo_Chr18	10841550	DEL	-165	0.0746269	0	NA	NA
BmBeta_spc	Bomo_Chr18	10821848	DEL	-210	0.0447761	0.372549	0.261056	0.565897
BmBeta_spc	Bomo_Chr18	10805420	INS	1356	0.0298507	0	NA	NA
BmBeta_spc	Bomo_Chr18	10825298	INS	1400	0.0149254	0.0196078	0.979722	0.991114
BmBeta_spc	Bomo_Chr18	10836387	INS	245	0.0895522	0	NA	NA
BmBeta_spc	Bomo_Chr18	10842747	DEL	-341	0.298507	0.0392157	0.433583	0.725417
BmBeta_spc	Bomo_Chr18	10843018	DEL	-355	0.0597015	0	NA	NA
BmBeta_spc	Bomo_Chr18	10805420	INS	910	0.0597015	0	NA	NA
BmBeta_spc	Bomo_Chr18	10824085	INS	375	0.447761	0.0392157	0.257368	0.565897
BmBeta_spc	Bomo_Chr18	10841491	DEL	-224	0.671642	0.607843	0.567703	0.82317
