# Supplementary material for: Characterization of Spectrin Family Genes and Their Evolutionary Roles in Domestication and Breeding of the Silkworm Bombyx mori
Source: Insects. 2025 May 24;16(6):556. doi: 10.3390/insects16060556 (PMC12193018; doi:10.3390/insects16060556)
Supplement: Supplementary file 1 [file insects-16-00556-s001.zip › Table S7.xlsx]

## Sheet: Sheet1
Haplotype group	Number of haplotype	Presentation of the 22 SVs
CHN-I haplotype group	Hap_1	1111111111110001110111
	Hap_2	1111111100010001110011
	Hap_8	0110101011110111100111
	Hap_9	1111111101110001110111
	Hap_10	1111111111110111110111
	Hap_11	0110001011000101110011
	Hap_12	1111111111110001100111
	Hap_13	1011111111110001110111
	Hap_15	0111101100010001110001
JPN-I haplotype group	Hap_3	1110110000010111101001
	Hap_4	1000111111111101110110
	Hap_5	0010111010010111110010
	Hap_6	0000100000001111111000
	Hap_7	0000100000001111101000
	Hap_14	0000000000000111000000
	Hap_16	0000000000001110001100
	Hap_17	0000100000001110001100
	Hap_18	0000101101111101110110
	Hap_19	0000011110011111110010
	Hap_20	0000100000001001001000
	Hap_21	0000100100001111101000
	Hap_22	0000000000001111101000
	Hap_23	0000100100001111111000
	Hap_24	1000011111111101100110
	Hap_25	0000100000000111101000
	Hap_26	0000100000001111001000
	Hap_27	0000000000001111111000
	Hap_28	0000100000001000001000
	Hap_29	0000000000001111000000
	Hap_30	0000000000001110001000
	Hap_31	0000000000000000001000
Note: The digits "1" and "0" in the third column indicate the presence or absence of a structural variation, respectively. The digits from the 1st to the 22nd position represent 22 structural variations, ordered consistently with their arrangement in the figure 9B and H.
